# Supplementary material for: Complex and dynamic transcriptional changes allow the helminth Fasciola gigantica to adjust to its intermediate snail and definitive mammalian hosts
Source: BMC Genomics. 2019 Oct 12;20:729. doi: 10.1186/s12864-019-6103-5 (PMC6790025; doi:10.1186/s12864-019-6103-5)
Supplement: Supplementary file 1 — Additional file 1: Table S1. Enriched GO terms of the DEG from pairwise comparisons between the Fasciola gigantica lifecycle stages. [file 12864_2019_6103_MOESM1_ESM.xlsx]

## Sheet: miracidia vs egg
Additional file 1_Table S1: Enriched GO terms of the DEG from pairwise comparisons between the Fasciola gigantica lifecycle stages. (a) Miracidia versus Egg
GO_accession	Description	Term_type	Over_represented_p value	Corrected_p Value	DEG_item	DEG_list	Bg_item	Bg_list	Up	Up_Gene_names	Down	Down_Gene_names
GO:0023052	signaling	biological_process	4.6336e-07	2.562e-05	1575	12511	5296	51784	1012	Cluster-65551.69449,Cluster-65551.73137,Cluster-65551.120248,Cluster-65551.146435,Cluster-65551.2579,Cluster-65551.147316,Cluster-65551.74095,Cluster-65551.127559,Cluster-65551.148519,Cluster-65551.178720,Cluster-65551.160000,Cluster-65551.89573,Cluster-65551.146064,Cluster-65551.156715,Cluster-65551.132494,Cluster-65551.163363,Cluster-65551.88207,Cluster-65551.89972,Cluster-65551.161533,Cluster-…	563	Cluster-77611.0,Cluster-65551.129434,Cluster-65551.133758,Cluster-65551.125565,Cluster-65551.148754,Cluster-65551.128050,Cluster-65551.181711,Cluster-65551.126925,Cluster-65551.129629,Cluster-65551.122917,Cluster-65551.125498,Cluster-65551.127254,Cluster-65551.164631,Cluster-65551.146672,Cluster-65551.127982,Cluster-65551.117865,Cluster-65551.126995,Cluster-65551.127056,Cluster-65551.133746,Clust…
GO:0035556	intracellular signal transduction	biological_process	5.0512e-07	2.562e-05	489	12511	1400	51784	305	Cluster-65551.136105,Cluster-65551.82029,Cluster-65551.82861,Cluster-65551.135312,Cluster-65551.150720,Cluster-65551.133462,Cluster-65551.87697,Cluster-65551.37741,Cluster-65551.162236,Cluster-65551.140030,Cluster-65551.125651,Cluster-65551.161367,Cluster-65551.110011,Cluster-65551.60541,Cluster-65551.131031,Cluster-65551.153677,Cluster-65551.163228,Cluster-65551.158667,Cluster-65551.137966,Clust…	184	Cluster-65551.125857,Cluster-65551.123442,Cluster-65551.133518,Cluster-65551.144532,Cluster-65551.128450,Cluster-65551.120201,Cluster-65551.138135,Cluster-65551.119178,Cluster-65551.103189,Cluster-65551.128935,Cluster-65551.129179,Cluster-65551.138765,Cluster-65551.125297,Cluster-65551.125658,Cluster-65551.125854,Cluster-65551.125946,Cluster-65551.103214,Cluster-65551.120908,Cluster-65551.125808,…
GO:0007264	small GTPase mediated signal transduction	biological_process	1.3299e-06	4.497e-05	247	12511	622	51784	157	Cluster-65551.163698,Cluster-65551.158950,Cluster-65551.141377,Cluster-65551.114723,Cluster-65551.99574,Cluster-65551.88036,Cluster-65551.160085,Cluster-65551.115757,Cluster-65551.158070,Cluster-65551.168072,Cluster-65551.134301,Cluster-65551.170181,Cluster-65551.65191,Cluster-65551.129824,Cluster-65551.164930,Cluster-65551.113804,Cluster-65551.146772,Cluster-65551.132694,Cluster-65551.162555,Clu…	90	Cluster-65551.124801,Cluster-65551.128025,Cluster-65551.117660,Cluster-65551.120965,Cluster-65551.117659,Cluster-65551.128501,Cluster-65551.125913,Cluster-65551.64055,Cluster-65551.117453,Cluster-65551.143935,Cluster-65551.126674,Cluster-65551.48370,Cluster-65551.122447,Cluster-65551.149450,Cluster-65551.139684,Cluster-65551.134415,Cluster-65551.126981,Cluster-65551.118529,Cluster-65551.123337,Cl…
GO:0007154	cell communication	biological_process	5.2723e-08	6.6852e-05	1610	12511	5391	51784	1027	Cluster-65551.161481,Cluster-65551.118746,Cluster-65551.169981,Cluster-65551.127118,Cluster-65551.148116,Cluster-65551.132760,Cluster-65551.145017,Cluster-65551.78829,Cluster-65551.157563,Cluster-65551.169264,Cluster-65551.182006,Cluster-65551.151715,Cluster-65551.140322,Cluster-65551.149180,Cluster-65551.162236,Cluster-65551.37741,Cluster-65551.125651,Cluster-65551.153090,Cluster-65551.78057,Clu…	583	Cluster-65551.126070,Cluster-65551.125854,Cluster-65551.146997,Cluster-65551.133555,Cluster-65551.123609,Cluster-65551.133518,Cluster-65551.94765,Cluster-65551.116318,Cluster-65551.127754,Cluster-65551.120951,Cluster-65551.130058,Cluster-65551.131367,Cluster-65551.118747,Cluster-65551.100646,Cluster-65551.140235,Cluster-65551.129655,Cluster-65551.130562,Cluster-65551.133204,Cluster-65551.130648,C…
GO:0007165	signal transduction	biological_process	3.6382e-07	0.00024272	1559	12511	5231	51784	1000	Cluster-65551.64046,Cluster-65551.140712,Cluster-65551.86848,Cluster-65551.140807,Cluster-65551.81502,Cluster-65551.150795,Cluster-65551.95399,Cluster-65551.86366,Cluster-65551.168032,Cluster-65551.84222,Cluster-65551.139909,Cluster-65551.70552,Cluster-65551.181787,Cluster-65551.135975,Cluster-65551.86960,Cluster-65551.159484,Cluster-65551.162974,Cluster-65551.147347,Cluster-65551.166043,Cluster-…	559	Cluster-65551.130609,Cluster-65551.140747,Cluster-65551.124025,Cluster-65551.136821,Cluster-65551.176273,Cluster-65551.130785,Cluster-65551.113268,Cluster-65551.94871,Cluster-65551.132431,Cluster-65551.134540,Cluster-65551.123058,Cluster-65551.135529,Cluster-65551.118490,Cluster-65551.160656,Cluster-65551.143341,Cluster-65551.133080,Cluster-65551.134603,Cluster-65551.126175,Cluster-65551.143139,C…
GO:0044700	single organism signaling	biological_process	3.8283e-07	0.00024272	1569	12511	5270	51784	1007	Cluster-65551.158207,Cluster-65551.88547,Cluster-65551.159624,Cluster-65551.99395,Cluster-65551.162610,Cluster-65551.157413,Cluster-65551.97411,Cluster-65551.88099,Cluster-65551.84298,Cluster-65551.139372,Cluster-65551.118366,Cluster-65551.124244,Cluster-65551.135613,Cluster-65551.105917,Cluster-65551.77277,Cluster-65551.130625,Cluster-65551.130072,Cluster-65551.154537,Cluster-65551.103527,Cluste…	562	Cluster-65551.131367,Cluster-65551.118747,Cluster-65551.129655,Cluster-65551.140235,Cluster-65551.100646,Cluster-65551.133204,Cluster-65551.130648,Cluster-65551.131195,Cluster-65551.113710,Cluster-65551.123169,Cluster-65551.124302,Cluster-65551.128599,Cluster-65551.126226,Cluster-65551.6734,Cluster-65551.126562,Cluster-65551.125854,Cluster-65551.146997,Cluster-65551.133555,Cluster-65551.133518,Cl…
GO:0044763	single-organism cellular process	biological_process	5.9766e-07	0.00027558	4775	12511	17518	51784	2921	Cluster-65551.160444,Cluster-65551.147691,Cluster-65551.119243,Cluster-65551.149544,Cluster-65551.82532,Cluster-65551.130802,Cluster-65551.84304,Cluster-65551.158276,Cluster-65551.159354,Cluster-65551.139211,Cluster-65551.78518,Cluster-65551.81510,Cluster-65551.159540,Cluster-65551.72592,Cluster-65551.141558,Cluster-65551.118609,Cluster-65551.84545,Cluster-65551.114864,Cluster-65551.163390,Cluste…	0	---
GO:0055085	transmembrane transport	biological_process	1.5525e-05	0.0039372	704	12511	2157	51784	437	Cluster-65551.118144,Cluster-65551.161403,Cluster-65551.90002,Cluster-65551.63830,Cluster-65551.66531,Cluster-65551.133281,Cluster-65551.146218,Cluster-65551.100603,Cluster-65551.75895,Cluster-65551.143124,Cluster-65551.134158,Cluster-65551.164048,Cluster-65551.150314,Cluster-65551.147350,Cluster-65551.96211,Cluster-65551.156478,Cluster-65551.162736,Cluster-65551.174236,Cluster-65551.120138,Clust…	267	Cluster-65551.114834,Cluster-65551.124178,Cluster-65551.122416,Cluster-65551.129071,Cluster-65551.127059,Cluster-65551.122922,Cluster-65551.149148,Cluster-65551.155466,Cluster-65551.192339,Cluster-65551.176724,Cluster-65551.121949,Cluster-65551.126869,Cluster-65551.179023,Cluster-65551.104923,Cluster-65551.118096,Cluster-65551.117024,Cluster-65551.119743,Cluster-65551.120409,Cluster-65551.116277,…
GO:0006464	cellular protein modification process	biological_process	9.9125e-05	0.015235	1054	12511	3317	51784	628	Cluster-65551.124894,Cluster-65551.178720,Cluster-65551.163775,Cluster-65551.140520,Cluster-65551.154164,Cluster-65551.134658,Cluster-65551.126711,Cluster-65551.116055,Cluster-65551.129848,Cluster-65551.131580,Cluster-65551.89912,Cluster-65551.153542,Cluster-65551.132494,Cluster-65551.162625,Cluster-65551.133985,Cluster-65551.155286,Cluster-65551.150341,Cluster-65551.93607,Cluster-65551.43109,Clu…	426	Cluster-65551.121488,Cluster-65551.109255,Cluster-65551.106242,Cluster-65551.127364,Cluster-65551.128050,Cluster-65551.128411,Cluster-65551.118900,Cluster-65551.106399,Cluster-65551.99511,Cluster-65551.125868,Cluster-65551.119200,Cluster-65551.145512,Cluster-65551.132540,Cluster-65551.124464,Cluster-65551.128842,Cluster-65551.133392,Cluster-65551.108084,Cluster-65551.131584,Cluster-65551.135898,C…
GO:0036211	protein modification process	biological_process	9.9125e-05	0.015235	1054	12511	3317	51784	628	Cluster-65551.142389,Cluster-65551.138366,Cluster-65551.43109,Cluster-65551.93607,Cluster-65551.150341,Cluster-65551.155286,Cluster-65551.133985,Cluster-65551.162625,Cluster-65551.139804,Cluster-65551.165080,Cluster-65551.130388,Cluster-65551.164327,Cluster-65551.149486,Cluster-65551.164240,Cluster-65551.157030,Cluster-65551.134658,Cluster-65551.154164,Cluster-65551.140520,Cluster-65551.163775,Cl…	426	Cluster-65551.126435,Cluster-65551.135898,Cluster-65551.131584,Cluster-65551.108084,Cluster-65551.133392,Cluster-65551.128842,Cluster-65551.124464,Cluster-65551.121445,Cluster-65551.45430,Cluster-65551.137532,Cluster-65551.117829,Cluster-65551.130733,Cluster-65551.128411,Cluster-65551.128050,Cluster-65551.127364,Cluster-65551.106242,Cluster-65551.109255,Cluster-65551.121488,Cluster-65551.145512,C…
GO:0044699	single-organism process	biological_process	0.00013052	0.018389	5777	12511	21765	51784	3515	Cluster-65551.152734,Cluster-65551.156334,Cluster-65551.87189,Cluster-65551.162974,Cluster-65551.158349,Cluster-65551.103505,Cluster-65551.159484,Cluster-65551.62096,Cluster-65551.147347,Cluster-65551.56945,Cluster-65551.150181,Cluster-65551.168032,Cluster-65551.146706,Cluster-65551.148212,Cluster-65551.135272,Cluster-65551.139909,Cluster-65551.127973,Cluster-65551.86960,Cluster-65551.140712,Clus…	0	---
GO:0051716	cellular response to stimulus	biological_process	0.00015747	0.021018	1902	12511	6620	51784	1206	Cluster-65551.136775,Cluster-65551.74096,Cluster-65551.71802,Cluster-65551.159647,Cluster-65551.127608,Cluster-65551.159679,Cluster-65551.100357,Cluster-65551.99163,Cluster-65551.158138,Cluster-65551.182525,Cluster-65551.71631,Cluster-65551.166359,Cluster-65551.73940,Cluster-65551.147851,Cluster-65551.84293,Cluster-65551.149477,Cluster-65551.80767,Cluster-65551.94651,Cluster-65551.87763,Cluster-6…	696	Cluster-65551.121258,Cluster-65551.131098,Cluster-65551.129388,Cluster-65551.122576,Cluster-65551.105092,Cluster-65551.103214,Cluster-65551.134105,Cluster-91103.0,Cluster-65551.137481,Cluster-65551.177275,Cluster-65551.153445,Cluster-65551.51191,Cluster-65551.126542,Cluster-65551.133079,Cluster-65551.125430,Cluster-65551.131830,Cluster-65551.124897,Cluster-65551.125328,Cluster-65551.114494,Cluste…
GO:0016020	membrane	cellular_component	1.6939e-07	0.00017183	3509	12511	12566	51784	2112	Cluster-65551.69918,Cluster-65551.161543,Cluster-65551.174852,Cluster-65551.150223,Cluster-65551.127054,Cluster-65551.104757,Cluster-65551.79899,Cluster-65551.92364,Cluster-65551.158277,Cluster-65551.87537,Cluster-65551.9176,Cluster-65551.176881,Cluster-65551.161457,Cluster-65551.137621,Cluster-65551.144949,Cluster-65551.173687,Cluster-65551.103658,Cluster-65551.88572,Cluster-65551.87645,Cluster-…	0	---
GO:0016021	integral component of membrane	cellular_component	8.4811e-06	0.0002264	1840	12511	6386	51784	1076	Cluster-65551.158331,Cluster-65551.122725,Cluster-65551.18745,Cluster-65551.154091,Cluster-65551.113594,Cluster-65551.150299,Cluster-65551.83425,Cluster-65551.154163,Cluster-65551.79191,Cluster-65551.67085,Cluster-65551.107809,Cluster-65551.158327,Cluster-65551.89700,Cluster-65551.143190,Cluster-65551.172170,Cluster-65551.158856,Cluster-65551.84298,Cluster-65551.135827,Cluster-65551.97411,Cluster…	764	Cluster-65551.122288,Cluster-65551.132801,Cluster-65551.132314,Cluster-65551.136798,Cluster-65551.126226,Cluster-65551.119506,Cluster-65551.129002,Cluster-65551.123766,Cluster-65551.123941,Cluster-65551.110247,Cluster-65551.126051,Cluster-65551.125199,Cluster-65551.140668,Cluster-65551.142930,Cluster-65551.148751,Cluster-65551.119177,Cluster-65551.128179,Cluster-65551.130486,Cluster-65551.126356,…
GO:0031224	intrinsic component of membrane	cellular_component	2.8839e-05	0.0060946	1855	12511	6474	51784	1087	Cluster-65551.89518,Cluster-65551.187562,Cluster-65551.86658,Cluster-65551.148858,Cluster-65551.72962,Cluster-65551.136691,Cluster-65551.86960,Cluster-65551.127973,Cluster-65551.162921,Cluster-65551.140712,Cluster-65551.78642,Cluster-65551.88195,Cluster-65551.182849,Cluster-65551.103674,Cluster-65551.133577,Cluster-65551.96312,Cluster-65551.155282,Cluster-65551.159077,Cluster-65551.150003,Cluster…	768	Cluster-65551.130785,Cluster-65551.143822,Cluster-65551.140747,Cluster-65551.129860,Cluster-65551.122722,Cluster-65551.134485,Cluster-65551.160656,Cluster-65551.149391,Cluster-65551.125012,Cluster-65551.98973,Cluster-65551.177274,Cluster-65551.132431,Cluster-65551.128892,Cluster-65551.138520,Cluster-65551.153069,Cluster-65551.126237,Cluster-65551.130865,Cluster-65551.135529,Cluster-65551.130025,C…
GO:0031012	extracellular matrix	cellular_component	0.0071697	0.82648	132	12511	354	51784	104	Cluster-65551.87995,Cluster-65551.181017,Cluster-65551.131107,Cluster-65551.96918,Cluster-65551.87239,Cluster-65551.158626,Cluster-65551.132956,Cluster-65551.68655,Cluster-65551.161470,Cluster-65551.158334,Cluster-65551.159458,Cluster-65551.86366,Cluster-65551.121697,Cluster-65551.59935,Cluster-65551.89062,Cluster-65551.136269,Cluster-65551.176138,Cluster-65551.88517,Cluster-65551.149015,Cluster-…	28	Cluster-65551.146731,Cluster-65551.133390,Cluster-65551.116250,Cluster-65551.128651,Cluster-65551.50854,Cluster-65551.128963,Cluster-65551.172462,Cluster-65551.144144,Cluster-65551.116496,Cluster-65551.125466,Cluster-65551.180959,Cluster-65551.127827,Cluster-65551.120326,Cluster-65551.126410,Cluster-65551.153177,Cluster-65551.123460,Cluster-65551.129139,Cluster-65551.124302,Cluster-65551.121913,C…
GO:0043167	ion binding	molecular_function	6.1014e-15	3.0946e-11	3484	12511	11736	51784	2143	Cluster-65551.177849,Cluster-65551.77104,Cluster-65551.133011,Cluster-65551.163800,Cluster-65551.107515,Cluster-65551.105163,Cluster-65551.149988,Cluster-65551.48663,Cluster-65551.83034,Cluster-65551.128478,Cluster-65551.167526,Cluster-65551.82507,Cluster-65551.127135,Cluster-65551.89976,Cluster-65551.174201,Cluster-65551.147900,Cluster-65551.151307,Cluster-65551.160378,Cluster-65551.161811,Clust…	0	---
GO:0005488	binding	molecular_function	5.7886e-13	1.468e-10	7136	12511	26040	51784	4484	Cluster-65551.84074,Cluster-65551.122802,Cluster-65551.133588,Cluster-65551.112886,Cluster-65551.177250,Cluster-65551.173734,Cluster-65551.159815,Cluster-65551.159745,Cluster-65551.131068,Cluster-65551.158425,Cluster-65551.160937,Cluster-65551.91593,Cluster-65551.163836,Cluster-65551.133410,Cluster-65551.154410,Cluster-65551.154151,Cluster-65551.170997,Cluster-65551.106263,Cluster-65551.132846,Cl…	0	---
GO:0036094	small molecule binding	molecular_function	1.5434e-06	4.745e-05	1746	12511	5584	51784	1077	Cluster-65551.140275,Cluster-65551.129848,Cluster-65551.68597,Cluster-65551.157867,Cluster-65551.116055,Cluster-65551.142750,Cluster-65551.148112,Cluster-65551.158657,Cluster-65551.153542,Cluster-65551.156715,Cluster-65551.86068,Cluster-65551.133704,Cluster-65551.116492,Cluster-65551.83086,Cluster-65551.154164,Cluster-65551.108608,Cluster-65551.127559,Cluster-65551.152176,Cluster-65551.108405,Clu…	669	Cluster-65551.132893,Cluster-65551.129184,Cluster-65551.132540,Cluster-65551.127254,Cluster-65551.31168,Cluster-65551.125868,Cluster-65551.119200,Cluster-65551.128528,Cluster-65551.126878,Cluster-65551.128036,Cluster-65551.106242,Cluster-65551.123224,Cluster-65551.129908,Cluster-65551.137440,Cluster-65551.137478,Cluster-65551.130526,Cluster-65551.122403,Cluster-65551.130238,Cluster-65551.132273,C…
GO:0005515	protein binding	molecular_function	1.5904e-06	4.745e-05	3149	12511	10670	51784	2066	Cluster-65551.146064,Cluster-65551.89573,Cluster-65551.167152,Cluster-65551.129299,Cluster-65551.109652,Cluster-65551.153564,Cluster-65551.163363,Cluster-65551.138166,Cluster-65551.130884,Cluster-65551.140275,Cluster-65551.166891,Cluster-65551.142327,Cluster-65551.143472,Cluster-65551.85428,Cluster-65551.142188,Cluster-65551.167103,Cluster-65551.128106,Cluster-65551.69449,Cluster-65551.136204,Clu…	0	---
GO:0043169	cation binding	molecular_function	2.1963e-07	0.00018566	2017	12511	6933	51784	1267	Cluster-65551.178720,Cluster-65551.72000,Cluster-65551.147316,Cluster-65551.88455,Cluster-65551.116492,Cluster-65551.140520,Cluster-65551.134780,Cluster-65551.127559,Cluster-65551.79147,Cluster-65551.148924,Cluster-65551.165210,Cluster-65551.96131,Cluster-65551.84125,Cluster-65551.62522,Cluster-65551.148340,Cluster-65551.183129,Cluster-65551.195936,Cluster-65551.142188,Cluster-65551.142750,Cluste…	750	Cluster-65551.132409,Cluster-65551.125855,Cluster-65551.128451,Cluster-65551.121488,Cluster-65551.115607,Cluster-65551.131004,Cluster-65551.132118,Cluster-65551.133758,Cluster-65551.125774,Cluster-65551.127145,Cluster-65551.128411,Cluster-65551.123563,Cluster-65551.146176,Cluster-65551.52711,Cluster-65551.172824,Cluster-65551.125899,Cluster-65551.126995,Cluster-65551.99511,Cluster-65551.132540,Cl…
GO:0046872	metal ion binding	molecular_function	8.6675e-07	0.00036281	1991	12511	6868	51784	1252	Cluster-65551.143408,Cluster-65551.155940,Cluster-65551.75560,Cluster-65551.141929,Cluster-65551.136398,Cluster-65551.88263,Cluster-65551.162402,Cluster-65551.59497,Cluster-65551.162471,Cluster-65551.170316,Cluster-65551.120284,Cluster-65551.159487,Cluster-65551.182049,Cluster-65551.130828,Cluster-65551.159060,Cluster-65551.164065,Cluster-65551.166054,Cluster-65551.148284,Cluster-65551.163503,Clu…	739	Cluster-65551.118748,Cluster-65551.129626,Cluster-65551.121395,Cluster-65551.135042,Cluster-65551.124903,Cluster-65551.129894,Cluster-65551.128398,Cluster-65551.128815,Cluster-65551.117234,Cluster-65551.123716,Cluster-65551.129377,Cluster-65551.106164,Cluster-65551.92180,Cluster-65551.119547,Cluster-65551.128784,Cluster-65551.125705,Cluster-65551.133002,Cluster-65551.113632,Cluster-65551.147317,C…
GO:0000166	nucleotide binding	molecular_function	1.0014e-06	0.00036281	1703	12511	5423	51784	1059	Cluster-65551.76285,Cluster-65551.133393,Cluster-65551.162177,Cluster-65551.130115,Cluster-65551.114864,Cluster-65551.136504,Cluster-65551.135733,Cluster-65551.102816,Cluster-65551.56919,Cluster-65551.88542,Cluster-65551.171341,Cluster-65551.157662,Cluster-65551.86884,Cluster-65551.160381,Cluster-65551.152663,Cluster-65551.89617,Cluster-65551.158437,Cluster-65551.160889,Cluster-65551.122418,Clust…	644	Cluster-65551.128540,Cluster-65551.140282,Cluster-65551.64055,Cluster-65551.93839,Cluster-65551.126292,Cluster-65551.137223,Cluster-65551.137415,Cluster-65551.125496,Cluster-65551.95790,Cluster-65551.123325,Cluster-65551.104084,Cluster-65551.127598,Cluster-65551.101743,Cluster-65551.124197,Cluster-65551.130876,Cluster-65551.128562,Cluster-65551.127299,Cluster-65551.121916,Cluster-65551.191954,Clu…
GO:1901265	nucleoside phosphate binding	molecular_function	1.0014e-06	0.00036281	1703	12511	5423	51784	1059	Cluster-65551.137553,Cluster-65551.67619,Cluster-65551.140653,Cluster-65551.126021,Cluster-65551.120690,Cluster-65551.165306,Cluster-65551.165305,Cluster-65551.85229,Cluster-65551.128875,Cluster-65551.161311,Cluster-65551.123913,Cluster-65551.131352,Cluster-65551.116985,Cluster-65551.82861,Cluster-65551.147427,Cluster-65551.126034,Cluster-65551.167557,Cluster-65551.158816,Cluster-65551.146371,Clu…	644	Cluster-65551.132294,Cluster-65551.97390,Cluster-65551.137205,Cluster-65551.122615,Cluster-65551.121557,Cluster-65551.132914,Cluster-65551.123609,Cluster-65551.111626,Cluster-65551.131813,Cluster-65551.135219,Cluster-65551.133518,Cluster-65551.131037,Cluster-65551.148351,Cluster-65551.128991,Cluster-65551.132146,Cluster-65551.131589,Cluster-65551.94580,Cluster-65551.133858,Cluster-65551.131069,Cl…
GO:0003824	catalytic activity	molecular_function	1.8139e-05	0.0004381	5241	12511	19449	51784	3065	Cluster-65551.159745,Cluster-65551.173734,Cluster-65551.99452,Cluster-65551.133588,Cluster-65551.128786,Cluster-65551.84074,Cluster-65551.160984,Cluster-65551.110136,Cluster-65551.129228,Cluster-65551.164974,Cluster-65551.91593,Cluster-65551.132846,Cluster-65551.181514,Cluster-65551.170997,Cluster-65551.151063,Cluster-65551.128477,Cluster-65551.139220,Cluster-65551.169636,Cluster-65551.142074,Clu…	0	---
GO:0003924	GTPase activity	molecular_function	2.3024e-05	0.0005308	246	12511	662	51784	130	Cluster-65551.118354,Cluster-65551.131359,Cluster-65551.86956,Cluster-65551.149989,Cluster-65551.136301,Cluster-65551.137736,Cluster-65551.101963,Cluster-65551.139660,Cluster-65551.125327,Cluster-65551.140322,Cluster-65551.130397,Cluster-65551.114560,Cluster-65551.158744,Cluster-65551.82861,Cluster-65551.123898,Cluster-65551.131063,Cluster-65551.114448,Cluster-65551.134736,Cluster-65551.78411,Clu…	116	Cluster-65551.128935,Cluster-65551.125658,Cluster-65551.119131,Cluster-65551.125297,Cluster-65551.140657,Cluster-65551.120751,Cluster-65551.112833,Cluster-65551.133022,Cluster-65551.120409,Cluster-65551.100655,Cluster-65551.130526,Cluster-65551.126712,Cluster-65551.140399,Cluster-65551.128427,Cluster-65551.131430,Cluster-65551.118599,Cluster-65551.120982,Cluster-65551.128991,Cluster-65551.151638,…
GO:0005509	calcium ion binding	molecular_function	2.1273e-06	0.00059942	394	12511	1131	51784	289	Cluster-65551.121440,Cluster-65551.86823,Cluster-65551.166605,Cluster-65551.159457,Cluster-65551.183207,Cluster-65551.153717,Cluster-65551.89926,Cluster-65551.108567,Cluster-65551.161761,Cluster-65551.157442,Cluster-65551.164775,Cluster-65551.155939,Cluster-65551.163501,Cluster-65551.88072,Cluster-65551.88668,Cluster-65551.76811,Cluster-65551.170045,Cluster-65551.132831,Cluster-65551.75036,Cluste…	105	Cluster-65551.129139,Cluster-65551.127701,Cluster-65551.176724,Cluster-65551.121913,Cluster-65551.93775,Cluster-65551.154635,Cluster-65551.139740,Cluster-65551.152387,Cluster-65551.125800,Cluster-65551.125899,Cluster-65551.99511,Cluster-65551.132540,Cluster-65551.120098,Cluster-65551.141299,Cluster-65551.127308,Cluster-65551.52711,Cluster-65551.98000,Cluster-65551.130482,Cluster-65551.121084,Clus…
GO:0017076	purine nucleotide binding	molecular_function	8.4226e-05	0.001378	1467	12511	4691	51784	916	Cluster-65551.128177,Cluster-65551.158607,Cluster-65551.133813,Cluster-65551.161288,Cluster-65551.128806,Cluster-65551.88552,Cluster-65551.84214,Cluster-65551.163350,Cluster-65551.175927,Cluster-65551.148177,Cluster-65551.136683,Cluster-65551.149382,Cluster-65551.85003,Cluster-65551.121519,Cluster-65551.160378,Cluster-65551.174201,Cluster-65551.174816,Cluster-65551.82507,Cluster-65551.167526,Clus…	551	Cluster-65551.131665,Cluster-65551.131504,Cluster-65551.126561,Cluster-65551.139343,Cluster-65551.126984,Cluster-65551.152314,Cluster-65551.124852,Cluster-65551.128623,Cluster-65551.133455,Cluster-65551.109152,Cluster-65551.127720,Cluster-65551.128935,Cluster-65551.114058,Cluster-65551.130527,Cluster-65551.108436,Cluster-65551.112833,Cluster-65551.117025,Cluster-65551.127206,Cluster-65551.131430,…
GO:0043168	anion binding	molecular_function	2.7705e-05	0.0060946	1710	12511	5533	51784	1038	Cluster-65551.160444,Cluster-65551.147691,Cluster-65551.174091,Cluster-65551.98995,Cluster-65551.148849,Cluster-65551.163369,Cluster-65551.116950,Cluster-65551.174488,Cluster-65551.140014,Cluster-65551.129435,Cluster-65551.66075,Cluster-65551.136042,Cluster-65551.162629,Cluster-65551.147944,Cluster-65551.138637,Cluster-65551.179616,Cluster-65551.185019,Cluster-65551.83426,Cluster-65551.164022,Clu…	672	Cluster-65551.124478,Cluster-65551.126621,Cluster-65551.132055,Cluster-65551.135448,Cluster-65551.118360,Cluster-65551.112805,Cluster-65551.109401,Cluster-65551.127763,Cluster-65551.125225,Cluster-65551.134035,Cluster-65551.122375,Cluster-65551.127299,Cluster-65551.191954,Cluster-65551.121916,Cluster-65551.126331,Cluster-65551.81565,Cluster-65551.131193,Cluster-65551.125276,Cluster-65551.141786,C…
GO:0001882	nucleoside binding	molecular_function	4.4237e-05	0.0089748	1459	12511	4648	51784	905	Cluster-65551.114448,Cluster-65551.126384,Cluster-65551.74005,Cluster-65551.89656,Cluster-65551.127663,Cluster-65551.153250,Cluster-65551.128072,Cluster-65551.134851,Cluster-65551.83859,Cluster-65551.113253,Cluster-65551.122360,Cluster-65551.141042,Cluster-65551.160271,Cluster-65551.79194,Cluster-65551.161909,Cluster-65551.119454,Cluster-65551.137736,Cluster-65551.88166,Cluster-65551.97564,Cluste…	554	Cluster-65551.128192,Cluster-65551.126756,Cluster-65551.53887,Cluster-65551.132847,Cluster-65551.129794,Cluster-65551.144667,Cluster-65551.139109,Cluster-65551.124109,Cluster-65551.139434,Cluster-65551.128011,Cluster-65551.126712,Cluster-65551.128427,Cluster-65551.108123,Cluster-65551.129871,Cluster-65551.116931,Cluster-65551.128264,Cluster-65551.128244,Cluster-65551.127086,Cluster-65551.125064,C…
GO:0001883	purine nucleoside binding	molecular_function	5.9957e-05	0.010861	1453	12511	4633	51784	904	Cluster-65551.141821,Cluster-65551.140636,Cluster-65551.141131,Cluster-65551.167285,Cluster-65551.124910,Cluster-65551.135992,Cluster-65551.148101,Cluster-65551.150009,Cluster-65551.111501,Cluster-65551.88437,Cluster-65551.159748,Cluster-65551.150857,Cluster-65551.111358,Cluster-65551.135596,Cluster-65551.154626,Cluster-65551.161298,Cluster-65551.158891,Cluster-65551.163398,Cluster-65551.83402,Cl…	549	Cluster-65551.123442,Cluster-65551.145011,Cluster-65551.125600,Cluster-65551.126881,Cluster-65551.138198,Cluster-65551.140325,Cluster-65551.103189,Cluster-65551.138765,Cluster-65551.143528,Cluster-65551.130138,Cluster-65551.125658,Cluster-65551.113412,Cluster-65551.132730,Cluster-65551.133022,Cluster-65551.126439,Cluster-65551.134105,Cluster-65551.127124,Cluster-65551.126036,Cluster-65551.126965,…
GO:0032549	ribonucleoside binding	molecular_function	5.9957e-05	0.010861	1453	12511	4633	51784	904	Cluster-65551.165305,Cluster-65551.165306,Cluster-65551.120690,Cluster-65551.126021,Cluster-65551.67619,Cluster-65551.140653,Cluster-65551.161311,Cluster-65551.128875,Cluster-65551.85229,Cluster-65551.116985,Cluster-65551.131352,Cluster-65551.82861,Cluster-65551.167557,Cluster-65551.126034,Cluster-65551.137082,Cluster-65551.83822,Cluster-65551.140322,Cluster-65551.149180,Cluster-65551.146371,Clus…	549	Cluster-65551.137205,Cluster-65551.97390,Cluster-65551.132294,Cluster-65551.121557,Cluster-65551.122615,Cluster-65551.131813,Cluster-65551.135219,Cluster-65551.133518,Cluster-65551.111626,Cluster-65551.123609,Cluster-65551.132914,Cluster-65551.131037,Cluster-65551.132146,Cluster-65551.128991,Cluster-65551.94580,Cluster-65551.131069,Cluster-65551.133858,Cluster-65551.126070,Cluster-65551.127829,Cl…
GO:0032550	purine ribonucleoside binding	molecular_function	5.9957e-05	0.010861	1453	12511	4633	51784	904	Cluster-65551.142920,Cluster-65551.118419,Cluster-65551.95948,Cluster-65551.104181,Cluster-65551.84880,Cluster-65551.48035,Cluster-65551.110994,Cluster-65551.72586,Cluster-65551.136373,Cluster-65551.101857,Cluster-65551.59984,Cluster-65551.85210,Cluster-65551.114349,Cluster-65551.182484,Cluster-65551.80380,Cluster-65551.93848,Cluster-65551.112330,Cluster-65551.111651,Cluster-65551.159042,Cluster-…	549	Cluster-65551.105815,Cluster-65551.124551,Cluster-65551.119721,Cluster-65551.116721,Cluster-65551.110102,Cluster-65551.119572,Cluster-65551.125812,Cluster-65551.138167,Cluster-65551.130862,Cluster-65551.138561,Cluster-65551.119570,Cluster-65551.145240,Cluster-65551.103761,Cluster-65551.134900,Cluster-65551.129347,Cluster-65551.130249,Cluster-65551.126120,Cluster-65551.117196,Cluster-65551.128501,…
GO:0035639	purine ribonucleoside triphosphate binding	molecular_function	6.4372e-05	0.011258	1449	12511	4620	51784	902	Cluster-65551.102569,Cluster-65551.71370,Cluster-65551.128782,Cluster-65551.127825,Cluster-65551.77428,Cluster-65551.122406,Cluster-65551.126873,Cluster-65551.168580,Cluster-65551.150055,Cluster-65551.146113,Cluster-65551.88269,Cluster-65551.165207,Cluster-65551.145042,Cluster-65551.133356,Cluster-65551.137745,Cluster-65551.144622,Cluster-65551.158121,Cluster-65551.113143,Cluster-65551.154642,Clu…	547	Cluster-65551.123755,Cluster-65551.131036,Cluster-65551.141730,Cluster-65551.122447,Cluster-65551.128038,Cluster-65551.119015,Cluster-65551.124527,Cluster-65551.138562,Cluster-65551.143345,Cluster-65551.436,Cluster-65551.131721,Cluster-65551.126787,Cluster-65551.123611,Cluster-65551.124665,Cluster-65551.122110,Cluster-65551.125913,Cluster-65551.130822,Cluster-65551.123446,Cluster-65551.127870,Clu…
GO:0032555	purine ribonucleotide binding	molecular_function	7.2108e-05	0.012191	1453	12511	4637	51784	904	Cluster-65551.157790,Cluster-65551.86956,Cluster-65551.73701,Cluster-65551.127592,Cluster-65551.136301,Cluster-65551.120628,Cluster-65551.90860,Cluster-65551.139814,Cluster-65551.142645,Cluster-65551.125327,Cluster-65551.156492,Cluster-65551.130397,Cluster-65551.98996,Cluster-65551.142287,Cluster-65551.150720,Cluster-65551.123898,Cluster-65551.113675,Cluster-65551.159264,Cluster-65551.156140,Clus…	549	Cluster-65551.130527,Cluster-65551.128935,Cluster-65551.114058,Cluster-65551.108436,Cluster-65551.112833,Cluster-65551.127206,Cluster-65551.117025,Cluster-65551.131430,Cluster-65551.111382,Cluster-65551.124469,Cluster-65551.126102,Cluster-65551.148126,Cluster-65551.135565,Cluster-65551.143888,Cluster-65551.119178,Cluster-65551.109443,Cluster-65551.328,Cluster-65551.126561,Cluster-65551.131504,Clu…
GO:0016773	phosphotransferase activity, alcohol group as acceptor	molecular_function	0.00011183	0.016683	716	12511	2146	51784	440	Cluster-65551.167862,Cluster-65551.157030,Cluster-65551.157487,Cluster-65551.164752,Cluster-65551.134963,Cluster-65551.149486,Cluster-65551.164240,Cluster-65551.158469,Cluster-65551.103682,Cluster-65551.138065,Cluster-65551.165080,Cluster-65551.139804,Cluster-65551.142964,Cluster-65551.162625,Cluster-65551.84422,Cluster-65551.83007,Cluster-65551.157499,Cluster-65551.116360,Cluster-65551.119997,Cl…	276	Cluster-65551.129871,Cluster-65551.113472,Cluster-65551.128264,Cluster-65551.128244,Cluster-65551.122238,Cluster-65551.110067,Cluster-65551.141748,Cluster-65551.50755,Cluster-65551.121445,Cluster-65551.117282,Cluster-65551.128842,Cluster-65551.133392,Cluster-65551.108084,Cluster-65551.131584,Cluster-65551.126681,Cluster-65551.141749,Cluster-65551.126572,Cluster-65551.131035,Cluster-65551.123903,C…
GO:0019001	guanyl nucleotide binding	molecular_function	0.00011542	0.016726	325	12511	923	51784	181	Cluster-65551.89591,Cluster-65551.170378,Cluster-65551.147691,Cluster-65551.146989,Cluster-65551.127104,Cluster-65551.94945,Cluster-65551.136042,Cluster-65551.80670,Cluster-65551.129999,Cluster-65551.159043,Cluster-65551.128924,Cluster-65551.118630,Cluster-65551.161177,Cluster-65551.123217,Cluster-65551.147373,Cluster-65551.101284,Cluster-65551.137735,Cluster-65551.123386,Cluster-65551.133507,Clu…	144	Cluster-65551.126165,Cluster-65551.126621,Cluster-65551.112134,Cluster-65551.111624,Cluster-65551.134035,Cluster-65551.127763,Cluster-65551.118628,Cluster-65551.124446,Cluster-65551.128246,Cluster-65551.81565,Cluster-65551.126427,Cluster-65551.132495,Cluster-65551.129913,Cluster-65551.115718,Cluster-65551.126086,Cluster-65551.134845,Cluster-65551.138177,Cluster-65551.123093,Cluster-65551.138009,C…
GO:0005525	GTP binding	molecular_function	0.00014272	0.019564	318	12511	901	51784	176	Cluster-65551.135613,Cluster-65551.115722,Cluster-65551.137458,Cluster-65551.177250,Cluster-65551.161014,Cluster-65551.132115,Cluster-65551.130072,Cluster-65551.126605,Cluster-65551.117658,Cluster-65551.99395,Cluster-65551.88099,Cluster-65551.80865,Cluster-65551.84298,Cluster-65551.148392,Cluster-65551.122008,Cluster-65551.157824,Cluster-65551.183513,Cluster-65551.117168,Cluster-65551.151184,Clus…	142	Cluster-65551.133700,Cluster-65551.120501,Cluster-65551.96406,Cluster-65551.123821,Cluster-65551.126542,Cluster-65551.110484,Cluster-65551.126561,Cluster-65551.127829,Cluster-65551.137481,Cluster-65551.127720,Cluster-65551.135371,Cluster-65551.131098,Cluster-65551.120908,Cluster-65551.127124,Cluster-65551.128991,Cluster-65551.131430,Cluster-65551.140399,Cluster-65551.133022,Cluster-65551.112833,C…
GO:0032553	ribonucleotide binding	molecular_function	0.00018654	0.024259	1465	12511	4695	51784	909	Cluster-65551.101963,Cluster-65551.139660,Cluster-65551.128498,Cluster-65551.77201,Cluster-65551.131359,Cluster-65551.136398,Cluster-65551.111500,Cluster-65551.108893,Cluster-65551.126692,Cluster-65551.139480,Cluster-65551.169663,Cluster-65551.131201,Cluster-65551.161638,Cluster-65551.132528,Cluster-65551.122693,Cluster-65551.130849,Cluster-65551.115451,Cluster-65551.161014,Cluster-65551.183567,C…	556	Cluster-65551.140399,Cluster-65551.119547,Cluster-65551.108548,Cluster-65551.128784,Cluster-65551.124214,Cluster-65551.131594,Cluster-65551.115195,Cluster-65551.136215,Cluster-65551.79745,Cluster-65551.129179,Cluster-65551.125297,Cluster-65551.140657,Cluster-65551.128037,Cluster-65551.139369,Cluster-65551.119922,Cluster-65551.128398,Cluster-65551.124850,Cluster-65551.138135,Cluster-65551.41003,Cl…
GO:0032561	guanyl ribonucleotide binding	molecular_function	0.00021768	0.027601	318	12511	905	51784	176	Cluster-65551.156716,Cluster-65551.144514,Cluster-65551.71326,Cluster-65551.155691,Cluster-65551.71370,Cluster-65551.125186,Cluster-65551.119702,Cluster-65551.88498,Cluster-65551.120408,Cluster-65551.146113,Cluster-65551.136041,Cluster-65551.133890,Cluster-65551.116457,Cluster-65551.182333,Cluster-65551.158950,Cluster-65551.129170,Cluster-65551.133356,Cluster-65551.65191,Cluster-65551.165905,Clus…	142	Cluster-65551.122447,Cluster-65551.140283,Cluster-65551.131397,Cluster-65551.131036,Cluster-65551.130876,Cluster-65551.129318,Cluster-65551.127598,Cluster-65551.130396,Cluster-65551.124527,Cluster-65551.117660,Cluster-65551.125913,Cluster-65551.64055,Cluster-65551.117701,Cluster-65551.124665,Cluster-65551.117659,Cluster-65551.128087,Cluster-65551.124526,Cluster-65551.117779,Cluster-65551.140282,C…
GO:0016301	kinase activity	molecular_function	0.00022918	0.028352	734	12511	2212	51784	457	Cluster-65551.151335,Cluster-65551.129811,Cluster-65551.163978,Cluster-65551.96632,Cluster-65551.108893,Cluster-65551.162945,Cluster-65551.104301,Cluster-65551.177023,Cluster-65551.126034,Cluster-65551.83822,Cluster-65551.168939,Cluster-65551.116985,Cluster-65551.65803,Cluster-65551.131352,Cluster-65551.88674,Cluster-65551.132528,Cluster-65551.84740,Cluster-65551.161638,Cluster-65551.165306,Clust…	277	Cluster-65551.119922,Cluster-65551.128398,Cluster-65551.133858,Cluster-65551.131069,Cluster-65551.140657,Cluster-65551.128037,Cluster-65551.136215,Cluster-65551.131594,Cluster-65551.111488,Cluster-65551.148351,Cluster-65551.94580,Cluster-65551.131813,Cluster-65551.135037,Cluster-65551.128254,Cluster-65551.131037,Cluster-65551.145681,Cluster-65551.131904,Cluster-65551.120951,Cluster-65551.41003,Cl…
GO:0097367	carbohydrate derivative binding	molecular_function	3.259e-05	0.039356	1516	12511	4907	51784	934	Cluster-65551.174742,Cluster-65551.138778,Cluster-65551.141419,Cluster-65551.131272,Cluster-65551.163082,Cluster-65551.175154,Cluster-65551.127547,Cluster-65551.162334,Cluster-65551.89648,Cluster-65551.162860,Cluster-65551.158429,Cluster-65551.142445,Cluster-65551.159996,Cluster-65551.145051,Cluster-65551.134736,Cluster-65551.158744,Cluster-65551.31036,Cluster-65551.159269,Cluster-65551.85069,Clu…	582	Cluster-65551.176834,Cluster-65551.131612,Cluster-65551.135980,Cluster-65551.119016,Cluster-65551.151578,Cluster-65551.134037,Cluster-65551.100182,Cluster-65551.155893,Cluster-65551.130183,Cluster-65551.121901,Cluster-65551.119262,Cluster-65551.120409,Cluster-65551.138762,Cluster-65551.125969,Cluster-65551.121335,Cluster-65551.148896,Cluster-65551.134861,Cluster-65551.91258,Cluster-65551.126259,C…
GO:0004672	protein kinase activity	molecular_function	0.00055637	0.065626	544	12511	1583	51784	352	Cluster-65551.131352,Cluster-65551.116985,Cluster-65551.168939,Cluster-65551.161638,Cluster-65551.84740,Cluster-65551.132528,Cluster-65551.140653,Cluster-65551.131201,Cluster-65551.165305,Cluster-65551.165306,Cluster-65551.162945,Cluster-65551.163978,Cluster-65551.126034,Cluster-65551.177023,Cluster-65551.83822,Cluster-65551.157488,Cluster-65551.164663,Cluster-65551.154163,Cluster-65551.55771,Clu…	192	Cluster-65551.131813,Cluster-65551.131904,Cluster-65551.145681,Cluster-65551.128254,Cluster-65551.97390,Cluster-65551.41003,Cluster-65551.120951,Cluster-65551.122615,Cluster-65551.131069,Cluster-65551.133858,Cluster-65551.128398,Cluster-65551.119922,Cluster-65551.136215,Cluster-65551.111488,Cluster-65551.131594,Cluster-65551.94580,Cluster-65551.134403,Cluster-65551.111628,Cluster-65551.125946,Clu…

## Sheet: rediae vs miracidia
Additional file 1_Table S1: Enriched GO terms of the DEG from pairwise comparisons between the Fasciola gigantica lifecycle stages. (b) Rediae versus Miracidia
GO_accession	Description	Term_type	Over_represented_p value	Corrected_p- value	DEG_item	DEG_list	Bg_item	Bg_list	Up	Up_Gene_names	Down	Down_Gene_names
GO:0007154	cell communication	biological_process	9.9907e-06	0.0007239	1396	10905	5391	51784	524	Cluster-65551.138488,Cluster-65551.153906,Cluster-65551.120168,Cluster-65551.129318,Cluster-65551.120289,Cluster-65551.112331,Cluster-65551.119681,Cluster-65551.156969,Cluster-65551.196143,Cluster-65551.116886,Cluster-65551.179048,Cluster-65551.137437,Cluster-65551.90817,Cluster-65551.128299,Cluster-65551.129007,Cluster-65551.56025,Cluster-65551.177703,Cluster-65551.47991,Cluster-65551.54284,Clus…	872	Cluster-65551.84222,Cluster-65551.117282,Cluster-65551.161470,Cluster-65551.138291,Cluster-65551.151797,Cluster-65551.146773,Cluster-65551.129450,Cluster-65551.158503,Cluster-65551.116059,Cluster-65551.150466,Cluster-65551.164666,Cluster-65551.62179,Cluster-65551.67814,Cluster-65551.152632,Cluster-65551.167344,Cluster-65551.159458,Cluster-65551.161839,Cluster-65551.138471,Cluster-65551.72910,Clus…
GO:0007165	signal transduction	biological_process	1.2281e-05	0.0007786	1359	10905	5231	51784	507	Cluster-65551.147317,Cluster-65551.75738,Cluster-65551.51229,Cluster-65551.129405,Cluster-65551.126879,Cluster-65551.119045,Cluster-65551.54209,Cluster-65551.183911,Cluster-65551.132940,Cluster-65551.61951,Cluster-65551.123823,Cluster-65551.163363,Cluster-65551.109890,Cluster-65551.114562,Cluster-65551.118563,Cluster-65551.158460,Cluster-65551.205523,Cluster-65551.73137,Cluster-65551.58138,Cluste…	852	Cluster-65551.159457,Cluster-65551.162298,Cluster-65551.151415,Cluster-65551.89604,Cluster-65551.110901,Cluster-65551.157599,Cluster-65551.126066,Cluster-65551.103527,Cluster-65551.130706,Cluster-65551.126542,Cluster-65551.159251,Cluster-65551.173327,Cluster-65551.159748,Cluster-65551.135274,Cluster-65551.181787,Cluster-65551.111544,Cluster-65551.138273,Cluster-65551.149279,Cluster-65551.152891,C…
GO:0007264	small GTPase mediated signal transduction	biological_process	3.6453e-07	0.00092446	224	10905	622	51784	80	Cluster-65551.118802,Cluster-65551.118423,Cluster-65551.57252,Cluster-65551.126674,Cluster-65551.165075,Cluster-65551.120096,Cluster-65551.129767,Cluster-65551.117487,Cluster-65551.125657,Cluster-65551.134861,Cluster-65551.97101,Cluster-65551.134844,Cluster-65551.113886,Cluster-65551.144073,Cluster-65551.158952,Cluster-65551.129163,Cluster-65551.120282,Cluster-65551.125658,Cluster-65551.136023,Cl…	144	Cluster-65551.77016,Cluster-65551.164930,Cluster-65551.140048,Cluster-65551.124244,Cluster-65551.162555,Cluster-65551.136373,Cluster-65551.85636,Cluster-65551.99983,Cluster-65551.126344,Cluster-65551.157701,Cluster-65551.162967,Cluster-65551.132158,Cluster-65551.134369,Cluster-65551.147373,Cluster-65551.128827,Cluster-65551.87697,Cluster-65551.145051,Cluster-65551.133462,Cluster-65551.141419,Clus…
GO:0044700	single organism signaling	biological_process	4.5003e-06	0.0045651	1373	10905	5270	51784	513	Cluster-22584.0,Cluster-65551.177907,Cluster-65551.144953,Cluster-65551.144073,Cluster-65551.177035,Cluster-65551.55555,Cluster-65551.181704,Cluster-65551.122839,Cluster-51307.0,Cluster-65551.181097,Cluster-65551.129767,Cluster-65551.58520,Cluster-65551.195956,Cluster-65551.62380,Cluster-65551.122197,Cluster-65551.89972,Cluster-65551.115673,Cluster-65551.118442,Cluster-65551.56318,Cluster-65551.5…	860	Cluster-65551.134810,Cluster-65551.118691,Cluster-65551.135451,Cluster-65551.172765,Cluster-65551.167666,Cluster-65551.156399,Cluster-65551.152663,Cluster-65551.125800,Cluster-65551.194315,Cluster-65551.165555,Cluster-65551.83601,Cluster-65551.154465,Cluster-65551.138447,Cluster-65551.174056,Cluster-65551.99983,Cluster-65551.80981,Cluster-65551.140048,Cluster-65551.132831,Cluster-65551.124039,Clu…
GO:0023052	signaling	biological_process	6.6988e-06	0.0056627	1377	10905	5296	51784	514	Cluster-65551.129318,Cluster-65551.153906,Cluster-65551.120168,Cluster-65551.196143,Cluster-65551.156969,Cluster-65551.120289,Cluster-65551.112331,Cluster-65551.119681,Cluster-65551.137437,Cluster-65551.90817,Cluster-65551.179048,Cluster-65551.116886,Cluster-65551.129007,Cluster-65551.56025,Cluster-65551.128299,Cluster-65551.47991,Cluster-65551.177703,Cluster-65551.56332,Cluster-65551.54284,Clust…	863	Cluster-65551.146773,Cluster-65551.151797,Cluster-65551.161470,Cluster-65551.138291,Cluster-65551.117282,Cluster-65551.84222,Cluster-65551.150466,Cluster-65551.116059,Cluster-65551.158503,Cluster-65551.129450,Cluster-65551.152632,Cluster-65551.62179,Cluster-65551.67814,Cluster-65551.164666,Cluster-65551.159458,Cluster-65551.167344,Cluster-65551.72910,Cluster-65551.138471,Cluster-65551.161839,Clus…
GO:0035556	intracellular signal transduction	biological_process	3.6916e-05	0.018724	424	10905	1400	51784	144	Cluster-65551.131193,Cluster-65551.112212,Cluster-65551.120501,Cluster-65551.147894,Cluster-65551.99657,Cluster-65551.125297,Cluster-65551.135324,Cluster-65551.117658,Cluster-65551.124431,Cluster-65551.155063,Cluster-65551.127254,Cluster-65551.68597,Cluster-65551.67619,Cluster-65551.156653,Cluster-65551.120196,Cluster-65551.159677,Cluster-65551.158950,Cluster-65551.158075,Cluster-65551.124212,Clu…	280	Cluster-65551.150720,Cluster-65551.139150,Cluster-65551.131125,Cluster-65551.139935,Cluster-65551.128842,Cluster-65551.81531,Cluster-65551.119178,Cluster-65551.80930,Cluster-65551.166696,Cluster-65551.145324,Cluster-65551.78166,Cluster-65551.130439,Cluster-65551.125565,Cluster-65551.107926,Cluster-65551.82659,Cluster-65551.132115,Cluster-65551.152702,Cluster-65551.72087,Cluster-65551.109208,Clust…
GO:0050794	regulation of cellular process	biological_process	6.7979e-05	0.031345	2548	10905	10463	51784	987	Cluster-65551.123912,Cluster-65551.129473,Cluster-65551.138136,Cluster-65551.177705,Cluster-65551.56734,Cluster-65551.161887,Cluster-65551.122724,Cluster-65551.162354,Cluster-65551.132644,Cluster-65551.144422,Cluster-65551.85466,Cluster-65551.49335,Cluster-65551.126674,Cluster-65551.176625,Cluster-65551.145680,Cluster-65551.143139,Cluster-65551.109551,Cluster-65551.150911,Cluster-65551.109306,Clu…	1561	Cluster-65551.134446,Cluster-65551.146477,Cluster-65551.145940,Cluster-65551.82532,Cluster-65551.162161,Cluster-65551.140534,Cluster-65551.166945,Cluster-65551.149852,Cluster-65551.204623,Cluster-65551.146772,Cluster-65551.135209,Cluster-65551.144346,Cluster-65551.124688,Cluster-65551.136210,Cluster-65551.118366,Cluster-65551.83007,Cluster-65551.145051,Cluster-65551.162555,Cluster-65551.132018,Cl…
GO:0050789	regulation of biological process	biological_process	0.00012858	0.054345	2657	10905	10981	51784	1022	Cluster-65551.119177,Cluster-65551.122027,Cluster-65551.122576,Cluster-65551.136842,Cluster-65551.87430,Cluster-65551.110028,Cluster-65551.167401,Cluster-65551.129832,Cluster-65551.64055,Cluster-65551.134387,Cluster-65551.148394,Cluster-65551.131437,Cluster-65551.140816,Cluster-65551.124357,Cluster-65551.117741,Cluster-65551.183993,Cluster-65551.58521,Cluster-65551.90766,Cluster-65551.157759,Clus…	1635	Cluster-65551.162860,Cluster-65551.125874,Cluster-65551.128897,Cluster-65551.56862,Cluster-65551.92465,Cluster-65551.134048,Cluster-65551.132031,Cluster-65551.116504,Cluster-65551.127986,Cluster-65551.145876,Cluster-65551.117168,Cluster-65551.119635,Cluster-65551.129747,Cluster-65551.103572,Cluster-65551.123868,Cluster-65551.151675,Cluster-65551.111113,Cluster-65551.132754,Cluster-65551.201209,Cl…
GO:0005578	proteinaceous extracellular matrix	cellular_component	3.2927e-05	0.018556	116	10905	313	51784	57	Cluster-65551.129385,Cluster-65551.82265,Cluster-65551.180959,Cluster-65551.84293,Cluster-65551.63993,Cluster-65551.85918,Cluster-65551.158082,Cluster-65551.116738,Cluster-65551.157694,Cluster-65551.97301,Cluster-65551.121669,Cluster-65551.176138,Cluster-65551.144144,Cluster-65551.140816,Cluster-65551.109889,Cluster-65551.47991,Cluster-65551.82678,Cluster-65551.120098,Cluster-65551.161162,Cluster…	59	Cluster-65551.129139,Cluster-65551.155049,Cluster-65551.85964,Cluster-65551.164095,Cluster-65551.96415,Cluster-65551.88668,Cluster-65551.140313,Cluster-65551.127725,Cluster-65551.170113,Cluster-65551.132831,Cluster-65551.84929,Cluster-65551.132115,Cluster-65551.158862,Cluster-65551.129695,Cluster-65551.88517,Cluster-65551.157801,Cluster-65551.121849,Cluster-92372.0,Cluster-65551.84214,Cluster-655…
GO:0031012	extracellular matrix	cellular_component	0.0020646	0.80551	122	10905	354	51784	62	Cluster-65551.177407,Cluster-65551.158334,Cluster-65551.151066,Cluster-65551.59935,Cluster-65551.135605,Cluster-65551.111595,Cluster-65551.105914,Cluster-65551.61457,Cluster-65551.54766,Cluster-65551.90789,Cluster-65551.163501,Cluster-65551.89062,Cluster-65551.152852,Cluster-65551.139741,Cluster-65551.84918,Cluster-65551.85513,Cluster-65551.80470,Cluster-65551.85918,Cluster-65551.158082,Cluster-6…	60	Cluster-65551.88517,Cluster-65551.129695,Cluster-65551.157801,Cluster-65551.121849,Cluster-92372.0,Cluster-65551.84214,Cluster-65551.158862,Cluster-65551.166605,Cluster-65551.127118,Cluster-65551.131604,Cluster-65551.157442,Cluster-65551.48663,Cluster-65551.137523,Cluster-65551.93644,Cluster-65551.116723,Cluster-65551.125800,Cluster-65551.78829,Cluster-65551.96415,Cluster-65551.85964,Cluster-6555…
GO:0005488	binding	molecular_function	1.0596e-07	0.00053743	6167	10905	26040	51784	2447	Cluster-65551.54134,Cluster-65551.139967,Cluster-65551.119245,Cluster-65551.134735,Cluster-65551.145517,Cluster-65551.127529,Cluster-65551.127170,Cluster-65551.109491,Cluster-65551.154185,Cluster-65551.143061,Cluster-65551.115153,Cluster-65551.162765,Cluster-65551.1345,Cluster-65551.134280,Cluster-65551.143682,Cluster-65551.177401,Cluster-65551.124355,Cluster-65551.134656,Cluster-65551.130182,Clu…	0	---
GO:0005515	protein binding	molecular_function	1.9232e-06	0.0028231	2764	10905	10670	51784	1022	Cluster-65551.136621,Cluster-65551.153709,Cluster-26656.0,Cluster-65551.144343,Cluster-65551.180813,Cluster-65551.127423,Cluster-65551.136634,Cluster-65551.127788,Cluster-65551.59248,Cluster-65551.83793,Cluster-65551.97861,Cluster-65551.58205,Cluster-65551.109960,Cluster-65551.53732,Cluster-65551.159680,Cluster-65551.50688,Cluster-65551.146532,Cluster-65551.133765,Cluster-65551.142191,Cluster-655…	1742	Cluster-65551.126864,Cluster-65551.128422,Cluster-65551.114049,Cluster-65551.167198,Cluster-65551.142639,Cluster-65551.85893,Cluster-65551.149379,Cluster-65551.140920,Cluster-65551.114019,Cluster-65551.82346,Cluster-65551.144940,Cluster-65551.127468,Cluster-65551.117241,Cluster-65551.153864,Cluster-65551.113901,Cluster-65551.151775,Cluster-65551.109769,Cluster-65551.131129,Cluster-65551.78829,Clu…

## Sheet: cercaria vs rediae
Additional file 1_Table S1: Enriched GO terms of the DEG from pairwise comparisons between the Fasciola gigantica lifecycle stages. (c) Cercariae versus Rediae
GO_accession	Description	Term_type	Over_represented_p value	Corrected_p value	DEG_item	DEG_list	Bg_item	Bg_list	Up	Up_Gene_names	Down	Down_Gene_names
GO:0044267	cellular protein metabolic process	biological_process	3.2232e-12	8.174e-10	1656	12626	5379	51784	915	Cluster-65551.126657,Cluster-65551.51100,Cluster-65551.159264,Cluster-65551.47793,Cluster-65551.150277,Cluster-65551.128899,Cluster-65551.137508,Cluster-65551.83449,Cluster-65551.137573,Cluster-65551.134350,Cluster-65551.95948,Cluster-65551.170074,Cluster-65551.144503,Cluster-65551.31969,Cluster-65551.181144,Cluster-65551.124294,Cluster-65551.127592,Cluster-65551.115432,Cluster-65551.127303,Clust…	741	Cluster-65551.123378,Cluster-65551.142915,Cluster-65551.104072,Cluster-65551.134756,Cluster-65551.126037,Cluster-65551.157986,Cluster-65551.122046,Cluster-65551.162926,Cluster-65551.110017,Cluster-65551.55039,Cluster-65551.120046,Cluster-65551.152133,Cluster-65551.144997,Cluster-65551.144522,Cluster-65551.147073,Cluster-65551.126050,Cluster-65551.98173,Cluster-65551.126108,Cluster-65551.139943,Cl…
GO:0019538	protein metabolic process	biological_process	4.3373e-13	2.1999e-09	2168	12626	7254	51784	1213	Cluster-65551.151700,Cluster-65551.145093,Cluster-65551.137657,Cluster-65551.89946,Cluster-65551.147933,Cluster-65551.122119,Cluster-65551.178720,Cluster-65551.177918,Cluster-65551.112351,Cluster-65551.124389,Cluster-65551.181194,Cluster-65551.158860,Cluster-65551.117282,Cluster-65551.119575,Cluster-65551.135072,Cluster-65551.44037,Cluster-65551.147659,Cluster-65551.184882,Cluster-65551.157683,Cl…	955	Cluster-65551.110178,Cluster-65551.147418,Cluster-65551.129816,Cluster-65551.147051,Cluster-65551.129376,Cluster-65551.129650,Cluster-65551.155286,Cluster-65551.137911,Cluster-65551.125390,Cluster-65551.123438,Cluster-65551.138765,Cluster-65551.124983,Cluster-65551.151399,Cluster-65551.108287,Cluster-65551.118251,Cluster-65551.125963,Cluster-65551.143544,Cluster-65551.124129,Cluster-65551.86658,C…
GO:1901564	organonitrogen compound metabolic process	biological_process	1.2524e-07	7.0581e-05	2044	12626	7191	51784	1060	Cluster-65551.175417,Cluster-65551.152551,Cluster-65551.122461,Cluster-65551.85117,Cluster-65551.130277,Cluster-65551.144977,Cluster-65551.137800,Cluster-65551.178795,Cluster-65551.50110,Cluster-65551.143802,Cluster-65551.88053,Cluster-65551.152128,Cluster-65551.125288,Cluster-65551.148587,Cluster-65551.134862,Cluster-65551.124359,Cluster-65551.133717,Cluster-65551.127825,Cluster-65551.436,Cluste…	984	Cluster-65551.107175,Cluster-65551.181700,Cluster-65551.117040,Cluster-65551.112702,Cluster-65551.180755,Cluster-65551.92218,Cluster-65551.55771,Cluster-65551.127734,Cluster-65551.134029,Cluster-65551.132196,Cluster-65551.114518,Cluster-65551.133071,Cluster-65551.175076,Cluster-65551.144972,Cluster-65551.114809,Cluster-65551.138468,Cluster-65551.125487,Cluster-65551.135294,Cluster-65551.125236,Cl…
GO:0043043	peptide biosynthetic process	biological_process	1.4502e-06	0.00045972	552	12626	1783	51784	223	Cluster-65551.54678,Cluster-65551.130681,Cluster-65551.119008,Cluster-65551.112351,Cluster-65551.122119,Cluster-65551.73693,Cluster-65551.122981,Cluster-65551.187525,Cluster-65551.153050,Cluster-65551.59156,Cluster-65551.120834,Cluster-65551.166743,Cluster-65551.118172,Cluster-65551.185874,Cluster-65551.127120,Cluster-65551.77110,Cluster-65551.128415,Cluster-65551.140426,Cluster-65551.160638,Clus…	329	Cluster-65551.138548,Cluster-65551.147832,Cluster-65551.125963,Cluster-65551.120583,Cluster-65551.82169,Cluster-65551.145921,Cluster-65551.125070,Cluster-65551.122883,Cluster-65551.118251,Cluster-65551.125734,Cluster-65551.127464,Cluster-65551.127424,Cluster-65551.123567,Cluster-65551.133936,Cluster-65551.127011,Cluster-65551.123438,Cluster-65551.83483,Cluster-65551.171613,Cluster-65551.129948,Cl…
GO:0006412	translation	biological_process	1.7e-10	0.00050719	532	12626	1714	51784	213	Cluster-65551.130277,Cluster-65551.122461,Cluster-65551.152551,Cluster-65551.142518,Cluster-65551.187322,Cluster-65551.125288,Cluster-65551.138914,Cluster-65551.113279,Cluster-65551.69273,Cluster-65551.170745,Cluster-65551.131805,Cluster-65551.128002,Cluster-65551.144715,Cluster-65551.153353,Cluster-65551.25425,Cluster-65551.142276,Cluster-65551.124719,Cluster-65551.43931,Cluster-65551.39415,Clus…	319	Cluster-65551.92218,Cluster-65551.181700,Cluster-65551.113936,Cluster-65551.107175,Cluster-65551.125487,Cluster-65551.138468,Cluster-65551.135294,Cluster-65551.144972,Cluster-65551.114809,Cluster-65551.125884,Cluster-65551.125236,Cluster-65551.145654,Cluster-65551.115668,Cluster-65551.155107,Cluster-65551.120092,Cluster-65551.125166,Cluster-65551.123217,Cluster-65551.86068,Cluster-65551.120307,Cl…
GO:0006468	protein phosphorylation	biological_process	2.5798e-06	0.00071397	496	12626	1381	51784	380	Cluster-65551.145144,Cluster-65551.50110,Cluster-65551.50567,Cluster-65551.74751,Cluster-65551.157511,Cluster-65551.148022,Cluster-65551.85117,Cluster-65551.132815,Cluster-65551.153447,Cluster-65551.148587,Cluster-65551.162631,Cluster-65551.145822,Cluster-65551.49908,Cluster-65551.127825,Cluster-65551.147222,Cluster-65551.131584,Cluster-65551.135012,Cluster-65551.60967,Cluster-65551.114132,Cluste…	116	Cluster-65551.139147,Cluster-65551.131351,Cluster-65551.138736,Cluster-65551.162176,Cluster-65551.113186,Cluster-65551.158073,Cluster-65551.125166,Cluster-65551.128283,Cluster-65551.86235,Cluster-65551.71034,Cluster-65551.106140,Cluster-65551.139144,Cluster-65551.128938,Cluster-65551.126009,Cluster-65551.146749,Cluster-65551.147660,Cluster-65551.141029,Cluster-65551.124490,Cluster-65551.133779,Cl…
GO:0043604	amide biosynthetic process	biological_process	3.8285e-06	0.00087171	633	12626	2084	51784	251	Cluster-65551.169521,Cluster-65551.132539,Cluster-65551.135733,Cluster-65551.108021,Cluster-65551.144716,Cluster-65551.132016,Cluster-65551.19811,Cluster-65551.127662,Cluster-65551.97263,Cluster-65551.87822,Cluster-65551.139226,Cluster-65551.72221,Cluster-65551.140699,Cluster-65551.73750,Cluster-65551.116021,Cluster-65551.112202,Cluster-65551.80630,Cluster-65551.20666,Cluster-65551.133954,Cluster…	382	Cluster-65551.163350,Cluster-65551.125811,Cluster-65551.129754,Cluster-65551.146869,Cluster-65551.125405,Cluster-65551.125828,Cluster-65551.172006,Cluster-65551.120627,Cluster-65551.129238,Cluster-65551.129239,Cluster-65551.118058,Cluster-65551.116109,Cluster-65551.126958,Cluster-65551.134554,Cluster-65551.118581,Cluster-65551.129916,Cluster-65551.131817,Cluster-65551.58251,Cluster-65551.129061,C…
GO:0044763	single-organism cellular process	biological_process	4.4685e-06	0.00087171	4765	12626	17518	51784	2819	Cluster-65551.132362,Cluster-65551.49908,Cluster-65551.120110,Cluster-65551.109685,Cluster-65551.127871,Cluster-65551.157511,Cluster-65551.113901,Cluster-65551.96415,Cluster-65551.133848,Cluster-65551.99757,Cluster-65551.153082,Cluster-65551.82395,Cluster-65551.115797,Cluster-65551.35534,Cluster-65551.142016,Cluster-65551.89389,Cluster-65551.149125,Cluster-65551.127342,Cluster-65551.181546,Cluste…	0	---
GO:0006464	cellular protein modification process	biological_process	1.0185e-05	0.0016665	1055	12626	3317	51784	681	Cluster-65551.124204,Cluster-65551.144263,Cluster-65551.130010,Cluster-65551.130478,Cluster-65551.141739,Cluster-65551.128711,Cluster-65551.150857,Cluster-65551.157738,Cluster-65551.157350,Cluster-65551.146536,Cluster-65551.111627,Cluster-65551.112903,Cluster-65551.158102,Cluster-65551.141318,Cluster-65551.131170,Cluster-65551.133327,Cluster-65551.120708,Cluster-65551.97231,Cluster-65551.159745,C…	374	Cluster-65551.117230,Cluster-65551.131069,Cluster-65551.131443,Cluster-65551.115634,Cluster-65551.130997,Cluster-65551.139742,Cluster-65551.134667,Cluster-65551.90098,Cluster-65551.145511,Cluster-65551.129968,Cluster-65551.182214,Cluster-65551.179287,Cluster-65551.100569,Cluster-65551.177401,Cluster-65551.120220,Cluster-65551.129432,Cluster-65551.135857,Cluster-65551.146977,Cluster-65551.137053,C…
GO:0036211	protein modification process	biological_process	1.0185e-05	0.0016665	1055	12626	3317	51784	681	Cluster-65551.112202,Cluster-65551.140521,Cluster-65551.162624,Cluster-65551.135046,Cluster-65551.124258,Cluster-65551.128480,Cluster-65551.154429,Cluster-65551.157313,Cluster-65551.124292,Cluster-65551.85003,Cluster-65551.140198,Cluster-65551.73498,Cluster-65551.160699,Cluster-65551.167891,Cluster-65551.47142,Cluster-65551.55249,Cluster-65551.125560,Cluster-65551.160604,Cluster-65551.160098,Clus…	374	Cluster-65551.136401,Cluster-65551.132197,Cluster-65551.100605,Cluster-65551.152041,Cluster-65551.104059,Cluster-65551.121674,Cluster-65551.129510,Cluster-65551.138902,Cluster-65551.121856,Cluster-65551.148720,Cluster-65551.124344,Cluster-65551.128201,Cluster-65551.123372,Cluster-65551.153091,Cluster-65551.136971,Cluster-65551.123574,Cluster-65551.119979,Cluster-65551.132895,Cluster-65551.83158,C…
GO:0006518	peptide metabolic process	biological_process	1.1516e-05	0.0017199	584	12626	1919	51784	237	Cluster-65551.158749,Cluster-65551.135261,Cluster-65551.134675,Cluster-65551.44628,Cluster-65551.180482,Cluster-65551.120969,Cluster-65551.127672,Cluster-65551.127914,Cluster-65551.78761,Cluster-65551.166130,Cluster-65551.136282,Cluster-65551.133523,Cluster-65551.50160,Cluster-65551.118390,Cluster-65551.141830,Cluster-65551.161064,Cluster-65551.111339,Cluster-65551.137025,Cluster-65551.86757,Clus…	347	Cluster-65551.149521,Cluster-65551.124927,Cluster-65551.82151,Cluster-65551.126558,Cluster-65551.105906,Cluster-65551.182254,Cluster-65551.149029,Cluster-65551.141730,Cluster-65551.137223,Cluster-65551.129192,Cluster-65551.105368,Cluster-65551.125791,Cluster-65551.117904,Cluster-65551.98996,Cluster-65551.140654,Cluster-65551.124369,Cluster-65551.136780,Cluster-65551.119792,Cluster-65551.100515,Cl…
GO:0043603	cellular amide metabolic process	biological_process	4.1897e-05	0.0049419	694	12626	2337	51784	277	Cluster-65551.125303,Cluster-65551.166805,Cluster-65551.139012,Cluster-65551.149446,Cluster-65551.125164,Cluster-65551.117297,Cluster-65551.120885,Cluster-65551.128669,Cluster-65551.137366,Cluster-65551.104881,Cluster-65551.110276,Cluster-65551.150492,Cluster-65551.45083,Cluster-65551.153424,Cluster-65551.113919,Cluster-65551.96214,Cluster-65551.43282,Cluster-65551.127499,Cluster-65551.146548,Clu…	417	Cluster-65551.58223,Cluster-65551.128969,Cluster-65551.114653,Cluster-65551.124923,Cluster-65551.126128,Cluster-65551.109359,Cluster-65551.105538,Cluster-65551.118852,Cluster-65551.151753,Cluster-65551.126875,Cluster-65551.131244,Cluster-65551.157071,Cluster-65551.126560,Cluster-65551.126787,Cluster-65551.148804,Cluster-65551.120812,Cluster-65551.141056,Cluster-65551.143828,Cluster-65551.124274,C…
GO:1901566	organonitrogen compound biosynthetic process	biological_process	4.5716e-05	0.0052698	1077	12626	3744	51784	509	Cluster-65551.147435,Cluster-65551.136279,Cluster-65551.101596,Cluster-65551.181186,Cluster-65551.125857,Cluster-65551.124214,Cluster-65551.131292,Cluster-65551.106079,Cluster-65551.169796,Cluster-65551.86823,Cluster-65551.129908,Cluster-65551.32432,Cluster-65551.151325,Cluster-65551.120565,Cluster-65551.127268,Cluster-65551.179819,Cluster-65551.143958,Cluster-65551.114002,Cluster-65551.107321,Cl…	568	Cluster-65551.123546,Cluster-65551.154926,Cluster-65551.112513,Cluster-65551.114485,Cluster-65551.150669,Cluster-65551.135958,Cluster-65551.92385,Cluster-65551.122304,Cluster-65551.130683,Cluster-65551.126576,Cluster-65551.108880,Cluster-65551.137360,Cluster-65551.152318,Cluster-65551.113370,Cluster-65551.126900,Cluster-65551.143141,Cluster-65551.140638,Cluster-65551.117353,Cluster-65551.118195,C…
GO:0016310	phosphorylation	biological_process	6.4433e-05	0.0072623	774	12626	2428	51784	554	Cluster-65551.132830,Cluster-65551.109737,Cluster-65551.131916,Cluster-65551.160541,Cluster-65551.145681,Cluster-65551.178720,Cluster-65551.143106,Cluster-65551.87142,Cluster-65551.118961,Cluster-65551.112571,Cluster-65551.137287,Cluster-65551.112863,Cluster-65551.120280,Cluster-65551.181595,Cluster-65551.126856,Cluster-65551.100255,Cluster-65551.152497,Cluster-65551.176327,Cluster-65551.86044,Cl…	220	Cluster-65551.119763,Cluster-65551.122466,Cluster-65551.151486,Cluster-65551.124983,Cluster-65551.124551,Cluster-65551.121541,Cluster-65551.136667,Cluster-65551.158385,Cluster-65551.123336,Cluster-65551.133558,Cluster-65551.125792,Cluster-65551.162177,Cluster-65551.129376,Cluster-65551.96973,Cluster-65551.137911,Cluster-65551.123406,Cluster-65551.72017,Cluster-65551.126768,Cluster-65551.138733,Cl…
GO:0006796	phosphate-containing compound metabolic process	biological_process	9.4545e-05	0.010203	1231	12626	4082	51784	795	Cluster-65551.134868,Cluster-65551.154163,Cluster-65551.126493,Cluster-65551.127536,Cluster-65551.50961,Cluster-65551.167097,Cluster-65551.144328,Cluster-65551.149040,Cluster-65551.134866,Cluster-65551.142016,Cluster-65551.182772,Cluster-65551.129967,Cluster-65551.147799,Cluster-65551.119178,Cluster-65551.37175,Cluster-65551.125696,Cluster-65551.148706,Cluster-65551.152506,Cluster-65551.81298,Clu…	436	Cluster-65551.115949,Cluster-65551.140483,Cluster-65551.128038,Cluster-65551.128322,Cluster-65551.119605,Cluster-65551.123017,Cluster-65551.125948,Cluster-65551.93887,Cluster-65551.131488,Cluster-65551.123741,Cluster-65551.139146,Cluster-65551.125911,Cluster-65551.114623,Cluster-65551.80213,Cluster-65551.110341,Cluster-65551.126805,Cluster-65551.113186,Cluster-65551.124197,Cluster-65551.129100,Cl…
GO:0042254	ribosome biogenesis	biological_process	1.527e-05	0.016135	435	12626	1443	51784	180	Cluster-65551.124085,Cluster-65551.180376,Cluster-65551.96329,Cluster-65551.128030,Cluster-65551.175986,Cluster-65551.136106,Cluster-65551.49332,Cluster-65551.132516,Cluster-65551.115945,Cluster-65551.9843,Cluster-65551.120879,Cluster-65551.115316,Cluster-65551.102373,Cluster-65551.139920,Cluster-65551.21910,Cluster-65551.196426,Cluster-65551.140520,Cluster-90196.0,Cluster-65551.159038,Cluster-65…	255	Cluster-65551.128392,Cluster-65551.124544,Cluster-65551.131725,Cluster-65551.126961,Cluster-65551.114715,Cluster-65551.102547,Cluster-65551.131923,Cluster-65551.126563,Cluster-65551.139271,Cluster-65551.128939,Cluster-65551.125887,Cluster-65551.97101,Cluster-65551.123427,Cluster-65551.126256,Cluster-65551.110065,Cluster-65551.105118,Cluster-65551.126136,Cluster-65551.122400,Cluster-65551.126336,C…
GO:0006793	phosphorus metabolic process	biological_process	0.00020938	0.021673	1242	12626	4140	51784	796	Cluster-65551.127799,Cluster-65551.113136,Cluster-65551.142287,Cluster-65551.136070,Cluster-65551.104685,Cluster-65551.130490,Cluster-65551.133560,Cluster-65551.117696,Cluster-65551.159676,Cluster-65551.141058,Cluster-65551.197728,Cluster-65551.129346,Cluster-65551.138230,Cluster-65551.111924,Cluster-65551.115765,Cluster-65551.157691,Cluster-65551.139094,Cluster-65551.149168,Cluster-65551.41436,C…	446	Cluster-65551.125595,Cluster-65551.115887,Cluster-65551.177040,Cluster-65551.133920,Cluster-65551.116758,Cluster-65551.135203,Cluster-65551.148702,Cluster-65551.116538,Cluster-65551.143755,Cluster-65551.128880,Cluster-65551.118195,Cluster-65551.120515,Cluster-65551.121017,Cluster-65551.127170,Cluster-65551.66268,Cluster-65551.116985,Cluster-65551.119830,Cluster-65551.104787,Cluster-65551.108880,C…
GO:0043412	macromolecule modification	biological_process	0.00047054	0.046795	1215	12626	3986	51784	740	Cluster-65551.145093,Cluster-65551.101777,Cluster-65551.127675,Cluster-65551.86044,Cluster-65551.151700,Cluster-65551.165231,Cluster-65551.5647,Cluster-65551.181595,Cluster-65551.125798,Cluster-65551.124389,Cluster-65551.87142,Cluster-65551.143106,Cluster-65551.178720,Cluster-65551.147933,Cluster-65551.89946,Cluster-65551.85258,Cluster-65551.184904,Cluster-65551.153971,Cluster-65551.108587,Cluste…	475	Cluster-65551.163594,Cluster-65551.137911,Cluster-65551.155286,Cluster-65551.166904,Cluster-65551.147051,Cluster-65551.131239,Cluster-65551.54805,Cluster-65551.120528,Cluster-65551.151486,Cluster-65551.151399,Cluster-65551.119620,Cluster-65551.124983,Cluster-65551.119009,Cluster-65551.147684,Cluster-65551.119286,Cluster-65551.147753,Cluster-65551.177536,Cluster-65551.143544,Cluster-65551.205843,C…
GO:0022613	ribonucleoprotein complex biogenesis	biological_process	0.00082333	0.080306	441	12626	1481	51784	183	Cluster-65551.186163,Cluster-65551.116087,Cluster-65551.173693,Cluster-65551.159067,Cluster-65551.144710,Cluster-65551.141122,Cluster-65551.135741,Cluster-65551.176026,Cluster-65551.77502,Cluster-65551.146064,Cluster-65551.140330,Cluster-65551.135252,Cluster-65551.143579,Cluster-65551.7889,Cluster-65551.138077,Cluster-65551.15098,Cluster-65551.50162,Cluster-65551.123347,Cluster-65551.164963,Clust…	258	Cluster-65551.128460,Cluster-65551.112814,Cluster-65551.118367,Cluster-65551.128856,Cluster-65551.144996,Cluster-65551.85066,Cluster-65551.125546,Cluster-65551.52902,Cluster-65551.104673,Cluster-65551.108763,Cluster-65551.120331,Cluster-65551.128180,Cluster-65551.125906,Cluster-65551.120175,Cluster-65551.86560,Cluster-65551.125576,Cluster-65551.134152,Cluster-65551.126707,Cluster-65551.120967,Clu…
GO:0007264	small GTPase mediated signal transduction	biological_process	0.0017073	0.16339	230	12626	622	51784	148	Cluster-65551.89243,Cluster-65551.137966,Cluster-65551.85962,Cluster-65551.99574,Cluster-65551.166696,Cluster-65551.135312,Cluster-65551.168072,Cluster-65551.87777,Cluster-65551.131125,Cluster-65551.131553,Cluster-65551.144318,Cluster-65551.137967,Cluster-65551.128827,Cluster-65551.137477,Cluster-65551.101570,Cluster-65551.141182,Cluster-65551.159348,Cluster-65551.130143,Cluster-65551.156454,Clus…	82	Cluster-65551.126307,Cluster-65551.148394,Cluster-65551.100802,Cluster-65551.120501,Cluster-65551.141979,Cluster-65551.127254,Cluster-65551.120096,Cluster-65551.118423,Cluster-65551.115757,Cluster-65551.125723,Cluster-65551.111381,Cluster-65551.135324,Cluster-65551.129767,Cluster-65551.131067,Cluster-65551.126730,Cluster-65551.134465,Cluster-65551.103583,Cluster-65551.113230,Cluster-65551.127974,…
GO:0043232	intracellular non-membrane-bounded organelle	cellular_component	3.5182e-08	3.5689e-05	1331	12626	4494	51784	651	Cluster-65551.7889,Cluster-65551.134838,Cluster-65551.146064,Cluster-65551.149982,Cluster-65551.111248,Cluster-65551.123347,Cluster-65551.158425,Cluster-65551.107516,Cluster-65551.85962,Cluster-65551.81548,Cluster-65551.134931,Cluster-65551.152906,Cluster-65551.142842,Cluster-65551.173693,Cluster-65551.116087,Cluster-65551.191227,Cluster-65551.182832,Cluster-14590.0,Cluster-65551.151702,Cluster-6…	680	Cluster-65551.128732,Cluster-65551.125402,Cluster-65551.105815,Cluster-65551.128856,Cluster-65551.136136,Cluster-65551.112814,Cluster-65551.158334,Cluster-65551.126695,Cluster-65551.106040,Cluster-65551.125906,Cluster-65551.148894,Cluster-65551.111819,Cluster-65551.133123,Cluster-65551.136973,Cluster-65551.132822,Cluster-65551.123427,Cluster-65551.134915,Cluster-65551.168738,Cluster-65551.139200,…
GO:0043228	non-membrane-bounded organelle	cellular_component	6.2078e-08	4.1795e-05	1357	12626	4591	51784	670	Cluster-65551.146870,Cluster-65551.142023,Cluster-65551.188432,Cluster-65551.118172,Cluster-65551.118039,Cluster-65551.36801,Cluster-65551.154793,Cluster-65551.34345,Cluster-65551.112839,Cluster-65551.128933,Cluster-65551.128415,Cluster-65551.143096,Cluster-65551.47891,Cluster-65551.131279,Cluster-65551.120804,Cluster-65551.157499,Cluster-65551.173679,Cluster-65551.89120,Cluster-65551.122409,Clus…	687	Cluster-65551.125111,Cluster-65551.105145,Cluster-65551.107492,Cluster-65551.126719,Cluster-65551.126982,Cluster-65551.118529,Cluster-65551.118471,Cluster-65551.92335,Cluster-65551.114462,Cluster-65551.126005,Cluster-65551.115144,Cluster-65551.125467,Cluster-65551.126676,Cluster-65551.125775,Cluster-65551.128248,Cluster-65551.124141,Cluster-65551.178160,Cluster-65551.125133,Cluster-65551.143614,C…
GO:0031012	extracellular matrix	cellular_component	5.467e-07	0.0001027	145	12626	354	51784	103	Cluster-65551.181590,Cluster-65551.181625,Cluster-65551.127725,Cluster-65551.181117,Cluster-65551.141299,Cluster-65551.71123,Cluster-65551.56318,Cluster-65551.176205,Cluster-65551.49896,Cluster-65551.180215,Cluster-65551.183504,Cluster-65551.161470,Cluster-65551.60028,Cluster-65551.120326,Cluster-65551.155049,Cluster-65551.81379,Cluster-65551.84293,Cluster-65551.160377,Cluster-65551.161653,Cluste…	42	Cluster-65551.133789,Cluster-65551.127646,Cluster-65551.127827,Cluster-65551.140816,Cluster-65551.97301,Cluster-65551.90789,Cluster-65551.123459,Cluster-65551.115090,Cluster-65551.116921,Cluster-65551.109889,Cluster-65551.59480,Cluster-65551.154147,Cluster-65551.87557,Cluster-65551.61457,Cluster-65551.109890,Cluster-65551.116250,Cluster-65551.88705,Cluster-65551.120764,Cluster-65551.147709,Cluste…
GO:0005840	ribosome	cellular_component	7.7701e-07	0.00032842	446	12626	1423	51784	183	Cluster-65551.144957,Cluster-65551.134467,Cluster-65551.148717,Cluster-65551.142746,Cluster-65551.159038,Cluster-65551.140520,Cluster-65551.21910,Cluster-65551.196426,Cluster-65551.102373,Cluster-65551.139920,Cluster-65551.9843,Cluster-65551.120879,Cluster-65551.115945,Cluster-65551.132516,Cluster-65551.49332,Cluster-65551.136106,Cluster-65551.96329,Cluster-65551.175986,Cluster-65551.180376,Clust…	263	Cluster-65551.126728,Cluster-65551.135413,Cluster-65551.130679,Cluster-65551.128123,Cluster-65551.102539,Cluster-65551.88155,Cluster-65551.141924,Cluster-65551.154954,Cluster-65551.126336,Cluster-65551.125243,Cluster-65551.126227,Cluster-65551.105118,Cluster-65551.126136,Cluster-65551.133325,Cluster-65551.122400,Cluster-65551.127228,Cluster-65551.123427,Cluster-65551.97101,Cluster-65551.110065,Cl…
GO:0043229	intracellular organelle	cellular_component	1.0951e-06	0.00037029	2809	12626	10146	51784	1453	Cluster-65551.54161,Cluster-65551.163700,Cluster-65551.112698,Cluster-65551.78829,Cluster-65551.113578,Cluster-65551.151511,Cluster-65551.113259,Cluster-65551.134867,Cluster-65551.196453,Cluster-65551.130277,Cluster-65551.158649,Cluster-65551.81938,Cluster-65551.134618,Cluster-65551.164048,Cluster-65551.151593,Cluster-65551.85642,Cluster-65551.181859,Cluster-65551.133432,Cluster-65551.131399,Clus…	1356	Cluster-65551.141479,Cluster-65551.114706,Cluster-65551.128537,Cluster-65551.125884,Cluster-65551.163922,Cluster-65551.125236,Cluster-65551.125222,Cluster-65551.138468,Cluster-65551.125487,Cluster-65551.94699,Cluster-65551.132196,Cluster-65551.92218,Cluster-65551.131351,Cluster-65551.152804,Cluster-65551.146749,Cluster-65551.160707,Cluster-65551.101229,Cluster-65551.125648,Cluster-65551.90144,Clu…
GO:0030529	intracellular ribonucleoprotein complex	cellular_component	2.8154e-06	0.00071397	578	12626	1868	51784	244	Cluster-65551.123317,Cluster-65551.134281,Cluster-65551.129628,Cluster-65551.176281,Cluster-65551.150828,Cluster-65551.79231,Cluster-65551.146193,Cluster-65551.140793,Cluster-65551.115978,Cluster-65551.91736,Cluster-65551.196427,Cluster-65551.96130,Cluster-65551.151187,Cluster-65551.74767,Cluster-65551.95776,Cluster-65551.104862,Cluster-65551.85705,Cluster-65551.127538,Cluster-65551.125857,Cluste…	334	Cluster-65551.120516,Cluster-65551.177535,Cluster-65551.139941,Cluster-65551.117353,Cluster-65551.123485,Cluster-65551.114556,Cluster-65551.131152,Cluster-65551.112666,Cluster-65551.129656,Cluster-65551.145765,Cluster-65551.127782,Cluster-65551.82662,Cluster-65551.157393,Cluster-65551.138603,Cluster-65551.139949,Cluster-65551.125232,Cluster-65551.123769,Cluster-65551.139462,Cluster-65551.135253,C…
GO:1990904	ribonucleoprotein complex	cellular_component	2.8154e-06	0.00071397	578	12626	1868	51784	244	Cluster-65551.49332,Cluster-65551.136106,Cluster-65551.115945,Cluster-65551.121120,Cluster-65551.83174,Cluster-65551.124085,Cluster-65551.96329,Cluster-65551.133434,Cluster-65551.148717,Cluster-65551.133803,Cluster-65551.9843,Cluster-65551.103936,Cluster-65551.140520,Cluster-65551.21910,Cluster-65551.196426,Cluster-65551.50162,Cluster-65551.183329,Cluster-65551.15098,Cluster-65551.138077,Cluster-…	334	Cluster-65551.143352,Cluster-65551.130516,Cluster-65551.97101,Cluster-65551.58275,Cluster-65551.110065,Cluster-65551.125887,Cluster-65551.150247,Cluster-65551.131725,Cluster-65551.128392,Cluster-65551.131923,Cluster-65551.123936,Cluster-65551.101020,Cluster-65551.135413,Cluster-65551.127021,Cluster-65551.126336,Cluster-65551.126136,Cluster-65551.127228,Cluster-65551.102539,Cluster-65551.122020,Cl…
GO:0043226	organelle	cellular_component	4.386e-07	0.00087171	2852	12626	10336	51784	1482	Cluster-65551.67304,Cluster-65551.52855,Cluster-65551.177735,Cluster-65551.131541,Cluster-65551.23537,Cluster-65551.179870,Cluster-65551.132748,Cluster-65551.100031,Cluster-65551.129941,Cluster-65551.146934,Cluster-65551.133135,Cluster-65551.139810,Cluster-65551.89297,Cluster-65551.179754,Cluster-65551.133962,Cluster-65551.87528,Cluster-65551.138669,Cluster-65551.157019,Cluster-65551.127246,Clust…	1370	Cluster-65551.141715,Cluster-65551.141209,Cluster-65551.84387,Cluster-65551.131612,Cluster-65551.118910,Cluster-65551.126240,Cluster-65551.158471,Cluster-65551.107555,Cluster-65551.108909,Cluster-65551.129813,Cluster-65551.135253,Cluster-65551.82663,Cluster-65551.120259,Cluster-65551.132669,Cluster-65551.147495,Cluster-65551.133163,Cluster-65551.130314,Cluster-65551.122542,Cluster-65551.155335,Cl…
GO:0005578	proteinaceous extracellular matrix	cellular_component	3.5508e-05	0.0043926	128	12626	313	51784	91	Cluster-65551.54766,Cluster-65551.65878,Cluster-65551.169981,Cluster-65551.134497,Cluster-65551.111114,Cluster-65551.149481,Cluster-65551.146731,Cluster-65551.149015,Cluster-65551.78829,Cluster-65551.194145,Cluster-65551.84727,Cluster-65551.119045,Cluster-65551.10434,Cluster-65551.158138,Cluster-65551.50854,Cluster-65551.120392,Cluster-65551.153177,Cluster-65551.149014,Cluster-65551.193788,Cluste…	37	Cluster-65551.160109,Cluster-65551.152852,Cluster-65551.87557,Cluster-65551.61457,Cluster-65551.88705,Cluster-65551.120764,Cluster-65551.109890,Cluster-65551.116250,Cluster-65551.115090,Cluster-65551.123459,Cluster-65551.90789,Cluster-65551.97301,Cluster-65551.154147,Cluster-65551.109889,Cluster-65551.59480,Cluster-65551.116921,Cluster-65551.127646,Cluster-65551.133789,Cluster-65551.140816,Cluste…
GO:0005634	nucleus	cellular_component	0.0079142	0.07168	1367	12626	4773	51784	692	Cluster-65551.154605,Cluster-65551.152827,Cluster-65551.140923,Cluster-65551.94765,Cluster-65551.47556,Cluster-65551.132521,Cluster-65551.50418,Cluster-65551.133919,Cluster-65551.128579,Cluster-65551.153233,Cluster-65551.150363,Cluster-65551.99534,Cluster-65551.73443,Cluster-65551.146423,Cluster-65551.122353,Cluster-65551.150356,Cluster-65551.167862,Cluster-65551.122537,Cluster-65551.50705,Cluste…	675	Cluster-65551.159404,Cluster-65551.93656,Cluster-65551.101384,Cluster-65551.156446,Cluster-65551.132526,Cluster-65551.1034,Cluster-65551.123876,Cluster-65551.126304,Cluster-65551.118537,Cluster-65551.54848,Cluster-65551.136867,Cluster-65551.118248,Cluster-65551.123909,Cluster-65551.121617,Cluster-65551.144047,Cluster-65551.103537,Cluster-65551.110211,Cluster-65551.98666,Cluster-65551.119403,Clust…
GO:0005488	binding	molecular_function	1.2265e-09	2.0737e-06	7082	12626	26040	51784	4090	Cluster-65551.139723,Cluster-65551.130037,Cluster-65551.162534,Cluster-65551.129801,Cluster-65551.171826,Cluster-65551.94037,Cluster-65551.149446,Cluster-65551.142990,Cluster-65551.81610,Cluster-65551.160462,Cluster-65551.82539,Cluster-65551.152098,Cluster-65551.127614,Cluster-65551.122429,Cluster-65551.64782,Cluster-65551.158911,Cluster-65551.187933,Cluster-65551.84292,Cluster-65551.98266,Cluste…	0	---
GO:0000166	nucleotide binding	molecular_function	6.5922e-08	4.1795e-05	1701	12626	5423	51784	927	Cluster-65551.140170,Cluster-65551.128901,Cluster-65551.120334,Cluster-65551.158123,Cluster-65551.124003,Cluster-65551.128911,Cluster-65551.36226,Cluster-65551.161826,Cluster-65551.168505,Cluster-65551.165080,Cluster-65551.83086,Cluster-65551.34513,Cluster-65551.146645,Cluster-65551.25748,Cluster-65551.143888,Cluster-65551.89892,Cluster-65551.161014,Cluster-65551.135815,Cluster-65551.90845,Cluste…	774	Cluster-65551.150662,Cluster-65551.126712,Cluster-65551.155130,Cluster-65551.142424,Cluster-65551.131928,Cluster-65551.149906,Cluster-65551.169889,Cluster-65551.161311,Cluster-65551.119480,Cluster-65551.123618,Cluster-65551.87177,Cluster-65551.143682,Cluster-65551.54861,Cluster-65551.151483,Cluster-65551.121521,Cluster-65551.163755,Cluster-65551.127350,Cluster-65551.143247,Cluster-65551.125198,Cl…
GO:1901265	nucleoside phosphate binding	molecular_function	6.5922e-08	4.1795e-05	1701	12626	5423	51784	927	Cluster-65551.150237,Cluster-65551.151785,Cluster-65551.157678,Cluster-65551.157003,Cluster-65551.107650,Cluster-65551.143082,Cluster-65551.169267,Cluster-65551.114481,Cluster-65551.116604,Cluster-65551.69639,Cluster-65551.144514,Cluster-65551.159530,Cluster-65551.83191,Cluster-65551.134466,Cluster-65551.121120,Cluster-65551.85248,Cluster-65551.118151,Cluster-65551.95466,Cluster-65551.120679,Clus…	774	Cluster-65551.112279,Cluster-65551.147426,Cluster-65551.115950,Cluster-65551.130080,Cluster-65551.147762,Cluster-65551.151368,Cluster-65551.92456,Cluster-65551.122918,Cluster-65551.112330,Cluster-65551.99657,Cluster-65551.126256,Cluster-65551.126981,Cluster-65551.101364,Cluster-65551.128605,Cluster-65551.98808,Cluster-65551.122418,Cluster-65551.105748,Cluster-65551.125581,Cluster-65551.70626,Clus…
GO:0001882	nucleoside binding	molecular_function	1.5644e-05	0.0002088	1451	12626	4648	51784	797	Cluster-65551.85989,Cluster-65551.116242,Cluster-65551.121648,Cluster-65551.151212,Cluster-65551.127468,Cluster-65551.89648,Cluster-65551.139713,Cluster-65551.182687,Cluster-65551.190639,Cluster-65551.86194,Cluster-65551.156290,Cluster-65551.156216,Cluster-65551.138257,Cluster-65551.89892,Cluster-65551.161014,Cluster-65551.34513,Cluster-65551.143888,Cluster-65551.25748,Cluster-65551.146645,Cluste…	654	Cluster-65551.128752,Cluster-65551.135063,Cluster-65551.97564,Cluster-65551.159748,Cluster-65551.121521,Cluster-65551.125198,Cluster-65551.143247,Cluster-65551.163755,Cluster-65551.127350,Cluster-65551.143682,Cluster-65551.54861,Cluster-65551.151483,Cluster-65551.87177,Cluster-65551.149906,Cluster-65551.169889,Cluster-65551.119480,Cluster-65551.123618,Cluster-65551.161311,Cluster-65551.142424,Clu…
GO:0035639	purine ribonucleoside triphosphate binding	molecular_function	2.3778e-05	0.0003015	1441	12626	4620	51784	789	Cluster-65551.134866,Cluster-65551.127829,Cluster-65551.59984,Cluster-65551.182772,Cluster-65551.115720,Cluster-65551.129967,Cluster-65551.134868,Cluster-65551.82164,Cluster-65551.158657,Cluster-65551.154163,Cluster-65551.127536,Cluster-65551.136629,Cluster-65551.50961,Cluster-65551.80916,Cluster-65551.167097,Cluster-65551.107773,Cluster-65551.137025,Cluster-65551.100775,Cluster-65551.134470,Clus…	652	Cluster-65551.57335,Cluster-65551.132398,Cluster-65551.139146,Cluster-65551.126021,Cluster-65551.138830,Cluster-65551.125911,Cluster-65551.114448,Cluster-65551.120269,Cluster-65551.126740,Cluster-65551.118295,Cluster-65551.115949,Cluster-65551.54011,Cluster-65551.128038,Cluster-65551.117076,Cluster-65551.114560,Cluster-65551.121393,Cluster-65551.128322,Cluster-65551.147464,Cluster-65551.181077,Cl…
GO:0043167	ion binding	molecular_function	6.9199e-07	0.00032842	3367	12626	11736	51784	1989	Cluster-65551.132509,Cluster-65551.166103,Cluster-65551.137291,Cluster-65551.146707,Cluster-65551.133607,Cluster-65551.160481,Cluster-65551.28799,Cluster-65551.120049,Cluster-65551.129626,Cluster-65551.128651,Cluster-65551.99810,Cluster-65551.157930,Cluster-65551.126581,Cluster-65551.145078,Cluster-65551.170181,Cluster-65551.54800,Cluster-65551.78368,Cluster-65551.135992,Cluster-65551.41746,Clust…	0	---
GO:0036094	small molecule binding	molecular_function	7.4231e-07	0.00032842	1734	12626	5584	51784	952	Cluster-65551.186401,Cluster-65551.141749,Cluster-65551.164507,Cluster-65551.133173,Cluster-65551.20666,Cluster-65551.133327,Cluster-65551.116021,Cluster-65551.140699,Cluster-65551.130610,Cluster-65551.159745,Cluster-65551.126950,Cluster-65551.132155,Cluster-65551.159065,Cluster-65551.157738,Cluster-65551.129684,Cluster-65551.141929,Cluster-65551.199103,Cluster-65551.157350,Cluster-65551.127662,C…	782	Cluster-65551.140857,Cluster-65551.129775,Cluster-65551.135324,Cluster-65551.148794,Cluster-65551.81661,Cluster-65551.124012,Cluster-65551.144653,Cluster-65551.118650,Cluster-65551.134736,Cluster-65551.159042,Cluster-65551.133603,Cluster-65551.146197,Cluster-65551.125028,Cluster-65551.182214,Cluster-65551.121522,Cluster-65551.146758,Cluster-65551.128089,Cluster-65551.115561,Cluster-65551.126012,C…
GO:0005509	calcium ion binding	molecular_function	9.7597e-07	0.00037029	396	12626	1131	51784	298	Cluster-65551.10434,Cluster-65551.102663,Cluster-65551.181859,Cluster-65551.193788,Cluster-65551.85986,Cluster-65551.149014,Cluster-65551.49472,Cluster-65551.128350,Cluster-65551.136456,Cluster-65551.170045,Cluster-65551.124688,Cluster-65551.182697,Cluster-65551.145448,Cluster-65551.118610,Cluster-65551.165908,Cluster-65551.157461,Cluster-65551.183207,Cluster-65551.128133,Cluster-65551.125624,Clu…	98	Cluster-65551.132885,Cluster-65551.88705,Cluster-65551.79272,Cluster-65551.124311,Cluster-65551.129403,Cluster-65551.109890,Cluster-65551.127061,Cluster-65551.133982,Cluster-65551.107877,Cluster-65551.57687,Cluster-65551.52501,Cluster-65551.127487,Cluster-65551.127646,Cluster-65551.161592,Cluster-65551.130346,Cluster-65551.78970,Cluster-65551.140816,Cluster-65551.131286,Cluster-65551.147835,Clust…
GO:0043168	anion binding	molecular_function	1.0503e-06	0.00037029	1713	12626	5533	51784	943	Cluster-65551.120267,Cluster-65551.72513,Cluster-65551.138865,Cluster-65551.61796,Cluster-65551.135878,Cluster-65551.131156,Cluster-65551.157411,Cluster-65551.135230,Cluster-65551.126542,Cluster-65551.158726,Cluster-65551.152497,Cluster-65551.143559,Cluster-65551.132084,Cluster-65551.176327,Cluster-65551.29291,Cluster-65551.120280,Cluster-65551.127032,Cluster-65551.104039,Cluster-65551.147343,Clu…	770	Cluster-65551.111358,Cluster-65551.130115,Cluster-65551.129948,Cluster-65551.171613,Cluster-65551.130365,Cluster-65551.130465,Cluster-65551.162177,Cluster-65551.133955,Cluster-65551.124305,Cluster-65551.143935,Cluster-65551.127616,Cluster-65551.133508,Cluster-65551.119676,Cluster-65551.130352,Cluster-65551.166469,Cluster-65551.137856,Cluster-65551.151118,Cluster-65551.120583,Cluster-65551.124551,…
GO:0017076	purine nucleotide binding	molecular_function	3.0397e-06	0.00073416	1471	12626	4691	51784	805	Cluster-65551.115082,Cluster-65551.157390,Cluster-65551.145051,Cluster-65551.140484,Cluster-65551.138195,Cluster-65551.94945,Cluster-65551.101774,Cluster-65551.143052,Cluster-65551.148562,Cluster-65551.122600,Cluster-65551.127665,Cluster-65551.50567,Cluster-65551.107519,Cluster-65551.131784,Cluster-65551.123827,Cluster-65551.120969,Cluster-65551.145144,Cluster-65551.123224,Cluster-65551.131340,Cl…	666	Cluster-65551.88153,Cluster-65551.149521,Cluster-65551.102467,Cluster-65551.82151,Cluster-65551.125658,Cluster-65551.158073,Cluster-65551.137223,Cluster-65551.122406,Cluster-65551.176652,Cluster-65551.98996,Cluster-65551.123026,Cluster-65551.122398,Cluster-65551.127273,Cluster-65551.139480,Cluster-65551.131430,Cluster-65551.132630,Cluster-65551.159422,Cluster-65551.48377,Cluster-65551.111499,Clus…
GO:1901363	heterocyclic compound binding	molecular_function	4.0447e-06	0.00087171	3590	12626	12817	51784	1886	Cluster-65551.130490,Cluster-65551.181370,Cluster-65551.104685,Cluster-65551.133164,Cluster-65551.166557,Cluster-65551.38013,Cluster-65551.87933,Cluster-65551.159676,Cluster-65551.179241,Cluster-65551.101696,Cluster-65551.81639,Cluster-65551.142287,Cluster-65551.172688,Cluster-65551.118638,Cluster-65551.106538,Cluster-65551.101513,Cluster-65551.121623,Cluster-65551.46580,Cluster-65551.145149,Clus…	0	---
GO:0097159	organic cyclic compound binding	molecular_function	4.1278e-06	0.00087171	3590	12626	12818	51784	1886	Cluster-65551.138655,Cluster-65551.127721,Cluster-65551.136683,Cluster-65551.101608,Cluster-65551.161764,Cluster-65551.134251,Cluster-65551.122959,Cluster-65551.128111,Cluster-65551.142564,Cluster-65551.131279,Cluster-65551.157499,Cluster-65551.88292,Cluster-65551.193215,Cluster-65551.131904,Cluster-65551.171388,Cluster-65551.135504,Cluster-65551.123526,Cluster-65551.139660,Cluster-65551.151007,C…	0	---
GO:0016740	transferase activity	molecular_function	5.6881e-06	0.0010304	2077	12626	7199	51784	1206	Cluster-65551.132968,Cluster-65551.161196,Cluster-65551.181521,Cluster-65551.143413,Cluster-65551.140336,Cluster-65551.123986,Cluster-65551.168123,Cluster-65551.79430,Cluster-65551.140678,Cluster-65551.161298,Cluster-65551.126062,Cluster-65551.86059,Cluster-65551.148385,Cluster-65551.126697,Cluster-65551.173967,Cluster-65551.126586,Cluster-65551.114974,Cluster-65551.147803,Cluster-65551.137207,Cl…	871	Cluster-65551.162430,Cluster-65551.128777,Cluster-65551.136971,Cluster-65551.120744,Cluster-65551.165375,Cluster-65551.153091,Cluster-65551.102069,Cluster-65551.123372,Cluster-65551.55434,Cluster-65551.128201,Cluster-65551.136413,Cluster-65551.104789,Cluster-65551.126222,Cluster-65551.140512,Cluster-65551.109530,Cluster-65551.146405,Cluster-65551.134364,Cluster-65551.153127,Cluster-65551.142055,C…
GO:0004672	protein kinase activity	molecular_function	6.0808e-06	0.0010635	551	12626	1583	51784	416	Cluster-65551.21958,Cluster-65551.161909,Cluster-65551.76442,Cluster-65551.79576,Cluster-65551.93384,Cluster-65551.145621,Cluster-65551.108780,Cluster-65551.135402,Cluster-65551.79194,Cluster-65551.161809,Cluster-65551.128002,Cluster-65551.84410,Cluster-65551.89527,Cluster-65551.119455,Cluster-65551.147850,Cluster-65551.47205,Cluster-65551.116605,Cluster-65551.83035,Cluster-65551.182773,Cluster-6…	135	Cluster-65551.147463,Cluster-65551.133779,Cluster-65551.160118,Cluster-65551.88768,Cluster-65551.88269,Cluster-65551.135000,Cluster-65551.121542,Cluster-65551.138736,Cluster-65551.55771,Cluster-65551.131351,Cluster-65551.114518,Cluster-65551.141029,Cluster-65551.106140,Cluster-65551.128844,Cluster-65551.128283,Cluster-65551.47241,Cluster-65551.158384,Cluster-65551.125166,Cluster-65551.162176,Clus…
GO:0032553	ribonucleotide binding	molecular_function	1.1675e-05	0.0017199	1466	12626	4695	51784	804	Cluster-65551.181595,Cluster-65551.128576,Cluster-65551.159064,Cluster-65551.147353,Cluster-65551.89591,Cluster-65551.86044,Cluster-65551.145093,Cluster-65551.113662,Cluster-65551.86956,Cluster-65551.160541,Cluster-65551.178720,Cluster-65551.143106,Cluster-65551.159996,Cluster-65551.156716,Cluster-65551.119008,Cluster-65551.87142,Cluster-65551.139341,Cluster-65551.142987,Cluster-65551.108246,Clus…	662	Cluster-65551.128543,Cluster-65551.125792,Cluster-65551.137911,Cluster-65551.125390,Cluster-65551.138663,Cluster-65551.112877,Cluster-65551.118249,Cluster-65551.147815,Cluster-65551.134075,Cluster-65551.138567,Cluster-65551.138765,Cluster-65551.132192,Cluster-65551.137206,Cluster-65551.127011,Cluster-65551.124983,Cluster-65551.151486,Cluster-65551.134861,Cluster-65551.142196,Cluster-65551.108287,…
GO:0001883	purine nucleoside binding	molecular_function	1.2208e-05	0.0017199	1448	12626	4633	51784	795	Cluster-65551.136823,Cluster-65551.140636,Cluster-65551.114864,Cluster-65551.127286,Cluster-65551.112664,Cluster-65551.158625,Cluster-65551.134365,Cluster-65551.131753,Cluster-65551.119998,Cluster-65551.182774,Cluster-65551.126440,Cluster-65551.153233,Cluster-65551.182013,Cluster-65551.128437,Cluster-65551.115400,Cluster-65551.125322,Cluster-65551.163124,Cluster-65551.136057,Cluster-65551.130913,…	653	Cluster-65551.121553,Cluster-65551.151961,Cluster-65551.152186,Cluster-65551.124490,Cluster-65551.106522,Cluster-65551.165513,Cluster-65551.133778,Cluster-65551.152889,Cluster-65551.131830,Cluster-65551.48377,Cluster-65551.111499,Cluster-65551.93656,Cluster-65551.145860,Cluster-65551.121759,Cluster-65551.125843,Cluster-65551.127680,Cluster-65551.103682,Cluster-65551.147347,Cluster-65551.176534,Cl…
GO:0032549	ribonucleoside binding	molecular_function	1.2208e-05	0.0017199	1448	12626	4633	51784	795	Cluster-65551.48563,Cluster-65551.145199,Cluster-65551.150466,Cluster-65551.184904,Cluster-65551.128087,Cluster-65551.108587,Cluster-65551.157683,Cluster-65551.161188,Cluster-65551.102938,Cluster-65551.31946,Cluster-65551.135643,Cluster-65551.108246,Cluster-65551.137328,Cluster-65551.83822,Cluster-65551.147801,Cluster-65551.119701,Cluster-65551.167942,Cluster-65551.115718,Cluster-65551.132592,Clu…	653	Cluster-65551.118802,Cluster-65551.125619,Cluster-65551.122319,Cluster-65551.130587,Cluster-65551.88737,Cluster-65551.147753,Cluster-65551.106901,Cluster-65551.113202,Cluster-65551.143345,Cluster-65551.113927,Cluster-65551.125297,Cluster-65551.98220,Cluster-65551.177536,Cluster-65551.135951,Cluster-65551.130822,Cluster-65551.143544,Cluster-65551.104133,Cluster-65551.127547,Cluster-65551.122877,Cl…
GO:0032550	purine ribonucleoside binding	molecular_function	1.2208e-05	0.0017199	1448	12626	4633	51784	795	Cluster-65551.129684,Cluster-65551.159065,Cluster-65551.157738,Cluster-65551.127662,Cluster-65551.199103,Cluster-65551.157350,Cluster-65551.148345,Cluster-65551.152665,Cluster-65551.158305,Cluster-65551.141318,Cluster-65551.131170,Cluster-65551.151104,Cluster-65551.128677,Cluster-65551.130478,Cluster-65551.150857,Cluster-65551.120131,Cluster-65551.96628,Cluster-65551.141749,Cluster-65551.186401,C…	653	Cluster-65551.121522,Cluster-65551.126012,Cluster-65551.115561,Cluster-65551.128089,Cluster-65551.131443,Cluster-65551.131069,Cluster-65551.120096,Cluster-65551.117903,Cluster-65551.160754,Cluster-65551.167890,Cluster-65551.117015,Cluster-65551.148794,Cluster-65551.129775,Cluster-65551.140857,Cluster-65551.135324,Cluster-65551.118650,Cluster-65551.134736,Cluster-65551.124012,Cluster-65551.144653,…
GO:0032555	purine ribonucleotide binding	molecular_function	1.4762e-05	0.0020237	1448	12626	4637	51784	795	Cluster-65551.157945,Cluster-65551.129220,Cluster-65551.112212,Cluster-65551.149141,Cluster-65551.90859,Cluster-65551.127895,Cluster-65551.100673,Cluster-65551.184681,Cluster-65551.156134,Cluster-65551.116608,Cluster-65551.131905,Cluster-65551.150341,Cluster-65551.156774,Cluster-65551.129228,Cluster-65551.165904,Cluster-65551.91727,Cluster-65551.131272,Cluster-65551.128738,Cluster-65551.140981,Cl…	653	Cluster-65551.129258,Cluster-65551.127869,Cluster-65551.138042,Cluster-65551.94696,Cluster-65551.119758,Cluster-65551.95793,Cluster-65551.129996,Cluster-65551.177537,Cluster-65551.120501,Cluster-65551.123156,Cluster-65551.130904,Cluster-65551.86942,Cluster-65551.108436,Cluster-65551.141485,Cluster-65551.137425,Cluster-65551.129571,Cluster-65551.118577,Cluster-65551.125198,Cluster-65551.143247,Clu…
GO:0097367	carbohydrate derivative binding	molecular_function	2.1042e-05	0.0027365	1518	12626	4907	51784	837	Cluster-65551.142182,Cluster-65551.180514,Cluster-65551.91411,Cluster-65551.69505,Cluster-65551.158010,Cluster-65551.116607,Cluster-65551.176907,Cluster-65551.134248,Cluster-65551.182532,Cluster-65551.160740,Cluster-65551.148498,Cluster-65551.163080,Cluster-65551.144586,Cluster-65551.101952,Cluster-65551.124850,Cluster-65551.134190,Cluster-65551.115722,Cluster-65551.86041,Cluster-65551.167775,Clu…	681	Cluster-65551.111204,Cluster-65551.117461,Cluster-65551.125548,Cluster-65551.133233,Cluster-65551.58257,Cluster-65551.132775,Cluster-65551.147256,Cluster-65551.130129,Cluster-65551.26573,Cluster-65551.117396,Cluster-65551.154925,Cluster-65551.134512,Cluster-65551.115089,Cluster-65551.127684,Cluster-65551.56470,Cluster-65551.123151,Cluster-65551.137696,Cluster-65551.149674,Cluster-65551.143261,Clu…
GO:0016772	transferase activity, transferring phosphorus-containing groups	molecular_function	4.1338e-05	0.0049419	1228	12626	4021	51784	773	Cluster-65551.53079,Cluster-65551.116055,Cluster-65551.129086,Cluster-65551.108567,Cluster-65551.134990,Cluster-65551.107656,Cluster-65551.137303,Cluster-65551.146870,Cluster-65551.118691,Cluster-65551.165207,Cluster-65551.36801,Cluster-65551.140197,Cluster-65551.120328,Cluster-65551.142445,Cluster-65551.141733,Cluster-65551.109618,Cluster-65551.127721,Cluster-65551.128115,Cluster-65551.67843,Clu…	455	Cluster-65551.92335,Cluster-65551.118471,Cluster-65551.115144,Cluster-65551.138733,Cluster-65551.126982,Cluster-65551.178707,Cluster-65551.104436,Cluster-65551.115739,Cluster-65551.107492,Cluster-65551.120723,Cluster-65551.128162,Cluster-65551.178160,Cluster-65551.123801,Cluster-65551.102790,Cluster-65551.204451,Cluster-65551.131434,Cluster-65551.67772,Cluster-65551.104556,Cluster-65551.121541,Cl…
GO:0003735	structural constituent of ribosome	molecular_function	7.3767e-05	0.0081336	360	12626	1164	51784	157	Cluster-65551.153050,Cluster-65551.138669,Cluster-65551.49416,Cluster-65551.120834,Cluster-65551.166743,Cluster-65551.151325,Cluster-65551.179754,Cluster-65551.127268,Cluster-65551.130681,Cluster-65551.112351,Cluster-65551.125857,Cluster-65551.136279,Cluster-65551.54678,Cluster-65551.132748,Cluster-65551.32432,Cluster-65551.122981,Cluster-65551.187525,Cluster-65551.106079,Cluster-65551.159575,Clu…	203	Cluster-65551.118249,Cluster-65551.126576,Cluster-65551.90319,Cluster-65551.128298,Cluster-65551.83483,Cluster-65551.125552,Cluster-65551.140638,Cluster-65551.110178,Cluster-65551.129604,Cluster-65551.143141,Cluster-65551.115786,Cluster-65551.137360,Cluster-65551.118533,Cluster-65551.140168,Cluster-65551.108909,Cluster-65551.122883,Cluster-65551.118251,Cluster-65551.112513,Cluster-65551.125469,Cl…
GO:0016773	phosphotransferase activity, alcohol group as acceptor	molecular_function	0.0020133	0.01891	696	12626	2146	51784	517	Cluster-65551.147343,Cluster-65551.138660,Cluster-65551.112571,Cluster-65551.87142,Cluster-65551.120280,Cluster-65551.109737,Cluster-65551.132830,Cluster-65551.143106,Cluster-65551.145681,Cluster-65551.128659,Cluster-65551.178720,Cluster-65551.135878,Cluster-65551.86044,Cluster-65551.119151,Cluster-65551.132844,Cluster-65551.127675,Cluster-65551.145093,Cluster-65551.131268,Cluster-65551.176327,Cl…	179	Cluster-65551.121541,Cluster-65551.124551,Cluster-65551.158385,Cluster-65551.151118,Cluster-65551.204451,Cluster-65551.124983,Cluster-65551.151486,Cluster-65551.137911,Cluster-65551.138567,Cluster-65551.138924,Cluster-65551.162177,Cluster-65551.143404,Cluster-65551.138733,Cluster-65551.77981,Cluster-65551.178707,Cluster-65551.126768,Cluster-65551.106901,Cluster-65551.147753,Cluster-65551.143544,C…
GO:0016301	kinase activity	molecular_function	0.00026431	0.026812	725	12626	2212	51784	510	Cluster-65551.76285,Cluster-65551.107411,Cluster-65551.50569,Cluster-65551.136550,Cluster-65551.117379,Cluster-65551.125323,Cluster-65551.56919,Cluster-65551.140079,Cluster-65551.145847,Cluster-65551.156588,Cluster-65551.64542,Cluster-65551.130527,Cluster-65551.180512,Cluster-65551.15604,Cluster-65551.151522,Cluster-65551.113234,Cluster-65551.164180,Cluster-65551.136461,Cluster-65551.114228,Clust…	215	Cluster-65551.144899,Cluster-65551.146978,Cluster-65551.125439,Cluster-65551.125723,Cluster-65551.122681,Cluster-65551.124550,Cluster-65551.146973,Cluster-65551.132055,Cluster-65551.143191,Cluster-65551.112954,Cluster-65551.119569,Cluster-65551.125946,Cluster-65551.130193,Cluster-65551.143248,Cluster-65551.154942,Cluster-65551.177507,Cluster-65551.127861,Cluster-65551.136888,Cluster-65551.177023,…
GO:0030554	adenyl nucleotide binding	molecular_function	6.33e-07	0.58374	1286	12626	4145	51784	725	Cluster-65551.149446,Cluster-65551.149564,Cluster-65551.159831,Cluster-65551.135037,Cluster-65551.21498,Cluster-65551.160378,Cluster-65551.166548,Cluster-65551.122429,Cluster-65551.167813,Cluster-65551.184327,Cluster-65551.127614,Cluster-65551.66064,Cluster-65551.111374,Cluster-65551.132273,Cluster-65551.161299,Cluster-65551.137478,Cluster-65551.173687,Cluster-65551.131271,Cluster-65551.133914,Cl…	561	Cluster-65551.57588,Cluster-65551.133968,Cluster-65551.126787,Cluster-65551.118180,Cluster-65551.144908,Cluster-65551.151753,Cluster-65551.107993,Cluster-65551.109359,Cluster-65551.118993,Cluster-65551.145488,Cluster-65551.122559,Cluster-65551.136055,Cluster-65551.116946,Cluster-65551.143655,Cluster-65551.149365,Cluster-65551.133577,Cluster-65551.122046,Cluster-65551.128363,Cluster-65551.144522,C…

## Sheet: metacercariae vs cercaria
Additional file 1_Table S1: Enriched GO terms of the DEG from pairwise comparisons between the Fasciola gigantica lifecycle stages. (d) Metacercariae versus Cercariae
GO_accession	Description	Term_type	Over_represented_p value	Corrected_p value	DEG_item	DEG_list	Bg_item	Bg_list	Up	Up_Gene_names	Down	Down_Gene_names
GO:0009116	nucleoside metabolic process	biological_process	5.0814e-06	0.0001516	96	2072	1237	51784	13	Cluster-65551.189986,Cluster-65551.128737,Cluster-65551.137286,Cluster-65551.70618,Cluster-65551.180575,Cluster-65551.162609,Cluster-65551.126705,Cluster-65551.98914,Cluster-65551.41436,Cluster-65551.173688,Cluster-65551.121085,Cluster-65551.103661,Cluster-65551.37471	83	Cluster-65551.126451,Cluster-65551.154616,Cluster-65551.121123,Cluster-65551.138097,Cluster-65551.122713,Cluster-65551.128322,Cluster-65551.125403,Cluster-65551.163594,Cluster-65551.104107,Cluster-65551.130428,Cluster-65551.128337,Cluster-65551.118401,Cluster-65551.133878,Cluster-65551.104794,Cluster-65551.139608,Cluster-65551.124863,Cluster-65551.123719,Cluster-65551.94100,Cluster-65551.170616,C…
GO:0007017	microtubule-based process	biological_process	4.034e-08	0.00040921	71	2072	757	51784	6	Cluster-65551.48577,Cluster-65551.163395,Cluster-65551.85187,Cluster-65551.47467,Cluster-65551.146406,Cluster-65551.64798	65	Cluster-65551.117797,Cluster-65551.57192,Cluster-65551.58270,Cluster-65551.157339,Cluster-65551.86513,Cluster-65551.84293,Cluster-65551.89020,Cluster-65551.105401,Cluster-65551.39675,Cluster-65551.160619,Cluster-65551.152486,Cluster-65551.68903,Cluster-65551.139386,Cluster-65551.70557,Cluster-65551.78653,Cluster-65551.54425,Cluster-65551.85147,Cluster-65551.81732,Cluster-65551.136515,Cluster-6555…
GO:0009144	purine nucleoside triphosphate metabolic process	biological_process	1.8939e-06	0.0010448	83	2072	989	51784	11	Cluster-65551.103661,Cluster-65551.121085,Cluster-65551.41436,Cluster-65551.173688,Cluster-65551.37471,Cluster-65551.137286,Cluster-65551.189986,Cluster-65551.128737,Cluster-65551.126705,Cluster-65551.180575,Cluster-65551.162609	72	Cluster-65551.134057,Cluster-65551.159778,Cluster-65551.127039,Cluster-65551.131916,Cluster-65551.88674,Cluster-65551.112478,Cluster-65551.119627,Cluster-65551.120518,Cluster-65551.121252,Cluster-65551.124249,Cluster-65551.47977,Cluster-65551.126268,Cluster-65551.60028,Cluster-65551.64145,Cluster-65551.126229,Cluster-65551.137285,Cluster-65551.130454,Cluster-65551.119763,Cluster-65551.94600,Clust…
GO:0009199	ribonucleoside triphosphate metabolic process	biological_process	1.8939e-06	0.0010448	83	2072	989	51784	11	Cluster-65551.137286,Cluster-65551.189986,Cluster-65551.128737,Cluster-65551.126705,Cluster-65551.180575,Cluster-65551.162609,Cluster-65551.103661,Cluster-65551.121085,Cluster-65551.173688,Cluster-65551.41436,Cluster-65551.37471	72	Cluster-65551.123719,Cluster-65551.139608,Cluster-65551.124863,Cluster-65551.94100,Cluster-65551.170616,Cluster-65551.118401,Cluster-65551.133878,Cluster-65551.130428,Cluster-65551.128337,Cluster-65551.126451,Cluster-65551.154616,Cluster-65551.121123,Cluster-65551.104107,Cluster-65551.122713,Cluster-65551.125403,Cluster-65551.128322,Cluster-65551.81397,Cluster-65551.58388,Cluster-65551.127615,Clu…
GO:0009205	purine ribonucleoside triphosphate metabolic process	biological_process	1.8939e-06	0.0010448	83	2072	989	51784	11	Cluster-65551.121085,Cluster-65551.103661,Cluster-65551.173688,Cluster-65551.41436,Cluster-65551.37471,Cluster-65551.128737,Cluster-65551.189986,Cluster-65551.137286,Cluster-65551.162609,Cluster-65551.180575,Cluster-65551.126705	72	Cluster-65551.126268,Cluster-65551.47977,Cluster-65551.124249,Cluster-65551.120518,Cluster-65551.121252,Cluster-65551.131916,Cluster-65551.119627,Cluster-65551.88674,Cluster-65551.112478,Cluster-65551.134057,Cluster-65551.159778,Cluster-65551.127039,Cluster-65551.94600,Cluster-65551.109696,Cluster-65551.162610,Cluster-65551.130454,Cluster-65551.119763,Cluster-65551.137285,Cluster-65551.126229,Clu…
GO:0019637	organophosphate metabolic process	biological_process	2.06e-10	0.0010448	148	2072	2178	51784	23	Cluster-65551.189986,Cluster-65551.128021,Cluster-65551.126412,Cluster-65551.129908,Cluster-65551.151891,Cluster-65551.160149,Cluster-65551.41436,Cluster-65551.173688,Cluster-65551.103661,Cluster-65551.172288,Cluster-65551.85683,Cluster-65551.140304,Cluster-65551.64839,Cluster-65551.137286,Cluster-65551.128737,Cluster-65551.122110,Cluster-65551.126705,Cluster-65551.162609,Cluster-65551.180575,Clu…	125	Cluster-65551.178186,Cluster-65551.112224,Cluster-65551.168813,Cluster-65551.128322,Cluster-65551.125403,Cluster-65551.104107,Cluster-65551.138070,Cluster-65551.124210,Cluster-65551.154616,Cluster-65551.121123,Cluster-65551.94100,Cluster-65551.138618,Cluster-65551.139608,Cluster-65551.124863,Cluster-65551.123719,Cluster-65551.133878,Cluster-65551.146606,Cluster-65551.115758,Cluster-65551.143054,C…
GO:0006818	hydrogen transport	biological_process	2.5539e-06	0.0010795	77	2072	893	51784	10	Cluster-65551.180575,Cluster-65551.137286,Cluster-65551.128737,Cluster-65551.189986,Cluster-65551.82133,Cluster-65551.41436,Cluster-65551.173688,Cluster-65551.37896,Cluster-65551.103661,Cluster-65551.121085	67	Cluster-65551.120974,Cluster-65551.61912,Cluster-65551.121447,Cluster-65551.97105,Cluster-65551.128307,Cluster-65551.155413,Cluster-65551.130991,Cluster-65551.127163,Cluster-65551.155638,Cluster-65551.126343,Cluster-65551.127615,Cluster-65551.58388,Cluster-65551.81397,Cluster-65551.126668,Cluster-65551.130036,Cluster-65551.122578,Cluster-65551.128308,Cluster-65551.128337,Cluster-65551.130428,Clus…
GO:0015992	proton transport	biological_process	2.5539e-06	0.0010795	77	2072	893	51784	10	Cluster-65551.121085,Cluster-65551.37896,Cluster-65551.103661,Cluster-65551.41436,Cluster-65551.173688,Cluster-65551.82133,Cluster-65551.128737,Cluster-65551.189986,Cluster-65551.137286,Cluster-65551.180575	67	Cluster-65551.124249,Cluster-65551.47977,Cluster-65551.126268,Cluster-65551.129620,Cluster-65551.121252,Cluster-65551.120518,Cluster-65551.88614,Cluster-65551.131916,Cluster-65551.159778,Cluster-65551.130454,Cluster-65551.119763,Cluster-65551.109696,Cluster-65551.64145,Cluster-65551.137285,Cluster-65551.60028,Cluster-65551.128394,Cluster-65551.121746,Cluster-65551.72017,Cluster-65551.123528,Clust…
GO:0046034	ATP metabolic process	biological_process	3.5825e-06	0.0013288	79	2072	935	51784	10	Cluster-65551.41436,Cluster-65551.173688,Cluster-65551.121085,Cluster-65551.103661,Cluster-65551.37471,Cluster-65551.189986,Cluster-65551.128737,Cluster-65551.137286,Cluster-65551.180575,Cluster-65551.126705	69	Cluster-65551.64145,Cluster-65551.126229,Cluster-65551.137285,Cluster-65551.130454,Cluster-65551.119763,Cluster-65551.94600,Cluster-65551.109696,Cluster-65551.60028,Cluster-65551.121252,Cluster-65551.120518,Cluster-65551.124249,Cluster-65551.47977,Cluster-65551.126268,Cluster-65551.134057,Cluster-65551.159778,Cluster-65551.127039,Cluster-65551.131916,Cluster-65551.112478,Cluster-65551.119627,Clus…
GO:1901657	glycosyl compound metabolic process	biological_process	3.9726e-06	0.0013288	97	2072	1249	51784	13	Cluster-65551.126705,Cluster-65551.98914,Cluster-65551.162609,Cluster-65551.180575,Cluster-65551.137286,Cluster-65551.70618,Cluster-65551.128737,Cluster-65551.189986,Cluster-65551.37471,Cluster-65551.41436,Cluster-65551.173688,Cluster-65551.103661,Cluster-65551.121085	84	Cluster-65551.143054,Cluster-65551.127315,Cluster-65551.104793,Cluster-65551.121447,Cluster-65551.128307,Cluster-65551.130991,Cluster-65551.127163,Cluster-65551.155638,Cluster-65551.126343,Cluster-65551.127615,Cluster-65551.58388,Cluster-65551.157883,Cluster-65551.81397,Cluster-65551.130036,Cluster-65551.128308,Cluster-65551.127295,Cluster-65551.128337,Cluster-65551.130428,Cluster-65551.128322,Cl…
GO:0009141	nucleoside triphosphate metabolic process	biological_process	4.1917e-06	0.0013288	83	2072	1006	51784	11	Cluster-65551.137286,Cluster-65551.189986,Cluster-65551.128737,Cluster-65551.126705,Cluster-65551.180575,Cluster-65551.162609,Cluster-65551.103661,Cluster-65551.121085,Cluster-65551.173688,Cluster-65551.41436,Cluster-65551.37471	72	Cluster-65551.123719,Cluster-65551.124863,Cluster-65551.139608,Cluster-65551.94100,Cluster-65551.170616,Cluster-65551.118401,Cluster-65551.133878,Cluster-65551.130428,Cluster-65551.128337,Cluster-65551.126451,Cluster-65551.154616,Cluster-65551.121123,Cluster-65551.104107,Cluster-65551.122713,Cluster-65551.128322,Cluster-65551.125403,Cluster-65551.81397,Cluster-65551.58388,Cluster-65551.127615,Clu…
GO:0019693	ribose phosphate metabolic process	biological_process	0.00044844	0.004549	90	2072	1247	51784	14	Cluster-65551.189986,Cluster-65551.128737,Cluster-65551.122110,Cluster-65551.137286,Cluster-65551.180575,Cluster-65551.162609,Cluster-65551.126705,Cluster-65551.129908,Cluster-65551.41436,Cluster-65551.173688,Cluster-65551.121085,Cluster-65551.103661,Cluster-65551.172288,Cluster-65551.37471	76	Cluster-65551.126451,Cluster-65551.154616,Cluster-65551.121123,Cluster-65551.122713,Cluster-65551.125403,Cluster-65551.128322,Cluster-65551.104107,Cluster-65551.130428,Cluster-65551.128337,Cluster-65551.112224,Cluster-65551.89059,Cluster-65551.118401,Cluster-65551.133878,Cluster-65551.124863,Cluster-65551.139608,Cluster-65551.123719,Cluster-65551.94100,Cluster-65551.170616,Cluster-65551.128307,Cl…
GO:0009123	nucleoside monophosphate metabolic process	biological_process	2.5715e-05	0.0059517	82	2072	1030	51784	12	Cluster-65551.128737,Cluster-65551.122110,Cluster-65551.189986,Cluster-65551.137286,Cluster-65551.180575,Cluster-65551.126705,Cluster-65551.129908,Cluster-65551.41436,Cluster-65551.173688,Cluster-65551.121085,Cluster-65551.103661,Cluster-65551.37471	70	Cluster-65551.122713,Cluster-65551.128322,Cluster-65551.125403,Cluster-65551.104107,Cluster-65551.126451,Cluster-65551.154616,Cluster-65551.121123,Cluster-65551.130428,Cluster-65551.128337,Cluster-65551.133878,Cluster-65551.118401,Cluster-65551.94100,Cluster-65551.170616,Cluster-65551.124863,Cluster-65551.139608,Cluster-65551.123719,Cluster-65551.128651,Cluster-65551.127315,Cluster-65551.128307,C…
GO:0055086	nucleobase-containing small molecule metabolic process	biological_process	2.6619e-05	0.0059517	168	2072	2666	51784	28	Cluster-65551.129908,Cluster-65551.181326,Cluster-65551.98924,Cluster-65551.189986,Cluster-65551.172288,Cluster-65551.85683,Cluster-65551.146818,Cluster-65551.103661,Cluster-65551.173688,Cluster-65551.41436,Cluster-65551.188625,Cluster-65551.98914,Cluster-65551.126705,Cluster-65551.180575,Cluster-65551.162609,Cluster-65551.70618,Cluster-65551.112737,Cluster-65551.137286,Cluster-65551.122110,Clust…	140	Cluster-65551.123385,Cluster-65551.51922,Cluster-65551.127631,Cluster-65551.58388,Cluster-65551.152632,Cluster-65551.127615,Cluster-65551.157883,Cluster-65551.126343,Cluster-65551.155638,Cluster-65551.127295,Cluster-65551.130036,Cluster-65551.49351,Cluster-65551.117533,Cluster-65551.59190,Cluster-65551.143054,Cluster-65551.127163,Cluster-65551.130991,Cluster-65551.128307,Cluster-65551.123801,Clus…
GO:0009161	ribonucleoside monophosphate metabolic process	biological_process	2.7533e-05	0.0059517	81	2072	1014	51784	12	Cluster-65551.137286,Cluster-65551.189986,Cluster-65551.122110,Cluster-65551.128737,Cluster-65551.129908,Cluster-65551.126705,Cluster-65551.180575,Cluster-65551.103661,Cluster-65551.121085,Cluster-65551.173688,Cluster-65551.41436,Cluster-65551.37471	69	Cluster-65551.123719,Cluster-65551.124863,Cluster-65551.139608,Cluster-65551.170616,Cluster-65551.94100,Cluster-65551.118401,Cluster-65551.133878,Cluster-65551.128337,Cluster-65551.130428,Cluster-65551.154616,Cluster-65551.121123,Cluster-65551.126451,Cluster-65551.104107,Cluster-65551.125403,Cluster-65551.128322,Cluster-65551.122713,Cluster-65551.81397,Cluster-65551.58388,Cluster-65551.127615,Clu…
GO:0009126	purine nucleoside monophosphate metabolic process	biological_process	2.9993e-05	0.0059517	79	2072	981	51784	10	Cluster-65551.180575,Cluster-65551.126705,Cluster-65551.128737,Cluster-65551.189986,Cluster-65551.137286,Cluster-65551.37471,Cluster-65551.121085,Cluster-65551.103661,Cluster-65551.41436,Cluster-65551.173688	69	Cluster-65551.130036,Cluster-65551.128308,Cluster-65551.126343,Cluster-65551.155638,Cluster-65551.58388,Cluster-65551.127615,Cluster-65551.81397,Cluster-65551.127315,Cluster-65551.121447,Cluster-65551.128307,Cluster-65551.130991,Cluster-65551.127163,Cluster-65551.143054,Cluster-65551.133878,Cluster-65551.118401,Cluster-65551.170616,Cluster-65551.94100,Cluster-65551.139608,Cluster-65551.124863,Clu…
GO:0009167	purine ribonucleoside monophosphate metabolic process	biological_process	2.9993e-05	0.0059517	79	2072	981	51784	10	Cluster-65551.37471,Cluster-65551.173688,Cluster-65551.41436,Cluster-65551.103661,Cluster-65551.121085,Cluster-65551.126705,Cluster-65551.180575,Cluster-65551.137286,Cluster-65551.128737,Cluster-65551.189986	69	Cluster-65551.164338,Cluster-65551.125212,Cluster-65551.133946,Cluster-65551.188671,Cluster-65551.165028,Cluster-65551.133018,Cluster-65551.126845,Cluster-65551.127455,Cluster-65551.53720,Cluster-65551.128386,Cluster-65551.121709,Cluster-65551.59556,Cluster-65551.126119,Cluster-65551.142720,Cluster-65551.164131,Cluster-65551.129627,Cluster-65551.128394,Cluster-65551.123528,Cluster-65551.72017,Clu…
GO:0042278	purine nucleoside metabolic process	biological_process	3.1084e-05	0.0059517	87	2072	1121	51784	13	Cluster-65551.37471,Cluster-65551.41436,Cluster-65551.173688,Cluster-65551.103661,Cluster-65551.121085,Cluster-65551.126705,Cluster-65551.98914,Cluster-65551.180575,Cluster-65551.162609,Cluster-65551.137286,Cluster-65551.70618,Cluster-65551.189986,Cluster-65551.128737	74	Cluster-65551.126845,Cluster-65551.165028,Cluster-65551.133018,Cluster-65551.188671,Cluster-65551.133946,Cluster-65551.125212,Cluster-65551.164338,Cluster-65551.126119,Cluster-65551.59556,Cluster-65551.121709,Cluster-65551.128386,Cluster-65551.53720,Cluster-65551.127455,Cluster-65551.129627,Cluster-65551.142720,Cluster-65551.164131,Cluster-65551.127917,Cluster-65551.121746,Cluster-65551.72017,Clu…
GO:0046128	purine ribonucleoside metabolic process	biological_process	3.1084e-05	0.0059517	87	2072	1121	51784	13	Cluster-65551.128737,Cluster-65551.189986,Cluster-65551.137286,Cluster-65551.70618,Cluster-65551.162609,Cluster-65551.180575,Cluster-65551.126705,Cluster-65551.98914,Cluster-65551.121085,Cluster-65551.103661,Cluster-65551.41436,Cluster-65551.173688,Cluster-65551.37471	74	Cluster-65551.133878,Cluster-65551.118401,Cluster-65551.170616,Cluster-65551.94100,Cluster-65551.139608,Cluster-65551.124863,Cluster-65551.123719,Cluster-65551.128322,Cluster-65551.125403,Cluster-65551.122713,Cluster-65551.104107,Cluster-65551.163594,Cluster-65551.121123,Cluster-65551.154616,Cluster-65551.126451,Cluster-65551.128337,Cluster-65551.130428,Cluster-65551.130036,Cluster-65551.128308,C…
GO:0009119	ribonucleoside metabolic process	biological_process	4.8041e-05	0.0081612	89	2072	1168	51784	13	Cluster-65551.180575,Cluster-65551.162609,Cluster-65551.98914,Cluster-65551.126705,Cluster-65551.189986,Cluster-65551.128737,Cluster-65551.70618,Cluster-65551.137286,Cluster-65551.37471,Cluster-65551.173688,Cluster-65551.41436,Cluster-65551.121085,Cluster-65551.103661	76	Cluster-65551.127163,Cluster-65551.130991,Cluster-65551.128307,Cluster-65551.121447,Cluster-65551.127315,Cluster-65551.143054,Cluster-65551.127295,Cluster-65551.128308,Cluster-65551.130036,Cluster-65551.81397,Cluster-65551.58388,Cluster-65551.127615,Cluster-65551.155638,Cluster-65551.126343,Cluster-65551.138097,Cluster-65551.126451,Cluster-65551.121123,Cluster-65551.154616,Cluster-65551.104107,Cl…
GO:0015672	monovalent inorganic cation transport	biological_process	4.8801e-05	0.0081612	102	2072	1406	51784	16	Cluster-65551.103661,Cluster-65551.37896,Cluster-65551.121085,Cluster-65551.41436,Cluster-65551.173688,Cluster-65551.176186,Cluster-65551.85187,Cluster-65551.82133,Cluster-65551.125138,Cluster-65551.137286,Cluster-65551.189986,Cluster-65551.128737,Cluster-65551.172127,Cluster-65551.110823,Cluster-65551.180575,Cluster-65551.130950	86	Cluster-65551.159778,Cluster-65551.143524,Cluster-65551.188325,Cluster-65551.88614,Cluster-65551.131916,Cluster-65551.129620,Cluster-65551.128405,Cluster-65551.120518,Cluster-65551.121252,Cluster-65551.161839,Cluster-65551.47977,Cluster-65551.124249,Cluster-65551.126268,Cluster-65551.60028,Cluster-65551.64145,Cluster-65551.189090,Cluster-65551.126982,Cluster-65551.137285,Cluster-65551.130454,Clus…
GO:0009117	nucleotide metabolic process	biological_process	6.277e-06	0.0096476	105	2072	1470	51784	15	Cluster-65551.172288,Cluster-65551.85683,Cluster-65551.37471,Cluster-65551.173688,Cluster-65551.41436,Cluster-65551.121085,Cluster-65551.103661,Cluster-65551.162609,Cluster-65551.180575,Cluster-65551.126705,Cluster-65551.129908,Cluster-65551.122110,Cluster-65551.128737,Cluster-65551.189986,Cluster-65551.137286	90	Cluster-65551.127455,Cluster-65551.128386,Cluster-65551.53720,Cluster-65551.121709,Cluster-65551.59556,Cluster-65551.135206,Cluster-65551.124801,Cluster-65551.126119,Cluster-65551.164338,Cluster-65551.133946,Cluster-65551.125212,Cluster-65551.188671,Cluster-65551.126845,Cluster-65551.165028,Cluster-65551.133018,Cluster-65551.128394,Cluster-65551.123882,Cluster-65551.72017,Cluster-65551.121746,Clu…
GO:0006753	nucleoside phosphate metabolic process	biological_process	0.00010737	0.014718	106	2072	1505	51784	16	Cluster-65551.140304,Cluster-65551.137286,Cluster-65551.189986,Cluster-65551.128737,Cluster-65551.122110,Cluster-65551.126705,Cluster-65551.180575,Cluster-65551.162609,Cluster-65551.129908,Cluster-65551.41436,Cluster-65551.173688,Cluster-65551.103661,Cluster-65551.121085,Cluster-65551.37471,Cluster-65551.172288,Cluster-65551.85683	90	Cluster-65551.130428,Cluster-65551.128337,Cluster-65551.112224,Cluster-65551.89795,Cluster-65551.89059,Cluster-65551.126451,Cluster-65551.154616,Cluster-65551.121123,Cluster-65551.122713,Cluster-65551.168813,Cluster-65551.128322,Cluster-65551.125403,Cluster-65551.104107,Cluster-65551.138070,Cluster-65551.124863,Cluster-65551.139608,Cluster-65551.128651,Cluster-65551.123719,Cluster-65551.94100,Clu…
GO:1901564	organonitrogen compound metabolic process	biological_process	0.00013142	0.017092	375	2072	7191	51784	65	Cluster-65551.133158,Cluster-65551.181326,Cluster-65551.129908,Cluster-65551.123555,Cluster-65551.133497,Cluster-65551.173688,Cluster-65551.144705,Cluster-65551.157636,Cluster-65551.79950,Cluster-65551.143203,Cluster-65551.163480,Cluster-65551.138999,Cluster-65551.128737,Cluster-65551.122110,Cluster-65551.131097,Cluster-65551.132724,Cluster-65551.112737,Cluster-65551.118076,Cluster-65551.126705,C…	310	Cluster-65551.125403,Cluster-65551.139343,Cluster-65551.128322,Cluster-65551.163594,Cluster-65551.121123,Cluster-65551.139941,Cluster-65551.121070,Cluster-65551.136811,Cluster-65551.129239,Cluster-65551.178186,Cluster-65551.176227,Cluster-65551.126389,Cluster-65551.112224,Cluster-65551.158342,Cluster-65551.135475,Cluster-65551.132690,Cluster-65551.133878,Cluster-65551.104794,Cluster-65551.186707,…
GO:0009259	ribonucleotide metabolic process	biological_process	0.00018808	0.022713	86	2072	1150	51784	14	Cluster-65551.173688,Cluster-65551.41436,Cluster-65551.103661,Cluster-65551.121085,Cluster-65551.37471,Cluster-65551.172288,Cluster-65551.137286,Cluster-65551.189986,Cluster-65551.122110,Cluster-65551.128737,Cluster-65551.126705,Cluster-65551.180575,Cluster-65551.162609,Cluster-65551.129908	72	Cluster-65551.60028,Cluster-65551.137285,Cluster-65551.126229,Cluster-65551.64145,Cluster-65551.109696,Cluster-65551.94600,Cluster-65551.162610,Cluster-65551.119763,Cluster-65551.130454,Cluster-65551.134057,Cluster-65551.127039,Cluster-65551.159778,Cluster-65551.131916,Cluster-65551.88674,Cluster-65551.112478,Cluster-65551.119627,Cluster-65551.120518,Cluster-65551.121252,Cluster-65551.126268,Clus…
GO:0009150	purine ribonucleotide metabolic process	biological_process	2.298e-05	0.025901	84	2072	1119	51784	12	Cluster-65551.37471,Cluster-65551.172288,Cluster-65551.103661,Cluster-65551.121085,Cluster-65551.41436,Cluster-65551.173688,Cluster-65551.126705,Cluster-65551.162609,Cluster-65551.180575,Cluster-65551.137286,Cluster-65551.128737,Cluster-65551.189986	72	Cluster-65551.129627,Cluster-65551.164131,Cluster-65551.142720,Cluster-65551.128394,Cluster-65551.123882,Cluster-65551.127917,Cluster-65551.121746,Cluster-65551.72017,Cluster-65551.123528,Cluster-65551.133946,Cluster-65551.125212,Cluster-65551.164338,Cluster-65551.126845,Cluster-65551.165028,Cluster-65551.133018,Cluster-65551.188671,Cluster-65551.128386,Cluster-65551.53720,Cluster-65551.127455,Cl…
GO:0044699	single-organism process	biological_process	0.00023691	0.026122	991	2072	21765	51784	158	Cluster-65551.172288,Cluster-65551.93802,Cluster-65551.146818,Cluster-65551.134690,Cluster-65551.15154,Cluster-65551.163395,Cluster-65551.37896,Cluster-65551.130978,Cluster-65551.121770,Cluster-65551.124824,Cluster-65551.48577,Cluster-65551.160149,Cluster-65551.49654,Cluster-65551.173239,Cluster-65551.145593,Cluster-65551.20667,Cluster-65551.155286,Cluster-65551.179447,Cluster-65551.98924,Cluster…	833	Cluster-65551.123882,Cluster-65551.189486,Cluster-65551.127059,Cluster-65551.118471,Cluster-65551.189314,Cluster-65551.47140,Cluster-65551.151563,Cluster-65551.133210,Cluster-65551.127917,Cluster-65551.136013,Cluster-65551.126293,Cluster-65551.139900,Cluster-65551.179902,Cluster-65551.127550,Cluster-65551.154107,Cluster-65551.140023,Cluster-65551.126708,Cluster-65551.121256,Cluster-65551.130246,C…
GO:0006163	purine nucleotide metabolic process	biological_process	0.00032278	0.033411	84	2072	1128	51784	12	Cluster-65551.172288,Cluster-65551.37471,Cluster-65551.121085,Cluster-65551.103661,Cluster-65551.41436,Cluster-65551.173688,Cluster-65551.162609,Cluster-65551.180575,Cluster-65551.126705,Cluster-65551.128737,Cluster-65551.189986,Cluster-65551.137286	72	Cluster-65551.128394,Cluster-65551.123882,Cluster-65551.127917,Cluster-65551.123528,Cluster-65551.72017,Cluster-65551.121746,Cluster-65551.129627,Cluster-65551.142720,Cluster-65551.164131,Cluster-65551.53720,Cluster-65551.128386,Cluster-65551.127455,Cluster-65551.126119,Cluster-65551.59556,Cluster-65551.121709,Cluster-65551.133946,Cluster-65551.125212,Cluster-65551.164338,Cluster-65551.133018,Clu…
GO:0044763	single-organism cellular process	biological_process	0.00075396	0.074982	812	2072	17518	51784	130	Cluster-65551.143881,Cluster-65551.131097,Cluster-65551.118076,Cluster-65551.112737,Cluster-65551.118620,Cluster-65551.9828,Cluster-65551.74767,Cluster-65551.37471,Cluster-65551.43871,Cluster-65551.127271,Cluster-65551.130950,Cluster-65551.130652,Cluster-65551.181326,Cluster-65551.151891,Cluster-65551.157810,Cluster-65551.83933,Cluster-65551.98104,Cluster-65551.128480,Cluster-65551.112466,Cluster…	682	Cluster-65551.44855,Cluster-65551.89531,Cluster-65551.143935,Cluster-65551.126351,Cluster-65551.54011,Cluster-65551.89648,Cluster-65551.63453,Cluster-65551.81912,Cluster-65551.176724,Cluster-65551.88498,Cluster-65551.187301,Cluster-65551.55309,Cluster-65551.81397,Cluster-65551.113588,Cluster-65551.132992,Cluster-65551.151307,Cluster-65551.100138,Cluster-65551.116807,Cluster-65551.126451,Cluster-6…
GO:0055114	oxidation-reduction process	biological_process	0.00080361	0.078383	190	2072	3270	51784	18	Cluster-65551.189986,Cluster-65551.141006,Cluster-65551.177039,Cluster-65551.173688,Cluster-65551.131097,Cluster-65551.118076,Cluster-65551.163592,Cluster-65551.137286,Cluster-65551.140304,Cluster-65551.94133,Cluster-65551.142447,Cluster-65551.180575,Cluster-65551.121085,Cluster-65551.87148,Cluster-65551.31168,Cluster-65551.138982,Cluster-65551.150240,Cluster-65551.125138	172	Cluster-65551.131108,Cluster-65551.127508,Cluster-65551.142152,Cluster-65551.133878,Cluster-65551.139608,Cluster-65551.124863,Cluster-65551.97763,Cluster-65551.35445,Cluster-65551.126888,Cluster-65551.135664,Cluster-65551.94100,Cluster-65551.126054,Cluster-65551.100967,Cluster-65551.121123,Cluster-65551.104107,Cluster-65551.164507,Cluster-65551.146458,Cluster-65551.157042,Cluster-65551.98331,Clus…
GO:0044710	single-organism metabolic process	biological_process	0.00084427	0.080795	527	2072	10791	51784	84	Cluster-65551.130652,Cluster-65551.181326,Cluster-65551.151891,Cluster-65551.128480,Cluster-65551.173688,Cluster-65551.79950,Cluster-65551.131097,Cluster-65551.118076,Cluster-65551.112737,Cluster-65551.9828,Cluster-65551.118620,Cluster-65551.37471,Cluster-65551.127271,Cluster-65551.179641,Cluster-65551.112245,Cluster-65551.129487,Cluster-65551.138456,Cluster-65551.195492,Cluster-65551.85683,Clust…	443	Cluster-65551.122630,Cluster-65551.130991,Cluster-65551.162445,Cluster-65551.146226,Cluster-65551.117533,Cluster-65551.119594,Cluster-65551.121851,Cluster-65551.59190,Cluster-65551.127129,Cluster-65551.61933,Cluster-65551.127615,Cluster-65551.122358,Cluster-65551.123385,Cluster-65551.127631,Cluster-65551.176276,Cluster-65551.110759,Cluster-65551.146458,Cluster-65551.168813,Cluster-65551.125403,Cl…
GO:1901135	carbohydrate derivative metabolic process	biological_process	0.0012292	0.11545	152	2072	2500	51784	28	Cluster-65551.189986,Cluster-65551.129908,Cluster-65551.57652,Cluster-65551.128021,Cluster-65551.126412,Cluster-65551.103661,Cluster-65551.173688,Cluster-65551.41436,Cluster-65551.172288,Cluster-65551.195492,Cluster-65551.70618,Cluster-65551.137286,Cluster-65551.64839,Cluster-65551.122110,Cluster-65551.128737,Cluster-65551.172127,Cluster-65551.63572,Cluster-65551.98914,Cluster-65551.126705,Cluste…	124	Cluster-65551.123719,Cluster-65551.124863,Cluster-65551.139608,Cluster-65551.94100,Cluster-65551.108263,Cluster-65551.104794,Cluster-65551.133878,Cluster-65551.112224,Cluster-65551.176227,Cluster-65551.121123,Cluster-65551.154616,Cluster-65551.163594,Cluster-65551.104107,Cluster-65551.138070,Cluster-65551.125403,Cluster-65551.128322,Cluster-65551.51922,Cluster-65551.151066,Cluster-65551.157883,Cl…
GO:0072521	purine-containing compound metabolic process	biological_process	0.0013105	0.12086	136	2072	2179	51784	25	Cluster-65551.146818,Cluster-65551.172288,Cluster-65551.41436,Cluster-65551.173688,Cluster-65551.103661,Cluster-65551.181326,Cluster-65551.189986,Cluster-65551.98924,Cluster-65551.151057,Cluster-65551.127816,Cluster-65551.37471,Cluster-65551.71078,Cluster-65551.127271,Cluster-65551.121085,Cluster-65551.162609,Cluster-65551.180575,Cluster-65551.126705,Cluster-65551.98914,Cluster-65551.188625,Clust…	111	Cluster-65551.128386,Cluster-65551.134005,Cluster-65551.131722,Cluster-65551.127455,Cluster-65551.126119,Cluster-65551.59556,Cluster-65551.121709,Cluster-65551.125212,Cluster-65551.165028,Cluster-65551.126845,Cluster-65551.189486,Cluster-65551.128394,Cluster-65551.123882,Cluster-65551.127917,Cluster-65551.72017,Cluster-65551.164131,Cluster-65551.115673,Cluster-65551.85220,Cluster-65551.119763,Clu…
GO:0008207	C21-steroid hormone metabolic process	biological_process	0.0035893	0.28446	9	2072	25	51784	0	---	9	Cluster-65551.127295,Cluster-65551.126817,Cluster-65551.122202,Cluster-65551.128405,Cluster-65551.114925,Cluster-65551.126987,Cluster-65551.125302,Cluster-65551.138572,Cluster-65551.127550
GO:0008209	androgen metabolic process	biological_process	0.0035893	0.28446	9	2072	25	51784	0	---	9	Cluster-65551.114925,Cluster-65551.126987,Cluster-65551.125302,Cluster-65551.138572,Cluster-65551.127550,Cluster-65551.127295,Cluster-65551.126817,Cluster-65551.128405,Cluster-65551.122202
GO:0008210	estrogen metabolic process	biological_process	0.0035893	0.28446	9	2072	25	51784	0	---	9	Cluster-65551.127295,Cluster-65551.126817,Cluster-65551.128405,Cluster-65551.122202,Cluster-65551.138572,Cluster-65551.127550,Cluster-65551.114925,Cluster-65551.126987,Cluster-65551.125302
GO:0019725	cellular homeostasis	biological_process	0.0052179	0.40612	28	2072	240	51784	2	Cluster-26810.0,Cluster-65551.131919	26	Cluster-65551.83174,Cluster-6569.1,Cluster-65551.120688,Cluster-65551.154338,Cluster-65551.159234,Cluster-65551.146226,Cluster-65551.133617,Cluster-65551.41925,Cluster-65551.44315,Cluster-65551.150346,Cluster-65551.129626,Cluster-65551.126301,Cluster-65551.123896,Cluster-65551.88799,Cluster-65551.131709,Cluster-65551.121931,Cluster-65551.143809,Cluster-65551.159891,Cluster-65551.124612,Cluster-65…
GO:0034754	cellular hormone metabolic process	biological_process	0.0052847	0.40612	9	2072	26	51784	0	---	9	Cluster-65551.126987,Cluster-65551.125302,Cluster-65551.114925,Cluster-65551.138572,Cluster-65551.127550,Cluster-65551.128405,Cluster-65551.122202,Cluster-65551.127295,Cluster-65551.126817
GO:0005578	proteinaceous extracellular matrix	cellular_component	5.1239e-17	2.5988e-13	56	2072	313	51784	2	Cluster-65551.181326,Cluster-65551.43871	54	Cluster-65551.185797,Cluster-65551.139741,Cluster-65551.111595,Cluster-65551.71123,Cluster-65551.83070,Cluster-65551.88518,Cluster-65551.176138,Cluster-65551.81379,Cluster-65551.149015,Cluster-65551.59935,Cluster-65551.118609,Cluster-65551.89960,Cluster-65551.80470,Cluster-65551.88517,Cluster-65551.123459,Cluster-65551.112331,Cluster-65551.81397,Cluster-65551.151066,Cluster-65551.159672,Cluster-6…
GO:0031012	extracellular matrix	cellular_component	4.212e-16	1.0682e-11	57	2072	354	51784	2	Cluster-65551.43871,Cluster-65551.181326	55	Cluster-65551.112331,Cluster-65551.116495,Cluster-65551.81397,Cluster-65551.151066,Cluster-65551.159672,Cluster-65551.54766,Cluster-65551.139741,Cluster-65551.185797,Cluster-65551.111595,Cluster-65551.71123,Cluster-65551.176138,Cluster-65551.83070,Cluster-65551.88518,Cluster-65551.59935,Cluster-65551.149015,Cluster-65551.81379,Cluster-65551.89960,Cluster-65551.118609,Cluster-65551.80470,Cluster-6…
GO:0005875	microtubule associated complex	cellular_component	7.2469e-10	9.1891e-07	60	2072	502	51784	5	Cluster-65551.47467,Cluster-65551.48577,Cluster-65551.163395,Cluster-65551.85187,Cluster-65551.74767	55	Cluster-65551.157339,Cluster-65551.58270,Cluster-65551.57192,Cluster-65551.157442,Cluster-65551.86513,Cluster-65551.84293,Cluster-65551.89020,Cluster-65551.58452,Cluster-65551.139740,Cluster-65551.129626,Cluster-65551.39675,Cluster-65551.105401,Cluster-65551.52855,Cluster-65551.70258,Cluster-65551.120313,Cluster-65551.152486,Cluster-65551.177773,Cluster-65551.160729,Cluster-65551.68903,Cluster-65…
GO:0044444	cytoplasmic part	cellular_component	1.7727e-06	0.0010448	276	2072	4791	51784	49	Cluster-65551.85187,Cluster-65551.77110,Cluster-65551.141727,Cluster-65551.78512,Cluster-65551.120903,Cluster-65551.132895,Cluster-65551.120273,Cluster-65551.84922,Cluster-65551.104861,Cluster-65551.128737,Cluster-65551.143203,Cluster-65551.95436,Cluster-65551.28179,Cluster-65551.144705,Cluster-65551.128916,Cluster-65551.157636,Cluster-65551.173688,Cluster-65551.169032,Cluster-65551.128021,Cluste…	227	Cluster-65551.105758,Cluster-65551.133946,Cluster-65551.124777,Cluster-65551.115759,Cluster-65551.138723,Cluster-65551.53720,Cluster-65551.143130,Cluster-65551.124801,Cluster-65551.124129,Cluster-65551.129627,Cluster-65551.121041,Cluster-65551.127149,Cluster-65551.162745,Cluster-65551.116164,Cluster-65551.117034,Cluster-65551.118058,Cluster-65551.129497,Cluster-65551.99229,Cluster-65551.181295,Cl…
GO:0043229	intracellular organelle	cellular_component	8.447e-07	0.0023802	514	2072	10146	51784	89	Cluster-65551.146406,Cluster-65551.64798,Cluster-65551.104861,Cluster-65551.138999,Cluster-65551.47467,Cluster-65551.128737,Cluster-65551.132895,Cluster-65551.113732,Cluster-65551.85187,Cluster-65551.139846,Cluster-65551.126760,Cluster-65551.133158,Cluster-65551.126412,Cluster-65551.128021,Cluster-65551.143203,Cluster-65551.28179,Cluster-65551.95436,Cluster-65551.159169,Cluster-65551.128916,Clust…	425	Cluster-65551.130989,Cluster-65551.73137,Cluster-65551.121617,Cluster-65551.104556,Cluster-65551.140437,Cluster-65551.158479,Cluster-65551.85527,Cluster-65551.161035,Cluster-65551.54110,Cluster-65551.128168,Cluster-65551.125236,Cluster-65551.118172,Cluster-65551.110270,Cluster-65551.160707,Cluster-65551.125402,Cluster-65551.175928,Cluster-65551.125977,Cluster-65551.124596,Cluster-65551.116109,Clu…
GO:0044421	extracellular region part	cellular_component	1.2372e-05	0.0033027	62	2072	672	51784	3	Cluster-65551.43871,Cluster-65551.137094,Cluster-65551.181326	59	Cluster-65551.151066,Cluster-65551.81397,Cluster-65551.54766,Cluster-65551.159672,Cluster-65551.112331,Cluster-65551.89960,Cluster-65551.118609,Cluster-65551.59935,Cluster-65551.149015,Cluster-65551.81379,Cluster-65551.88517,Cluster-65551.123459,Cluster-65551.80470,Cluster-65551.97105,Cluster-65551.71123,Cluster-65551.185797,Cluster-65551.111595,Cluster-65551.139741,Cluster-65551.176138,Cluster-6…
GO:0043226	organelle	cellular_component	3.1683e-05	0.0059517	518	2072	10336	51784	89	Cluster-65551.158725,Cluster-65551.111515,Cluster-65551.111354,Cluster-65551.84922,Cluster-65551.74767,Cluster-65551.154952,Cluster-65551.77110,Cluster-65551.134867,Cluster-65551.78512,Cluster-65551.141727,Cluster-65551.120903,Cluster-65551.128461,Cluster-65551.132132,Cluster-65551.192428,Cluster-65551.130652,Cluster-65551.169032,Cluster-65551.173688,Cluster-65551.129454,Cluster-65551.116633,Clus…	429	Cluster-65551.128861,Cluster-65551.86178,Cluster-65551.123582,Cluster-65551.160729,Cluster-65551.70258,Cluster-65551.151307,Cluster-65551.114269,Cluster-65551.116807,Cluster-65551.126451,Cluster-65551.157442,Cluster-65551.151594,Cluster-65551.118852,Cluster-65551.120536,Cluster-65551.76466,Cluster-65551.118360,Cluster-65551.148593,Cluster-65551.127712,Cluster-65551.176724,Cluster-65551.125467,Clu…
GO:0044430	cytoskeletal part	cellular_component	4.2842e-05	0.0077606	101	2072	1377	51784	12	Cluster-65551.64798,Cluster-65551.133158,Cluster-65551.146406,Cluster-65551.47467,Cluster-65551.112466,Cluster-65551.74767,Cluster-65551.110122,Cluster-65551.85187,Cluster-65551.82133,Cluster-65551.163395,Cluster-65551.48577,Cluster-65551.159169	89	Cluster-65551.56020,Cluster-65551.118360,Cluster-65551.53913,Cluster-65551.157943,Cluster-65551.155638,Cluster-65551.127295,Cluster-65551.58243,Cluster-65551.59190,Cluster-65551.54011,Cluster-65551.85695,Cluster-65551.177163,Cluster-65551.128248,Cluster-65551.133617,Cluster-65551.89960,Cluster-65551.125978,Cluster-65551.54663,Cluster-65551.57619,Cluster-65551.136842,Cluster-65551.111595,Cluster-6…
GO:0005737	cytoplasm	cellular_component	5.0556e-05	0.0081612	318	2072	5878	51784	53	Cluster-65551.128179,Cluster-65551.117323,Cluster-65551.80994,Cluster-65551.48577,Cluster-65551.99534,Cluster-65551.130978,Cluster-65551.153102,Cluster-65551.167733,Cluster-65551.112245,Cluster-65551.138053,Cluster-65551.20667,Cluster-65551.181259,Cluster-65551.189986,Cluster-65551.164991,Cluster-65551.184258,Cluster-65551.121085,Cluster-65551.137002,Cluster-65551.172305,Cluster-65551.182036,Clus…	265	Cluster-65551.43931,Cluster-65551.191227,Cluster-65551.180376,Cluster-65551.64173,Cluster-65551.125212,Cluster-65551.118367,Cluster-65551.126845,Cluster-65551.44266,Cluster-65551.47033,Cluster-65551.134546,Cluster-65551.126293,Cluster-65551.139900,Cluster-65551.164131,Cluster-65551.126708,Cluster-65551.72635,Cluster-65551.134454,Cluster-65551.126128,Cluster-65551.157641,Cluster-65551.125355,Clust…
GO:0015630	microtubule cytoskeleton	cellular_component	5.149e-06	0.0081612	76	2072	933	51784	7	Cluster-65551.74767,Cluster-65551.85187,Cluster-65551.163395,Cluster-65551.48577,Cluster-65551.64798,Cluster-65551.146406,Cluster-65551.47467	69	Cluster-65551.126708,Cluster-65551.151563,Cluster-65551.133090,Cluster-65551.147002,Cluster-65551.129166,Cluster-65551.189314,Cluster-65551.84398,Cluster-65551.127477,Cluster-65551.93512,Cluster-65551.185403,Cluster-65551.54425,Cluster-65551.78653,Cluster-65551.57586,Cluster-65551.70557,Cluster-65551.62535,Cluster-65551.119987,Cluster-65551.81732,Cluster-65551.136515,Cluster-65551.85147,Cluster-6…
GO:0005856	cytoskeleton	cellular_component	7.6338e-05	0.011388	104	2072	1449	51784	14	Cluster-65551.112466,Cluster-65551.74767,Cluster-65551.82133,Cluster-65551.110122,Cluster-65551.85187,Cluster-65551.163395,Cluster-65551.20668,Cluster-65551.159169,Cluster-65551.48577,Cluster-65551.133158,Cluster-65551.159393,Cluster-65551.146406,Cluster-65551.64798,Cluster-65551.47467	90	Cluster-65551.151563,Cluster-65551.133090,Cluster-65551.176863,Cluster-65551.147002,Cluster-65551.189314,Cluster-65551.129166,Cluster-65551.126708,Cluster-65551.185403,Cluster-65551.51485,Cluster-65551.132137,Cluster-65551.84398,Cluster-65551.159689,Cluster-65551.146227,Cluster-65551.127477,Cluster-65551.93512,Cluster-65551.152486,Cluster-65551.139386,Cluster-65551.68903,Cluster-65551.54425,Clust…
GO:0044446	intracellular organelle part	cellular_component	9.187e-06	0.013171	309	2072	5696	51784	55	Cluster-65551.126760,Cluster-65551.84922,Cluster-65551.132895,Cluster-65551.139846,Cluster-65551.85187,Cluster-65551.74767,Cluster-65551.138999,Cluster-65551.47467,Cluster-65551.128737,Cluster-65551.146406,Cluster-65551.64798,Cluster-65551.111354,Cluster-65551.111515,Cluster-65551.159169,Cluster-65551.173688,Cluster-65551.128916,Cluster-65551.154792,Cluster-65551.169032,Cluster-65551.128480,Clust…	254	Cluster-65551.58270,Cluster-65551.83174,Cluster-65551.181295,Cluster-65551.99229,Cluster-65551.129497,Cluster-65551.89020,Cluster-65551.117034,Cluster-65551.116164,Cluster-65551.39894,Cluster-65551.129157,Cluster-65551.92600,Cluster-65551.152486,Cluster-65551.44544,Cluster-65551.70557,Cluster-65551.110174,Cluster-65551.78653,Cluster-65551.113537,Cluster-65551.85147,Cluster-65551.129880,Cluster-65…
GO:0044422	organelle part	cellular_component	9.3484e-05	0.013171	313	2072	5784	51784	57	Cluster-65551.157347,Cluster-65551.188625,Cluster-65551.118291,Cluster-65551.131767,Cluster-26810.0,Cluster-65551.64839,Cluster-65551.127816,Cluster-65551.128498,Cluster-65551.151057,Cluster-65551.137002,Cluster-65551.121085,Cluster-65551.184258,Cluster-65551.114478,Cluster-65551.112245,Cluster-65551.181259,Cluster-65551.82133,Cluster-65551.93802,Cluster-65551.134690,Cluster-65551.110122,Cluster-…	256	Cluster-65551.143809,Cluster-65551.126418,Cluster-65551.58243,Cluster-65551.157943,Cluster-65551.131690,Cluster-65551.42807,Cluster-65551.139741,Cluster-65551.122125,Cluster-65551.21498,Cluster-65551.131590,Cluster-65551.123642,Cluster-65551.133617,Cluster-65551.109817,Cluster-65551.116732,Cluster-65551.126301,Cluster-65551.118532,Cluster-65551.57619,Cluster-65551.97175,Cluster-65551.89353,Cluste…
GO:0043232	intracellular non-membrane-bounded organelle	cellular_component	0.00012456	0.016625	252	2072	4494	51784	40	Cluster-65551.138999,Cluster-65551.47467,Cluster-65551.130394,Cluster-65551.37733,Cluster-65551.159393,Cluster-65551.146406,Cluster-65551.188625,Cluster-65551.64798,Cluster-65551.141635,Cluster-65551.104861,Cluster-65551.20668,Cluster-65551.128498,Cluster-65551.120903,Cluster-65551.78512,Cluster-65551.141727,Cluster-65551.77110,Cluster-65551.151057,Cluster-65551.139846,Cluster-65551.85187,Cluster…	212	Cluster-65551.125236,Cluster-65551.126728,Cluster-65551.151307,Cluster-65551.128168,Cluster-65551.128298,Cluster-65551.56586,Cluster-65551.157442,Cluster-65551.118852,Cluster-65551.151594,Cluster-65551.129626,Cluster-65551.142146,Cluster-65551.125070,Cluster-65551.118172,Cluster-65551.70258,Cluster-65551.128494,Cluster-65551.97175,Cluster-65551.112814,Cluster-65551.116109,Cluster-65551.158749,Clu…
GO:0043228	non-membrane-bounded organelle	cellular_component	0.00022539	0.025901	255	2072	4591	51784	42	Cluster-65551.130394,Cluster-65551.37733,Cluster-65551.138999,Cluster-65551.47467,Cluster-65551.141635,Cluster-65551.157347,Cluster-65551.104861,Cluster-65551.146406,Cluster-65551.159393,Cluster-65551.188625,Cluster-65551.64798,Cluster-65551.20668,Cluster-65551.74767,Cluster-65551.154952,Cluster-65551.164991,Cluster-65551.127816,Cluster-65551.128498,Cluster-65551.141727,Cluster-65551.78512,Cluste…	213	Cluster-65551.89353,Cluster-65551.185743,Cluster-65551.158749,Cluster-65551.97175,Cluster-65551.112814,Cluster-65551.116109,Cluster-65551.86178,Cluster-65551.125977,Cluster-65551.160707,Cluster-65551.125402,Cluster-65551.160729,Cluster-65551.126176,Cluster-65551.91563,Cluster-65551.138468,Cluster-65551.128861,Cluster-65551.47865,Cluster-65551.90659,Cluster-65551.83428,Cluster-65551.151307,Cluster…
GO:0032991	macromolecular complex	cellular_component	0.00026486	0.028582	493	2072	9922	51784	90	Cluster-65551.184258,Cluster-65551.71078,Cluster-65551.140280,Cluster-65551.172305,Cluster-65551.121085,Cluster-65551.128498,Cluster-65551.164991,Cluster-65551.127816,Cluster-65551.142867,Cluster-65551.168725,Cluster-65551.140304,Cluster-26810.0,Cluster-65551.70618,Cluster-65551.137286,Cluster-65551.37733,Cluster-65551.130394,Cluster-65551.131767,Cluster-65551.118291,Cluster-65551.180575,Cluster-…	403	Cluster-65551.121452,Cluster-65551.71532,Cluster-65551.160847,Cluster-65551.150828,Cluster-65551.39675,Cluster-65551.60028,Cluster-65551.39415,Cluster-65551.136592,Cluster-65551.84293,Cluster-65551.126835,Cluster-65551.126234,Cluster-65551.143524,Cluster-65551.57586,Cluster-65551.119627,Cluster-65551.141229,Cluster-65551.81732,Cluster-65551.88614,Cluster-65551.62441,Cluster-65551.139386,Cluster-6…
GO:0005739	mitochondrion	cellular_component	0.00028984	0.030626	83	2072	1113	51784	8	Cluster-65551.173688,Cluster-65551.121085,Cluster-65551.167733,Cluster-65551.84922,Cluster-65551.85187,Cluster-65551.28179,Cluster-65551.189986,Cluster-65551.128737	75	Cluster-65551.64145,Cluster-65551.94600,Cluster-65551.109696,Cluster-65551.125490,Cluster-65551.186350,Cluster-65551.160619,Cluster-65551.154954,Cluster-65551.121252,Cluster-65551.120518,Cluster-65551.126154,Cluster-65551.137020,Cluster-65551.126268,Cluster-65551.126340,Cluster-65551.159778,Cluster-65551.125628,Cluster-65551.119627,Cluster-65551.47556,Cluster-65551.184427,Cluster-65551.121709,Clu…
GO:0005740	mitochondrial envelope	cellular_component	0.0023433	0.20492	56	2072	681	51784	7	Cluster-65551.121085,Cluster-65551.128737,Cluster-65551.84922,Cluster-65551.167733,Cluster-65551.173688,Cluster-65551.28179,Cluster-65551.85187	49	Cluster-65551.121252,Cluster-65551.120518,Cluster-65551.124698,Cluster-65551.137020,Cluster-65551.126340,Cluster-65551.113747,Cluster-65551.115837,Cluster-65551.136206,Cluster-65551.133878,Cluster-65551.40301,Cluster-65551.159778,Cluster-65551.47556,Cluster-65551.119627,Cluster-65551.119940,Cluster-65551.170616,Cluster-65551.154616,Cluster-65551.125490,Cluster-65551.94600,Cluster-65551.125403,Clu…
GO:0044429	mitochondrial part	cellular_component	0.0096142	0.72781	59	2072	758	51784	7	Cluster-65551.173688,Cluster-65551.167733,Cluster-65551.84922,Cluster-65551.121085,Cluster-65551.128737,Cluster-65551.85187,Cluster-65551.28179	52	Cluster-65551.132794,Cluster-65551.122804,Cluster-65551.128337,Cluster-65551.160619,Cluster-65551.154954,Cluster-65551.154616,Cluster-65551.125490,Cluster-65551.94600,Cluster-65551.125403,Cluster-65551.159778,Cluster-65551.119627,Cluster-65551.47556,Cluster-65551.170616,Cluster-65551.119940,Cluster-65551.90659,Cluster-65551.124698,Cluster-65551.121252,Cluster-65551.120518,Cluster-65551.137020,Clu…
GO:0005509	calcium ion binding	molecular_function	1.0357e-14	1.751e-12	113	2072	1131	51784	7	Cluster-65551.133705,Cluster-65551.181651,Cluster-65551.74767,Cluster-65551.43871,Cluster-65551.155935,Cluster-65551.181326,Cluster-65551.108264	106	Cluster-65551.85513,Cluster-65551.161653,Cluster-65551.150336,Cluster-65551.44544,Cluster-65551.170113,Cluster-65551.82003,Cluster-65551.183390,Cluster-65551.158138,Cluster-65551.132884,Cluster-65551.87239,Cluster-65551.86366,Cluster-65551.158626,Cluster-65551.127827,Cluster-65551.84293,Cluster-65551.129385,Cluster-65551.121913,Cluster-65551.182515,Cluster-65551.11610,Cluster-65551.129077,Cluster…
GO:0015078	hydrogen ion transmembrane transporter activity	molecular_function	3.8176e-06	0.0013288	66	2072	718	51784	11	Cluster-65551.180575,Cluster-65551.137286,Cluster-65551.189986,Cluster-65551.71125,Cluster-65551.128737,Cluster-65551.82133,Cluster-65551.41436,Cluster-65551.173688,Cluster-65551.103661,Cluster-65551.37896,Cluster-65551.121085	55	Cluster-65551.61912,Cluster-65551.120974,Cluster-65551.135909,Cluster-65551.128307,Cluster-65551.97105,Cluster-65551.121447,Cluster-65551.127163,Cluster-65551.155413,Cluster-65551.127615,Cluster-65551.58388,Cluster-65551.126668,Cluster-65551.126343,Cluster-65551.155638,Cluster-65551.122578,Cluster-65551.128308,Cluster-65551.130036,Cluster-65551.130428,Cluster-65551.126451,Cluster-65551.154616,Clu…
GO:0016491	oxidoreductase activity	molecular_function	0.00014325	0.018164	189	2072	3169	51784	19	Cluster-65551.138982,Cluster-65551.150240,Cluster-65551.125138,Cluster-65551.87148,Cluster-65551.121085,Cluster-65551.31168,Cluster-65551.142447,Cluster-65551.94133,Cluster-65551.180575,Cluster-65551.118076,Cluster-65551.137286,Cluster-65551.163592,Cluster-65551.131097,Cluster-65551.140304,Cluster-65551.173688,Cluster-65551.41436,Cluster-65551.141006,Cluster-65551.177039,Cluster-65551.189986	170	Cluster-65551.155767,Cluster-65551.141511,Cluster-65551.127149,Cluster-65551.121031,Cluster-65551.150938,Cluster-65551.159783,Cluster-65551.142720,Cluster-65551.141411,Cluster-65551.129627,Cluster-65551.88377,Cluster-65551.188671,Cluster-65551.126533,Cluster-65551.115759,Cluster-65551.142066,Cluster-65551.129669,Cluster-65551.136814,Cluster-65551.154338,Cluster-65551.130600,Cluster-65551.126234,C…
GO:0016616	oxidoreductase activity, acting on the CH-OH group of donors, NAD or NADP as acceptor	molecular_function	0.00015442	0.019103	33	2072	268	51784	1	Cluster-65551.31168	32	Cluster-65551.126987,Cluster-65551.127149,Cluster-65551.136765,Cluster-65551.125302,Cluster-65551.51922,Cluster-65551.134936,Cluster-65551.138572,Cluster-65551.127550,Cluster-65551.187161,Cluster-65551.127295,Cluster-65551.126817,Cluster-65551.128248,Cluster-65551.115759,Cluster-65551.142066,Cluster-65551.115214,Cluster-65551.115758,Cluster-65551.121931,Cluster-65551.131771,Cluster-65551.124348,C…
GO:0016614	oxidoreductase activity, acting on CH-OH group of donors	molecular_function	0.00019947	0.023528	36	2072	312	51784	1	Cluster-65551.31168	35	Cluster-65551.126817,Cluster-65551.127295,Cluster-65551.187161,Cluster-65551.51922,Cluster-65551.136765,Cluster-65551.127149,Cluster-65551.125302,Cluster-65551.126987,Cluster-65551.134936,Cluster-65551.138572,Cluster-65551.127550,Cluster-65551.124348,Cluster-65551.115213,Cluster-65551.128248,Cluster-65551.115759,Cluster-65551.121931,Cluster-65551.131771,Cluster-65551.115758,Cluster-65551.142066,C…
GO:0016209	antioxidant activity	molecular_function	0.0001541	0.13957	22	2072	150	51784	0	---	22	Cluster-65551.58123,Cluster-65551.163935,Cluster-65551.143809,Cluster-65551.188325,Cluster-65551.97763,Cluster-65551.159783,Cluster-65551.150938,Cluster-65551.141511,Cluster-65551.126617,Cluster-65551.139013,Cluster-65551.126234,Cluster-65551.189090,Cluster-65551.83174,Cluster-65551.130735,Cluster-65551.131709,Cluster-65551.80872,Cluster-65551.126301,Cluster-65551.44315,Cluster-65551.41925,Cluste…
GO:0015077	monovalent inorganic cation transmembrane transporter activity	molecular_function	0.0017281	0.15377	83	2072	1154	51784	15	Cluster-65551.85187,Cluster-65551.82133,Cluster-65551.173688,Cluster-65551.41436,Cluster-65551.103661,Cluster-65551.37896,Cluster-65551.121085,Cluster-65551.180575,Cluster-65551.110823,Cluster-65551.172127,Cluster-65551.137286,Cluster-65551.97766,Cluster-65551.71125,Cluster-65551.189986,Cluster-65551.128737	68	Cluster-65551.188671,Cluster-65551.126845,Cluster-65551.140122,Cluster-65551.79451,Cluster-65551.133946,Cluster-65551.121827,Cluster-65551.121709,Cluster-65551.184938,Cluster-65551.157431,Cluster-65551.53720,Cluster-65551.126708,Cluster-65551.182562,Cluster-65551.142720,Cluster-65551.164131,Cluster-65551.129627,Cluster-65551.176467,Cluster-65551.121746,Cluster-65551.123528,Cluster-65551.137285,Cl…
GO:0003854	3-beta-hydroxy-delta5-steroid dehydrogenase activity	molecular_function	0.0035893	0.28446	9	2072	25	51784	0	---	9	Cluster-65551.128405,Cluster-65551.122202,Cluster-65551.126817,Cluster-65551.127295,Cluster-65551.127550,Cluster-65551.138572,Cluster-65551.125302,Cluster-65551.126987,Cluster-65551.114925
GO:0016229	steroid dehydrogenase activity	molecular_function	0.0035893	0.28446	9	2072	25	51784	0	---	9	Cluster-65551.128405,Cluster-65551.122202,Cluster-65551.126817,Cluster-65551.127295,Cluster-65551.125302,Cluster-65551.126987,Cluster-65551.114925,Cluster-65551.127550,Cluster-65551.138572
GO:0033764	steroid dehydrogenase activity, acting on the CH-OH group of donors, NAD or NADP as acceptor	molecular_function	0.0035893	0.28446	9	2072	25	51784	0	---	9	Cluster-65551.128405,Cluster-65551.122202,Cluster-65551.127295,Cluster-65551.126817,Cluster-65551.126987,Cluster-65551.125302,Cluster-65551.114925,Cluster-65551.127550,Cluster-65551.138572
GO:0043169	cation binding	molecular_function	0.010273	0.75596	353	2072	6933	51784	61	Cluster-65551.116365,Cluster-65551.134369,Cluster-65551.133705,Cluster-65551.103114,Cluster-65551.167733,Cluster-65551.153102,Cluster-65551.99534,Cluster-65551.181651,Cluster-65551.48577,Cluster-65551.108264,Cluster-65551.98924,Cluster-65551.161225,Cluster-65551.107187,Cluster-65551.155935,Cluster-65551.138982,Cluster-65551.125138,Cluster-65551.49570,Cluster-65551.101464,Cluster-65551.181023,Clus…	292	Cluster-65551.169868,Cluster-65551.43354,Cluster-65551.147002,Cluster-65551.118471,Cluster-65551.189314,Cluster-65551.115673,Cluster-65551.134454,Cluster-65551.77827,Cluster-65551.126293,Cluster-65551.185797,Cluster-65551.146506,Cluster-65551.137943,Cluster-65551.56090,Cluster-65551.153929,Cluster-65551.158541,Cluster-65551.149015,Cluster-65551.132799,Cluster-65551.119709,Cluster-65551.89736,Clus…
GO:0046872	metal ion binding	molecular_function	0.010564	0.75596	350	2072	6868	51784	61	Cluster-65551.137790,Cluster-65551.71078,Cluster-65551.140280,Cluster-65551.181023,Cluster-65551.164064,Cluster-65551.101464,Cluster-65551.49570,Cluster-65551.125138,Cluster-65551.138982,Cluster-65551.63997,Cluster-26810.0,Cluster-65551.137286,Cluster-65551.131767,Cluster-65551.115607,Cluster-65551.107025,Cluster-65551.54800,Cluster-65551.138749,Cluster-65551.99534,Cluster-65551.48577,Cluster-655…	289	Cluster-65551.184375,Cluster-65551.90011,Cluster-65551.89903,Cluster-65551.60028,Cluster-65551.39675,Cluster-65551.110344,Cluster-65551.157629,Cluster-65551.158626,Cluster-65551.84293,Cluster-65551.87639,Cluster-65551.129475,Cluster-65551.126234,Cluster-65551.116152,Cluster-65551.158138,Cluster-65551.184427,Cluster-65551.132884,Cluster-65551.85513,Cluster-65551.88053,Cluster-65551.137020,Cluster-…
GO:0004866	endopeptidase inhibitor activity	molecular_function	0.010582	0.75596	29	2072	264	51784	2	Cluster-65551.145263,Cluster-65551.42689	27	Cluster-65551.127295,Cluster-65551.101777,Cluster-65551.185479,Cluster-65551.127390,Cluster-65551.185182,Cluster-65551.88594,Cluster-65551.184593,Cluster-65551.43987,Cluster-65551.44933,Cluster-65551.44474,Cluster-65551.43989,Cluster-65551.184592,Cluster-65551.129048,Cluster-65551.52731,Cluster-65551.39515,Cluster-65551.184589,Cluster-65551.184591,Cluster-65551.100967,Cluster-65551.131520,Cluster…
GO:0061135	endopeptidase regulator activity	molecular_function	0.010582	0.75596	29	2072	264	51784	2	Cluster-65551.145263,Cluster-65551.42689	27	Cluster-65551.43989,Cluster-65551.184592,Cluster-65551.129048,Cluster-65551.52731,Cluster-65551.39515,Cluster-65551.127295,Cluster-65551.101777,Cluster-65551.185479,Cluster-65551.127390,Cluster-65551.185182,Cluster-65551.184593,Cluster-65551.43987,Cluster-65551.88594,Cluster-65551.44933,Cluster-65551.44474,Cluster-65551.184582,Cluster-65551.54588,Cluster-65551.40990,Cluster-65551.122912,Cluster-6…

## Sheet: juvenile_42dpi vs metacercariae
Additional file 1_Table S1: Enriched GO terms of the DEG from pairwise comparisons between the Fasciola gigantica lifecycle stages. (e) Juvenile 42 dpi versus Metacercariae
GO_accession	Description	Term_type	Over_represented_p value	Corrected_p value	DEG_item	DEG_list	Bg_item	Bg_list	Up	Up_Gene_names	Down	Down_Gene_names
GO:0019538	protein metabolic process	biological_process	4.7657e-11	4.8344e-08	2416	14465	7254	51784	969	Cluster-65551.68165,Cluster-65551.165501,Cluster-65551.119286,Cluster-65551.88902,Cluster-65551.16268,Cluster-65551.172872,Cluster-65551.131975,Cluster-65551.141924,Cluster-65551.158125,Cluster-65551.135261,Cluster-65551.127923,Cluster-65551.125070,Cluster-65551.125376,Cluster-65551.177384,Cluster-65551.148804,Cluster-65551.137851,Cluster-65551.48589,Cluster-65551.102784,Cluster-65551.176355,Clus…	1447	Cluster-65551.107109,Cluster-65551.44908,Cluster-65551.135900,Cluster-65551.158990,Cluster-65551.152174,Cluster-65551.126745,Cluster-65551.101004,Cluster-65551.58823,Cluster-65551.118390,Cluster-65551.157936,Cluster-65551.48588,Cluster-65551.121526,Cluster-65551.56331,Cluster-65551.180418,Cluster-65551.61547,Cluster-65551.56203,Cluster-65551.108781,Cluster-65551.111250,Cluster-65551.108909,Cluste…
GO:0044267	cellular protein metabolic process	biological_process	1.4342e-09	8.0824e-07	1832	14465	5379	51784	729	Cluster-65551.120404,Cluster-65551.58257,Cluster-65551.89912,Cluster-65551.90859,Cluster-65551.130885,Cluster-65551.128861,Cluster-65551.148495,Cluster-65551.181202,Cluster-65551.151066,Cluster-65551.148332,Cluster-65551.154351,Cluster-65551.132055,Cluster-65551.136811,Cluster-65551.178786,Cluster-65551.105052,Cluster-65551.136797,Cluster-65551.134266,Cluster-65551.150385,Cluster-65551.127258,Clu…	1103	Cluster-65551.115103,Cluster-65551.130999,Cluster-65551.79576,Cluster-65551.141351,Cluster-65551.134071,Cluster-65551.130608,Cluster-65551.146876,Cluster-65551.133325,Cluster-65551.79231,Cluster-65551.169184,Cluster-65551.85577,Cluster-65551.183873,Cluster-65551.103505,Cluster-65551.153353,Cluster-65551.88437,Cluster-65551.42194,Cluster-65551.78237,Cluster-65551.161311,Cluster-65551.159721,Cluste…
GO:0007264	small GTPase mediated signal transduction	biological_process	5.4094e-06	0.0013065	267	14465	622	51784	111	Cluster-65551.158952,Cluster-65551.160605,Cluster-65551.120408,Cluster-65551.125723,Cluster-65551.158950,Cluster-65551.105165,Cluster-65551.125657,Cluster-65551.95945,Cluster-65551.114562,Cluster-65551.133508,Cluster-65551.67772,Cluster-65551.135324,Cluster-65551.165075,Cluster-65551.134861,Cluster-65551.108422,Cluster-65551.129325,Cluster-65551.126561,Cluster-65551.139684,Cluster-65551.164713,Cl…	156	Cluster-65551.128192,Cluster-65551.99657,Cluster-65551.128827,Cluster-65551.131995,Cluster-65551.159177,Cluster-65551.146789,Cluster-65551.88036,Cluster-65551.129740,Cluster-65551.128061,Cluster-65551.186409,Cluster-65551.118563,Cluster-65551.134075,Cluster-65551.133280,Cluster-65551.126940,Cluster-65551.99574,Cluster-65551.138525,Cluster-65551.133352,Cluster-65551.146774,Cluster-65551.126195,Clu…
GO:1901564	organonitrogen compound metabolic process	biological_process	1.9674e-05	0.0041577	2277	14465	7191	51784	972	Cluster-65551.136811,Cluster-65551.148332,Cluster-65551.128394,Cluster-65551.114727,Cluster-65551.148495,Cluster-65551.128861,Cluster-65551.138957,Cluster-65551.147034,Cluster-65551.103986,Cluster-65551.120404,Cluster-65551.126558,Cluster-65551.131594,Cluster-65551.136797,Cluster-65551.119638,Cluster-65551.124246,Cluster-65551.107492,Cluster-65551.124927,Cluster-65551.144938,Cluster-65551.102734,…	1305	Cluster-65551.161311,Cluster-65551.88437,Cluster-65551.84214,Cluster-65551.130360,Cluster-65551.112649,Cluster-65551.153353,Cluster-65777.1,Cluster-65551.67695,Cluster-65551.103505,Cluster-65551.169184,Cluster-65551.50874,Cluster-65551.133325,Cluster-65551.114536,Cluster-65551.79576,Cluster-65551.132083,Cluster-65551.134974,Cluster-65551.110113,Cluster-65551.140661,Cluster-65551.193061,Cluster-65…
GO:0044763	single-organism cellular process	biological_process	3.5988e-05	0.0067728	5386	14465	17518	51784	2132	Cluster-65551.133090,Cluster-65551.120744,Cluster-65551.125971,Cluster-65551.127917,Cluster-65551.135203,Cluster-65551.131907,Cluster-65551.134603,Cluster-65551.156510,Cluster-65551.116682,Cluster-65551.110633,Cluster-65551.50569,Cluster-65551.125059,Cluster-65551.114591,Cluster-65551.131029,Cluster-65551.58148,Cluster-65551.149278,Cluster-65551.112224,Cluster-65551.64055,Cluster-65551.70628,Clus…	0	---
GO:0006464	cellular protein modification process	biological_process	4.796e-06	0.0083881	1173	14465	3317	51784	389	Cluster-65551.173923,Cluster-65551.159264,Cluster-65551.142915,Cluster-65551.141419,Cluster-65551.48587,Cluster-65551.176248,Cluster-65551.136732,Cluster-65551.115634,Cluster-65551.128232,Cluster-65551.99537,Cluster-65551.120528,Cluster-65551.122223,Cluster-65551.127628,Cluster-65551.126994,Cluster-65551.81726,Cluster-65551.139136,Cluster-65551.50567,Cluster-65551.152235,Cluster-65551.136884,Clus…	784	Cluster-65551.129285,Cluster-65551.141744,Cluster-65551.128143,Cluster-65551.148101,Cluster-65551.182772,Cluster-65551.111627,Cluster-65551.139101,Cluster-65551.128776,Cluster-65551.52038,Cluster-65551.140218,Cluster-65551.168123,Cluster-65551.151399,Cluster-65551.182013,Cluster-65551.159269,Cluster-65551.169230,Cluster-65551.126420,Cluster-65551.36089,Cluster-65551.97469,Cluster-65551.149544,Clu…
GO:0036211	protein modification process	biological_process	4.796e-06	0.0083881	1173	14465	3317	51784	389	Cluster-65551.129297,Cluster-65551.129989,Cluster-65551.122986,Cluster-65551.118412,Cluster-65551.125166,Cluster-65551.143544,Cluster-65551.87276,Cluster-65551.205507,Cluster-65551.141415,Cluster-65551.77955,Cluster-65551.174366,Cluster-65551.143404,Cluster-65551.86560,Cluster-65551.158127,Cluster-65551.162631,Cluster-65551.113448,Cluster-65551.126723,Cluster-65551.98915,Cluster-65551.163397,Clus…	784	Cluster-65551.110387,Cluster-65551.171070,Cluster-65551.143533,Cluster-65551.166557,Cluster-65551.125450,Cluster-65551.140170,Cluster-65551.125171,Cluster-65551.135054,Cluster-65551.126033,Cluster-65551.125353,Cluster-65551.99216,Cluster-65551.152319,Cluster-65551.132929,Cluster-65551.86034,Cluster-65551.94192,Cluster-65551.147804,Cluster-65551.86035,Cluster-65551.169796,Cluster-65551.83474,Clust…
GO:0019725	cellular homeostasis	biological_process	0.00024416	0.034399	109	14465	240	51784	56	Cluster-65551.114591,Cluster-65551.150345,Cluster-65551.126639,Cluster-65551.130810,Cluster-65551.147660,Cluster-65551.126051,Cluster-65551.125433,Cluster-65551.98188,Cluster-65551.136607,Cluster-65551.49352,Cluster-65551.117741,Cluster-65551.126651,Cluster-65551.160186,Cluster-65551.135189,Cluster-65551.151531,Cluster-65551.124612,Cluster-65551.126048,Cluster-65551.125179,Cluster-65551.81211,Clu…	53	Cluster-65551.176339,Cluster-65551.120373,Cluster-65551.159234,Cluster-65551.159871,Cluster-65551.100148,Cluster-65551.146117,Cluster-65551.127404,Cluster-65551.125822,Cluster-65551.157703,Cluster-65551.121231,Cluster-65551.104817,Cluster-65551.149175,Cluster-65551.127040,Cluster-65551.108432,Cluster-65551.88799,Cluster-65551.102800,Cluster-65551.125196,Cluster-65551.113588,Cluster-65551.124548,C…
GO:0044699	single-organism process	biological_process	0.00028948	0.039682	6574	14465	21765	51784	2592	Cluster-65551.119131,Cluster-65551.102272,Cluster-65551.108891,Cluster-65551.140048,Cluster-65551.137516,Cluster-65551.156479,Cluster-65551.165064,Cluster-65551.117105,Cluster-65551.137593,Cluster-65551.150334,Cluster-65551.205507,Cluster-65551.112833,Cluster-65551.128276,Cluster-65551.123385,Cluster-65551.83864,Cluster-65551.70627,Cluster-65551.132555,Cluster-65551.129989,Cluster-65551.158368,Cl…	0	---
GO:0006796	phosphate-containing compound metabolic process	biological_process	0.0005468	0.05438	1367	14465	4082	51784	504	Cluster-65551.121856,Cluster-65551.136771,Cluster-65551.139781,Cluster-65551.128686,Cluster-65551.59193,Cluster-65551.125595,Cluster-65551.125745,Cluster-65551.119177,Cluster-65551.124154,Cluster-65551.133815,Cluster-65551.131665,Cluster-65551.90860,Cluster-65551.77415,Cluster-65551.126222,Cluster-65551.124551,Cluster-65551.123903,Cluster-65551.106140,Cluster-65551.164752,Cluster-65551.128162,Clu…	863	Cluster-65551.191080,Cluster-65551.82507,Cluster-65551.27196,Cluster-65551.137946,Cluster-65551.89829,Cluster-65551.126378,Cluster-65551.159080,Cluster-65551.126268,Cluster-65551.119409,Cluster-65551.128703,Cluster-65551.134723,Cluster-65551.159940,Cluster-65551.106473,Cluster-65551.142395,Cluster-65551.24549,Cluster-65551.47978,Cluster-65551.147801,Cluster-65551.138747,Cluster-65551.163842,Clust…
GO:1902578	single-organism localization	biological_process	0.00062716	0.073975	1942	14465	5923	51784	749	Cluster-65551.130428,Cluster-65551.57946,Cluster-65551.77441,Cluster-65551.126712,Cluster-65551.116807,Cluster-65551.126451,Cluster-65551.117169,Cluster-65551.136979,Cluster-65551.137870,Cluster-65551.128309,Cluster-65551.107482,Cluster-65551.55048,Cluster-65551.126252,Cluster-65551.128017,Cluster-65551.65104,Cluster-65551.147244,Cluster-65551.142720,Cluster-65551.143935,Cluster-65551.145483,Clus…	1193	Cluster-65551.184886,Cluster-65551.93645,Cluster-65551.79113,Cluster-65551.171179,Cluster-65551.135431,Cluster-65551.137572,Cluster-65551.134569,Cluster-65551.156588,Cluster-65551.97105,Cluster-65551.118760,Cluster-65551.172127,Cluster-65551.125374,Cluster-65551.168177,Cluster-65551.128099,Cluster-65551.61116,Cluster-65551.127416,Cluster-65551.103389,Cluster-65551.166424,Cluster-65551.132428,Clus…
GO:0006793	phosphorus metabolic process	biological_process	0.0010755	0.11858	1387	14465	4140	51784	519	Cluster-65551.160790,Cluster-65551.91504,Cluster-65551.138172,Cluster-65551.135367,Cluster-65551.120750,Cluster-65551.138019,Cluster-65551.139608,Cluster-65551.70238,Cluster-65551.77852,Cluster-65551.79430,Cluster-65551.160049,Cluster-65551.120542,Cluster-65551.89795,Cluster-65551.123741,Cluster-65551.119570,Cluster-65551.119976,Cluster-65551.135206,Cluster-65551.120289,Cluster-65551.129081,Clust…	868	Cluster-65551.164097,Cluster-65551.117232,Cluster-65551.202632,Cluster-65551.179819,Cluster-65551.157678,Cluster-65551.145042,Cluster-65551.81298,Cluster-65551.124359,Cluster-65551.166889,Cluster-65551.129967,Cluster-65551.49070,Cluster-65551.138466,Cluster-65551.113186,Cluster-65551.122706,Cluster-65551.170353,Cluster-65551.131213,Cluster-65551.155672,Cluster-65551.82413,Cluster-65551.148779,Clu…
GO:0008152	metabolic process	biological_process	0.0063602	0.60866	7457	14465	25314	51784	3012	Cluster-65551.129614,Cluster-65551.117662,Cluster-65551.143963,Cluster-65551.115340,Cluster-65551.133210,Cluster-65551.125317,Cluster-65551.126479,Cluster-65551.103402,Cluster-65551.130564,Cluster-65551.121851,Cluster-65551.129492,Cluster-65551.169113,Cluster-65551.136307,Cluster-65551.14632,Cluster-65551.162932,Cluster-65551.90005,Cluster-65551.135896,Cluster-65551.116995,Cluster-65551.123496,Cl…	0	---
GO:0045454	cell redox homeostasis	biological_process	0.0091662	0.85445	65	14465	135	51784	37	Cluster-65551.124216,Cluster-65551.150346,Cluster-65551.139636,Cluster-65551.123455,Cluster-65551.162932,Cluster-65551.145692,Cluster-65551.150212,Cluster-65551.129700,Cluster-65551.129748,Cluster-65551.145650,Cluster-65551.178728,Cluster-65551.151502,Cluster-65551.128102,Cluster-65551.122819,Cluster-65551.159985,Cluster-65551.131709,Cluster-65551.140913,Cluster-65551.130810,Cluster-65551.150345,…	28	Cluster-65551.126301,Cluster-65551.150709,Cluster-65551.151554,Cluster-65551.124781,Cluster-65551.135262,Cluster-65551.124367,Cluster-65551.143809,Cluster-65551.93267,Cluster-65551.117916,Cluster-65551.84749,Cluster-65551.150987,Cluster-65551.103984,Cluster-65551.127328,Cluster-65551.120373,Cluster-65551.159871,Cluster-65551.159234,Cluster-65551.125822,Cluster-65551.146117,Cluster-65551.127040,Cl…
GO:0044765	single-organism transport	biological_process	0.0092656	0.85445	1905	14465	5824	51784	730	Cluster-65551.128196,Cluster-65551.123885,Cluster-65551.177536,Cluster-65551.116813,Cluster-65551.157629,Cluster-65551.132889,Cluster-65551.126801,Cluster-65551.128236,Cluster-65551.147499,Cluster-65551.121123,Cluster-65551.147350,Cluster-65551.103434,Cluster-65551.153980,Cluster-65551.117845,Cluster-65551.92127,Cluster-65551.137469,Cluster-65551.135602,Cluster-65551.134229,Cluster-65551.128809,C…	1175	Cluster-65551.138239,Cluster-65551.114797,Cluster-65551.72116,Cluster-65551.128842,Cluster-65551.143251,Cluster-65551.158995,Cluster-65551.127003,Cluster-65551.116858,Cluster-65551.135544,Cluster-65551.185039,Cluster-65551.109264,Cluster-65551.129714,Cluster-65551.187066,Cluster-65551.146857,Cluster-65551.45090,Cluster-65551.41436,Cluster-65551.88687,Cluster-65551.160334,Cluster-65551.122962,Clus…
GO:0043229	intracellular organelle	cellular_component	1.2453e-13	2.1053e-10	3262	14465	10146	51784	1377	Cluster-65551.89960,Cluster-65551.132482,Cluster-65551.118367,Cluster-65551.126097,Cluster-65551.163555,Cluster-65551.129784,Cluster-65551.118947,Cluster-65551.102175,Cluster-65551.154954,Cluster-65551.90659,Cluster-65551.155568,Cluster-65551.122921,Cluster-65551.127818,Cluster-65551.122191,Cluster-65551.133856,Cluster-65551.177537,Cluster-65551.126479,Cluster-65551.125795,Cluster-65551.125317,Cl…	1885	Cluster-65551.130118,Cluster-65551.134532,Cluster-65551.124165,Cluster-65551.147813,Cluster-65551.145826,Cluster-65551.124221,Cluster-65551.173141,Cluster-65551.43235,Cluster-65551.121446,Cluster-65551.107873,Cluster-65551.159614,Cluster-65551.121925,Cluster-65551.135471,Cluster-65551.120665,Cluster-65551.148142,Cluster-65551.139489,Cluster-65551.102569,Cluster-65551.141951,Cluster-65551.182832,C…
GO:0043226	organelle	cellular_component	4.0646e-13	5.1539e-10	3315	14465	10336	51784	1397	Cluster-65551.132263,Cluster-65551.129161,Cluster-65551.115837,Cluster-65551.99671,Cluster-65551.126845,Cluster-65551.126961,Cluster-65551.57529,Cluster-65551.125531,Cluster-65551.157882,Cluster-65551.128123,Cluster-65551.100310,Cluster-65551.130749,Cluster-65551.112144,Cluster-65551.135776,Cluster-65551.47687,Cluster-65551.69097,Cluster-65551.100515,Cluster-65551.126614,Cluster-65551.144056,Clus…	1918	Cluster-65551.147098,Cluster-65551.153091,Cluster-65551.137652,Cluster-65551.136210,Cluster-65551.177060,Cluster-65551.160541,Cluster-65551.139986,Cluster-65551.109737,Cluster-65551.129848,Cluster-65551.99620,Cluster-65551.182601,Cluster-65551.47146,Cluster-65551.117013,Cluster-65551.166805,Cluster-65551.141238,Cluster-65551.44111,Cluster-65551.91923,Cluster-65551.116633,Cluster-65551.107810,Clus…
GO:0043232	intracellular non-membrane-bounded organelle	cellular_component	8.3516e-10	7.0599e-07	1507	14465	4494	51784	696	Cluster-65551.121118,Cluster-65551.129617,Cluster-65551.127647,Cluster-65551.132669,Cluster-65551.126128,Cluster-65551.126656,Cluster-65551.126728,Cluster-65551.137696,Cluster-65551.133787,Cluster-65551.146345,Cluster-65551.132630,Cluster-65551.127232,Cluster-65551.125775,Cluster-65551.127582,Cluster-65551.165140,Cluster-65551.129166,Cluster-65551.134456,Cluster-65551.145015,Cluster-65551.105749,…	811	Cluster-65551.145522,Cluster-65551.74054,Cluster-65551.110686,Cluster-65551.96214,Cluster-65551.47467,Cluster-65551.187525,Cluster-65551.169932,Cluster-65551.152955,Cluster-65551.116688,Cluster-65551.140791,Cluster-65551.196426,Cluster-65551.76911,Cluster-65551.120355,Cluster-65551.138662,Cluster-65551.171471,Cluster-65551.130718,Cluster-65551.131292,Cluster-65551.88614,Cluster-65551.147303,Clust…
GO:0005622	intracellular	cellular_component	1.0749e-09	7.7882e-07	4486	14465	14493	51784	1875	Cluster-65551.177303,Cluster-65551.129286,Cluster-65551.145011,Cluster-65551.137884,Cluster-65551.120307,Cluster-65551.94580,Cluster-65551.90144,Cluster-65551.134580,Cluster-65551.134283,Cluster-65551.133274,Cluster-65551.133662,Cluster-65551.126293,Cluster-65551.148702,Cluster-65551.155634,Cluster-65551.157834,Cluster-65551.129251,Cluster-65551.172467,Cluster-65551.139924,Cluster-65551.68708,Clu…	0	---
GO:0044424	intracellular part	cellular_component	1.2289e-09	7.7913e-07	4370	14465	14104	51784	1821	Cluster-65551.102005,Cluster-65551.136752,Cluster-65551.121456,Cluster-65551.120096,Cluster-65551.137295,Cluster-65551.121224,Cluster-65551.102001,Cluster-65551.125212,Cluster-65551.135782,Cluster-65551.174398,Cluster-65551.122883,Cluster-65551.157339,Cluster-65551.176444,Cluster-65551.118360,Cluster-65551.113472,Cluster-65551.135473,Cluster-65551.109182,Cluster-65551.181217,Cluster-65551.99765,C…	0	---
GO:0043228	non-membrane-bounded organelle	cellular_component	3.6281e-09	1.8402e-06	1532	14465	4591	51784	706	Cluster-65551.126038,Cluster-65551.140168,Cluster-65551.113936,Cluster-82075.0,Cluster-65551.135954,Cluster-65551.126531,Cluster-65551.128519,Cluster-65551.117940,Cluster-65551.132644,Cluster-65551.149215,Cluster-65551.136332,Cluster-65551.115781,Cluster-65551.182254,Cluster-65551.127086,Cluster-65551.125530,Cluster-65551.125100,Cluster-65551.131722,Cluster-65551.132774,Cluster-65551.127036,Clust…	826	Cluster-65551.132846,Cluster-65551.136400,Cluster-65551.117000,Cluster-65551.114864,Cluster-65551.117777,Cluster-65551.120304,Cluster-65551.106079,Cluster-65551.123862,Cluster-65551.135542,Cluster-65551.139127,Cluster-65551.133724,Cluster-65551.132073,Cluster-65551.147082,Cluster-65551.96330,Cluster-65551.120841,Cluster-65551.82133,Cluster-65551.94441,Cluster-65551.163699,Cluster-65551.128907,Clu…
GO:0043227	membrane-bounded organelle	cellular_component	4.5584e-07	0.00019267	2309	14465	7195	51784	943	Cluster-65551.100596,Cluster-65551.133946,Cluster-65551.117319,Cluster-65551.142842,Cluster-65551.136191,Cluster-65551.145163,Cluster-65551.112918,Cluster-65551.125977,Cluster-65551.119939,Cluster-65551.129475,Cluster-65551.176625,Cluster-65551.107799,Cluster-65551.180365,Cluster-65551.134549,Cluster-65551.124572,Cluster-65551.123558,Cluster-65551.106140,Cluster-65551.124612,Cluster-65551.139109,…	1366	Cluster-65551.83567,Cluster-65551.133874,Cluster-65551.56410,Cluster-65551.167955,Cluster-65551.171331,Cluster-65551.149168,Cluster-65551.143506,Cluster-65551.116771,Cluster-65551.81139,Cluster-65551.72066,Cluster-65551.153768,Cluster-65551.155107,Cluster-65551.144556,Cluster-65551.129645,Cluster-65551.110729,Cluster-65551.135188,Cluster-65551.81138,Cluster-65551.125807,Cluster-65551.177526,Clust…
GO:0043231	intracellular membrane-bounded organelle	cellular_component	6.9653e-07	0.00027176	2300	14465	7174	51784	940	Cluster-65551.123446,Cluster-65551.118748,Cluster-65551.147068,Cluster-65551.132964,Cluster-65551.97564,Cluster-65551.160958,Cluster-65551.125552,Cluster-65551.95569,Cluster-65551.127355,Cluster-65551.131411,Cluster-65551.125490,Cluster-65551.130654,Cluster-65551.171737,Cluster-65551.99341,Cluster-95956.0,Cluster-65551.137661,Cluster-65551.154394,Cluster-65551.129853,Cluster-65551.158457,Cluster-…	1360	Cluster-65551.84572,Cluster-65551.100202,Cluster-65551.119471,Cluster-65551.44544,Cluster-65551.116494,Cluster-65551.117889,Cluster-65551.141090,Cluster-65551.86127,Cluster-65551.139704,Cluster-65551.106710,Cluster-65551.107809,Cluster-65551.131244,Cluster-65551.120703,Cluster-65551.199260,Cluster-65551.136282,Cluster-65551.41734,Cluster-65551.126344,Cluster-65551.112966,Cluster-65551.181179,Clus…
GO:0005623	cell	cellular_component	8.9122e-07	0.00029192	4791	14465	15728	51784	1990	Cluster-65551.129286,Cluster-65551.177303,Cluster-65551.141974,Cluster-65551.120307,Cluster-65551.137884,Cluster-65551.145011,Cluster-65551.90144,Cluster-65551.134580,Cluster-65551.94580,Cluster-65551.133662,Cluster-65551.133274,Cluster-65551.134283,Cluster-65551.148702,Cluster-65551.126293,Cluster-65551.129251,Cluster-65551.157834,Cluster-65551.155634,Cluster-65551.139924,Cluster-65551.172467,Cl…	0	---
GO:0044464	cell part	cellular_component	8.9122e-07	0.00029192	4791	14465	15728	51784	1990	Cluster-65551.131745,Cluster-65551.121965,Cluster-65551.129754,Cluster-65551.116113,Cluster-65551.149166,Cluster-65551.115616,Cluster-65551.117622,Cluster-65551.126089,Cluster-65551.121648,Cluster-65551.125906,Cluster-65551.99882,Cluster-65551.57370,Cluster-65551.128142,Cluster-65551.156778,Cluster-65551.117090,Cluster-65551.129970,Cluster-65551.126346,Cluster-65551.138723,Cluster-65551.182560,Cl…	0	---
GO:0030529	intracellular ribonucleoprotein complex	cellular_component	9.7844e-07	0.00029192	648	14465	1868	51784	317	Cluster-65551.141924,Cluster-65551.126293,Cluster-65551.135261,Cluster-65551.105006,Cluster-65551.111626,Cluster-65551.125070,Cluster-65551.127923,Cluster-65551.139949,Cluster-65551.148804,Cluster-65551.112814,Cluster-65551.155634,Cluster-65551.137851,Cluster-65551.96747,Cluster-65551.126050,Cluster-65551.126243,Cluster-65551.124141,Cluster-65551.116493,Cluster-65551.177671,Cluster-65551.130516,C…	331	Cluster-65551.32693,Cluster-65551.108909,Cluster-65551.161167,Cluster-65551.139226,Cluster-65551.129656,Cluster-65551.126962,Cluster-65551.124819,Cluster-65551.140054,Cluster-65551.96329,Cluster-65551.44628,Cluster-65551.165952,Cluster-65551.105891,Cluster-65551.90660,Cluster-65551.159067,Cluster-65551.166619,Cluster-65551.137076,Cluster-65551.128732,Cluster-65551.128002,Cluster-65551.144503,Clus…
GO:1990904	ribonucleoprotein complex	cellular_component	9.7844e-07	0.00029192	648	14465	1868	51784	317	Cluster-65551.118959,Cluster-65551.116020,Cluster-65551.58086,Cluster-65551.129806,Cluster-65551.104666,Cluster-65551.125748,Cluster-65551.107482,Cluster-65551.110065,Cluster-65551.137870,Cluster-65551.105892,Cluster-65551.150669,Cluster-65551.124923,Cluster-65551.128392,Cluster-65551.131817,Cluster-65551.119699,Cluster-65551.129192,Cluster-65551.141730,Cluster-65551.88248,Cluster-65551.128900,Cl…	331	Cluster-65551.153797,Cluster-65551.149982,Cluster-65551.103936,Cluster-65551.132917,Cluster-65551.87822,Cluster-65551.35770,Cluster-65551.124899,Cluster-65551.166130,Cluster-65551.134281,Cluster-65551.135770,Cluster-65551.123342,Cluster-65551.203128,Cluster-65551.127054,Cluster-65551.25425,Cluster-65551.123438,Cluster-65551.125546,Cluster-65551.197794,Cluster-65551.121324,Cluster-65551.127499,Clu…
GO:0032991	macromolecular complex	cellular_component	1.3107e-06	0.00036933	3119	14465	9922	51784	1298	Cluster-65551.85896,Cluster-65551.131726,Cluster-65551.121921,Cluster-65551.139432,Cluster-65551.126409,Cluster-65551.152705,Cluster-65551.120974,Cluster-65551.146933,Cluster-65551.121027,Cluster-65551.123333,Cluster-65551.131257,Cluster-65551.131923,Cluster-65551.113262,Cluster-65551.177505,Cluster-65551.156969,Cluster-65551.161487,Cluster-65551.128978,Cluster-65551.126389,Cluster-65551.57661,Cl…	1821	Cluster-65551.144705,Cluster-65551.191560,Cluster-65551.155049,Cluster-65551.76770,Cluster-65551.172909,Cluster-65551.149827,Cluster-65551.130335,Cluster-65551.66026,Cluster-65551.130744,Cluster-65551.137380,Cluster-65551.76570,Cluster-65551.156162,Cluster-65551.150248,Cluster-65551.123992,Cluster-65551.135122,Cluster-65551.141210,Cluster-65551.180575,Cluster-65551.141377,Cluster-65551.104824,Clu…
GO:0005737	cytoplasm	cellular_component	2.8799e-06	0.00073033	1875	14465	5878	51784	852	Cluster-65551.87722,Cluster-65551.132012,Cluster-65551.158584,Cluster-65551.129283,Cluster-65551.126871,Cluster-65551.126576,Cluster-65551.128010,Cluster-65551.115786,Cluster-65551.132794,Cluster-65551.110178,Cluster-65551.140638,Cluster-65551.126119,Cluster-65551.124498,Cluster-65551.171090,Cluster-65551.125363,Cluster-65551.136273,Cluster-65551.126416,Cluster-65551.127424,Cluster-65551.124698,C…	1023	Cluster-65551.112351,Cluster-65551.168729,Cluster-65551.120879,Cluster-65551.139564,Cluster-65551.108599,Cluster-65551.120401,Cluster-65551.120903,Cluster-65551.138793,Cluster-65551.105397,Cluster-65551.164788,Cluster-65551.127826,Cluster-65551.126303,Cluster-65551.133654,Cluster-65551.127300,Cluster-65551.132792,Cluster-65551.112341,Cluster-65551.155276,Cluster-65551.98995,Cluster-65551.115856,C…
GO:0044446	intracellular organelle part	cellular_component	6.51e-10	0.0014828	1856	14465	5696	51784	792	Cluster-65551.127607,Cluster-65551.110097,Cluster-65551.112247,Cluster-65551.129497,Cluster-65551.97101,Cluster-65551.158524,Cluster-65551.115780,Cluster-65551.141479,Cluster-65551.122308,Cluster-65551.126776,Cluster-65551.123893,Cluster-65551.182387,Cluster-65551.108854,Cluster-65551.130940,Cluster-65551.158556,Cluster-65551.179307,Cluster-65551.141979,Cluster-65551.132197,Cluster-65551.93166,Cl…	1064	Cluster-65551.117283,Cluster-65551.173630,Cluster-65551.145206,Cluster-65551.148706,Cluster-65551.130010,Cluster-65551.189314,Cluster-65551.143096,Cluster-65551.158479,Cluster-65551.194600,Cluster-65551.92600,Cluster-65551.158209,Cluster-65551.89264,Cluster-65551.107055,Cluster-65551.176895,Cluster-65551.139410,Cluster-65551.114082,Cluster-65551.119296,Cluster-65551.45126,Cluster-65551.138825,Clu…
GO:0044422	organelle part	cellular_component	6.7242e-06	0.0014828	1884	14465	5784	51784	800	Cluster-65551.123426,Cluster-65551.128136,Cluster-65551.131241,Cluster-65551.115043,Cluster-65551.135206,Cluster-65551.183196,Cluster-65551.139684,Cluster-65551.132696,Cluster-65551.134901,Cluster-65551.125753,Cluster-65551.159634,Cluster-65551.106021,Cluster-65551.118910,Cluster-65551.111499,Cluster-65551.125621,Cluster-65551.120095,Cluster-65551.72940,Cluster-65551.145996,Cluster-65551.105145,C…	1084	Cluster-65551.123498,Cluster-65551.145970,Cluster-65551.33348,Cluster-65551.102790,Cluster-65551.121923,Cluster-65551.140873,Cluster-65551.168883,Cluster-65551.39157,Cluster-65551.141393,Cluster-65551.151368,Cluster-65551.139633,Cluster-65551.50835,Cluster-65551.141698,Cluster-65551.179705,Cluster-65551.56586,Cluster-65551.125842,Cluster-65551.72000,Cluster-65551.37126,Cluster-65551.122652,Cluste…
GO:0005840	ribosome	cellular_component	3.6054e-05	0.0067728	486	14465	1423	51784	252	Cluster-65551.137025,Cluster-65551.159786,Cluster-65551.123769,Cluster-65551.49719,Cluster-65551.136797,Cluster-65551.111624,Cluster-65551.106542,Cluster-65551.114653,Cluster-65551.122694,Cluster-65551.126558,Cluster-65551.123427,Cluster-65551.118852,Cluster-65551.125734,Cluster-65551.125859,Cluster-65551.128861,Cluster-65551.120404,Cluster-65551.125383,Cluster-65551.119633,Cluster-65551.148332,C…	234	Cluster-65551.143203,Cluster-65551.131639,Cluster-65551.134227,Cluster-65551.122981,Cluster-65551.110464,Cluster-65551.112645,Cluster-65551.115978,Cluster-65551.132016,Cluster-65551.116088,Cluster-65551.119024,Cluster-65551.135664,Cluster-65551.127268,Cluster-65551.100101,Cluster-65551.140478,Cluster-65551.49416,Cluster-65551.143130,Cluster-65551.80722,Cluster-65551.133325,Cluster-65551.173693,Cl…
GO:0005634	nucleus	cellular_component	0.00082717	0.009535	1545	14465	4773	51784	601	Cluster-65551.123801,Cluster-65551.134280,Cluster-65551.49351,Cluster-65551.117609,Cluster-65551.125290,Cluster-65551.116630,Cluster-65551.116917,Cluster-65551.126194,Cluster-65551.121051,Cluster-65551.177538,Cluster-65551.126534,Cluster-65551.123711,Cluster-65551.149290,Cluster-65551.130427,Cluster-65551.128248,Cluster-65551.118248,Cluster-65551.129757,Cluster-65551.96964,Cluster-65551.116495,Cl…	944	Cluster-65551.138459,Cluster-65551.56734,Cluster-65551.122106,Cluster-65551.181180,Cluster-26810.0,Cluster-65551.142543,Cluster-65551.104295,Cluster-65551.147623,Cluster-65551.138457,Cluster-65551.127316,Cluster-65551.174587,Cluster-65551.149464,Cluster-65551.147622,Cluster-65551.139324,Cluster-65551.123058,Cluster-65551.122730,Cluster-65551.143674,Cluster-65551.160299,Cluster-65551.158722,Cluste…
GO:0031012	extracellular matrix	cellular_component	4.052e-05	0.052697	151	14465	354	51784	70	Cluster-65551.61457,Cluster-74728.0,Cluster-65551.166235,Cluster-65551.126650,Cluster-65551.116495,Cluster-65551.84918,Cluster-65551.86977,Cluster-65551.127646,Cluster-65551.154153,Cluster-65551.166368,Cluster-65551.172462,Cluster-65551.147709,Cluster-65551.161653,Cluster-65551.71123,Cluster-65551.139740,Cluster-65551.160108,Cluster-65551.80470,Cluster-65551.86366,Cluster-65551.120392,Cluster-655…	81	Cluster-65551.111114,Cluster-65551.161470,Cluster-65551.79789,Cluster-65551.84727,Cluster-65551.56318,Cluster-65551.160167,Cluster-65551.130837,Cluster-65551.139741,Cluster-65551.87239,Cluster-65551.131198,Cluster-65551.10434,Cluster-65551.132115,Cluster-65551.169981,Cluster-65551.157442,Cluster-65551.158138,Cluster-65551.181326,Cluster-65551.160109,Cluster-65551.141299,Cluster-65551.131807,Clust…
GO:0044444	cytoplasmic part	cellular_component	0.00056072	0.067713	1516	14465	4791	51784	683	Cluster-65551.145921,Cluster-65551.129599,Cluster-65551.142841,Cluster-65551.131487,Cluster-65551.124915,Cluster-65551.162313,Cluster-65551.128337,Cluster-65551.122736,Cluster-65551.126708,Cluster-65551.125059,Cluster-65551.118223,Cluster-65551.116676,Cluster-69110.0,Cluster-65551.121000,Cluster-65551.130993,Cluster-65551.126524,Cluster-65551.127228,Cluster-65551.86754,Cluster-65551.135203,Cluste…	833	Cluster-65551.109404,Cluster-65551.152551,Cluster-65551.180424,Cluster-65551.89835,Cluster-65551.83924,Cluster-65551.130893,Cluster-65551.109204,Cluster-65551.130631,Cluster-65551.148184,Cluster-65551.128415,Cluster-65551.142944,Cluster-65551.150154,Cluster-65551.154533,Cluster-65551.144127,Cluster-65551.134046,Cluster-65551.114924,Cluster-65551.127615,Cluster-65551.127190,Cluster-65551.105888,Cl…
GO:0005875	microtubule associated complex	cellular_component	0.0010226	0.11526	207	14465	502	51784	93	Cluster-65551.131461,Cluster-65551.158368,Cluster-65551.83428,Cluster-65551.51168,Cluster-65551.89020,Cluster-65551.143660,Cluster-65551.129222,Cluster-65551.89534,Cluster-65551.84293,Cluster-65551.118005,Cluster-65551.53379,Cluster-65551.178365,Cluster-65551.163398,Cluster-65551.123642,Cluster-65551.53913,Cluster-65551.57236,Cluster-65551.70258,Cluster-65551.85544,Cluster-65551.123354,Cluster-65…	114	Cluster-65551.193939,Cluster-65551.177772,Cluster-65551.140748,Cluster-65551.181402,Cluster-65551.137367,Cluster-65551.166187,Cluster-65551.98140,Cluster-65551.153951,Cluster-65551.57619,Cluster-65551.166207,Cluster-65551.173101,Cluster-65551.158367,Cluster-65551.89290,Cluster-65551.91911,Cluster-65551.79479,Cluster-65551.57192,Cluster-65551.157620,Cluster-65551.132822,Cluster-65551.131592,Cluste…
GO:0044428	nuclear part	cellular_component	0.0042238	0.42846	735	14465	2174	51784	313	Cluster-65551.107484,Cluster-65551.96036,Cluster-65551.113342,Cluster-65551.142764,Cluster-65551.121305,Cluster-65551.132555,Cluster-65551.104558,Cluster-65551.94699,Cluster-65551.119580,Cluster-65551.143779,Cluster-65551.123385,Cluster-65551.130753,Cluster-65551.205507,Cluster-65551.122767,Cluster-65551.120516,Cluster-65551.140048,Cluster-65551.118328,Cluster-65551.1454,Cluster-65551.118089,Clus…	422	Cluster-65551.127849,Cluster-65551.144418,Cluster-65551.123722,Cluster-65551.128775,Cluster-65551.153315,Cluster-65551.143913,Cluster-65551.172370,Cluster-65551.113733,Cluster-65551.121572,Cluster-65551.129747,Cluster-65551.109643,Cluster-65551.63264,Cluster-65551.153800,Cluster-65551.129006,Cluster-65551.83474,Cluster-65551.141894,Cluster-65551.102700,Cluster-65551.123484,Cluster-65551.87382,Clu…
GO:0005578	proteinaceous extracellular matrix	cellular_component	0.0095635	0.86618	130	14465	313	51784	59	Cluster-74728.0,Cluster-65551.61457,Cluster-65551.126650,Cluster-65551.172462,Cluster-65551.154153,Cluster-65551.161653,Cluster-65551.84918,Cluster-65551.127646,Cluster-65551.160108,Cluster-65551.71123,Cluster-65551.139740,Cluster-65551.121913,Cluster-65551.143017,Cluster-65551.158113,Cluster-65551.115091,Cluster-65551.123459,Cluster-65551.86366,Cluster-65551.120392,Cluster-65551.80470,Cluster-65…	71	Cluster-65551.84727,Cluster-65551.56318,Cluster-65551.160167,Cluster-65551.87239,Cluster-65551.139741,Cluster-65551.131198,Cluster-65551.111114,Cluster-65551.161470,Cluster-65551.79789,Cluster-65551.181326,Cluster-65551.158138,Cluster-65551.157442,Cluster-65551.169981,Cluster-65551.141299,Cluster-65551.160109,Cluster-65551.132115,Cluster-65551.10434,Cluster-65551.78829,Cluster-65551.158626,Cluste…
GO:0005488	binding	molecular_function	8.7848e-14	2.1053e-10	8096	14465	26040	51784	3084	Cluster-65551.124251,Cluster-65551.102112,Cluster-65551.62380,Cluster-65551.147701,Cluster-65551.128495,Cluster-65551.177142,Cluster-65551.152886,Cluster-65551.121933,Cluster-65551.107065,Cluster-65551.121582,Cluster-65551.115506,Cluster-65551.123610,Cluster-65551.156962,Cluster-65551.92224,Cluster-65551.126590,Cluster-65551.121805,Cluster-65551.111865,Cluster-65551.134792,Cluster-65551.169124,Cl…	0	---
GO:0003824	catalytic activity	molecular_function	6.1782e-08	2.8487e-05	6008	14465	19449	51784	2465	Cluster-65551.103995,Cluster-65551.126070,Cluster-65551.113169,Cluster-65551.138762,Cluster-65551.134266,Cluster-65551.136797,Cluster-65551.124246,Cluster-65551.150910,Cluster-65551.51038,Cluster-65551.124633,Cluster-65551.128394,Cluster-65551.119297,Cluster-65551.129700,Cluster-65551.138957,Cluster-65551.133625,Cluster-65551.124054,Cluster-65551.132942,Cluster-65551.103986,Cluster-65551.1334,Clu…	0	---
GO:0005515	protein binding	molecular_function	1.4582e-06	0.00038926	3519	14465	10670	51784	1279	Cluster-65551.151343,Cluster-65551.156778,Cluster-65551.148825,Cluster-65551.157871,Cluster-65551.49137,Cluster-65485.1,Cluster-65551.118349,Cluster-65551.96962,Cluster-65551.158436,Cluster-65551.112134,Cluster-65551.121732,Cluster-65551.118178,Cluster-65551.128232,Cluster-65551.114666,Cluster-65551.109142,Cluster-65551.163217,Cluster-65551.135284,Cluster-65551.75512,Cluster-65551.138765,Cluster-…	2240	Cluster-65551.139922,Cluster-65551.116231,Cluster-65551.112470,Cluster-65551.129293,Cluster-65551.141577,Cluster-65551.127730,Cluster-65551.144685,Cluster-65551.134383,Cluster-65551.139521,Cluster-65551.168123,Cluster-65551.134614,Cluster-65551.137955,Cluster-65551.154628,Cluster-65551.109431,Cluster-65551.116554,Cluster-65551.135499,Cluster-65551.177013,Cluster-65551.131381,Cluster-65551.43812,C…
GO:0043167	ion binding	molecular_function	3.116e-06	0.0063218	3769	14465	11736	51784	1444	Cluster-65551.121669,Cluster-65551.55215,Cluster-65551.111624,Cluster-65551.142606,Cluster-65551.132920,Cluster-65551.112198,Cluster-65551.120331,Cluster-20110.0,Cluster-65551.138649,Cluster-65551.105144,Cluster-65551.118930,Cluster-65551.136866,Cluster-65551.137005,Cluster-65551.131037,Cluster-65551.137193,Cluster-65551.116409,Cluster-65551.116946,Cluster-65551.108287,Cluster-65551.125621,Cluste…	2325	Cluster-65551.148379,Cluster-65551.146572,Cluster-65551.115059,Cluster-65551.140007,Cluster-65551.38457,Cluster-65551.117528,Cluster-65551.182698,Cluster-65551.155308,Cluster-65551.123093,Cluster-65551.146360,Cluster-65551.124039,Cluster-65551.111562,Cluster-65551.128024,Cluster-65551.143186,Cluster-65551.149280,Cluster-65551.134872,Cluster-65551.87355,Cluster-65551.149580,Cluster-65551.109637,Cl…
GO:0005525	GTP binding	molecular_function	6.4329e-05	0.010876	356	14465	901	51784	185	Cluster-65551.131573,Cluster-65551.133355,Cluster-65551.123541,Cluster-65551.124109,Cluster-65551.122447,Cluster-65551.127254,Cluster-65551.121393,Cluster-65551.122448,Cluster-65551.114706,Cluster-65551.130193,Cluster-65551.129163,Cluster-65551.176897,Cluster-65551.134845,Cluster-65551.132775,Cluster-65551.129767,Cluster-65551.129318,Cluster-65551.149989,Cluster-65551.179848,Cluster-65551.129663,…	171	Cluster-65551.101774,Cluster-65551.136041,Cluster-65551.137481,Cluster-65551.163386,Cluster-65551.118295,Cluster-65551.159032,Cluster-65551.123217,Cluster-65551.145051,Cluster-65551.122693,Cluster-65551.147691,Cluster-65551.95916,Cluster-65551.115153,Cluster-65551.124528,Cluster-65551.151088,Cluster-65551.180638,Cluster-65551.156164,Cluster-65551.99864,Cluster-65551.124526,Cluster-65551.123264,Cl…
GO:0032561	guanyl ribonucleotide binding	molecular_function	7.0928e-05	0.011605	357	14465	905	51784	186	Cluster-65551.57570,Cluster-65551.129913,Cluster-65551.131067,Cluster-65551.88498,Cluster-65551.140657,Cluster-65551.132630,Cluster-65551.125792,Cluster-65551.129639,Cluster-65551.141765,Cluster-65551.135238,Cluster-65551.134603,Cluster-65551.177703,Cluster-65551.125658,Cluster-65551.110633,Cluster-65551.67619,Cluster-65551.153834,Cluster-65551.136023,Cluster-65551.133214,Cluster-65551.138765,Clu…	171	Cluster-65551.73702,Cluster-65551.120110,Cluster-65551.128233,Cluster-65551.127829,Cluster-65551.136873,Cluster-65551.123026,Cluster-65551.158951,Cluster-65551.122233,Cluster-65551.117168,Cluster-65551.68597,Cluster-65551.92183,Cluster-65551.105525,Cluster-65551.135504,Cluster-65551.158976,Cluster-65551.120671,Cluster-65551.173239,Cluster-65551.196426,Cluster-65551.166674,Cluster-65551.151184,Clu…
GO:1901363	heterocyclic compound binding	molecular_function	0.00010782	0.016414	4030	14465	12817	51784	1563	Cluster-65551.55070,Cluster-65551.87537,Cluster-65551.98126,Cluster-65551.95118,Cluster-65551.128693,Cluster-65551.119797,Cluster-65551.133355,Cluster-65551.127816,Cluster-65551.126734,Cluster-65551.119403,Cluster-65551.156457,Cluster-65551.136689,Cluster-65551.157683,Cluster-65551.43802,Cluster-65551.111557,Cluster-65551.134641,Cluster-65551.139716,Cluster-65551.120119,Cluster-65551.131434,Clust…	2467	Cluster-65551.116605,Cluster-65551.154438,Cluster-65551.147297,Cluster-65551.142827,Cluster-65551.126417,Cluster-65551.145014,Cluster-65551.124608,Cluster-65551.118295,Cluster-65551.151754,Cluster-65551.144716,Cluster-65551.98219,Cluster-65551.138879,Cluster-65551.165460,Cluster-65551.155771,Cluster-65551.150543,Cluster-65551.110858,Cluster-65551.157603,Cluster-65551.143468,Cluster-65551.110643,C…
GO:0019001	guanyl nucleotide binding	molecular_function	0.00010956	0.016414	362	14465	923	51784	189	Cluster-65551.101262,Cluster-65551.138179,Cluster-65551.110944,Cluster-65551.103297,Cluster-65551.105749,Cluster-65551.67619,Cluster-65551.125658,Cluster-65551.110633,Cluster-65551.133214,Cluster-65551.138765,Cluster-65551.136023,Cluster-65551.153834,Cluster-65551.135238,Cluster-65551.177703,Cluster-65551.134603,Cluster-65551.57570,Cluster-65551.129913,Cluster-65551.131067,Cluster-65551.88498,Clu…	173	Cluster-65551.135504,Cluster-65551.105525,Cluster-65551.92183,Cluster-65551.196426,Cluster-65551.120671,Cluster-65551.173239,Cluster-65551.158976,Cluster-65551.68597,Cluster-65551.117168,Cluster-65551.122233,Cluster-65551.158951,Cluster-65551.128233,Cluster-65551.120110,Cluster-65551.123026,Cluster-65551.136873,Cluster-65551.127829,Cluster-65551.73702,Cluster-65551.134736,Cluster-65551.108587,Clu…
GO:0097159	organic cyclic compound binding	molecular_function	0.00011003	0.016414	4030	14465	12818	51784	1563	Cluster-65551.131830,Cluster-65551.205468,Cluster-65551.162116,Cluster-65551.94435,Cluster-65551.146679,Cluster-65551.107482,Cluster-65551.111249,Cluster-65551.143543,Cluster-65551.137870,Cluster-65551.128309,Cluster-65551.133858,Cluster-65551.146458,Cluster-65551.157790,Cluster-65551.76314,Cluster-65551.169075,Cluster-65551.201974,Cluster-65551.124923,Cluster-65551.49806,Cluster-65551.169381,Clu…	2467	Cluster-65551.177772,Cluster-65551.137477,Cluster-65551.40652,Cluster-65551.141078,Cluster-65551.128099,Cluster-65551.133516,Cluster-65551.61116,Cluster-65551.100225,Cluster-65551.126260,Cluster-65551.120309,Cluster-65551.158933,Cluster-65551.135382,Cluster-65551.132730,Cluster-65551.140799,Cluster-65551.154588,Cluster-65551.133113,Cluster-65551.199726,Cluster-65551.142682,Cluster-65551.144841,Cl…
GO:0003924	GTPase activity	molecular_function	2.14e-08	0.031012	269	14465	662	51784	151	Cluster-65551.133508,Cluster-65551.125657,Cluster-65551.95945,Cluster-65551.158950,Cluster-65551.131037,Cluster-65551.158952,Cluster-65551.160605,Cluster-65551.125723,Cluster-65551.159830,Cluster-65551.126561,Cluster-65551.129325,Cluster-65551.124013,Cluster-65551.135324,Cluster-65551.129694,Cluster-65551.108422,Cluster-65551.69047,Cluster-65551.67772,Cluster-65551.129833,Cluster-65551.105608,Clu…	118	Cluster-65551.131063,Cluster-65551.99657,Cluster-65551.128827,Cluster-65551.157824,Cluster-65551.78828,Cluster-65551.157003,Cluster-65551.101771,Cluster-65551.133785,Cluster-65551.158744,Cluster-65551.151834,Cluster-65551.137822,Cluster-65551.134560,Cluster-65551.143356,Cluster-65551.118354,Cluster-65551.134872,Cluster-65551.134075,Cluster-65551.133280,Cluster-65551.138525,Cluster-65551.131103,Cl…
GO:0016740	transferase activity	molecular_function	0.00039733	0.052697	2316	14465	7199	51784	887	Cluster-65551.118844,Cluster-65551.84740,Cluster-24570.0,Cluster-65551.118054,Cluster-65551.123796,Cluster-65551.125118,Cluster-65551.139140,Cluster-65551.74128,Cluster-65551.122853,Cluster-65551.91881,Cluster-65551.107638,Cluster-31395.4,Cluster-65551.105752,Cluster-65551.178212,Cluster-65551.178707,Cluster-65551.132262,Cluster-65551.149212,Cluster-65551.114235,Cluster-65551.125159,Cluster-65551…	1429	Cluster-65551.126841,Cluster-65551.145622,Cluster-65551.142228,Cluster-65551.134350,Cluster-65551.124294,Cluster-65551.129140,Cluster-65551.135439,Cluster-65551.120695,Cluster-65551.137565,Cluster-65551.153938,Cluster-65551.115105,Cluster-65551.137952,Cluster-65551.118691,Cluster-65551.88970,Cluster-65551.160378,Cluster-65551.144422,Cluster-65551.144263,Cluster-65551.106392,Cluster-65551.160778,C…
GO:0000166	nucleotide binding	molecular_function	0.00048657	0.060193	1855	14465	5423	51784	719	Cluster-65551.140395,Cluster-65551.130611,Cluster-65551.97024,Cluster-65551.205671,Cluster-65551.131190,Cluster-65551.124821,Cluster-65551.125904,Cluster-65551.111626,Cluster-65551.146018,Cluster-65551.148702,Cluster-65551.135189,Cluster-65551.148752,Cluster-65551.125424,Cluster-65551.147596,Cluster-65551.139000,Cluster-65551.127680,Cluster-65551.138937,Cluster-65551.122188,Cluster-65551.145011,C…	1136	Cluster-65551.139341,Cluster-65551.162176,Cluster-65551.142972,Cluster-65551.157620,Cluster-65551.130667,Cluster-65551.139486,Cluster-65551.129729,Cluster-65551.139913,Cluster-65551.63446,Cluster-65551.132004,Cluster-65551.148471,Cluster-65551.167097,Cluster-65551.146758,Cluster-65551.126012,Cluster-65551.76876,Cluster-65551.125238,Cluster-65551.76006,Cluster-65551.177436,Cluster-65551.140748,Clu…
GO:1901265	nucleoside phosphate binding	molecular_function	0.00048657	0.060193	1855	14465	5423	51784	719	Cluster-65551.127534,Cluster-65551.134641,Cluster-65551.111557,Cluster-65551.124665,Cluster-65551.125668,Cluster-65551.130301,Cluster-65551.120723,Cluster-65551.157683,Cluster-65551.169010,Cluster-65551.119547,Cluster-65551.120119,Cluster-65551.133861,Cluster-65551.121931,Cluster-65551.139762,Cluster-65551.125198,Cluster-65551.182333,Cluster-65551.114064,Cluster-65551.165908,Cluster-65551.117396,…	1136	Cluster-65551.137716,Cluster-65551.121943,Cluster-65551.113143,Cluster-65551.103527,Cluster-65551.130138,Cluster-65551.129008,Cluster-65551.126572,Cluster-65551.144704,Cluster-65551.161393,Cluster-65551.141400,Cluster-65551.180511,Cluster-65551.182687,Cluster-65551.86044,Cluster-65551.150299,Cluster-65551.143247,Cluster-65551.83822,Cluster-65551.88006,Cluster-65551.58307,Cluster-65551.154261,Clus…
GO:0050662	coenzyme binding	molecular_function	0.0013314	0.14368	274	14465	696	51784	144	Cluster-65551.117153,Cluster-65551.104744,Cluster-65551.123113,Cluster-65551.119622,Cluster-65551.177336,Cluster-65551.126878,Cluster-65551.135367,Cluster-65551.118747,Cluster-65551.91504,Cluster-65551.110625,Cluster-65551.118528,Cluster-65551.127514,Cluster-65551.127620,Cluster-65551.138862,Cluster-65551.128520,Cluster-65551.100402,Cluster-65551.102587,Cluster-65551.131771,Cluster-65551.122202,C…	130	Cluster-65551.125829,Cluster-65551.146238,Cluster-65551.38584,Cluster-65551.79028,Cluster-65551.90273,Cluster-65551.98632,Cluster-65551.138760,Cluster-65551.127360,Cluster-65551.196032,Cluster-65551.49519,Cluster-65551.119676,Cluster-65551.181186,Cluster-65551.196658,Cluster-65551.127092,Cluster-65551.109095,Cluster-65551.74032,Cluster-65551.132951,Cluster-65551.127328,Cluster-65551.144383,Cluste…
GO:0036094	small molecule binding	molecular_function	0.0029398	0.31064	1900	14465	5584	51784	734	Cluster-65551.148394,Cluster-65551.102604,Cluster-65551.135954,Cluster-65551.145887,Cluster-65551.148856,Cluster-65551.139511,Cluster-65551.127086,Cluster-65551.116758,Cluster-65551.152889,Cluster-65551.131722,Cluster-65551.127249,Cluster-65551.123657,Cluster-65551.104770,Cluster-65551.147808,Cluster-65551.124983,Cluster-65551.134554,Cluster-65551.140677,Cluster-65551.125761,Cluster-65551.132774,…	1166	Cluster-65551.121081,Cluster-65551.128155,Cluster-65551.153989,Cluster-65551.151106,Cluster-65551.132846,Cluster-65551.133857,Cluster-65551.118151,Cluster-65551.187798,Cluster-65551.114864,Cluster-65551.147082,Cluster-65551.125186,Cluster-65551.81659,Cluster-65551.138657,Cluster-65551.145190,Cluster-65551.146723,Cluster-65551.162275,Cluster-65551.98983,Cluster-65551.142242,Cluster-65551.47793,Clu…
GO:0003735	structural constituent of ribosome	molecular_function	0.0033432	0.34606	389	14465	1164	51784	196	Cluster-65551.124141,Cluster-65551.128298,Cluster-65551.119286,Cluster-65551.181207,Cluster-65551.96747,Cluster-65551.126050,Cluster-65551.100802,Cluster-65551.88902,Cluster-65551.83483,Cluster-65551.128460,Cluster-65551.113279,Cluster-65551.121041,Cluster-65551.125070,Cluster-65551.144056,Cluster-65551.124893,Cluster-65551.126058,Cluster-65551.141924,Cluster-65551.120967,Cluster-65551.126293,Clu…	193	Cluster-65551.130227,Cluster-65551.159067,Cluster-65551.125201,Cluster-65551.165952,Cluster-65551.24068,Cluster-65551.44628,Cluster-65551.108608,Cluster-65551.140521,Cluster-65551.128002,Cluster-65551.123347,Cluster-65551.144503,Cluster-65551.115228,Cluster-65551.118390,Cluster-65551.175986,Cluster-65551.149543,Cluster-65551.120834,Cluster-65551.171342,Cluster-65551.32693,Cluster-65551.139941,Clu…
GO:0005509	calcium ion binding	molecular_function	0.0060577	0.59086	415	14465	1131	51784	162	Cluster-65551.173919,Cluster-65551.133631,Cluster-65551.169396,Cluster-65551.152190,Cluster-65551.131928,Cluster-65551.52711,Cluster-65551.144144,Cluster-65551.21502,Cluster-65551.116921,Cluster-65551.131286,Cluster-65551.128989,Cluster-65551.126981,Cluster-65551.176138,Cluster-65551.169868,Cluster-65551.88777,Cluster-65551.85918,Cluster-65551.133632,Cluster-65551.120326,Cluster-65551.108854,Clus…	253	Cluster-65551.161670,Cluster-65551.178552,Cluster-65551.155941,Cluster-65551.154346,Cluster-65551.141435,Cluster-65551.177848,Cluster-65551.123240,Cluster-65551.88668,Cluster-65551.177552,Cluster-65551.28799,Cluster-65551.60028,Cluster-65551.165972,Cluster-65551.158163,Cluster-65551.47991,Cluster-65551.111540,Cluster-65551.111750,Cluster-65551.70911,Cluster-65551.159575,Cluster-65551.88072,Cluste…

## Sheet: adult vs juvenile_70dpi
Additional file 1_Table S1: Enriched GO terms of the DEG from pairwise comparisons between the Fasciola gigantica lifecycle stages. (f) Adult versus Juvenile 70 dpi
GO_accession	Description	Term_type	Over_represented_p value	Corrected_p value	DEG_item	DEG_list	Bg_item	Bg_list	Up	Up_Gene_names	Down	Down_Gene_names
GO:0007155	cell adhesion	biological_process	2.4479e-05	0.010781	92	3493	637	51784	26	Cluster-65551.131565,Cluster-65551.100182,Cluster-65551.140851,Cluster-65551.78173,Cluster-65551.169732,Cluster-65551.128711,Cluster-65551.152591,Cluster-65551.133082,Cluster-65551.167555,Cluster-65551.50470,Cluster-65551.3608,Cluster-65551.85859,Cluster-65551.108248,Cluster-65551.136492,Cluster-65551.113605,Cluster-65551.138935,Cluster-65551.137696,Cluster-65551.75133,Cluster-65551.29598,Cluster…	66	Cluster-65551.144715,Cluster-65551.49771,Cluster-65551.56412,Cluster-65551.158749,Cluster-65551.160346,Cluster-65551.116505,Cluster-65551.157630,Cluster-65551.166368,Cluster-65551.165210,Cluster-65551.202954,Cluster-65551.76386,Cluster-65551.129811,Cluster-65551.129628,Cluster-65551.164765,Cluster-65551.177455,Cluster-65551.163397,Cluster-65551.134362,Cluster-65551.130379,Cluster-65551.189218,Clu…
GO:0022610	biological adhesion	biological_process	3.016e-06	0.010978	95	3493	671	51784	29	Cluster-65551.75133,Cluster-65551.137696,Cluster-65551.29598,Cluster-65551.135502,Cluster-65551.106542,Cluster-65551.167557,Cluster-65551.198385,Cluster-65551.132452,Cluster-65551.84879,Cluster-65551.122393,Cluster-65551.177195,Cluster-65551.3608,Cluster-65551.85859,Cluster-65551.108248,Cluster-65551.136492,Cluster-65551.113605,Cluster-65551.138935,Cluster-65551.132470,Cluster-65551.133082,Cluste…	66	Cluster-65551.160706,Cluster-65551.163398,Cluster-65551.183207,Cluster-65551.160271,Cluster-65551.50809,Cluster-65551.93775,Cluster-65551.144279,Cluster-65551.89665,Cluster-65551.163664,Cluster-65551.163886,Cluster-65551.172211,Cluster-65551.151308,Cluster-65551.177849,Cluster-65551.162273,Cluster-65551.160377,Cluster-65551.163394,Cluster-65551.72958,Cluster-65551.170045,Cluster-65551.127184,Clus…
GO:0023052	signaling	biological_process	0.00059709	0.01118	474	3493	5296	51784	240	Cluster-65551.152769,Cluster-65551.3608,Cluster-65551.1187,Cluster-65551.121989,Cluster-65551.114143,Cluster-65551.124025,Cluster-65551.132660,Cluster-65551.150537,Cluster-65551.123337,Cluster-65551.147669,Cluster-65551.159748,Cluster-65551.913,Cluster-65551.174055,Cluster-65551.128446,Cluster-65551.126922,Cluster-65551.125854,Cluster-65551.73395,Cluster-65551.1209,Cluster-65551.96406,Cluster-655…	234	Cluster-65551.163394,Cluster-65551.177303,Cluster-65551.158075,Cluster-65551.150335,Cluster-65551.178972,Cluster-65551.172171,Cluster-65551.51229,Cluster-65551.85918,Cluster-65551.170103,Cluster-65551.57252,Cluster-65551.162640,Cluster-65551.148116,Cluster-65551.150782,Cluster-65551.161526,Cluster-65551.57108,Cluster-65551.130141,Cluster-65551.183987,Cluster-65551.103691,Cluster-65551.156653,Clus…
GO:0007017	microtubule-based process	biological_process	5.7986e-05	0.018382	100	3493	757	51784	56	Cluster-65551.89517,Cluster-65551.143006,Cluster-65551.181202,Cluster-65551.1463,Cluster-65551.45715,Cluster-65551.21662,Cluster-65551.57302,Cluster-65551.61970,Cluster-65551.111292,Cluster-65551.125611,Cluster-65551.151328,Cluster-65551.155568,Cluster-79246.0,Cluster-65551.120866,Cluster-65551.145935,Cluster-65551.1669,Cluster-65551.1209,Cluster-65551.154653,Cluster-65551.50835,Cluster-65551.202…	44	Cluster-65551.146934,Cluster-65551.179066,Cluster-65551.121524,Cluster-65551.160729,Cluster-65551.179704,Cluster-65551.85544,Cluster-65551.138664,Cluster-65551.80927,Cluster-65551.68903,Cluster-65551.89297,Cluster-65551.121305,Cluster-65551.183196,Cluster-65551.89020,Cluster-65551.117880,Cluster-65551.56844,Cluster-65551.143958,Cluster-65551.115194,Cluster-65551.139684,Cluster-65551.158368,Cluste…
GO:0007154	cell communication	biological_process	0.00019826	0.050278	485	3493	5391	51784	245	Cluster-65551.81311,Cluster-65551.138765,Cluster-65551.121807,Cluster-65551.176897,Cluster-65551.139846,Cluster-65551.819,Cluster-65551.178568,Cluster-65551.20768,Cluster-65551.149022,Cluster-65551.126930,Cluster-65551.101742,Cluster-65551.780,Cluster-65551.10487,Cluster-65551.120428,Cluster-65551.131541,Cluster-65551.205546,Cluster-65551.41743,Cluster-65551.128233,Cluster-65551.118821,Cluster-65…	240	Cluster-65551.88795,Cluster-65551.176269,Cluster-65551.50405,Cluster-65551.159048,Cluster-65551.80470,Cluster-65551.65223,Cluster-65551.54766,Cluster-65551.127646,Cluster-65551.129385,Cluster-65551.161185,Cluster-65551.82678,Cluster-65551.158113,Cluster-65551.87537,Cluster-65551.81711,Cluster-65551.138447,Cluster-65551.57869,Cluster-65551.160094,Cluster-65551.120392,Cluster-65551.127111,Cluster-6…
GO:0044700	single organism signaling	biological_process	0.00033727	0.071276	474	3493	5270	51784	240	Cluster-65551.165365,Cluster-65551.148059,Cluster-65551.99810,Cluster-65551.205518,Cluster-65551.120709,Cluster-65551.563,Cluster-65551.125933,Cluster-65551.127903,Cluster-65551.175529,Cluster-65551.127012,Cluster-65551.135659,Cluster-65551.201207,Cluster-65551.1616,Cluster-65551.121652,Cluster-65551.138611,Cluster-65551.75738,Cluster-65551.416,Cluster-65551.92465,Cluster-65551.95026,Cluster-6555…	234	Cluster-65551.165850,Cluster-65551.48086,Cluster-65551.135324,Cluster-65551.133518,Cluster-65551.89972,Cluster-65551.61353,Cluster-65551.95945,Cluster-65551.89978,Cluster-65551.90817,Cluster-65551.183156,Cluster-65551.78057,Cluster-65551.159352,Cluster-65551.131367,Cluster-65551.137822,Cluster-65551.154153,Cluster-65551.50569,Cluster-65551.123442,Cluster-65551.157871,Cluster-65551.129317,Cluster-…
GO:0007165	signal transduction	biological_process	0.00044968	0.091231	470	3493	5231	51784	238	Cluster-65551.133272,Cluster-65551.77144,Cluster-65551.158989,Cluster-65551.133273,Cluster-65551.126748,Cluster-65551.84022,Cluster-65551.139381,Cluster-65551.169010,Cluster-65551.126485,Cluster-65551.71631,Cluster-65551.47991,Cluster-65551.133425,Cluster-65551.64055,Cluster-65551.14188,Cluster-65551.53673,Cluster-65551.127827,Cluster-65551.119790,Cluster-65551.84302,Cluster-65551.131810,Cluster-…	232	Cluster-65551.176274,Cluster-65551.136023,Cluster-65551.85336,Cluster-65551.167321,Cluster-65551.73300,Cluster-65551.180538,Cluster-65551.154896,Cluster-65551.63335,Cluster-65551.158460,Cluster-30835.0,Cluster-65551.158950,Cluster-65551.50052,Cluster-65551.178785,Cluster-65551.87538,Cluster-65551.63993,Cluster-65551.186500,Cluster-65551.129941,Cluster-65551.57342,Cluster-65551.173158,Cluster-6555…
GO:0050789	regulation of biological process	biological_process	0.0012924	0.21851	894	3493	10981	51784	481	Cluster-65551.131648,Cluster-65551.106542,Cluster-65551.131107,Cluster-65551.137696,Cluster-65551.46578,Cluster-65551.111292,Cluster-65551.206033,Cluster-65551.29598,Cluster-65551.120733,Cluster-65551.148093,Cluster-65551.130771,Cluster-65551.143463,Cluster-65551.123554,Cluster-65551.153733,Cluster-65551.135448,Cluster-65551.150125,Cluster-65551.127986,Cluster-65551.167758,Cluster-65551.123840,Cl…	413	Cluster-65551.123399,Cluster-65551.149989,Cluster-65551.124267,Cluster-65551.158523,Cluster-65551.126417,Cluster-65551.158524,Cluster-65551.177060,Cluster-65551.109306,Cluster-65551.176273,Cluster-65551.107175,Cluster-65551.175770,Cluster-65551.80465,Cluster-65551.142607,Cluster-65551.49908,Cluster-65551.170893,Cluster-65551.122809,Cluster-65551.122839,Cluster-65551.87177,Cluster-65551.156969,Clu…
GO:0006928	movement of cell or subcellular component	biological_process	0.0018359	0.30037	87	3493	627	51784	47	Cluster-65551.122393,Cluster-65551.195656,Cluster-65551.80472,Cluster-65551.154653,Cluster-65551.145935,Cluster-65551.120866,Cluster-79246.0,Cluster-65551.155568,Cluster-65551.61970,Cluster-65551.151328,Cluster-65551.111292,Cluster-65551.1463,Cluster-65551.198385,Cluster-65551.106542,Cluster-65551.57302,Cluster-65551.45715,Cluster-65551.162792,Cluster-65551.113605,Cluster-65551.128189,Cluster-655…	40	Cluster-65551.168290,Cluster-65551.156653,Cluster-65551.140712,Cluster-65551.138664,Cluster-65551.83183,Cluster-65551.70403,Cluster-65551.163398,Cluster-65551.98126,Cluster-65551.162229,Cluster-65551.123364,Cluster-65551.89665,Cluster-65551.156446,Cluster-65551.163583,Cluster-65551.101541,Cluster-65551.157871,Cluster-65551.182953,Cluster-65551.127184,Cluster-65551.134383,Cluster-65551.163394,Clus…
GO:0006935	chemotaxis	biological_process	0.0063781	0.98029	39	3493	229	51784	21	Cluster-65551.100182,Cluster-65551.142425,Cluster-65551.132998,Cluster-65551.78172,Cluster-65551.118459,Cluster-65551.110775,Cluster-65551.77777,Cluster-65551.181202,Cluster-65551.129334,Cluster-65551.118158,Cluster-65551.93166,Cluster-81901.0,Cluster-65551.205417,Cluster-65551.111292,Cluster-65551.134174,Cluster-65551.114791,Cluster-65551.145935,Cluster-65551.40314,Cluster-65551.122393,Cluster-6…	18	Cluster-65551.139684,Cluster-65551.165853,Cluster-65551.168732,Cluster-65551.95945,Cluster-65551.178435,Cluster-65551.158075,Cluster-65551.152576,Cluster-65551.165850,Cluster-65551.148116,Cluster-65551.101541,Cluster-65551.158154,Cluster-65551.111732,Cluster-65551.83183,Cluster-65551.156653,Cluster-65551.131193,Cluster-65551.158460,Cluster-65551.50117,Cluster-65551.168290
GO:0044430	cytoskeletal part	cellular_component	1.9603e-09	2.4856e-06	178	3493	1377	51784	97	Cluster-65551.155568,Cluster-79246.0,Cluster-65551.120866,Cluster-65551.53525,Cluster-65551.118469,Cluster-65551.149326,Cluster-65551.154653,Cluster-65551.181202,Cluster-14590.0,Cluster-65551.21662,Cluster-65551.45715,Cluster-65551.106542,Cluster-65551.29598,Cluster-65551.61970,Cluster-65551.151328,Cluster-65551.111292,Cluster-65551.70848,Cluster-65551.80847,Cluster-65551.187215,Cluster-65551.128…	81	Cluster-65551.89297,Cluster-65551.183196,Cluster-65551.117880,Cluster-65551.84941,Cluster-65551.115194,Cluster-65551.168204,Cluster-65551.146934,Cluster-65551.158816,Cluster-65551.121524,Cluster-65551.179704,Cluster-65551.80927,Cluster-65551.158524,Cluster-65551.85544,Cluster-65551.98126,Cluster-65551.157871,Cluster-65551.115191,Cluster-65551.133318,Cluster-65551.137822,Cluster-65551.139684,Clust…
GO:0015630	microtubule cytoskeleton	cellular_component	2.7461e-09	2.7857e-06	134	3493	933	51784	73	Cluster-65551.24896,Cluster-65551.198674,Cluster-65551.99662,Cluster-65551.85859,Cluster-65551.177336,Cluster-65551.57818,Cluster-65551.102550,Cluster-65551.136492,Cluster-65551.128189,Cluster-65551.57302,Cluster-65551.89517,Cluster-65551.198385,Cluster-65551.1463,Cluster-65551.130977,Cluster-65551.178960,Cluster-65551.177195,Cluster-65551.145935,Cluster-65551.157298,Cluster-65551.50835,Cluster-6…	61	Cluster-65551.130846,Cluster-65551.134383,Cluster-65551.151563,Cluster-65551.52855,Cluster-65551.84398,Cluster-65551.87883,Cluster-65551.179066,Cluster-65551.160729,Cluster-65551.68903,Cluster-65551.163398,Cluster-65551.138664,Cluster-65551.151308,Cluster-65551.89020,Cluster-65551.121305,Cluster-65551.143958,Cluster-65551.56844,Cluster-65551.120313,Cluster-65551.89654,Cluster-65551.139683,Cluster…
GO:0005856	cytoskeleton	cellular_component	7.5433e-09	6.3766e-06	183	3493	1449	51784	99	Cluster-65551.133065,Cluster-65551.73360,Cluster-65551.177773,Cluster-65551.160541,Cluster-65551.93166,Cluster-65551.174742,Cluster-65551.114791,Cluster-65551.1764,Cluster-65551.178958,Cluster-65551.126734,Cluster-65551.40314,Cluster-65551.127336,Cluster-65551.115340,Cluster-65551.118144,Cluster-65551.1056,Cluster-65551.160329,Cluster-65551.149327,Cluster-65551.78172,Cluster-65551.140963,Cluster-…	84	Cluster-65551.163397,Cluster-65551.153564,Cluster-65551.127477,Cluster-65551.159996,Cluster-65551.139431,Cluster-65551.177163,Cluster-65551.56845,Cluster-65551.142899,Cluster-65551.139432,Cluster-65551.134479,Cluster-65551.86513,Cluster-65551.155877,Cluster-65551.177164,Cluster-65551.146227,Cluster-65551.144715,Cluster-65551.167845,Cluster-65551.137548,Cluster-65551.122283,Cluster-65551.176281,Cl…
GO:0005875	microtubule associated complex	cellular_component	3.7566e-08	2.7219e-05	84	3493	502	51784	37	Cluster-65551.80847,Cluster-65551.57818,Cluster-65551.187215,Cluster-65551.135384,Cluster-65551.198674,Cluster-65551.99662,Cluster-65551.178960,Cluster-65551.177195,Cluster-79246.0,Cluster-65551.120866,Cluster-65551.145935,Cluster-65551.122393,Cluster-65551.1209,Cluster-65551.50835,Cluster-14590.0,Cluster-65551.130977,Cluster-65551.198385,Cluster-65551.111292,Cluster-65551.151328,Cluster-65551.96…	47	Cluster-65551.157871,Cluster-65551.84398,Cluster-65551.52855,Cluster-65551.151563,Cluster-65551.139684,Cluster-65551.130846,Cluster-65551.158368,Cluster-65551.134383,Cluster-65551.89297,Cluster-65551.183196,Cluster-65551.89020,Cluster-65551.56844,Cluster-65551.160729,Cluster-65551.146934,Cluster-65551.179704,Cluster-65551.87883,Cluster-65551.163398,Cluster-65551.85544,Cluster-65551.80927,Cluster-…
GO:0031012	extracellular matrix	cellular_component	4.0716e-06	0.0025814	60	3493	354	51784	16	Cluster-65551.53849,Cluster-65551.158606,Cluster-65551.129139,Cluster-65551.116496,Cluster-65551.84929,Cluster-65551.113632,Cluster-65551.78467,Cluster-65551.123461,Cluster-65551.131107,Cluster-65551.41743,Cluster-65551.127827,Cluster-65551.88705,Cluster-65551.60028,Cluster-65551.115090,Cluster-65551.47991,Cluster-65551.84918	44	Cluster-65551.87995,Cluster-65551.160377,Cluster-65551.54766,Cluster-65551.80470,Cluster-65551.116738,Cluster-65551.135605,Cluster-65551.112331,Cluster-65551.149481,Cluster-65551.158438,Cluster-65551.127646,Cluster-65551.161526,Cluster-65551.85918,Cluster-65551.180959,Cluster-65551.166368,Cluster-65551.157630,Cluster-65551.164543,Cluster-65551.154153,Cluster-65551.129385,Cluster-65551.161162,Clus…
GO:0044421	extracellular region part	cellular_component	6.102e-07	0.0034388	94	3493	672	51784	36	Cluster-65551.140636,Cluster-65551.177195,Cluster-65551.198385,Cluster-65551.131107,Cluster-65551.128700,Cluster-65551.29598,Cluster-65551.88705,Cluster-65551.137696,Cluster-65551.115090,Cluster-65551.75133,Cluster-65551.201207,Cluster-65551.84929,Cluster-65551.78467,Cluster-65551.1181,Cluster-65551.143463,Cluster-65551.85859,Cluster-65551.152769,Cluster-65551.114791,Cluster-65551.133273,Cluster-…	58	Cluster-65551.84292,Cluster-65551.181625,Cluster-65551.161653,Cluster-65551.57717,Cluster-65551.157694,Cluster-65551.127977,Cluster-65551.158334,Cluster-65551.146731,Cluster-65551.98126,Cluster-65551.158438,Cluster-65551.161526,Cluster-65551.157871,Cluster-65551.112331,Cluster-65551.161162,Cluster-65551.154153,Cluster-65551.172274,Cluster-65551.85918,Cluster-65551.131367,Cluster-65551.139684,Clus…
GO:0005578	proteinaceous extracellular matrix	cellular_component	2.175e-05	0.005253	51	3493	313	51784	15	Cluster-65551.78467,Cluster-65551.123461,Cluster-65551.113632,Cluster-65551.84929,Cluster-65551.129139,Cluster-65551.158606,Cluster-65551.53849,Cluster-65551.84918,Cluster-65551.47991,Cluster-65551.60028,Cluster-65551.88705,Cluster-65551.115090,Cluster-65551.131107,Cluster-65551.41743,Cluster-65551.127827	36	Cluster-65551.154153,Cluster-65551.129385,Cluster-65551.161162,Cluster-65551.82678,Cluster-65551.158113,Cluster-65551.172274,Cluster-65551.85918,Cluster-65551.180959,Cluster-65551.158438,Cluster-65551.149481,Cluster-65551.127646,Cluster-65551.161526,Cluster-65551.112331,Cluster-65551.80470,Cluster-65551.116738,Cluster-65551.135605,Cluster-65551.54766,Cluster-65551.87995,Cluster-65551.85336,Cluste…
GO:0005581	collagen trimer	cellular_component	2.5507e-05	0.010781	18	3493	43	51784	3	Cluster-65551.84918,Cluster-65551.78467,Cluster-65551.84929	15	Cluster-65551.146731,Cluster-65551.63993,Cluster-65551.116738,Cluster-65551.158334,Cluster-65551.87995,Cluster-65551.50854,Cluster-65551.157694,Cluster-65551.180959,Cluster-65551.172274,Cluster-65551.161162,Cluster-65551.153177,Cluster-65551.89062,Cluster-65551.172275,Cluster-65551.158438,Cluster-65551.181625
GO:0016020	membrane	cellular_component	0.00013994	0.037357	1031	3493	12566	51784	527	Cluster-65551.161778,Cluster-65551.158384,Cluster-65551.132533,Cluster-65551.61446,Cluster-65551.124624,Cluster-65551.416,Cluster-65551.124236,Cluster-65551.125537,Cluster-65551.134201,Cluster-65551.100557,Cluster-65551.108946,Cluster-65551.123016,Cluster-65551.201207,Cluster-65551.121216,Cluster-65551.160719,Cluster-71053.0,Cluster-65551.129557,Cluster-65551.29539,Cluster-65551.3598,Cluster-6555…	504	Cluster-65551.53495,Cluster-65551.49351,Cluster-65551.127832,Cluster-65551.160271,Cluster-65551.166379,Cluster-65551.98126,Cluster-65551.131573,Cluster-65551.163583,Cluster-65551.152144,Cluster-65551.163509,Cluster-65551.131367,Cluster-65551.180182,Cluster-65551.50569,Cluster-65551.89972,Cluster-65551.82374,Cluster-65551.168263,Cluster-65551.183156,Cluster-65551.90817,Cluster-65551.89978,Cluster-…
GO:0003924	GTPase activity	molecular_function	8.1352e-13	4.1262e-09	114	3493	662	51784	83	Cluster-65551.169777,Cluster-65551.128233,Cluster-65551.142597,Cluster-65551.53673,Cluster-65551.46491,Cluster-65551.205378,Cluster-65551.100513,Cluster-65551.92108,Cluster-65551.105086,Cluster-65551.181269,Cluster-65551.1881,Cluster-65551.141802,Cluster-65551.1334,Cluster-65551.50470,Cluster-65551.139381,Cluster-65551.169010,Cluster-65551.129637,Cluster-65551.105087,Cluster-65551.205457,Cluster-…	31	Cluster-65551.158950,Cluster-65551.136023,Cluster-65551.134735,Cluster-65551.128211,Cluster-65551.180229,Cluster-65551.116758,Cluster-65551.128427,Cluster-65551.123596,Cluster-65551.158952,Cluster-65551.116738,Cluster-65551.152576,Cluster-65551.160619,Cluster-65551.149989,Cluster-65551.158334,Cluster-65551.156653,Cluster-65551.129317,Cluster-65551.166696,Cluster-65551.140399,Cluster-65551.148392,…
GO:0005509	calcium ion binding	molecular_function	2.8774e-10	7.297e-08	155	3493	1131	51784	64	Cluster-65551.47991,Cluster-65551.176724,Cluster-24708.0,Cluster-65551.41743,Cluster-65551.82003,Cluster-65551.57528,Cluster-65551.1043,Cluster-65551.127827,Cluster-65551.101761,Cluster-65551.86500,Cluster-65551.131565,Cluster-65551.1585,Cluster-65551.123461,Cluster-65551.41747,Cluster-65551.169732,Cluster-65551.131810,Cluster-65551.113632,Cluster-65551.119017,Cluster-65551.78524,Cluster-65551.88…	91	Cluster-65551.128346,Cluster-65551.132880,Cluster-65551.176712,Cluster-65551.120392,Cluster-65551.85336,Cluster-65551.132884,Cluster-65551.136529,Cluster-65551.189218,Cluster-65551.182345,Cluster-65551.129077,Cluster-65551.161641,Cluster-65551.179697,Cluster-65551.73300,Cluster-65551.80470,Cluster-65551.54766,Cluster-65551.83793,Cluster-65551.85041,Cluster-65551.169889,Cluster-65551.129385,Cluste…
GO:0005515	protein binding	molecular_function	7.5684e-10	1.2796e-06	973	3493	10670	51784	555	Cluster-65551.6734,Cluster-65551.116105,Cluster-65551.40314,Cluster-65551.170514,Cluster-65551.205488,Cluster-65551.142541,Cluster-65551.1764,Cluster-65551.27632,Cluster-65551.141964,Cluster-65551.179167,Cluster-65551.52517,Cluster-65551.114791,Cluster-65551.148128,Cluster-65551.155697,Cluster-65551.131171,Cluster-65551.133065,Cluster-65551.127538,Cluster-65551.126680,Cluster-65551.126864,Cluster…	418	Cluster-65551.145517,Cluster-65551.172954,Cluster-65551.160467,Cluster-65551.159996,Cluster-65551.129628,Cluster-65551.85437,Cluster-65551.50854,Cluster-65551.163397,Cluster-65551.117239,Cluster-65551.125338,Cluster-65551.127694,Cluster-65551.117865,Cluster-65551.149842,Cluster-65551.54731,Cluster-65551.175435,Cluster-65551.128175,Cluster-65551.146446,Cluster-65551.12070,Cluster-65551.185839,Clus…
GO:0017111	nucleoside-triphosphatase activity	molecular_function	2.1356e-05	0.010781	239	3493	2209	51784	162	Cluster-65551.160541,Cluster-65551.177773,Cluster-65551.179364,Cluster-65551.142597,Cluster-65551.46491,Cluster-65551.105086,Cluster-65551.205417,Cluster-65551.114172,Cluster-65551.1881,Cluster-65551.60028,Cluster-65551.124654,Cluster-65551.1334,Cluster-65551.102781,Cluster-65551.50470,Cluster-65551.1764,Cluster-65551.81565,Cluster-65551.129637,Cluster-65551.174742,Cluster-65551.114791,Cluster-65…	77	Cluster-65551.182785,Cluster-65551.138475,Cluster-65551.159996,Cluster-65551.142899,Cluster-65551.128211,Cluster-65551.180229,Cluster-65551.136504,Cluster-65551.116758,Cluster-65551.128427,Cluster-65551.123596,Cluster-65551.152576,Cluster-65551.106522,Cluster-65551.163035,Cluster-65551.131758,Cluster-65551.124267,Cluster-65551.130587,Cluster-65551.131573,Cluster-65551.158334,Cluster-65551.149989,…
GO:0016462	pyrophosphatase activity	molecular_function	3.0301e-05	0.010978	241	3493	2243	51784	163	Cluster-65551.181697,Cluster-65551.78173,Cluster-65551.181606,Cluster-65551.176974,Cluster-65551.78172,Cluster-65551.140963,Cluster-65551.46492,Cluster-65551.191668,Cluster-65551.57991,Cluster-65551.127720,Cluster-65551.171739,Cluster-65551.156774,Cluster-65551.105608,Cluster-65551.102783,Cluster-65551.40314,Cluster-65551.29539,Cluster-65551.114791,Cluster-65551.174742,Cluster-65551.129637,Cluste…	78	Cluster-65551.131758,Cluster-65551.163035,Cluster-65551.106522,Cluster-65551.152576,Cluster-65551.123596,Cluster-65551.136504,Cluster-65551.128211,Cluster-65551.116758,Cluster-65551.180229,Cluster-65551.128427,Cluster-65551.142899,Cluster-65551.138475,Cluster-65551.159996,Cluster-65551.182785,Cluster-65551.137822,Cluster-65551.139814,Cluster-65551.157871,Cluster-65551.127563,Cluster-65551.135324,…
GO:0016817	hydrolase activity, acting on acid anhydrides	molecular_function	0.00061718	0.01118	260	3493	2572	51784	176	Cluster-65551.142597,Cluster-65551.46491,Cluster-65551.196463,Cluster-65551.114791,Cluster-65551.1764,Cluster-65551.102781,Cluster-65551.1334,Cluster-65551.40314,Cluster-65551.171739,Cluster-65551.57991,Cluster-65551.78173,Cluster-65551.181606,Cluster-65551.45715,Cluster-65551.169075,Cluster-65551.151328,Cluster-65551.111292,Cluster-65551.120866,Cluster-65551.132287,Cluster-65551.123554,Cluster-6…	84	Cluster-65551.159996,Cluster-65551.182785,Cluster-65551.142899,Cluster-65551.180229,Cluster-65551.136504,Cluster-65551.116758,Cluster-65551.128211,Cluster-65551.155534,Cluster-65551.106522,Cluster-65551.163035,Cluster-65551.84390,Cluster-65551.149989,Cluster-65551.158334,Cluster-65551.124267,Cluster-65551.70403,Cluster-65551.125004,Cluster-65551.139684,Cluster-65551.111557,Cluster-65551.127563,Cl…
GO:0043167	ion binding	molecular_function	4.5065e-05	0.015238	997	3493	11736	51784	561	Cluster-65551.205337,Cluster-65551.126639,Cluster-65551.111634,Cluster-65551.161639,Cluster-65551.128916,Cluster-65551.163082,Cluster-65551.1300,Cluster-65551.26575,Cluster-65551.117787,Cluster-65551.126114,Cluster-65551.83086,Cluster-65551.140636,Cluster-65551.69999,Cluster-65551.155568,Cluster-65551.110859,Cluster-65551.126181,Cluster-65551.991,Cluster-65551.96367,Cluster-65551.121658,Cluster-6…	436	Cluster-65551.148392,Cluster-65551.89297,Cluster-65551.180695,Cluster-65551.128568,Cluster-65551.183207,Cluster-65551.166696,Cluster-65551.135616,Cluster-65551.147933,Cluster-65551.129317,Cluster-65551.130587,Cluster-65551.176444,Cluster-65551.154153,Cluster-65551.151211,Cluster-65551.157439,Cluster-65551.82924,Cluster-65551.133504,Cluster-65551.133518,Cluster-65551.176995,Cluster-65551.112320,Cl…
GO:0046872	metal ion binding	molecular_function	7.8525e-05	0.023428	603	3493	6868	51784	329	Cluster-65551.152591,Cluster-65551.127676,Cluster-65551.169732,Cluster-65551.152881,Cluster-65551.143871,Cluster-65551.131810,Cluster-65551.163290,Cluster-65551.133015,Cluster-65551.52954,Cluster-65551.105290,Cluster-65551.171472,Cluster-65551.122859,Cluster-65551.86500,Cluster-65551.158989,Cluster-65551.158135,Cluster-65551.125351,Cluster-65551.135621,Cluster-70977.0,Cluster-65551.150938,Cluster…	274	Cluster-65551.56090,Cluster-65551.157503,Cluster-65551.89654,Cluster-65551.161858,Cluster-65551.157630,Cluster-65551.128626,Cluster-65551.147761,Cluster-65551.145877,Cluster-65551.73300,Cluster-65551.179697,Cluster-65551.85336,Cluster-65551.189218,Cluster-65551.135615,Cluster-65551.72000,Cluster-65551.102668,Cluster-65551.127145,Cluster-65551.146251,Cluster-65551.182049,Cluster-65551.86658,Cluste…
GO:0043169	cation binding	molecular_function	0.00011032	0.031085	607	3493	6933	51784	329	Cluster-65551.163290,Cluster-65551.133015,Cluster-65551.105290,Cluster-65551.52954,Cluster-65551.171472,Cluster-65551.152591,Cluster-65551.127676,Cluster-65551.143871,Cluster-65551.152881,Cluster-65551.131810,Cluster-65551.169732,Cluster-70977.0,Cluster-65551.150938,Cluster-65551.1043,Cluster-65551.125351,Cluster-65551.135621,Cluster-65551.156541,Cluster-65551.176724,Cluster-65551.130842,Cluster-…	278	Cluster-65551.128626,Cluster-65551.147761,Cluster-65551.161858,Cluster-65551.56090,Cluster-65551.89654,Cluster-65551.157503,Cluster-65551.157630,Cluster-65551.127145,Cluster-65551.102668,Cluster-65551.72000,Cluster-65551.73300,Cluster-65551.145877,Cluster-65551.179697,Cluster-65551.189218,Cluster-65551.135615,Cluster-65551.85336,Cluster-65551.79429,Cluster-65551.86658,Cluster-65551.130951,Cluster…
GO:0005488	binding	molecular_function	3.328e-05	0.071276	2007	3493	26040	51784	1129	Cluster-65551.205734,Cluster-65551.102928,Cluster-65551.114978,Cluster-65551.125357,Cluster-65551.55791,Cluster-65551.997,Cluster-65551.20008,Cluster-65551.182496,Cluster-65551.147924,Cluster-65551.129680,Cluster-65551.102559,Cluster-65551.120332,Cluster-65551.87302,Cluster-65551.171738,Cluster-65551.141224,Cluster-65551.134686,Cluster-65551.152700,Cluster-65551.134474,Cluster-65551.111508,Cluste…	878	Cluster-65551.172305,Cluster-65551.162471,Cluster-65551.162398,Cluster-65551.113177,Cluster-65551.176302,Cluster-65551.120930,Cluster-65551.146792,Cluster-65551.118349,Cluster-65551.81782,Cluster-65551.135605,Cluster-65551.119557,Cluster-65551.119975,Cluster-65551.140227,Cluster-65551.117738,Cluster-65551.181868,Cluster-65551.74491,Cluster-65551.85178,Cluster-65551.139816,Cluster-65551.162229,Clu…
GO:0016818	hydrolase activity, acting on acid anhydrides, in phosphorus-containing anhydrides	molecular_function	0.00033622	0.071276	243	3493	2337	51784	165	Cluster-65551.26575,Cluster-65551.31328,Cluster-65551.1300,Cluster-65551.53834,Cluster-65551.155568,Cluster-65551.124013,Cluster-65551.167140,Cluster-65551.133785,Cluster-79246.0,Cluster-65551.120866,Cluster-65551.154653,Cluster-65551.95026,Cluster-65551.59397,Cluster-65551.169075,Cluster-65551.45715,Cluster-65551.124624,Cluster-65551.126181,Cluster-65551.61970,Cluster-65551.114834,Cluster-65551.…	78	Cluster-65551.106386,Cluster-65551.140399,Cluster-65551.127832,Cluster-65551.148392,Cluster-65551.130587,Cluster-65551.124267,Cluster-65551.149989,Cluster-65551.158334,Cluster-65551.131573,Cluster-65551.70403,Cluster-65551.128568,Cluster-65551.160271,Cluster-65551.140712,Cluster-65551.129317,Cluster-65551.166696,Cluster-65551.157871,Cluster-65551.139814,Cluster-65551.137822,Cluster-65551.139684,C…
GO:0005201	extracellular matrix structural constituent	molecular_function	0.00075456	0.13197	18	3493	52	51784	3	Cluster-65551.84918,Cluster-65551.78467,Cluster-65551.84929	15	Cluster-65551.63993,Cluster-65551.116738,Cluster-65551.146731,Cluster-65551.50854,Cluster-65551.158334,Cluster-65551.87995,Cluster-65551.172274,Cluster-65551.161162,Cluster-65551.157694,Cluster-65551.180959,Cluster-65551.172275,Cluster-65551.158438,Cluster-65551.181625,Cluster-65551.153177,Cluster-65551.89062
GO:0032403	protein complex binding	molecular_function	0.0021648	0.34313	71	3493	503	51784	51	Cluster-65551.176897,Cluster-65551.159723,Cluster-65551.140963,Cluster-65551.127940,Cluster-65551.78173,Cluster-65551.181697,Cluster-65551.127538,Cluster-65551.160541,Cluster-65551.1143,Cluster-65551.133516,Cluster-65551.133082,Cluster-65551.93196,Cluster-65551.174742,Cluster-65551.129637,Cluster-65551.1764,Cluster-65551.126734,Cluster-65551.169010,Cluster-65551.150237,Cluster-65551.29539,Cluster…	20	Cluster-65551.180229,Cluster-65551.119888,Cluster-65551.144715,Cluster-65551.152576,Cluster-65551.132261,Cluster-65551.145517,Cluster-65551.130379,Cluster-65551.134479,Cluster-65551.136023,Cluster-65551.95945,Cluster-65551.111557,Cluster-65551.135324,Cluster-65551.112134,Cluster-65551.115191,Cluster-65551.129317,Cluster-65551.166696,Cluster-65551.138664,Cluster-65551.156653,Cluster-65551.140399,C…
