# Supplementary material for: Complex and dynamic transcriptional changes allow the helminth Fasciola gigantica to adjust to its intermediate snail and definitive mammalian hosts
Source: BMC Genomics. 2019 Oct 12;20:729. doi: 10.1186/s12864-019-6103-5 (PMC6790025; doi:10.1186/s12864-019-6103-5)
Supplement: Supplementary file 2 — Additional file 2: Table S2. Unique GO terms associated with snail and buffalo-associated lifecycle stages. [file 12864_2019_6103_MOESM2_ESM.xlsx]

## Sheet: Sheet1
Additional file 2_Table S2: Unique Gene Ontology terms associated with snail and buffalo-associated lifecycle stages
GO term ID	GO term description	GO term category	Associated host
GO:0009060	aerobic respiration	Biological Process	Buffalo
GO:0009249	protein lipoylation	Biological Process	Buffalo
GO:0009968	negative regulation of signal transduction	Biological Process	Buffalo
GO:0015689	molybdate ion transport	Biological Process	Buffalo
GO:0015878	biotin transport	Biological Process	Buffalo
GO:0015995	chlorophyll biosynthetic process	Biological Process	Buffalo
GO:0016311	dephosphorylation	Biological Process	Buffalo
GO:0030255	protein secretion by the type IV secretion system	Biological Process	Buffalo
GO:0030500	regulation of bone mineralization	Biological Process	Buffalo
GO:0042158	lipoprotein biosynthetic process	Biological Process	Buffalo
GO:0048544	recognition of pollen	Biological Process	Buffalo
GO:0051249	regulation of lymphocyte activation	Biological Process	Buffalo
GO:0000736	double-strand break repair via single-strand annealing, removal of nonhomologous ends	Biological Process	Snail
GO:0002218	activation of innate immune response	Biological Process	Snail
GO:0002532	production of molecular mediator involved in inflammatory response	Biological Process	Snail
GO:0006066	alcohol metabolic process	Biological Process	Snail
GO:0006075	(1->3)-beta-D-glucan biosynthetic process	Biological Process	Snail
GO:0006423	cysteinyl-tRNA aminoacylation	Biological Process	Snail
GO:0006493	protein O-linked glycosylation	Biological Process	Snail
GO:0006809	nitric oxide biosynthetic process	Biological Process	Snail
GO:0006954	inflammatory response	Biological Process	Snail
GO:0007338	single fertilization	Biological Process	Snail
GO:0007605	sensory perception of sound	Biological Process	Snail
GO:0007618	mating	Biological Process	Snail
GO:0008285	negative regulation of cell proliferation	Biological Process	Snail
GO:0008406	gonad development	Biological Process	Snail
GO:0009072	aromatic amino acid family metabolic process	Biological Process	Snail
GO:0009166	nucleotide catabolic process	Biological Process	Snail
GO:0009403	toxin biosynthetic process	Biological Process	Snail
GO:0009411	response to UV	Biological Process	Snail
GO:0009446	putrescine biosynthetic process	Biological Process	Snail
GO:0009725	response to hormone	Biological Process	Snail
GO:0009888	tissue development	Biological Process	Snail
GO:0009953	dorsal/ventral pattern formation	Biological Process	Snail
GO:0010273	detoxification of copper ion	Biological Process	Snail
GO:0015675	nickel cation transport	Biological Process	Snail
GO:0015711	organic anion transport	Biological Process	Snail
GO:0015740	C4-dicarboxylate transport	Biological Process	Snail
GO:0015803	branched-chain amino acid transport	Biological Process	Snail
GO:0015813	L-glutamate transport	Biological Process	Snail
GO:0016052	carbohydrate catabolic process	Biological Process	Snail
GO:0016237	lysosomal microautophagy	Biological Process	Snail
GO:0018142	protein-DNA covalent cross-linking	Biological Process	Snail
GO:0018189	pyrroloquinoline quinone biosynthetic process	Biological Process	Snail
GO:0019217	regulation of fatty acid metabolic process	Biological Process	Snail
GO:0019288	isopentenyl diphosphate biosynthetic process, methylerythritol 4-phosphate pathway	Biological Process	Snail
GO:0019290	siderophore biosynthetic process	Biological Process	Snail
GO:0019441	tryptophan catabolic process to kynurenine	Biological Process	Snail
GO:0019491	ectoine biosynthetic process	Biological Process	Snail
GO:0021549	cerebellum development	Biological Process	Snail
GO:0022008	neurogenesis	Biological Process	Snail
GO:0030182	neuron differentiation	Biological Process	Snail
GO:0030245	cellulose catabolic process	Biological Process	Snail
GO:0030416	methylamine metabolic process	Biological Process	Snail
GO:0030418	nicotianamine biosynthetic process	Biological Process	Snail
GO:0031532	actin cytoskeleton reorganization	Biological Process	Snail
GO:0031640	killing of cells of other organism	Biological Process	Snail
GO:0032007	negative regulation of TOR signaling	Biological Process	Snail
GO:0032481	positive regulation of type I interferon production	Biological Process	Snail
GO:0032774	RNA biosynthetic process	Biological Process	Snail
GO:0032955	regulation of barrier septum assembly	Biological Process	Snail
GO:0034080	CENP-A containing nucleosome assembly	Biological Process	Snail
GO:0034755	iron ion transmembrane transport	Biological Process	Snail
GO:0035444	nickel cation transmembrane transport	Biological Process	Snail
GO:0042173	egulation of sporulation resulting in formation of a cellular spore	Biological Process	Snail
GO:0042207	styrene catabolic process	Biological Process	Snail
GO:0043462	regulation of ATPase activity	Biological Process	Snail
GO:0043683	type IV pilus biogenesis	Biological Process	Snail
GO:0044763	single-organism cellular process	Biological Process	Snail
GO:0045046	protein import into peroxisome membrane	Biological Process	Snail
GO:0045132	meiotic chromosome segregation	Biological Process	Snail
GO:0045227	capsule polysaccharide biosynthetic process	Biological Process	Snail
GO:0046325	negative regulation of glucose import	Biological Process	Snail
GO:0046373	L-arabinose metabolic process	Biological Process	Snail
GO:0046649	lymphocyte activation	Biological Process	Snail
GO:0046903	secretion	Biological Process	Snail
GO:0046999	regulation of conjugation	Biological Process	Snail
GO:0048011	neurotrophin TRK receptor signaling pathway	Biological Process	Snail
GO:0048731	system development	Biological Process	Snail
GO:0050853	B cell receptor signaling pathway	Biological Process	Snail
GO:0050912	detection of chemical stimulus involved in sensory perception of taste	Biological Process	Snail
GO:0050992	dimethylallyl diphosphate biosynthetic process	Biological Process	Snail
GO:0051168	nuclear export	Biological Process	Snail
GO:0051191	prosthetic group biosynthetic process	Biological Process	Snail
GO:0051304	chromosome separation	Biological Process	Snail
GO:0051479	mannosylglycerate biosynthetic process	Biological Process	Snail
GO:0060567	negative regulation of DNA-templated transcription, termination	Biological Process	Snail
GO:0060967	negative regulation of gene silencing by RNA	Biological Process	Snail
GO:0071585	detoxification of cadmium ion	Biological Process	Snail
GO:0072519	parasitism	Biological Process	Snail
GO:0090630	activation of GTPase activity	Biological Process	Snail
GO:0098657	import into cell	Biological Process	Snail
GO:1900758	negative regulation of D-amino-acid oxidase activity	Biological Process	Snail
GO:0001000	bacterial-type RNA polymerase core enzyme binding	Molecular Function	Buffalo
GO:0003908	methylated-DNA-[protein]-cysteine S-methyltransferase activity	Molecular Function	Buffalo
GO:0004399	histidinol dehydrogenase activity	Molecular Function	Buffalo
GO:0004592	pantoate-beta-alanine ligase activity	Molecular Function	Buffalo
GO:0005129	granulocyte macrophage colony-stimulating factor receptor binding	Molecular Function	Buffalo
GO:0008198	ferrous iron binding	Molecular Function	Buffalo
GO:0008658	penicillin binding	Molecular Function	Buffalo
GO:0008686	3,4-dihydroxy-2-butanone-4-phosphate synthase activity	Molecular Function	Buffalo
GO:0008791	arginine N-succinyltransferase activity	Molecular Function	Buffalo
GO:0009029	tetraacyldisaccharide 4'-kinase activity	Molecular Function	Buffalo
GO:0015098	molybdate ion transmembrane transporter activity	Molecular Function	Buffalo
GO:0015225	biotin transporter activity	Molecular Function	Buffalo
GO:0016158	3-phytase activity	Molecular Function	Buffalo
GO:0016989	sigma factor antagonist activity	Molecular Function	Buffalo
GO:0019900	kinase binding	Molecular Function	Buffalo
GO:0030337	DNA polymerase processivity factor activity	Molecular Function	Buffalo
GO:0033926	glycopeptide alpha-N-acetylgalactosaminidase activity	Molecular Function	Buffalo
GO:0046422	violaxanthin de-epoxidase activity	Molecular Function	Buffalo
GO:0046848	hydroxyapatite binding	Molecular Function	Buffalo
GO:0047355	CDP-glycerol glycerophosphotransferase activity	Molecular Function	Buffalo
GO:0050380	undecaprenyl-diphosphatase activity	Molecular Function	Buffalo
GO:0050518	2-C-methyl-D-erythritol 4-phosphate cytidylyltransferase activity	Molecular Function	Buffalo
GO:0000030	mannosyltransferase activity	Molecular Function	Snail
GO:0000400	four-way junction DNA binding	Molecular Function	Snail
GO:0003726	double-stranded RNA adenosine deaminase activity	Molecular Function	Snail
GO:0003843	1,3-beta-D-glucan synthase activity	Molecular Function	Snail
GO:0003849	3-deoxy-7-phosphoheptulonate synthase activity	Molecular Function	Snail
GO:0003941	L-serine ammonia-lyase activity	Molecular Function	Snail
GO:0004026	alcohol O-acetyltransferase activity	Molecular Function	Snail
GO:0004061	arylformamidase activity	Molecular Function	Snail
GO:0004096	catalase activity	Molecular Function	Snail
GO:0004134	4-alpha-glucanotransferase activity	Molecular Function	Snail
GO:0004334	fumarylacetoacetase activity	Molecular Function	Snail
GO:0004411	homogentisate 1,2-dioxygenase activity	Molecular Function	Snail
GO:0004415	hyalurononglucosaminidase activity	Molecular Function	Snail
GO:0004425	indole-3-glycerol-phosphate synthase activity	Molecular Function	Snail
GO:0004517	nitric-oxide synthase activity	Molecular Function	Snail
GO:0004520	endodeoxyribonuclease activity	Molecular Function	Snail
GO:0004521	endoribonuclease activity	Molecular Function	Snail
GO:0004612	phosphoenolpyruvate carboxykinase (ATP) activity	Molecular Function	Snail
GO:0004640	phosphoribosylanthranilate isomerase activity	Molecular Function	Snail
GO:0004677	DNA-dependent protein kinase activity	Molecular Function	Snail
GO:0004800	thyroxine 5'-deiodinase activity	Molecular Function	Snail
GO:0004817	cysteine-tRNA ligase activity	Molecular Function	Snail
GO:0004896	cytokine receptor activity	Molecular Function	Snail
GO:0005134	interleukin-2 receptor binding	Molecular Function	Snail
GO:0005138	interleukin-6 receptor binding	Molecular Function	Snail
GO:0005381	iron ion transmembrane transporter activity	Molecular Function	Snail
GO:0008097	5S rRNA binding	Molecular Function	Snail
GO:0008107	galactoside 2-alpha-L-fucosyltransferase activity	Molecular Function	Snail
GO:0008373	sialyltransferase activity	Molecular Function	Snail
GO:0008430	selenium binding	Molecular Function	Snail
GO:0008514	organic anion transmembrane transporter activity	Molecular Function	Snail
GO:0008527	taste receptor activity	Molecular Function	Snail
GO:0008733	L-arabinose isomerase activity	Molecular Function	Snail
GO:0008810	cellulase activity	Molecular Function	Snail
GO:0008813	chorismate lyase activity	Molecular Function	Snail
GO:0008837	diaminopimelate epimerase activity	Molecular Function	Snail
GO:0008918	lipopolysaccharide 3-alpha-galactosyltransferase activity	Molecular Function	Snail
GO:0008927	mannonate dehydratase activity	Molecular Function	Snail
GO:0008990	rRNA (guanine-N2-)-methyltransferase activity	Molecular Function	Snail
GO:0009015	N-succinylarginine dihydrolase activity	Molecular Function	Snail
GO:0009916	alternative oxidase activity	Molecular Function	Snail
GO:0015099	nickel cation transmembrane transporter activity	Molecular Function	Snail
GO:0015343	siderophore transmembrane transporter activity	Molecular Function	Snail
GO:0015501	glutamate:sodium symporter activity	Molecular Function	Snail
GO:0015556	C4-dicarboxylate transmembrane transporter activity	Molecular Function	Snail
GO:0015658	branched-chain amino acid transmembrane transporter activity	Molecular Function	Snail
GO:0016645	oxidoreductase activity, acting on the CH-NH group of donors	Molecular Function	Snail
GO:0016708	oxidoreductase activity, acting on paired donors	Molecular Function	Snail
GO:0016837	carbon-oxygen lyase activity, acting on polysaccharides	Molecular Function	Snail
GO:0016851	magnesium chelatase activity	Molecular Function	Snail
GO:0016903	oxidoreductase activity, acting on the aldehyde or oxo group of donors	Molecular Function	Snail
GO:0030410	nicotianamine synthase activity	Molecular Function	Snail
GO:0032403	protein complex binding	Molecular Function	Snail
GO:0033990	ectoine synthase activity	Molecular Function	Snail
GO:0034061	DNA polymerase activity	Molecular Function	Snail
GO:0042624	ATPase activity, uncoupled	Molecular Function	Snail
GO:0046812	host cell surface binding	Molecular Function	Snail
GO:0047961	glycine N-acyltransferase activity	Molecular Function	Snail
GO:0050504	mannosyl-3-phosphoglycerate synthase activity	Molecular Function	Snail
GO:0050840	extracellular matrix binding	Molecular Function	Snail
GO:0051745	4-hydroxy-3-methylbut-2-en-1-yl diphosphate reductase activity	Molecular Function	Snail
GO:0070336	flap-structured DNA binding	Molecular Function	Snail
GO:0097351	toxin-antitoxin pair type II binding	Molecular Function	Snail
