# Supplementary material for: Complex and dynamic transcriptional changes allow the helminth Fasciola gigantica to adjust to its intermediate snail and definitive mammalian hosts
Source: BMC Genomics. 2019 Oct 12;20:729. doi: 10.1186/s12864-019-6103-5 (PMC6790025; doi:10.1186/s12864-019-6103-5)
Supplement: Supplementary file 4 — Additional file 4: Table S3. Gene ontology enrichment cluster analysis of the unigenes transcribed by eight Fasciola gigantica lifecycle stages. [file 12864_2019_6103_MOESM4_ESM.xlsx]

## Sheet: Gene_clusters
Additional file 4_Table S3: Gene ontology enrichment cluster analysis of the unigenes transcribed by eight Fasciola gigantica lifecycle stages. In brackets denotes the number of unigenes per cluster.
C0 (5109 genes)	C1 (1574 genes)	C2 (1343 genes)	C3 (1076 genes)	C4 (1075 genes)	C5 (3082 genes)	C6 (724 genes)	C7 (93 genes)	C8 (1518 genes)	C9 (249 genes)	C10 (556 genes)	C11 (25 genes)	C12 (337 genes)	C13 (1303 genes)	C14 (3635 genes)	C15 (708 genes)
Cluster-35379.1	Cluster-21968.0	Cluster-100020.0	Cluster-100037.0	Cluster-100571.0	Cluster-10.1	Cluster-14654.0	Cluster-65551.100023	Cluster-1736.0	Cluster-65551.100124	Cluster-65551.100000	Cluster-65551.118871	Cluster-17613.0	Cluster-16423.0	Cluster-100001.0	Cluster-100.0
Cluster-37101.0	Cluster-38495.0	Cluster-35892.2	Cluster-100088.0	Cluster-100668.0	Cluster-13364.1	Cluster-1502.0	Cluster-65551.100352	Cluster-1832.0	Cluster-65551.100809	Cluster-65551.100723	Cluster-65551.122855	Cluster-18894.0	Cluster-16441.0	Cluster-13287.0	Cluster-100311.0
Cluster-37489.0	Cluster-59529.0	Cluster-41584.1	Cluster-100124.1	Cluster-59704.0	Cluster-14256.0	Cluster-15385.0	Cluster-65551.10088	Cluster-1898.0	Cluster-65551.101287	Cluster-65551.100956	Cluster-65551.123658	Cluster-20537.0	Cluster-16497.0	Cluster-13416.0	Cluster-10886.1
Cluster-37572.0	Cluster-65551.100104	Cluster-42117.0	Cluster-100140.0	Cluster-65551.100995	Cluster-14293.0	Cluster-30855.0	Cluster-65551.101635	Cluster-25079.0	Cluster-65551.102032	Cluster-65551.101788	Cluster-65551.125100	Cluster-20722.0	Cluster-16520.0	Cluster-13851.0	Cluster-11.0
Cluster-44184.0	Cluster-65551.100196	Cluster-42659.0	Cluster-100316.0	Cluster-65551.101097	Cluster-14384.0	Cluster-49342.0	Cluster-65551.104036	Cluster-30063.0	Cluster-65551.103717	Cluster-65551.101841	Cluster-65551.130333	Cluster-23898.0	Cluster-16562.0	Cluster-14248.0	Cluster-110.0
Cluster-60487.0	Cluster-65551.100329	Cluster-42858.0	Cluster-100316.1	Cluster-65551.101165	Cluster-14895.0	Cluster-55667.0	Cluster-65551.108000	Cluster-30159.0	Cluster-65551.104000	Cluster-65551.102588	Cluster-65551.131583	Cluster-27865.0	Cluster-16598.1	Cluster-14886.0	Cluster-115.0
Cluster-61390.0	Cluster-65551.100502	Cluster-42863.0	Cluster-100336.0	Cluster-65551.101285	Cluster-14993.1	Cluster-55729.0	Cluster-65551.108113	Cluster-30396.0	Cluster-65551.104219	Cluster-65551.103040	Cluster-65551.136030	Cluster-34032.0	Cluster-16721.0	Cluster-14892.0	Cluster-116.0
Cluster-63136.0	Cluster-65551.101020	Cluster-43747.0	Cluster-100348.0	Cluster-65551.101905	Cluster-15049.0	Cluster-55784.0	Cluster-65551.108340	Cluster-30669.0	Cluster-65551.104977	Cluster-65551.103622	Cluster-65551.142165	Cluster-35854.0	Cluster-16730.1	Cluster-14908.0	Cluster-119.0
Cluster-64561.1	Cluster-65551.101364	Cluster-43957.0	Cluster-100396.0	Cluster-65551.101933	Cluster-15124.0	Cluster-56425.1	Cluster-65551.110328	Cluster-30713.0	Cluster-65551.105535	Cluster-65551.103736	Cluster-65551.143811	Cluster-37172.0	Cluster-16865.0	Cluster-14962.0	Cluster-120.0
Cluster-65551.100101	Cluster-65551.101723	Cluster-44115.0	Cluster-100413.0	Cluster-65551.102601	Cluster-15145.0	Cluster-62241.0	Cluster-65551.112063	Cluster-30719.0	Cluster-65551.105733	Cluster-65551.103746	Cluster-65551.161528	Cluster-38391.0	Cluster-17474.0	Cluster-15405.1	Cluster-125.0
Cluster-65551.100162	Cluster-65551.102041	Cluster-44266.0	Cluster-100535.0	Cluster-65551.102783	Cluster-15438.0	Cluster-65344.0	Cluster-65551.112117	Cluster-30731.0	Cluster-65551.106511	Cluster-65551.103798	Cluster-65551.54291	Cluster-40807.0	Cluster-17825.0	Cluster-15697.0	Cluster-129.0
Cluster-65551.100168	Cluster-65551.102069	Cluster-44442.0	Cluster-100535.1	Cluster-65551.102824	Cluster-15494.0	Cluster-65551.100455	Cluster-65551.113145	Cluster-31360.0	Cluster-65551.106576	Cluster-65551.104232	Cluster-65551.55908	Cluster-42365.0	Cluster-17833.0	Cluster-16041.0	Cluster-12928.0
Cluster-65551.100267	Cluster-65551.102461	Cluster-44515.0	Cluster-100564.0	Cluster-65551.102947	Cluster-15529.1	Cluster-65551.101123	Cluster-65551.115568	Cluster-31402.0	Cluster-65551.107142	Cluster-65551.104617	Cluster-65551.57280	Cluster-42548.0	Cluster-18078.0	Cluster-16235.0	Cluster-132.0
Cluster-65551.100408	Cluster-65551.102547	Cluster-44533.0	Cluster-100567.0	Cluster-65551.103039	Cluster-15552.0	Cluster-65551.101169	Cluster-65551.116777	Cluster-31477.0	Cluster-65551.107703	Cluster-65551.105276	Cluster-65551.57688	Cluster-42681.0	Cluster-18092.0	Cluster-16647.0	Cluster-13254.0
Cluster-65551.100497	Cluster-65551.102707	Cluster-44554.0	Cluster-100608.0	Cluster-65551.103067	Cluster-15620.0	Cluster-65551.101224	Cluster-65551.117484	Cluster-31716.0	Cluster-65551.107716	Cluster-65551.105467	Cluster-65551.58075	Cluster-42761.0	Cluster-18780.0	Cluster-17367.1	Cluster-13475.0
Cluster-65551.100526	Cluster-65551.102876	Cluster-44565.0	Cluster-100615.0	Cluster-65551.103457	Cluster-15836.0	Cluster-65551.101410	Cluster-65551.117843	Cluster-31913.1	Cluster-65551.108318	Cluster-65551.106921	Cluster-65551.72446	Cluster-43447.0	Cluster-19402.0	Cluster-1744.0	Cluster-135.0
Cluster-65551.100577	Cluster-65551.103606	Cluster-44645.0	Cluster-100631.1	Cluster-65551.103475	Cluster-15855.0	Cluster-65551.103308	Cluster-65551.119854	Cluster-32035.0	Cluster-65551.108442	Cluster-65551.108177	Cluster-65551.89928	Cluster-44059.0	Cluster-20799.0	Cluster-27132.0	Cluster-13608.0
Cluster-65551.100594	Cluster-65551.103608	Cluster-44793.0	Cluster-100667.0	Cluster-65551.103477	Cluster-16528.0	Cluster-65551.105095	Cluster-65551.120434	Cluster-32203.0	Cluster-65551.108816	Cluster-65551.108279	Cluster-65551.95289	Cluster-45779.0	Cluster-20874.0	Cluster-30947.0	Cluster-13792.0
Cluster-65551.100604	Cluster-65551.103674	Cluster-44879.0	Cluster-100696.0	Cluster-65551.103706	Cluster-16563.0	Cluster-65551.105100	Cluster-65551.123772	Cluster-32210.0	Cluster-65551.110840	Cluster-65551.109695	Cluster-68949.0	Cluster-46461.0	Cluster-20952.0	Cluster-31395.0	Cluster-13957.0
Cluster-65551.100630	Cluster-65551.104287	Cluster-45042.0	Cluster-100708.0	Cluster-65551.103847	Cluster-16658.0	Cluster-65551.105336	Cluster-65551.125012	Cluster-32238.0	Cluster-65551.111310	Cluster-65551.110684	Cluster-69194.0	Cluster-47874.0	Cluster-21216.0	Cluster-35300.0	Cluster-14353.0
Cluster-65551.100686	Cluster-65551.104337	Cluster-45105.0	Cluster-100728.0	Cluster-65551.103992	Cluster-16665.0	Cluster-65551.105647	Cluster-65551.125013	Cluster-32602.0	Cluster-65551.111832	Cluster-65551.111718	Cluster-69816.0	Cluster-47939.0	Cluster-21774.0	Cluster-36683.1	Cluster-14360.0
Cluster-65551.100739	Cluster-65551.104671	Cluster-45248.0	Cluster-100762.0	Cluster-65551.104780	Cluster-16836.0	Cluster-65551.10723	Cluster-65551.126519	Cluster-32723.0	Cluster-65551.112391	Cluster-65551.111727	Cluster-69967.0	Cluster-48884.0	Cluster-22016.0	Cluster-39443.0	Cluster-144.0
Cluster-65551.100786	Cluster-65551.104758	Cluster-48164.1	Cluster-100844.0	Cluster-65551.104932	Cluster-17601.0	Cluster-65551.107291	Cluster-65551.127535	Cluster-32763.0	Cluster-65551.113170	Cluster-65551.111957	Cluster-70021.0	Cluster-50669.0	Cluster-22871.0	Cluster-39905.0	Cluster-14609.0
Cluster-65551.100862	Cluster-65551.104825	Cluster-57718.3	Cluster-100884.0	Cluster-65551.105092	Cluster-26894.1	Cluster-65551.10732	Cluster-65551.127644	Cluster-32774.0	Cluster-65551.114264	Cluster-65551.112889	Cluster-70876.0	Cluster-56692.0	Cluster-22890.0	Cluster-40080.0	Cluster-14656.0
Cluster-65551.100882	Cluster-65551.105072	Cluster-62069.0	Cluster-100891.0	Cluster-65551.105643	Cluster-30749.0	Cluster-65551.107522	Cluster-65551.129228	Cluster-32854.1	Cluster-65551.114670	Cluster-65551.113183	Cluster-71006.0	Cluster-56771.0	Cluster-23292.0	Cluster-41063.0	Cluster-14690.0
Cluster-65551.100909	Cluster-65551.105140	Cluster-62870.0	Cluster-100933.0	Cluster-65551.105678	Cluster-31093.0	Cluster-65551.107635	Cluster-65551.129892	Cluster-32941.0	Cluster-65551.115424	Cluster-65551.113839		Cluster-56927.0	Cluster-23601.0	Cluster-41286.0	Cluster-15.0
Cluster-65551.100917	Cluster-65551.105538	Cluster-62967.0	Cluster-100939.0	Cluster-65551.105935	Cluster-31841.0	Cluster-65551.107880	Cluster-65551.129953	Cluster-33015.0	Cluster-65551.115674	Cluster-65551.113999		Cluster-56962.0	Cluster-23647.0	Cluster-414.1	Cluster-150.0
Cluster-65551.100918	Cluster-65551.105698	Cluster-63124.1	Cluster-41849.1	Cluster-65551.106058	Cluster-32231.0	Cluster-65551.108911	Cluster-65551.130588	Cluster-33113.0	Cluster-65551.117251	Cluster-65551.114203		Cluster-57342.1	Cluster-24034.0	Cluster-426.0	Cluster-151.0
Cluster-65551.100939	Cluster-65551.106005	Cluster-63256.0	Cluster-60799.0	Cluster-65551.106260	Cluster-32365.0	Cluster-65551.109479	Cluster-65551.130681	Cluster-33217.0	Cluster-65551.117477	Cluster-65551.114814		Cluster-57465.0	Cluster-24058.0	Cluster-43166.0	Cluster-15228.0
Cluster-65551.100967	Cluster-65551.106135	Cluster-64424.0	Cluster-61018.0	Cluster-65551.106384	Cluster-32657.0	Cluster-65551.109673	Cluster-65551.133859	Cluster-33511.0	Cluster-65551.117490	Cluster-65551.116236		Cluster-57600.0	Cluster-24570.0	Cluster-44797.0	Cluster-153.0
Cluster-65551.101000	Cluster-65551.106390	Cluster-65551.100016	Cluster-64884.0	Cluster-65551.106820	Cluster-32724.1	Cluster-65551.110414	Cluster-65551.134284	Cluster-33536.0	Cluster-65551.118917	Cluster-65551.117431		Cluster-57639.2	Cluster-24710.0	Cluster-45169.0	Cluster-154.0
Cluster-65551.101004	Cluster-65551.106579	Cluster-65551.100056	Cluster-65126.0	Cluster-65551.107045	Cluster-32938.0	Cluster-65551.112231	Cluster-65551.137060	Cluster-33543.0	Cluster-65551.119130	Cluster-65551.118178		Cluster-57763.0	Cluster-26152.1	Cluster-45221.1	Cluster-15499.0
Cluster-65551.101048	Cluster-65551.106801	Cluster-65551.100212	Cluster-65424.0	Cluster-65551.107048	Cluster-33325.0	Cluster-65551.112272	Cluster-65551.138443	Cluster-33711.0	Cluster-65551.119316	Cluster-65551.118254		Cluster-57970.0	Cluster-26155.0	Cluster-453.0	Cluster-156.0
Cluster-65551.101067	Cluster-65551.107137	Cluster-65551.100458	Cluster-65551.1	Cluster-65551.107177	Cluster-33708.0	Cluster-65551.11259	Cluster-65551.139959	Cluster-34010.1	Cluster-65551.119837	Cluster-65551.118351		Cluster-58163.0	Cluster-26663.0	Cluster-456.0	Cluster-15634.0
Cluster-65551.101116	Cluster-65551.107221	Cluster-65551.100616	Cluster-65551.100039	Cluster-65551.107415	Cluster-33922.0	Cluster-65551.112591	Cluster-65551.140050	Cluster-34042.0	Cluster-65551.120029	Cluster-65551.119049		Cluster-58237.0	Cluster-26848.0	Cluster-45875.0	Cluster-1577.0
Cluster-65551.101122	Cluster-65551.107431	Cluster-65551.100646	Cluster-65551.100057	Cluster-65551.107563	Cluster-33932.0	Cluster-65551.112675	Cluster-65551.140701	Cluster-34248.0	Cluster-65551.122121	Cluster-65551.119550		Cluster-58313.0	Cluster-27314.0	Cluster-46609.1	Cluster-158.0
Cluster-65551.101229	Cluster-65551.107627	Cluster-65551.100677	Cluster-65551.100224	Cluster-65551.107600	Cluster-34543.0	Cluster-65551.112695	Cluster-65551.142067	Cluster-34412.0	Cluster-65551.122732	Cluster-65551.119591		Cluster-58340.0	Cluster-27551.0	Cluster-467.0	Cluster-15849.0
Cluster-65551.101261	Cluster-65551.107691	Cluster-65551.100766	Cluster-65551.100316	Cluster-65551.108289	Cluster-35034.1	Cluster-65551.112813	Cluster-65551.142411	Cluster-34564.0	Cluster-65551.122900	Cluster-65551.119601		Cluster-58399.0	Cluster-27662.0	Cluster-46755.0	Cluster-15850.0
Cluster-65551.101266	Cluster-65551.107992	Cluster-65551.100783	Cluster-65551.100330	Cluster-65551.108304	Cluster-36114.0	Cluster-65551.112903	Cluster-65551.144879	Cluster-34659.0	Cluster-65551.122983	Cluster-65551.120258		Cluster-58405.0	Cluster-27797.0	Cluster-47009.0	Cluster-15993.0
Cluster-65551.101331	Cluster-65551.108290	Cluster-65551.100843	Cluster-65551.100335	Cluster-65551.108420	Cluster-42909.0	Cluster-65551.113146	Cluster-65551.145980	Cluster-34748.0	Cluster-65551.124082	Cluster-65551.120833		Cluster-58507.0	Cluster-28586.0	Cluster-47039.0	Cluster-16396.0
Cluster-65551.101400	Cluster-65551.108671	Cluster-65551.100948	Cluster-65551.100574	Cluster-65551.108517	Cluster-43852.0	Cluster-65551.113791	Cluster-65551.148577	Cluster-34953.0	Cluster-65551.124572	Cluster-65551.120960		Cluster-58568.0	Cluster-28760.0	Cluster-48054.0	Cluster-16436.0
Cluster-65551.101407	Cluster-65551.108763	Cluster-65551.101084	Cluster-65551.100581	Cluster-65551.108597	Cluster-45612.0	Cluster-65551.113924	Cluster-65551.150264	Cluster-35026.1	Cluster-65551.124577	Cluster-65551.121603		Cluster-58577.0	Cluster-28810.0	Cluster-48458.0	Cluster-166.0
Cluster-65551.101470	Cluster-65551.109398	Cluster-65551.101973	Cluster-65551.100657	Cluster-65551.108708	Cluster-46141.0	Cluster-65551.114196	Cluster-65551.150677	Cluster-35117.0	Cluster-65551.125413	Cluster-65551.121674		Cluster-58632.0	Cluster-29038.0	Cluster-490.0	Cluster-16786.0
Cluster-65551.101508	Cluster-65551.109424	Cluster-65551.101974	Cluster-65551.100736	Cluster-65551.109755	Cluster-47124.0	Cluster-65551.114479	Cluster-65551.150727	Cluster-35193.0	Cluster-65551.125876	Cluster-65551.121795		Cluster-58657.0	Cluster-29064.0	Cluster-49035.0	Cluster-1794.1
Cluster-65551.101589	Cluster-65551.109918	Cluster-65551.102001	Cluster-65551.100779	Cluster-65551.109764	Cluster-47980.0	Cluster-65551.114916	Cluster-65551.151254	Cluster-35218.1	Cluster-65551.126173	Cluster-65551.121998		Cluster-58751.0	Cluster-29247.0	Cluster-495.0	Cluster-180.0
Cluster-65551.101610	Cluster-65551.109927	Cluster-65551.102004	Cluster-65551.100881	Cluster-65551.109846	Cluster-51370.0	Cluster-65551.115282	Cluster-65551.152964	Cluster-35520.0	Cluster-65551.126507	Cluster-65551.122283		Cluster-58756.0	Cluster-34541.0	Cluster-49622.0	Cluster-181.0
Cluster-65551.101627	Cluster-65551.109975	Cluster-65551.102121	Cluster-65551.101045	Cluster-65551.109929	Cluster-51961.0	Cluster-65551.115397	Cluster-65551.153163	Cluster-35613.0	Cluster-65551.126896	Cluster-65551.122736		Cluster-58782.0	Cluster-39277.0	Cluster-50561.0	Cluster-187.0
Cluster-65551.101628	Cluster-65551.110012	Cluster-65551.102123	Cluster-65551.101072	Cluster-65551.110301	Cluster-52324.0	Cluster-65551.115519	Cluster-65551.153573	Cluster-35943.0	Cluster-65551.127280	Cluster-65551.122775		Cluster-58863.0	Cluster-39579.0	Cluster-51309.0	Cluster-187.1
Cluster-65551.101638	Cluster-65551.110340	Cluster-65551.102127	Cluster-65551.101175	Cluster-65551.110534	Cluster-52851.0	Cluster-65551.115707	Cluster-65551.153729	Cluster-36749.0	Cluster-65551.127522	Cluster-65551.122926		Cluster-58947.0	Cluster-39979.0	Cluster-53712.0	Cluster-1871.0
Cluster-65551.101678	Cluster-65551.110347	Cluster-65551.102392	Cluster-65551.101176	Cluster-65551.110646	Cluster-52851.1	Cluster-65551.116355	Cluster-65551.156178	Cluster-36798.0	Cluster-65551.127604	Cluster-65551.123663		Cluster-58970.0	Cluster-40309.0	Cluster-53873.0	Cluster-19.0
Cluster-65551.101680	Cluster-65551.110570	Cluster-65551.102514	Cluster-65551.101332	Cluster-65551.110905	Cluster-54098.0	Cluster-65551.116583	Cluster-65551.156846	Cluster-36924.0	Cluster-65551.127901	Cluster-65551.124338		Cluster-59403.0	Cluster-40474.0	Cluster-55846.0	Cluster-190.0
Cluster-65551.101707	Cluster-65551.110596	Cluster-65551.102551	Cluster-65551.101435	Cluster-65551.110943	Cluster-56805.0	Cluster-65551.116770	Cluster-65551.157318	Cluster-37069.0	Cluster-65551.128334	Cluster-65551.124665		Cluster-59460.0	Cluster-40677.0	Cluster-56228.0	Cluster-193.0
Cluster-65551.101741	Cluster-65551.110673	Cluster-65551.102724	Cluster-65551.101436	Cluster-65551.111054	Cluster-57417.2	Cluster-65551.116831	Cluster-65551.157341	Cluster-37805.0	Cluster-65551.128402	Cluster-65551.124753		Cluster-59969.0	Cluster-40845.0	Cluster-57972.0	Cluster-195.0
Cluster-65551.101874	Cluster-65551.110785	Cluster-65551.102836	Cluster-65551.101525	Cluster-65551.111334	Cluster-57930.0	Cluster-65551.117347	Cluster-65551.158177	Cluster-38456.0	Cluster-65551.128461	Cluster-65551.124880		Cluster-60554.0	Cluster-41198.2	Cluster-58414.1	Cluster-196.0
Cluster-65551.101901	Cluster-65551.111291	Cluster-65551.102841	Cluster-65551.101530	Cluster-65551.112202	Cluster-60599.0	Cluster-65551.117416	Cluster-65551.158494	Cluster-38523.2	Cluster-65551.128569	Cluster-65551.125056		Cluster-62472.0	Cluster-41333.0	Cluster-58909.0	Cluster-201.0
Cluster-65551.101963	Cluster-65551.111358	Cluster-65551.102989	Cluster-65551.101630	Cluster-65551.112482	Cluster-61883.1	Cluster-65551.118172	Cluster-65551.162750	Cluster-38535.0	Cluster-65551.128814	Cluster-65551.126073		Cluster-62977.0	Cluster-41643.0	Cluster-58939.0	Cluster-203.0
Cluster-65551.102028	Cluster-65551.111551	Cluster-65551.103028	Cluster-65551.101640	Cluster-65551.112495	Cluster-64703.0	Cluster-65551.118298	Cluster-65551.165346	Cluster-38557.0	Cluster-65551.129038	Cluster-65551.126205		Cluster-63116.0	Cluster-42315.0	Cluster-61009.0	Cluster-2038.0
Cluster-65551.102060	Cluster-65551.111704	Cluster-65551.103050	Cluster-65551.101669	Cluster-65551.113333	Cluster-64966.0	Cluster-65551.120385	Cluster-65551.168385	Cluster-38897.0	Cluster-65551.129271	Cluster-65551.126437		Cluster-64805.1	Cluster-42757.0	Cluster-62519.1	Cluster-204.0
Cluster-65551.102103	Cluster-65551.111918	Cluster-65551.103069	Cluster-65551.101747	Cluster-65551.114088	Cluster-65551.100045	Cluster-65551.121573	Cluster-65551.169998	Cluster-39037.0	Cluster-65551.129299	Cluster-65551.127209		Cluster-65051.0	Cluster-43347.0	Cluster-63824.0	Cluster-205.0
Cluster-65551.102195	Cluster-65551.112125	Cluster-65551.103074	Cluster-65551.101769	Cluster-65551.114150	Cluster-65551.100068	Cluster-65551.121626	Cluster-65551.175198	Cluster-40571.0	Cluster-65551.129560	Cluster-65551.127472		Cluster-65291.0	Cluster-43729.0	Cluster-64160.0	Cluster-206.0
Cluster-65551.102350	Cluster-65551.112401	Cluster-65551.103146	Cluster-65551.101818	Cluster-65551.114475	Cluster-65551.100449	Cluster-65551.122435	Cluster-65551.180360	Cluster-41555.1	Cluster-65551.129776	Cluster-65551.127984		Cluster-65551.100327	Cluster-43984.0	Cluster-65265.0	Cluster-208.0
Cluster-65551.102545	Cluster-65551.112403	Cluster-65551.103157	Cluster-65551.101928	Cluster-65551.115016	Cluster-65551.100452	Cluster-65551.123140	Cluster-65551.180559	Cluster-41918.0	Cluster-65551.129846	Cluster-65551.128098		Cluster-65551.100695	Cluster-44105.0	Cluster-65551.100028	Cluster-209.0
Cluster-65551.102569	Cluster-65551.112864	Cluster-65551.103492	Cluster-65551.102278	Cluster-65551.115083	Cluster-65551.100764	Cluster-65551.123280	Cluster-65551.184348	Cluster-42275.0	Cluster-65551.130081	Cluster-65551.129591		Cluster-65551.101271	Cluster-44328.0	Cluster-65551.100046	Cluster-212.0
Cluster-65551.102710	Cluster-65551.112933	Cluster-65551.103611	Cluster-65551.102410	Cluster-65551.115218	Cluster-65551.101002	Cluster-65551.124151	Cluster-65551.185041	Cluster-42469.0	Cluster-65551.130339	Cluster-65551.129611		Cluster-65551.101880	Cluster-44599.0	Cluster-65551.100182	Cluster-212.1
Cluster-65551.102729	Cluster-65551.113367	Cluster-65551.103840	Cluster-65551.102579	Cluster-65551.115252	Cluster-65551.101005	Cluster-65551.124294	Cluster-65551.187641	Cluster-42526.0	Cluster-65551.131271	Cluster-65551.130536		Cluster-65551.103811	Cluster-44968.0	Cluster-65551.100252	Cluster-214.0
Cluster-65551.102800	Cluster-65551.113415	Cluster-65551.103990	Cluster-65551.102609	Cluster-65551.115497	Cluster-65551.101012	Cluster-65551.124774	Cluster-65551.188347	Cluster-42530.0	Cluster-65551.131481	Cluster-65551.130537		Cluster-65551.103978	Cluster-46682.0	Cluster-65551.100270	Cluster-21629.0
Cluster-65551.102802	Cluster-65551.113496	Cluster-65551.104123	Cluster-65551.102646	Cluster-65551.115537	Cluster-65551.101023	Cluster-65551.124897	Cluster-65551.189005	Cluster-42700.0	Cluster-65551.131598	Cluster-65551.131017		Cluster-65551.104094	Cluster-46912.0	Cluster-65551.100279	Cluster-21629.1
Cluster-65551.102806	Cluster-65551.113569	Cluster-65551.104124	Cluster-65551.102713	Cluster-65551.115692	Cluster-65551.101210	Cluster-65551.125528	Cluster-65551.189571	Cluster-43407.0	Cluster-65551.131925	Cluster-65551.132252		Cluster-65551.104365	Cluster-47355.0	Cluster-65551.100533	Cluster-217.0
Cluster-65551.102864	Cluster-65551.113572	Cluster-65551.104214	Cluster-65551.102739	Cluster-65551.115812	Cluster-65551.101225	Cluster-65551.126834	Cluster-65551.27631	Cluster-43677.0	Cluster-65551.132394	Cluster-65551.132855		Cluster-65551.104968	Cluster-47549.0	Cluster-65551.100561	Cluster-218.0
Cluster-65551.102920	Cluster-65551.114233	Cluster-65551.104425	Cluster-65551.102853	Cluster-65551.115814	Cluster-65551.10123	Cluster-65551.12721	Cluster-65551.28071	Cluster-45756.0	Cluster-65551.133160	Cluster-65551.132880		Cluster-65551.105296	Cluster-48389.0	Cluster-65551.100589	Cluster-220.0
Cluster-65551.102985	Cluster-65551.114379	Cluster-65551.104498	Cluster-65551.103022	Cluster-65551.116274	Cluster-65551.101543	Cluster-65551.127578	Cluster-65551.28659	Cluster-49033.0	Cluster-65551.133393	Cluster-65551.132920		Cluster-65551.105522	Cluster-49182.0	Cluster-65551.100596	Cluster-22196.0
Cluster-65551.102993	Cluster-65551.114491	Cluster-65551.104673	Cluster-65551.103059	Cluster-65551.116306	Cluster-65551.101953	Cluster-65551.128196	Cluster-65551.34560	Cluster-50685.0	Cluster-65551.133431	Cluster-65551.133430		Cluster-65551.105860	Cluster-49253.0	Cluster-65551.100624	Cluster-230.0
Cluster-65551.103064	Cluster-65551.114631	Cluster-65551.104829	Cluster-65551.103248	Cluster-65551.116551	Cluster-65551.10198	Cluster-65551.128665	Cluster-65551.36093	Cluster-51119.0	Cluster-65551.133929	Cluster-65551.133454		Cluster-65551.106595	Cluster-49698.0	Cluster-65551.100652	Cluster-232.0
Cluster-65551.103098	Cluster-65551.114671	Cluster-65551.105032	Cluster-65551.103459	Cluster-65551.116733	Cluster-65551.102452	Cluster-65551.129001	Cluster-65551.36219	Cluster-51582.1	Cluster-65551.134017	Cluster-65551.133463		Cluster-65551.10673	Cluster-499.0	Cluster-65551.100692	Cluster-233.0
Cluster-65551.103111	Cluster-65551.114992	Cluster-65551.105907	Cluster-65551.103685	Cluster-65551.116924	Cluster-65551.103392	Cluster-65551.129098	Cluster-65551.39833	Cluster-51762.0	Cluster-65551.134430	Cluster-65551.134531		Cluster-65551.108627	Cluster-50117.0	Cluster-65551.100738	Cluster-234.0
Cluster-65551.10316	Cluster-65551.115150	Cluster-65551.106136	Cluster-65551.103755	Cluster-65551.116926	Cluster-65551.103412	Cluster-65551.129163	Cluster-65551.43396	Cluster-52147.0	Cluster-65551.134453	Cluster-65551.135527		Cluster-65551.108747	Cluster-50611.0	Cluster-65551.100743	Cluster-236.0
Cluster-65551.103255	Cluster-65551.115414	Cluster-65551.106471	Cluster-65551.103888	Cluster-65551.117125	Cluster-65551.103487	Cluster-65551.129177	Cluster-65551.45215	Cluster-53139.0	Cluster-65551.134526	Cluster-65551.135820		Cluster-65551.109354	Cluster-50881.0	Cluster-65551.100850	Cluster-24.0
Cluster-65551.103422	Cluster-65551.115488	Cluster-65551.106796	Cluster-65551.104274	Cluster-65551.117165	Cluster-65551.103702	Cluster-65551.129180	Cluster-65551.48955	Cluster-53600.0	Cluster-65551.134588	Cluster-65551.136388		Cluster-65551.109422	Cluster-51439.0	Cluster-65551.100863	Cluster-242.0
Cluster-65551.103425	Cluster-65551.115518	Cluster-65551.106836	Cluster-65551.104516	Cluster-65551.117291	Cluster-65551.103734	Cluster-65551.129811	Cluster-65551.59120	Cluster-54140.0	Cluster-65551.134931	Cluster-65551.137629		Cluster-65551.109670	Cluster-52786.2	Cluster-65551.100922	Cluster-245.0
Cluster-65551.103432	Cluster-65551.115557	Cluster-65551.106984	Cluster-65551.104552	Cluster-65551.117414	Cluster-65551.103988	Cluster-65551.129889	Cluster-65551.63874	Cluster-54160.0	Cluster-65551.134955	Cluster-65551.137684		Cluster-65551.110038	Cluster-55281.0	Cluster-65551.101133	Cluster-24708.0
Cluster-65551.103445	Cluster-65551.115703	Cluster-65551.107051	Cluster-65551.104574	Cluster-65551.11754	Cluster-65551.104167	Cluster-65551.130031	Cluster-65551.70408	Cluster-54608.0	Cluster-65551.134979	Cluster-65551.137706		Cluster-65551.111602	Cluster-56794.0	Cluster-65551.101141	Cluster-249.0
Cluster-65551.103517	Cluster-65551.115887	Cluster-65551.107126	Cluster-65551.104901	Cluster-65551.117564	Cluster-65551.104745	Cluster-65551.130312	Cluster-65551.74970	Cluster-54763.0	Cluster-65551.135387	Cluster-65551.137821		Cluster-65551.112493	Cluster-57044.0	Cluster-65551.101167	Cluster-251.0
Cluster-65551.103524	Cluster-65551.115905	Cluster-65551.107127	Cluster-65551.104951	Cluster-65551.117636	Cluster-65551.104938	Cluster-65551.131341	Cluster-65551.76725	Cluster-54800.0	Cluster-65551.135404	Cluster-65551.138512		Cluster-65551.112583	Cluster-58538.0	Cluster-65551.101181	Cluster-252.0
Cluster-65551.103532	Cluster-65551.115961	Cluster-65551.107450	Cluster-65551.105322	Cluster-65551.117685	Cluster-65551.105052	Cluster-65551.131414	Cluster-65551.79730	Cluster-54806.0	Cluster-65551.135458	Cluster-65551.139682		Cluster-65551.112751	Cluster-58729.0	Cluster-65551.101243	Cluster-254.0
Cluster-65551.103603	Cluster-65551.116262	Cluster-65551.107623	Cluster-65551.105329	Cluster-65551.117827	Cluster-65551.105157	Cluster-65551.131696	Cluster-65551.80509	Cluster-55218.0	Cluster-65551.135712	Cluster-65551.145409		Cluster-65551.112753	Cluster-58982.0	Cluster-65551.101323	Cluster-255.0
Cluster-65551.103605	Cluster-65551.116281	Cluster-65551.108147	Cluster-65551.105537	Cluster-65551.117871	Cluster-65551.105288	Cluster-65551.131758	Cluster-65551.81489	Cluster-55303.0	Cluster-65551.135731	Cluster-65551.147437		Cluster-65551.113609	Cluster-60574.0	Cluster-65551.101338	Cluster-26.0
Cluster-65551.103630	Cluster-65551.116525	Cluster-65551.108323	Cluster-65551.105609	Cluster-65551.117947	Cluster-65551.105312	Cluster-65551.132086	Cluster-65551.84372	Cluster-55400.0	Cluster-65551.135753	Cluster-65551.147659		Cluster-65551.113785	Cluster-61286.0	Cluster-65551.101426	Cluster-261.0
Cluster-65551.103682	Cluster-65551.116677	Cluster-65551.108489	Cluster-65551.105618	Cluster-65551.118104	Cluster-65551.105373	Cluster-65551.132108	Cluster-65551.84725	Cluster-56166.0	Cluster-65551.135933	Cluster-65551.147715		Cluster-65551.113788	Cluster-61703.0	Cluster-65551.101489	Cluster-263.0
Cluster-65551.103693	Cluster-65551.116720	Cluster-65551.108609	Cluster-65551.105685	Cluster-65551.118220	Cluster-65551.105395	Cluster-65551.132405	Cluster-65551.89442	Cluster-56380.0	Cluster-65551.136007	Cluster-65551.149091		Cluster-65551.113969	Cluster-61780.0	Cluster-65551.101491	Cluster-26382.0
Cluster-65551.103787	Cluster-65551.116975	Cluster-65551.108618	Cluster-65551.105742	Cluster-65551.118635	Cluster-65551.105399	Cluster-65551.132842	Cluster-65551.93259	Cluster-56414.0	Cluster-65551.136065	Cluster-65551.150782		Cluster-65551.114846	Cluster-62327.0	Cluster-65551.101498	Cluster-26382.1
Cluster-65551.103828	Cluster-65551.117033	Cluster-65551.108746	Cluster-65551.105763	Cluster-65551.118829	Cluster-65551.105794	Cluster-65551.132866	Cluster-65551.94925	Cluster-56453.0	Cluster-65551.136327	Cluster-65551.151863		Cluster-65551.115234	Cluster-62887.0	Cluster-65551.101575	Cluster-264.0
Cluster-65551.103889	Cluster-65551.117156	Cluster-65551.108756	Cluster-65551.105835	Cluster-65551.119016	Cluster-65551.105925	Cluster-65551.132918	Cluster-65551.98144	Cluster-57793.0	Cluster-65551.136454	Cluster-65551.153585		Cluster-65551.115416	Cluster-63292.0	Cluster-65551.101580	Cluster-265.0
Cluster-65551.103951	Cluster-65551.117420	Cluster-65551.108781	Cluster-65551.105981	Cluster-65551.119074	Cluster-65551.105957	Cluster-65551.132969	Cluster-65551.99653	Cluster-58079.0	Cluster-65551.136790	Cluster-65551.157402		Cluster-65551.116827	Cluster-63357.0	Cluster-65551.101586	Cluster-267.0
Cluster-65551.103965	Cluster-65551.117536	Cluster-65551.108843	Cluster-65551.105986	Cluster-65551.119085	Cluster-65551.106042	Cluster-65551.134008		Cluster-58963.0	Cluster-65551.136803	Cluster-65551.164578		Cluster-65551.116839	Cluster-63802.0	Cluster-65551.101605	Cluster-268.0
Cluster-65551.103982	Cluster-65551.117549	Cluster-65551.108861	Cluster-65551.106242	Cluster-65551.119267	Cluster-65551.106251	Cluster-65551.134766		Cluster-59091.0	Cluster-65551.136874	Cluster-65551.164817		Cluster-65551.118707	Cluster-64657.1	Cluster-65551.101657	Cluster-269.0
Cluster-65551.103984	Cluster-65551.117604	Cluster-65551.108975	Cluster-65551.106371	Cluster-65551.119804	Cluster-65551.106410	Cluster-65551.135041		Cluster-59153.0	Cluster-65551.137182	Cluster-65551.164864		Cluster-65551.119597	Cluster-65551.100066	Cluster-65551.101664	Cluster-27.0
Cluster-65551.103997	Cluster-65551.117611	Cluster-65551.109004	Cluster-65551.106616	Cluster-65551.119827	Cluster-65551.106493	Cluster-65551.135330		Cluster-59421.1	Cluster-65551.137385	Cluster-65551.16488		Cluster-65551.119599	Cluster-65551.100067	Cluster-65551.101671	Cluster-274.0
Cluster-65551.104074	Cluster-65551.117703	Cluster-65551.109165	Cluster-65551.106639	Cluster-65551.120049	Cluster-65551.106570	Cluster-65551.135732		Cluster-59494.0	Cluster-65551.137581	Cluster-65551.164893		Cluster-65551.121413	Cluster-65551.100305	Cluster-65551.101736	Cluster-275.0
Cluster-65551.104075	Cluster-65551.117993	Cluster-65551.109208	Cluster-65551.106700	Cluster-65551.120188	Cluster-65551.106573	Cluster-65551.135908		Cluster-59685.0	Cluster-65551.137649	Cluster-65551.164908		Cluster-65551.121623	Cluster-65551.100379	Cluster-65551.101838	Cluster-279.0
Cluster-65551.104109	Cluster-65551.118078	Cluster-65551.109314	Cluster-65551.106770	Cluster-65551.120334	Cluster-65551.106758	Cluster-65551.136011		Cluster-5978.0	Cluster-65551.137982	Cluster-65551.164990		Cluster-65551.121642	Cluster-65551.100388	Cluster-65551.101907	Cluster-28.0
Cluster-65551.104133	Cluster-65551.118164	Cluster-65551.109320	Cluster-65551.106811	Cluster-65551.120450	Cluster-65551.106819	Cluster-65551.136771		Cluster-60001.0	Cluster-65551.138820	Cluster-65551.165067		Cluster-65551.121730	Cluster-65551.100392	Cluster-65551.101950	Cluster-282.0
Cluster-65551.104282	Cluster-65551.118696	Cluster-65551.109804	Cluster-65551.106913	Cluster-65551.120804	Cluster-65551.106909	Cluster-65551.136814		Cluster-60366.0	Cluster-65551.140496	Cluster-65551.165118		Cluster-65551.122291	Cluster-65551.100569	Cluster-65551.101964	Cluster-283.0
Cluster-65551.104301	Cluster-65551.118719	Cluster-65551.109894	Cluster-65551.106936	Cluster-65551.120845	Cluster-65551.107047	Cluster-65551.137472		Cluster-61522.0	Cluster-65551.140818	Cluster-65551.165210		Cluster-65551.123356	Cluster-65551.100600	Cluster-65551.101967	Cluster-285.0
Cluster-65551.104303	Cluster-65551.119167	Cluster-65551.109949	Cluster-65551.106964	Cluster-65551.121094	Cluster-65551.107100	Cluster-65551.138281		Cluster-6153.0	Cluster-65551.141032	Cluster-65551.165236		Cluster-65551.124081	Cluster-65551.100601	Cluster-65551.101983	Cluster-286.0
Cluster-65551.104325	Cluster-65551.119346	Cluster-65551.11003	Cluster-65551.107355	Cluster-65551.121335	Cluster-65551.107125	Cluster-65551.138434		Cluster-61644.0	Cluster-65551.141182	Cluster-65551.16528		Cluster-65551.124910	Cluster-65551.100603	Cluster-65551.102161	Cluster-289.0
Cluster-65551.104373	Cluster-65551.119375	Cluster-65551.110045	Cluster-65551.107389	Cluster-65551.121493	Cluster-65551.107197	Cluster-65551.139184		Cluster-63222.0	Cluster-65551.142032	Cluster-65551.165401		Cluster-65551.125383	Cluster-65551.100782	Cluster-65551.102172	Cluster-29.0
Cluster-65551.104375	Cluster-65551.119397	Cluster-65551.110216	Cluster-65551.107528	Cluster-65551.121540	Cluster-65551.107223	Cluster-65551.139597		Cluster-64319.0	Cluster-65551.142453	Cluster-65551.165583		Cluster-65551.125553	Cluster-65551.100799	Cluster-65551.102173	Cluster-290.0
Cluster-65551.104404	Cluster-65551.119427	Cluster-65551.110453	Cluster-65551.107565	Cluster-65551.121582	Cluster-65551.107235	Cluster-65551.139820		Cluster-64938.0	Cluster-65551.143468	Cluster-65551.165596		Cluster-65551.126633	Cluster-65551.100802	Cluster-65551.102266	Cluster-291.0
Cluster-65551.104420	Cluster-65551.119758	Cluster-65551.110527	Cluster-65551.107601	Cluster-65551.121770	Cluster-65551.107332	Cluster-65551.140684		Cluster-65465.0	Cluster-65551.143946	Cluster-65551.165601		Cluster-65551.127493	Cluster-65551.10089	Cluster-65551.102362	Cluster-292.0
Cluster-65551.104501	Cluster-65551.119866	Cluster-65551.110871	Cluster-65551.107626	Cluster-65551.121853	Cluster-65551.107411	Cluster-65551.140867		Cluster-65551.100006	Cluster-65551.144098	Cluster-65551.165632		Cluster-65551.127916	Cluster-65551.101030	Cluster-65551.102385	Cluster-292.1
Cluster-65551.104576	Cluster-65551.120446	Cluster-65551.110992	Cluster-65551.107643	Cluster-65551.121958	Cluster-65551.107458	Cluster-65551.141046		Cluster-65551.100117	Cluster-65551.144234	Cluster-65551.165680		Cluster-65551.128092	Cluster-65551.101079	Cluster-65551.102404	Cluster-293.0
Cluster-65551.104586	Cluster-65551.120458	Cluster-65551.111141	Cluster-65551.107697	Cluster-65551.122111	Cluster-65551.107508	Cluster-65551.141370		Cluster-65551.100152	Cluster-65551.145093	Cluster-65551.165722		Cluster-65551.128441	Cluster-65551.101173	Cluster-65551.102462	Cluster-295.0
Cluster-65551.104587	Cluster-65551.120618	Cluster-65551.111203	Cluster-65551.107736	Cluster-65551.122117	Cluster-65551.107587	Cluster-65551.141437		Cluster-65551.100184	Cluster-65551.145297	Cluster-65551.165807		Cluster-65551.128630	Cluster-65551.101213	Cluster-65551.102482	Cluster-299.0
Cluster-65551.104588	Cluster-65551.120989	Cluster-65551.111226	Cluster-65551.107743	Cluster-65551.122249	Cluster-65551.107605	Cluster-65551.141516		Cluster-65551.100380	Cluster-65551.145822	Cluster-65551.165852		Cluster-65551.129094	Cluster-65551.101319	Cluster-65551.102506	Cluster-30050.0
Cluster-65551.104627	Cluster-65551.121876	Cluster-65551.111267	Cluster-65551.107771	Cluster-65551.122338	Cluster-65551.107634	Cluster-65551.141625		Cluster-65551.101108	Cluster-65551.145933	Cluster-65551.166148		Cluster-65551.129387	Cluster-65551.101385	Cluster-65551.102566	Cluster-303.0
Cluster-65551.104648	Cluster-65551.122304	Cluster-65551.111299	Cluster-65551.107822	Cluster-65551.122490	Cluster-65551.107760	Cluster-65551.141659		Cluster-65551.101117	Cluster-65551.145970	Cluster-65551.166205		Cluster-65551.129816	Cluster-65551.101834	Cluster-65551.102587	Cluster-30341.0
Cluster-65551.104656	Cluster-65551.122489	Cluster-65551.111386	Cluster-65551.107832	Cluster-65551.122694	Cluster-65551.108053	Cluster-65551.141932		Cluster-65551.101260	Cluster-65551.146023	Cluster-65551.166210		Cluster-65551.129873	Cluster-65551.101885	Cluster-65551.102604	Cluster-31081.0
Cluster-65551.104669	Cluster-65551.122503	Cluster-65551.111410	Cluster-65551.10794	Cluster-65551.122741	Cluster-65551.108588	Cluster-65551.142436		Cluster-65551.101425	Cluster-65551.146346	Cluster-65551.166216		Cluster-65551.129981	Cluster-65551.102024	Cluster-65551.102665	Cluster-312.0
Cluster-65551.104757	Cluster-65551.123223	Cluster-65551.111424	Cluster-65551.108119	Cluster-65551.122765	Cluster-65551.108799	Cluster-65551.142487		Cluster-65551.101456	Cluster-65551.146397	Cluster-65551.166462		Cluster-65551.130060	Cluster-65551.102027	Cluster-65551.102667	Cluster-314.0
Cluster-65551.104789	Cluster-65551.123380	Cluster-65551.111456	Cluster-65551.108120	Cluster-65551.122786	Cluster-65551.108827	Cluster-65551.142567		Cluster-65551.101795	Cluster-65551.146514	Cluster-65551.166463		Cluster-65551.130352	Cluster-65551.1025	Cluster-65551.102682	Cluster-31986.0
Cluster-65551.104817	Cluster-65551.123438	Cluster-65551.111550	Cluster-65551.108124	Cluster-65551.123101	Cluster-65551.109257	Cluster-65551.142920		Cluster-65551.101809	Cluster-65551.146774	Cluster-65551.166489		Cluster-65551.130702	Cluster-65551.102535	Cluster-65551.102694	Cluster-32067.0
Cluster-65551.104830	Cluster-65551.123476	Cluster-65551.111553	Cluster-65551.108224	Cluster-65551.123133	Cluster-65551.109520	Cluster-65551.142990		Cluster-65551.101890	Cluster-65551.147298	Cluster-65551.166618		Cluster-65551.131067	Cluster-65551.102538	Cluster-65551.102705	Cluster-32532.0
Cluster-65551.104843	Cluster-65551.123521	Cluster-65551.111577	Cluster-65551.108743	Cluster-65551.123159	Cluster-65551.109687	Cluster-65551.143508		Cluster-65551.101891	Cluster-65551.147342	Cluster-65551.166648		Cluster-65551.131764	Cluster-65551.102544	Cluster-65551.102727	Cluster-32624.0
Cluster-65551.105019	Cluster-65551.123912	Cluster-65551.111648	Cluster-65551.108774	Cluster-65551.123335	Cluster-65551.109703	Cluster-65551.143573		Cluster-65551.102137	Cluster-65551.147622	Cluster-65551.166659		Cluster-65551.132193	Cluster-65551.102691	Cluster-65551.102782	Cluster-32667.0
Cluster-65551.105118	Cluster-65551.123921	Cluster-65551.111686	Cluster-65551.108775	Cluster-65551.123391	Cluster-65551.109776	Cluster-65551.143764		Cluster-65551.102226	Cluster-65551.147975	Cluster-65551.166846		Cluster-65551.132327	Cluster-65551.103139	Cluster-65551.102784	Cluster-33092.0
Cluster-65551.105125	Cluster-65551.124014	Cluster-65551.111930	Cluster-65551.108920	Cluster-65551.123419	Cluster-65551.109868	Cluster-65551.143894		Cluster-65551.102228	Cluster-65551.148457	Cluster-65551.166919		Cluster-65551.132791	Cluster-65551.103400	Cluster-65551.102871	Cluster-33145.0
Cluster-65551.105202	Cluster-65551.124023	Cluster-65551.111947	Cluster-65551.108990	Cluster-65551.123426	Cluster-65551.110143	Cluster-65551.144028		Cluster-65551.102700	Cluster-65551.149384	Cluster-65551.166994		Cluster-65551.134164	Cluster-65551.103462	Cluster-65551.102928	Cluster-33214.0
Cluster-65551.105235	Cluster-65551.124077	Cluster-65551.111991	Cluster-65551.109000	Cluster-65551.123446	Cluster-65551.110392	Cluster-65551.144066		Cluster-65551.102781	Cluster-65551.149946	Cluster-65551.167012		Cluster-65551.134780	Cluster-65551.103516	Cluster-65551.102929	Cluster-33356.0
Cluster-65551.105267	Cluster-65551.124317	Cluster-65551.112044	Cluster-65551.109001	Cluster-65551.123466	Cluster-65551.110553	Cluster-65551.144134		Cluster-65551.102813	Cluster-65551.151080	Cluster-65551.167067		Cluster-65551.134804	Cluster-65551.103712	Cluster-65551.103011	Cluster-33640.0
Cluster-65551.105279	Cluster-65551.124367	Cluster-65551.112122	Cluster-65551.109008	Cluster-65551.123575	Cluster-65551.110625	Cluster-65551.144203		Cluster-65551.102917	Cluster-65551.151148	Cluster-65551.167094		Cluster-65551.135421	Cluster-65551.103752	Cluster-65551.103168	Cluster-33754.0
Cluster-65551.105280	Cluster-65551.124537	Cluster-65551.112420	Cluster-65551.109069	Cluster-65551.123940	Cluster-65551.110636	Cluster-65551.144438		Cluster-65551.102941	Cluster-65551.151290	Cluster-65551.167249		Cluster-65551.135540	Cluster-65551.103788	Cluster-65551.10317	Cluster-34511.0
Cluster-65551.105294	Cluster-65551.124837	Cluster-65551.112461	Cluster-65551.109154	Cluster-65551.124335	Cluster-65551.110827	Cluster-65551.144607		Cluster-65551.103401	Cluster-65551.151722	Cluster-65551.167373		Cluster-65551.135847	Cluster-65551.103844	Cluster-65551.103215	Cluster-34548.1
Cluster-65551.105321	Cluster-65551.124962	Cluster-65551.112653	Cluster-65551.109325	Cluster-65551.124414	Cluster-65551.110875	Cluster-65551.144642		Cluster-65551.103407	Cluster-65551.152097	Cluster-65551.167422		Cluster-65551.136604	Cluster-65551.103865	Cluster-65551.103219	Cluster-34728.0
Cluster-65551.105362	Cluster-65551.124975	Cluster-65551.112698	Cluster-65551.109384	Cluster-65551.124498	Cluster-65551.111564	Cluster-65551.144773		Cluster-65551.103420	Cluster-65551.152672	Cluster-65551.167432		Cluster-65551.137661	Cluster-65551.104045	Cluster-65551.103244	Cluster-349.0
Cluster-65551.105366	Cluster-65551.125042	Cluster-65551.112936	Cluster-65551.109386	Cluster-65551.124592	Cluster-65551.111624	Cluster-65551.145105		Cluster-65551.103505	Cluster-65551.152734	Cluster-65551.167561		Cluster-65551.140630	Cluster-65551.104127	Cluster-65551.103245	Cluster-35398.0
Cluster-65551.105367	Cluster-65551.125046	Cluster-65551.112959	Cluster-65551.109401	Cluster-65551.124664	Cluster-65551.111934	Cluster-65551.145788		Cluster-65551.103525	Cluster-65551.153008	Cluster-65551.167599		Cluster-65551.141293	Cluster-65551.104233	Cluster-65551.103302	Cluster-36030.0
Cluster-65551.105441	Cluster-65551.125249	Cluster-65551.113022	Cluster-65551.109448	Cluster-65551.125003	Cluster-65551.112134	Cluster-65551.146612		Cluster-65551.103527	Cluster-65551.153386	Cluster-65551.167621		Cluster-65551.141501	Cluster-65551.104661	Cluster-65551.103402	Cluster-364.0
Cluster-65551.105447	Cluster-65551.125335	Cluster-65551.113051	Cluster-65551.109508	Cluster-65551.125045	Cluster-65551.112247	Cluster-65551.146738		Cluster-65551.103592	Cluster-65551.153499	Cluster-65551.167668		Cluster-65551.141503	Cluster-65551.104885	Cluster-65551.103434	Cluster-36466.0
Cluster-65551.105485	Cluster-65551.125354	Cluster-65551.113110	Cluster-65551.109677	Cluster-65551.125218	Cluster-65551.112368	Cluster-65551.147082		Cluster-65551.10377	Cluster-65551.154224	Cluster-65551.167706		Cluster-65551.143411	Cluster-65551.105143	Cluster-65551.103485	Cluster-375.0
Cluster-65551.105629	Cluster-65551.125520	Cluster-65551.113158	Cluster-65551.109948	Cluster-65551.125401	Cluster-65551.112499	Cluster-65551.147193		Cluster-65551.103878	Cluster-65551.154642	Cluster-65551.167777		Cluster-65551.144644	Cluster-65551.105144	Cluster-65551.103490	Cluster-37500.0
Cluster-65551.105645	Cluster-65551.125586	Cluster-65551.113202	Cluster-65551.110181	Cluster-65551.125440	Cluster-65551.112668	Cluster-65551.147900		Cluster-65551.103919	Cluster-65551.155827	Cluster-65551.167870		Cluster-65551.145017	Cluster-65551.105206	Cluster-65551.103542	Cluster-37895.0
Cluster-65551.105662	Cluster-65551.125636	Cluster-65551.113269	Cluster-65551.110183	Cluster-65551.125659	Cluster-65551.113050	Cluster-65551.147973		Cluster-65551.103952	Cluster-65551.157091	Cluster-65551.167891		Cluster-65551.145860	Cluster-65551.105377	Cluster-65551.103590	Cluster-38.0
Cluster-65551.105687	Cluster-65551.125637	Cluster-65551.113383	Cluster-65551.110193	Cluster-65551.125753	Cluster-65551.113188	Cluster-65551.148050		Cluster-65551.10399	Cluster-65551.157516	Cluster-65551.168355		Cluster-65551.145928	Cluster-65551.105442	Cluster-65551.103617	Cluster-38139.0
Cluster-65551.105695	Cluster-65551.125663	Cluster-65551.113441	Cluster-65551.110280	Cluster-65551.125831	Cluster-65551.113189	Cluster-65551.14832		Cluster-65551.104053	Cluster-65551.158252	Cluster-65551.16839		Cluster-65551.146451	Cluster-65551.105610	Cluster-65551.103703	Cluster-39.0
Cluster-65551.105772	Cluster-65551.125751	Cluster-65551.113480	Cluster-65551.110404	Cluster-65551.125882	Cluster-65551.113279	Cluster-65551.148935		Cluster-65551.104054	Cluster-65551.158310	Cluster-65551.168597		Cluster-65551.146648	Cluster-65551.105878	Cluster-65551.103707	Cluster-402.0
Cluster-65551.105797	Cluster-65551.125911	Cluster-65551.113672	Cluster-65551.110438	Cluster-65551.125993	Cluster-65551.113319	Cluster-65551.148973		Cluster-65551.104604	Cluster-65551.159023	Cluster-65551.168646		Cluster-65551.150000	Cluster-65551.105947	Cluster-65551.103726	Cluster-40224.0
Cluster-65551.105807	Cluster-65551.12593	Cluster-65551.113774	Cluster-65551.110622	Cluster-65551.126013	Cluster-65551.113410	Cluster-65551.149321		Cluster-65551.104631	Cluster-65551.161188	Cluster-65551.168721		Cluster-65551.150259	Cluster-65551.105961	Cluster-65551.103794	Cluster-416.0
Cluster-65551.105842	Cluster-65551.125969	Cluster-65551.113940	Cluster-65551.110819	Cluster-65551.126035	Cluster-65551.113449	Cluster-65551.149455		Cluster-65551.104842	Cluster-65551.161411	Cluster-65551.168780		Cluster-65551.150328	Cluster-65551.106098	Cluster-65551.103896	Cluster-417.1
Cluster-65551.105857	Cluster-65551.126075	Cluster-65551.113958	Cluster-65551.111099	Cluster-65551.126292	Cluster-65551.113617	Cluster-65551.149834		Cluster-65551.104859	Cluster-65551.161589	Cluster-65551.168787		Cluster-65551.151395	Cluster-65551.106445	Cluster-65551.103897	Cluster-43.0
Cluster-65551.105891	Cluster-65551.126140	Cluster-65551.114035	Cluster-65551.111172	Cluster-65551.126308	Cluster-65551.113619	Cluster-65551.150078		Cluster-65551.104861	Cluster-65551.161809	Cluster-65551.168848		Cluster-65551.151678	Cluster-65551.106523	Cluster-65551.103899	Cluster-44.0
Cluster-65551.105929	Cluster-65551.126161	Cluster-65551.114121	Cluster-65551.111188	Cluster-65551.12644	Cluster-65551.113724	Cluster-65551.150103		Cluster-65551.104863	Cluster-65551.162166	Cluster-65551.168851		Cluster-65551.152889	Cluster-65551.106612	Cluster-65551.103910	Cluster-44433.0
Cluster-65551.106027	Cluster-65551.126176	Cluster-65551.114220	Cluster-65551.111279	Cluster-65551.126449	Cluster-65551.113803	Cluster-65551.150309		Cluster-65551.104864	Cluster-65551.163600	Cluster-65551.168920		Cluster-65551.153029	Cluster-65551.106735	Cluster-65551.103962	Cluster-45.0
Cluster-65551.106052	Cluster-65551.126191	Cluster-65551.114223	Cluster-65551.111320	Cluster-65551.126549	Cluster-65551.113821	Cluster-65551.150734		Cluster-65551.104875	Cluster-65551.164499	Cluster-65551.16912		Cluster-65551.153073	Cluster-65551.106896	Cluster-65551.103981	Cluster-45091.0
Cluster-65551.106062	Cluster-65551.126222	Cluster-65551.114249	Cluster-65551.111361	Cluster-65551.126554	Cluster-65551.113898	Cluster-65551.151151		Cluster-65551.104876	Cluster-65551.165230	Cluster-65551.169160		Cluster-65551.153248	Cluster-65551.107050	Cluster-65551.103986	Cluster-451.0
Cluster-65551.106128	Cluster-65551.126237	Cluster-65551.114309	Cluster-65551.111630	Cluster-65551.126616	Cluster-65551.114045	Cluster-65551.151273		Cluster-65551.104974	Cluster-65551.166060	Cluster-65551.169167		Cluster-65551.155470	Cluster-65551.107110	Cluster-65551.103995	Cluster-47.0
Cluster-65551.106171	Cluster-65551.126295	Cluster-65551.114321	Cluster-65551.111646	Cluster-65551.126651	Cluster-65551.114048	Cluster-65551.151339		Cluster-65551.105121	Cluster-65551.167575	Cluster-65551.169175		Cluster-65551.157311	Cluster-65551.107175	Cluster-65551.103996	Cluster-471.0
Cluster-65551.106222	Cluster-65551.126366	Cluster-65551.114402	Cluster-65551.111697	Cluster-65551.126665	Cluster-65551.114145	Cluster-65551.151700		Cluster-65551.105163	Cluster-65551.173714	Cluster-65551.169210		Cluster-65551.157451	Cluster-65551.107653	Cluster-65551.104059	Cluster-475.0
Cluster-65551.106263	Cluster-65551.126377	Cluster-65551.114421	Cluster-65551.111781	Cluster-65551.126671	Cluster-65551.114181	Cluster-65551.151928		Cluster-65551.105405	Cluster-65551.178493	Cluster-65551.169223		Cluster-65551.157453	Cluster-65551.107688	Cluster-65551.104073	Cluster-47514.1
Cluster-65551.106310	Cluster-65551.126388	Cluster-65551.114514	Cluster-65551.111800	Cluster-65551.126713	Cluster-65551.114194	Cluster-65551.151976		Cluster-65551.105510	Cluster-65551.182948	Cluster-65551.169338		Cluster-65551.157467	Cluster-65551.107731	Cluster-65551.104107	Cluster-48.0
Cluster-65551.106323	Cluster-65551.126484	Cluster-65551.114531	Cluster-65551.111901	Cluster-65551.126751	Cluster-65551.114752	Cluster-65551.152128		Cluster-65551.105579	Cluster-65551.184364	Cluster-65551.169360		Cluster-65551.157597	Cluster-65551.107755	Cluster-65551.104168	Cluster-480.0
Cluster-65551.106329	Cluster-65551.126593	Cluster-65551.114565	Cluster-65551.111951	Cluster-65551.126760	Cluster-65551.114768	Cluster-65551.152685		Cluster-65551.105738	Cluster-65551.24995	Cluster-65551.169507		Cluster-65551.157623	Cluster-65551.107915	Cluster-65551.104248	Cluster-49.1
Cluster-65551.106401	Cluster-65551.126658	Cluster-65551.114806	Cluster-65551.111962	Cluster-65551.126850	Cluster-65551.114904	Cluster-65551.153154		Cluster-65551.105829	Cluster-65551.40244	Cluster-65551.169566		Cluster-65551.157855	Cluster-65551.107918	Cluster-65551.104267	Cluster-49567.1
Cluster-65551.106402	Cluster-65551.126678	Cluster-65551.114861	Cluster-65551.112007	Cluster-65551.127028	Cluster-65551.115043	Cluster-65551.153207		Cluster-65551.105956	Cluster-65551.41965	Cluster-65551.169882		Cluster-65551.157879	Cluster-65551.108321	Cluster-65551.104400	Cluster-50603.1
Cluster-65551.106403	Cluster-65551.126686	Cluster-65551.114936	Cluster-65551.112015	Cluster-65551.127081	Cluster-65551.115160	Cluster-65551.153707		Cluster-65551.106018	Cluster-65551.43411	Cluster-65551.170103		Cluster-65551.158031	Cluster-65551.108339	Cluster-65551.104602	Cluster-5077.0
Cluster-65551.106412	Cluster-65551.126714	Cluster-65551.114971	Cluster-65551.112138	Cluster-65551.127249	Cluster-65551.1152	Cluster-65551.153738		Cluster-65551.106082	Cluster-65551.47189	Cluster-65551.170118		Cluster-65551.158037	Cluster-65551.108411	Cluster-65551.104618	Cluster-55533.0
Cluster-65551.106436	Cluster-65551.126745	Cluster-65551.114988	Cluster-65551.112240	Cluster-65551.127256	Cluster-65551.115224	Cluster-65551.154495		Cluster-65551.106173	Cluster-65551.48222	Cluster-65551.170189		Cluster-65551.158080	Cluster-65551.108418	Cluster-65551.104632	Cluster-57.0
Cluster-65551.106446	Cluster-65551.126765	Cluster-65551.114989	Cluster-65551.112311	Cluster-65551.127588	Cluster-65551.115225	Cluster-65551.154782		Cluster-65551.106313	Cluster-65551.48870	Cluster-65551.170361		Cluster-65551.158135	Cluster-65551.108553	Cluster-65551.104722	Cluster-57249.0
Cluster-65551.106450	Cluster-65551.126787	Cluster-65551.115071	Cluster-65551.112366	Cluster-65551.127652	Cluster-65551.115510	Cluster-65551.154787		Cluster-65551.106504	Cluster-65551.49903	Cluster-65551.170447		Cluster-65551.158385	Cluster-65551.108650	Cluster-65551.104741	Cluster-59011.1
Cluster-65551.106473	Cluster-65551.12683	Cluster-65551.115076	Cluster-65551.112409	Cluster-65551.127692	Cluster-65551.115654	Cluster-65551.154997		Cluster-65551.106520	Cluster-65551.50388	Cluster-65551.170495		Cluster-65551.158440	Cluster-65551.108709	Cluster-65551.104742	Cluster-59118.0
Cluster-65551.106499	Cluster-65551.126865	Cluster-65551.115138	Cluster-65551.112452	Cluster-65551.127746	Cluster-65551.115664	Cluster-65551.157110		Cluster-65551.106574	Cluster-65551.50636	Cluster-65551.170560		Cluster-65551.158609	Cluster-65551.108716	Cluster-65551.104761	Cluster-60741.0
Cluster-65551.106530	Cluster-65551.126953	Cluster-65551.115165	Cluster-65551.112455	Cluster-65551.127757	Cluster-65551.115968	Cluster-65551.157227		Cluster-65551.106613	Cluster-65551.51786	Cluster-65551.170563		Cluster-65551.158735	Cluster-65551.108723	Cluster-65551.104787	Cluster-61401.0
Cluster-65551.106560	Cluster-65551.127014	Cluster-65551.115220	Cluster-65551.112456	Cluster-65551.127822	Cluster-65551.115995	Cluster-65551.157571		Cluster-65551.106713	Cluster-65551.52107	Cluster-65551.170668		Cluster-65551.158916	Cluster-65551.108933	Cluster-65551.104852	Cluster-61572.0
Cluster-65551.106598	Cluster-65551.127035	Cluster-65551.115246	Cluster-65551.112503	Cluster-65551.127892	Cluster-65551.116021	Cluster-65551.157772		Cluster-65551.106740	Cluster-65551.52237	Cluster-65551.170683		Cluster-65551.159015	Cluster-65551.108951	Cluster-65551.104939	Cluster-63320.0
Cluster-65551.106601	Cluster-65551.127066	Cluster-65551.115339	Cluster-65551.112810	Cluster-65551.127904	Cluster-65551.116136	Cluster-65551.157861		Cluster-65551.106856	Cluster-65551.52367	Cluster-65551.170687		Cluster-65551.159051	Cluster-65551.109041	Cluster-65551.104942	Cluster-64343.0
Cluster-65551.106630	Cluster-65551.127146	Cluster-65551.115349	Cluster-65551.112833	Cluster-65551.127905	Cluster-65551.116351	Cluster-65551.157941		Cluster-65551.106919	Cluster-65551.53584	Cluster-65551.170757		Cluster-65551.159332	Cluster-65551.109121	Cluster-65551.104979	Cluster-64414.0
Cluster-65551.106635	Cluster-65551.127257	Cluster-65551.116395	Cluster-65551.112842	Cluster-65551.127907	Cluster-65551.116668	Cluster-65551.158109		Cluster-65551.107007	Cluster-65551.60494	Cluster-65551.170775		Cluster-65551.159366	Cluster-65551.109226	Cluster-65551.105046	Cluster-65387.1
Cluster-65551.106687	Cluster-65551.127337	Cluster-65551.116399	Cluster-65551.112877	Cluster-65551.127933	Cluster-65551.116676	Cluster-65551.158146		Cluster-65551.107135	Cluster-65551.60532	Cluster-65551.170791		Cluster-65551.159404	Cluster-65551.109318	Cluster-65551.105049	Cluster-65551.100354
Cluster-65551.106723	Cluster-65551.127348	Cluster-65551.116400	Cluster-65551.112927	Cluster-65551.12805	Cluster-65551.116757	Cluster-65551.158163		Cluster-65551.107171	Cluster-65551.61914	Cluster-65551.170883		Cluster-65551.159453	Cluster-65551.109329	Cluster-65551.105112	Cluster-65551.100378
Cluster-65551.106747	Cluster-65551.127446	Cluster-65551.116435	Cluster-65551.113178	Cluster-65551.128065	Cluster-65551.116910	Cluster-65551.158166		Cluster-65551.107352	Cluster-65551.62058	Cluster-65551.170893		Cluster-65551.159454	Cluster-65551.109459	Cluster-65551.105165	Cluster-65551.100507
Cluster-65551.106756	Cluster-65551.127663	Cluster-65551.116447	Cluster-65551.113275	Cluster-65551.128080	Cluster-65551.116950	Cluster-65551.158182		Cluster-65551.107425	Cluster-65551.62105	Cluster-65551.171110		Cluster-65551.159794	Cluster-65551.109596	Cluster-65551.105245	Cluster-65551.100513
Cluster-65551.106805	Cluster-65551.127686	Cluster-65551.116482	Cluster-65551.113295	Cluster-65551.128131	Cluster-65551.116994	Cluster-65551.158509		Cluster-65551.107427	Cluster-65551.62146	Cluster-65551.171275		Cluster-65551.160013	Cluster-65551.109652	Cluster-65551.105255	Cluster-65551.1006
Cluster-65551.106816	Cluster-65551.127754	Cluster-65551.116623	Cluster-65551.113346	Cluster-65551.128132	Cluster-65551.117355	Cluster-65551.158819		Cluster-65551.107429	Cluster-65551.62283	Cluster-65551.17146		Cluster-65551.160028	Cluster-65551.109728	Cluster-65551.105269	Cluster-65551.101164
Cluster-65551.106864	Cluster-65551.127827	Cluster-65551.116660	Cluster-65551.113381	Cluster-65551.128155	Cluster-65551.117366	Cluster-65551.158969		Cluster-65551.107515	Cluster-65551.64766	Cluster-65551.171546		Cluster-65551.160082	Cluster-65551.109841	Cluster-65551.105302	Cluster-65551.1015
Cluster-65551.106886	Cluster-65551.12784	Cluster-65551.116867	Cluster-65551.113600	Cluster-65551.128179	Cluster-65551.117520	Cluster-65551.158987		Cluster-65551.107660	Cluster-65551.67066	Cluster-65551.171773		Cluster-65551.160287	Cluster-65551.109986	Cluster-65551.105368	Cluster-65551.101761
Cluster-65551.106911	Cluster-65551.127919	Cluster-65551.116873	Cluster-65551.113677	Cluster-65551.128198	Cluster-65551.117589	Cluster-65551.159068		Cluster-65551.107766	Cluster-65551.67194	Cluster-65551.171774		Cluster-65551.160446	Cluster-65551.110286	Cluster-65551.105465	Cluster-65551.101784
Cluster-65551.106935	Cluster-65551.127949	Cluster-65551.116916	Cluster-65551.113681	Cluster-65551.128320	Cluster-65551.117594	Cluster-65551.159090		Cluster-65551.107827	Cluster-65551.67202	Cluster-65551.171804		Cluster-65551.160524	Cluster-65551.110351	Cluster-65551.105469	Cluster-65551.10180
Cluster-65551.107009	Cluster-65551.127962	Cluster-65551.117010	Cluster-65551.113745	Cluster-65551.128348	Cluster-65551.117663	Cluster-65551.159122		Cluster-65551.107951	Cluster-65551.68925	Cluster-65551.171813		Cluster-65551.161079	Cluster-65551.110353	Cluster-65551.105478	Cluster-65551.1019
Cluster-65551.107052	Cluster-65551.127972	Cluster-65551.117026	Cluster-65551.113753	Cluster-65551.128398	Cluster-65551.117714	Cluster-65551.159160		Cluster-65551.108163	Cluster-65551.69686	Cluster-65551.172025		Cluster-65551.162333	Cluster-65551.110363	Cluster-65551.105501	Cluster-65551.102039
Cluster-65551.107063	Cluster-65551.12798	Cluster-65551.117232	Cluster-65551.113758	Cluster-65551.128646	Cluster-65551.117717	Cluster-65551.159173		Cluster-65551.108176	Cluster-65551.70087	Cluster-65551.172078		Cluster-65551.163165	Cluster-65551.110462	Cluster-65551.105526	Cluster-65551.1023
Cluster-65551.107090	Cluster-65551.128033	Cluster-65551.117240	Cluster-65551.113808	Cluster-65551.128765	Cluster-65551.117737	Cluster-65551.159204		Cluster-65551.108351	Cluster-65551.70517	Cluster-65551.172094		Cluster-65551.163233	Cluster-65551.110491	Cluster-65551.105567	Cluster-65551.1026
Cluster-65551.107109	Cluster-65551.128058	Cluster-65551.117246	Cluster-65551.113813	Cluster-65551.128953	Cluster-65551.117738	Cluster-65551.159472		Cluster-65551.108469	Cluster-65551.71195	Cluster-65551.172171		Cluster-65551.163588	Cluster-65551.110524	Cluster-65551.105568	Cluster-65551.1027
Cluster-65551.107136	Cluster-65551.128059	Cluster-65551.117249	Cluster-65551.113840	Cluster-65551.128964	Cluster-65551.117811	Cluster-65551.159566		Cluster-65551.108752	Cluster-65551.71650	Cluster-65551.172237		Cluster-65551.164641	Cluster-65551.110535	Cluster-65551.105582	Cluster-65551.1028
Cluster-65551.107170	Cluster-65551.128066	Cluster-65551.117457	Cluster-65551.113897	Cluster-65551.129004	Cluster-65551.117822	Cluster-65551.159575		Cluster-65551.108777	Cluster-65551.71730	Cluster-65551.17263		Cluster-65551.165114	Cluster-65551.110685	Cluster-65551.105640	Cluster-65551.1030
Cluster-65551.107250	Cluster-65551.128129	Cluster-65551.117459	Cluster-65551.113900	Cluster-65551.129024	Cluster-65551.117997	Cluster-65551.159625		Cluster-65551.108845	Cluster-65551.72292	Cluster-65551.172783		Cluster-65551.165321	Cluster-65551.110696	Cluster-65551.105641	Cluster-65551.103048
Cluster-65551.107269	Cluster-65551.128141	Cluster-65551.117598	Cluster-65551.114067	Cluster-65551.129044	Cluster-65551.118092	Cluster-65551.159639		Cluster-65551.108857	Cluster-65551.72377	Cluster-65551.172784		Cluster-65551.168801	Cluster-65551.110872	Cluster-65551.105670	Cluster-65551.103070
Cluster-65551.107287	Cluster-65551.128145	Cluster-65551.117723	Cluster-65551.114069	Cluster-65551.129053	Cluster-65551.118223	Cluster-65551.159677		Cluster-65551.109063	Cluster-65551.72588	Cluster-65551.172829		Cluster-65551.169121	Cluster-65551.111005	Cluster-65551.105684	Cluster-65551.103289
Cluster-65551.107383	Cluster-65551.128195	Cluster-65551.117755	Cluster-65551.114122	Cluster-65551.129091	Cluster-65551.118226	Cluster-65551.159678		Cluster-65551.109143	Cluster-65551.72627	Cluster-65551.172852		Cluster-65551.192446	Cluster-65551.111026	Cluster-65551.105748	Cluster-65551.1034
Cluster-65551.107394	Cluster-65551.128262	Cluster-65551.118053	Cluster-65551.114335	Cluster-65551.129102	Cluster-65551.118281	Cluster-65551.159680		Cluster-65551.109224	Cluster-65551.73170	Cluster-65551.172963		Cluster-65551.200472	Cluster-65551.111031	Cluster-65551.105749	Cluster-65551.103507
Cluster-65551.107409	Cluster-65551.128289	Cluster-65551.118105	Cluster-65551.114389	Cluster-65551.129231	Cluster-65551.118547	Cluster-65551.159788		Cluster-65551.109322	Cluster-65551.73320	Cluster-65551.173103		Cluster-65551.39775	Cluster-65551.111038	Cluster-65551.105753	Cluster-65551.103686
Cluster-65551.107432	Cluster-65551.128476	Cluster-65551.118308	Cluster-65551.114407	Cluster-65551.129298	Cluster-65551.118561	Cluster-65551.159871		Cluster-65551.109357	Cluster-65551.74537	Cluster-65551.173157		Cluster-65551.40653	Cluster-65551.111111	Cluster-65551.105756	Cluster-65551.1037
Cluster-65551.107435	Cluster-65551.128627	Cluster-65551.118341	Cluster-65551.114440	Cluster-65551.129478	Cluster-65551.119098	Cluster-65551.159909		Cluster-65551.109358	Cluster-65551.74585	Cluster-65551.173234		Cluster-65551.41681	Cluster-65551.111230	Cluster-65551.105758	Cluster-65551.104126
Cluster-65551.107454	Cluster-65551.128647	Cluster-65551.118516	Cluster-65551.114489	Cluster-65551.129508	Cluster-65551.119349	Cluster-65551.160296		Cluster-65551.109496	Cluster-65551.74652	Cluster-65551.173250		Cluster-65551.42373	Cluster-65551.111249	Cluster-65551.105785	Cluster-65551.104139
Cluster-65551.107466	Cluster-65551.128756	Cluster-65551.118583	Cluster-65551.114513	Cluster-65551.129587	Cluster-65551.119408	Cluster-65551.160481		Cluster-65551.109690	Cluster-65551.75535	Cluster-65551.173388		Cluster-65551.42965	Cluster-65551.111467	Cluster-65551.105805	Cluster-65551.104152
Cluster-65551.107469	Cluster-65551.128779	Cluster-65551.118621	Cluster-65551.114626	Cluster-65551.129592	Cluster-65551.119624	Cluster-65551.160665		Cluster-65551.109767	Cluster-65551.75584	Cluster-65551.173442		Cluster-65551.43033	Cluster-65551.111499	Cluster-65551.105845	Cluster-65551.1045
Cluster-65551.107511	Cluster-65551.128902	Cluster-65551.118622	Cluster-65551.114692	Cluster-65551.129733	Cluster-65551.119743	Cluster-65551.160679		Cluster-65551.109791	Cluster-65551.75589	Cluster-65551.173466		Cluster-65551.43099	Cluster-65551.111641	Cluster-65551.105872	Cluster-65551.104666
Cluster-65551.107520	Cluster-65551.128979	Cluster-65551.118744	Cluster-65551.114746	Cluster-65551.129828	Cluster-65551.119756	Cluster-65551.160894		Cluster-65551.109813	Cluster-65551.75718	Cluster-65551.173544		Cluster-65551.43452	Cluster-65551.111678	Cluster-65551.105906	Cluster-65551.1047
Cluster-65551.107560	Cluster-65551.128994	Cluster-65551.118753	Cluster-65551.114895	Cluster-65551.130180	Cluster-65551.119845	Cluster-65551.161034		Cluster-65551.109873	Cluster-65551.76120	Cluster-65551.173613		Cluster-65551.43567	Cluster-65551.111935	Cluster-65551.105922	Cluster-65551.104962
Cluster-65551.107599	Cluster-65551.129013	Cluster-65551.119002	Cluster-65551.114960	Cluster-65551.130209	Cluster-65551.119989	Cluster-65551.161296		Cluster-65551.110320	Cluster-65551.76478	Cluster-65551.173766		Cluster-65551.44205	Cluster-65551.112038	Cluster-65551.106021	Cluster-65551.105086
Cluster-65551.107628	Cluster-65551.129075	Cluster-65551.119009	Cluster-65551.114980	Cluster-65551.130218	Cluster-65551.120033	Cluster-65551.161389		Cluster-65551.110387	Cluster-65551.77014	Cluster-65551.173807		Cluster-65551.4480	Cluster-65551.112275	Cluster-65551.106028	Cluster-65551.1053
Cluster-65551.107650	Cluster-65551.129260	Cluster-65551.119217	Cluster-65551.115144	Cluster-65551.130390	Cluster-65551.120255	Cluster-65551.161844		Cluster-65551.110725	Cluster-65551.77048	Cluster-65551.173867		Cluster-65551.45325	Cluster-65551.112330	Cluster-65551.106029	Cluster-65551.105575
Cluster-65551.107656	Cluster-65551.129303	Cluster-65551.119244	Cluster-65551.115147	Cluster-65551.130392	Cluster-65551.120278	Cluster-65551.162058		Cluster-65551.110822	Cluster-65551.77739	Cluster-65551.173899		Cluster-65551.4560	Cluster-65551.112486	Cluster-65551.106031	Cluster-65551.106920
Cluster-65551.107685	Cluster-65551.129319	Cluster-65551.119360	Cluster-65551.115149	Cluster-65551.13040	Cluster-65551.120388	Cluster-65551.162062		Cluster-65551.110823	Cluster-65551.78276	Cluster-65551.174010		Cluster-65551.46039	Cluster-65551.112557	Cluster-65551.106076	Cluster-65551.107376
Cluster-65551.107690	Cluster-65551.129364	Cluster-65551.119614	Cluster-65551.115159	Cluster-65551.130461	Cluster-65551.120389	Cluster-65551.162088		Cluster-65551.110930	Cluster-65551.78539	Cluster-65551.174011		Cluster-65551.49703	Cluster-65551.112887	Cluster-65551.106138	Cluster-65551.107420
Cluster-65551.107728	Cluster-65551.129367	Cluster-65551.119636	Cluster-65551.115266	Cluster-65551.130529	Cluster-65551.120392	Cluster-65551.162121		Cluster-65551.110939	Cluster-65551.80219	Cluster-65551.174059		Cluster-65551.49710	Cluster-65551.112977	Cluster-65551.106140	Cluster-65551.107571
Cluster-65551.107740	Cluster-65551.129369	Cluster-65551.119757	Cluster-65551.115290	Cluster-65551.130582	Cluster-65551.120395	Cluster-65551.162236		Cluster-65551.110954	Cluster-65551.80872	Cluster-65551.174070		Cluster-65551.50070	Cluster-65551.113031	Cluster-65551.106144	Cluster-65551.107595
Cluster-65551.107759	Cluster-65551.129384	Cluster-65551.11987	Cluster-65551.115353	Cluster-65551.130811	Cluster-65551.120657	Cluster-65551.162397		Cluster-65551.110994	Cluster-65551.81518	Cluster-65551.174124		Cluster-65551.50072	Cluster-65551.113059	Cluster-65551.106240	Cluster-65551.108007
Cluster-65551.107803	Cluster-65551.129602	Cluster-65551.119906	Cluster-65551.115398	Cluster-65551.130836	Cluster-65551.120658	Cluster-65551.162674		Cluster-65551.111050	Cluster-65551.81815	Cluster-65551.174140		Cluster-65551.50248	Cluster-65551.113201	Cluster-65551.106243	Cluster-65551.1081
Cluster-65551.107809	Cluster-65551.129630	Cluster-65551.119913	Cluster-65551.115526	Cluster-65551.130862	Cluster-65551.120796	Cluster-65551.162749		Cluster-65551.111086	Cluster-65551.82129	Cluster-65551.174204		Cluster-65551.51841	Cluster-65551.113230	Cluster-65551.106254	Cluster-65551.109253
Cluster-65551.107826	Cluster-65551.129669	Cluster-65551.120016	Cluster-65551.115603	Cluster-65551.130870	Cluster-65551.120923	Cluster-65551.162949		Cluster-65551.111106	Cluster-65551.82255	Cluster-65551.174219		Cluster-65551.5211	Cluster-65551.113245	Cluster-65551.106262	Cluster-65551.1095
Cluster-65551.107873	Cluster-65551.129744	Cluster-65551.120018	Cluster-65551.115666	Cluster-65551.130977	Cluster-65551.120945	Cluster-65551.162955		Cluster-65551.111176	Cluster-65551.82576	Cluster-65551.174235		Cluster-65551.52870	Cluster-65551.113249	Cluster-65551.106264	Cluster-65551.1098
Cluster-65551.107876	Cluster-65551.129762	Cluster-65551.120165	Cluster-65551.115689	Cluster-65551.131060	Cluster-65551.121037	Cluster-65551.163086		Cluster-65551.111179	Cluster-65551.83034	Cluster-65551.174275		Cluster-65551.53744	Cluster-65551.113321	Cluster-65551.106292	Cluster-65551.110157
Cluster-65551.107877	Cluster-65551.129824	Cluster-65551.120207	Cluster-65551.115730	Cluster-65551.131116	Cluster-65551.121345	Cluster-65551.163280		Cluster-65551.111258	Cluster-65551.84325	Cluster-65551.174291		Cluster-65551.54484	Cluster-65551.113356	Cluster-65551.106370	Cluster-65551.110271
Cluster-65551.107899	Cluster-65551.129857	Cluster-65551.120213	Cluster-65551.115848	Cluster-65551.131281	Cluster-65551.121456	Cluster-65551.163389		Cluster-65551.111261	Cluster-65551.84894	Cluster-65551.174462		Cluster-65551.54492	Cluster-65551.113370	Cluster-65551.106421	Cluster-65551.110278
Cluster-65551.107913	Cluster-65551.129909	Cluster-65551.120234	Cluster-65551.115862	Cluster-65551.131301	Cluster-65551.121931	Cluster-65551.163627		Cluster-65551.111731	Cluster-65551.85003	Cluster-65551.174523		Cluster-65551.54681	Cluster-65551.113371	Cluster-65551.106430	Cluster-65551.1104
Cluster-65551.107959	Cluster-65551.129915	Cluster-65551.120319	Cluster-65551.115886	Cluster-65551.131656	Cluster-65551.121988	Cluster-65551.163629		Cluster-65551.111734	Cluster-65551.85327	Cluster-65551.174646		Cluster-65551.5470	Cluster-65551.113396	Cluster-65551.106477	Cluster-65551.110775
Cluster-65551.108060	Cluster-65551.129939	Cluster-65551.120398	Cluster-65551.115956	Cluster-65551.131660	Cluster-65551.122119	Cluster-65551.163674		Cluster-65551.111790	Cluster-65551.85338	Cluster-65551.174756		Cluster-65551.55057	Cluster-65551.113453	Cluster-65551.106515	Cluster-65551.110859
Cluster-65551.108080	Cluster-65551.13006	Cluster-65551.120420	Cluster-65551.115957	Cluster-65551.131762	Cluster-65551.122128	Cluster-65551.163803		Cluster-65551.111905	Cluster-65551.85593	Cluster-65551.174778		Cluster-65551.55134	Cluster-65551.113454	Cluster-65551.106542	Cluster-65551.11134
Cluster-65551.108153	Cluster-65551.130350	Cluster-65551.120494	Cluster-65551.115958	Cluster-65551.131906	Cluster-65551.122454	Cluster-65551.164568		Cluster-65551.111972	Cluster-65551.86189	Cluster-65551.174862		Cluster-65551.55277	Cluster-65551.113479	Cluster-65551.106545	Cluster-65551.112235
Cluster-65551.108164	Cluster-65551.130375	Cluster-65551.120567	Cluster-65551.116029	Cluster-65551.131912	Cluster-65551.122547	Cluster-65551.164723		Cluster-65551.112026	Cluster-65551.86929	Cluster-65551.175025		Cluster-65551.56306	Cluster-65551.113565	Cluster-65551.1066	Cluster-65551.1124
Cluster-65551.108167	Cluster-65551.130384	Cluster-65551.120594	Cluster-65551.116125	Cluster-65551.131962	Cluster-65551.122607	Cluster-65551.164724		Cluster-65551.112062	Cluster-65551.87448	Cluster-65551.175187		Cluster-65551.61100	Cluster-65551.113601	Cluster-65551.106727	Cluster-65551.1126
Cluster-65551.108274	Cluster-65551.130424	Cluster-65551.120718	Cluster-65551.116129	Cluster-65551.131965	Cluster-65551.122644	Cluster-65551.164812		Cluster-65551.112251	Cluster-65551.87542	Cluster-65551.175230		Cluster-65551.61338	Cluster-65551.113608	Cluster-65551.106746	Cluster-65551.1127
Cluster-65551.108350	Cluster-65551.130502	Cluster-65551.120731	Cluster-65551.116137	Cluster-65551.132056	Cluster-65551.122745	Cluster-65551.164964		Cluster-65551.112394	Cluster-65551.91522	Cluster-65551.175373		Cluster-65551.61511	Cluster-65551.113615	Cluster-65551.106786	Cluster-65551.112939
Cluster-65551.108395	Cluster-65551.130691	Cluster-65551.120830	Cluster-65551.116158	Cluster-65551.132081	Cluster-65551.122794	Cluster-65551.165231		Cluster-65551.112572	Cluster-65551.91967	Cluster-65551.175493		Cluster-65551.61613	Cluster-65551.113781	Cluster-65551.106803	Cluster-65551.112941
Cluster-65551.108400	Cluster-65551.130750	Cluster-65551.120852	Cluster-65551.116225	Cluster-65551.132107	Cluster-65551.122912	Cluster-65551.165614		Cluster-65551.112612	Cluster-65551.94132	Cluster-65551.175582		Cluster-65551.61623	Cluster-65551.113782	Cluster-65551.106831	Cluster-65551.1130
Cluster-65551.108432	Cluster-65551.130766	Cluster-65551.120900	Cluster-65551.116226	Cluster-65551.132147	Cluster-65551.122924	Cluster-65551.165898		Cluster-65551.112614	Cluster-65551.96532	Cluster-65551.17563		Cluster-65551.61961	Cluster-65551.113980	Cluster-65551.106839	Cluster-65551.113065
Cluster-65551.108440	Cluster-65551.130803	Cluster-65551.120910	Cluster-65551.116312	Cluster-65551.132148	Cluster-65551.122968	Cluster-65551.165954		Cluster-65551.112671	Cluster-65551.97738	Cluster-65551.175772		Cluster-65551.62040	Cluster-65551.113981	Cluster-65551.106865	Cluster-65551.113425
Cluster-65551.108567	Cluster-65551.130974	Cluster-65551.121032	Cluster-65551.116323	Cluster-65551.132182	Cluster-65551.123047	Cluster-65551.166012		Cluster-65551.112863	Cluster-65551.97795	Cluster-65551.175774		Cluster-65551.62122	Cluster-65551.113992	Cluster-65551.106950	Cluster-65551.113632
Cluster-65551.108599	Cluster-65551.131038	Cluster-65551.121055	Cluster-65551.116483	Cluster-65551.132265	Cluster-65551.123237	Cluster-65551.166130		Cluster-65551.112966	Cluster-65551.98871	Cluster-65551.175811		Cluster-65551.62125	Cluster-65551.114015	Cluster-65551.107065	Cluster-65551.113728
Cluster-65551.108607	Cluster-65551.131072	Cluster-65551.121122	Cluster-65551.116499	Cluster-65551.132313	Cluster-65551.123262	Cluster-65551.166309		Cluster-65551.113052	Cluster-72047.0	Cluster-65551.175863		Cluster-65551.62392	Cluster-65551.114185	Cluster-65551.107157	Cluster-65551.1138
Cluster-65551.108608	Cluster-65551.131132	Cluster-65551.121133	Cluster-65551.116766	Cluster-65551.132324	Cluster-65551.123293	Cluster-65551.167089		Cluster-65551.113156	Cluster-84163.1	Cluster-65551.176039		Cluster-65551.62395	Cluster-65551.114282	Cluster-65551.107162	Cluster-65551.1139
Cluster-65551.108638	Cluster-65551.131154	Cluster-65551.121194	Cluster-65551.116795	Cluster-65551.132456	Cluster-65551.123324	Cluster-65551.167166		Cluster-65551.113165	Cluster-85199.0	Cluster-65551.176059		Cluster-65551.6240	Cluster-65551.114375	Cluster-65551.107172	Cluster-65551.1141
Cluster-65551.108646	Cluster-65551.131199	Cluster-65551.121265	Cluster-65551.116820	Cluster-65551.132469	Cluster-65551.12337	Cluster-65551.167418		Cluster-65551.113340	Cluster-92561.0	Cluster-65551.176107		Cluster-65551.62960	Cluster-65551.114572	Cluster-65551.107180	Cluster-65551.114834
Cluster-65551.108713	Cluster-65551.13128	Cluster-65551.121450	Cluster-65551.116838	Cluster-65551.132503	Cluster-65551.123555	Cluster-65551.167514		Cluster-65551.113516	Cluster-92946.4	Cluster-65551.176659		Cluster-65551.63006	Cluster-65551.114643	Cluster-65551.107242	Cluster-65551.1149
Cluster-65551.108720	Cluster-65551.131326	Cluster-65551.121474	Cluster-65551.117025	Cluster-65551.132724	Cluster-65551.123568	Cluster-65551.167834		Cluster-65551.113652	Cluster-95530.1	Cluster-65551.176778		Cluster-65551.64662	Cluster-65551.114678	Cluster-65551.107243	Cluster-65551.115291
Cluster-65551.108769	Cluster-65551.131361	Cluster-65551.121528	Cluster-65551.117169	Cluster-65551.132777	Cluster-65551.123715	Cluster-65551.167900		Cluster-65551.113659	Cluster-95959.0	Cluster-65551.176792		Cluster-65551.64917	Cluster-65551.114706	Cluster-65551.107256	Cluster-65551.1170
Cluster-65551.108790	Cluster-65551.131439	Cluster-65551.121542	Cluster-65551.117172	Cluster-65551.132948	Cluster-65551.123790	Cluster-65551.167939		Cluster-65551.113666	Cluster-96626.0	Cluster-65551.176958		Cluster-65551.64963	Cluster-65551.114713	Cluster-65551.107284	Cluster-65551.117079
Cluster-65551.108792	Cluster-65551.13145	Cluster-65551.121651	Cluster-65551.117175	Cluster-65551.132958	Cluster-65551.124032	Cluster-65551.168154		Cluster-65551.113718	Cluster-98471.0	Cluster-65551.176990		Cluster-65551.64966	Cluster-65551.114716	Cluster-65551.107286	Cluster-65551.117257
Cluster-65551.108796	Cluster-65551.13149	Cluster-65551.121652	Cluster-65551.117206	Cluster-65551.133026	Cluster-65551.124042	Cluster-65551.168679		Cluster-65551.113820	Cluster-98904.0	Cluster-65551.17731		Cluster-65551.66860	Cluster-65551.114779	Cluster-65551.107313	Cluster-65551.1174
Cluster-65551.108813	Cluster-65551.131571	Cluster-65551.121671	Cluster-65551.117295	Cluster-65551.133078	Cluster-65551.124053	Cluster-65551.168732		Cluster-65551.113822	Cluster-99530.1	Cluster-65551.177345		Cluster-65551.68174	Cluster-65551.114808	Cluster-65551.107329	Cluster-65551.117787
Cluster-65551.108853	Cluster-65551.13158	Cluster-65551.121757	Cluster-65551.117336	Cluster-65551.133180	Cluster-65551.124101	Cluster-65551.169066		Cluster-65551.113948		Cluster-65551.177687		Cluster-65551.68194	Cluster-65551.115019	Cluster-65551.107333	Cluster-65551.118
Cluster-65551.108865	Cluster-65551.131609	Cluster-65551.121824	Cluster-65551.117340	Cluster-65551.133303	Cluster-65551.124112	Cluster-65551.169510		Cluster-65551.114013		Cluster-65551.177798		Cluster-65551.68299	Cluster-65551.115073	Cluster-65551.107366	Cluster-65551.1181
Cluster-65551.108893	Cluster-65551.131772	Cluster-65551.121837	Cluster-65551.117439	Cluster-65551.133450	Cluster-65551.124302	Cluster-65551.169999		Cluster-65551.114066		Cluster-65551.17821		Cluster-65551.68390	Cluster-65551.115075	Cluster-65551.107375	Cluster-65551.118337
Cluster-65551.108896	Cluster-65551.131894	Cluster-65551.121851	Cluster-65551.117522	Cluster-65551.133481	Cluster-65551.124405	Cluster-65551.170045		Cluster-65551.114252		Cluster-65551.178354		Cluster-65551.68394	Cluster-65551.115091	Cluster-65551.107404	Cluster-65551.118528
Cluster-65551.108909	Cluster-65551.131899	Cluster-65551.121868	Cluster-65551.117593	Cluster-65551.133513	Cluster-65551.124429	Cluster-65551.170060		Cluster-65551.114268		Cluster-65551.178430		Cluster-65551.69165	Cluster-65551.115168	Cluster-65551.107405	Cluster-65551.118538
Cluster-65551.108999	Cluster-65551.131916	Cluster-65551.121870	Cluster-65551.117634	Cluster-65551.133635	Cluster-65551.124469	Cluster-65551.170132		Cluster-65551.114391		Cluster-65551.178494		Cluster-65551.69308	Cluster-65551.115449	Cluster-65551.107407	Cluster-65551.118919
Cluster-65551.109025	Cluster-65551.132026	Cluster-65551.121883	Cluster-65551.117645	Cluster-65551.133642	Cluster-65551.124601	Cluster-65551.170134		Cluster-65551.114470		Cluster-65551.178601		Cluster-65551.69329	Cluster-65551.115561	Cluster-65551.107419	Cluster-65551.119325
Cluster-65551.109092	Cluster-65551.132074	Cluster-65551.121888	Cluster-65551.117688	Cluster-65551.133683	Cluster-65551.124786	Cluster-65551.170936		Cluster-65551.114533		Cluster-65551.178659		Cluster-65551.69370	Cluster-65551.115680	Cluster-65551.107459	Cluster-65551.1197
Cluster-65551.109103	Cluster-65551.132135	Cluster-65551.121901	Cluster-65551.117709	Cluster-65551.133688	Cluster-65551.124814	Cluster-65551.171365		Cluster-65551.114554		Cluster-65551.178675		Cluster-65551.69454	Cluster-65551.115690	Cluster-65551.107484	Cluster-65551.119740
Cluster-65551.109120	Cluster-65551.132153	Cluster-65551.121930	Cluster-65551.117739	Cluster-65551.133697	Cluster-65551.124998	Cluster-65551.171388		Cluster-65551.114655		Cluster-65551.178702		Cluster-65551.69939	Cluster-65551.115781	Cluster-65551.107540	Cluster-65551.1198
Cluster-65551.109164	Cluster-65551.132314	Cluster-65551.121951	Cluster-65551.117805	Cluster-65551.133699	Cluster-65551.125184	Cluster-65551.171533		Cluster-65551.114783		Cluster-65551.179018		Cluster-65551.69948	Cluster-65551.116020	Cluster-65551.107588	Cluster-65551.1201
Cluster-65551.109171	Cluster-65551.132408	Cluster-65551.121959	Cluster-65551.117817	Cluster-65551.133931	Cluster-65551.12524	Cluster-65551.172068		Cluster-65551.114866		Cluster-65551.179134		Cluster-65551.70340	Cluster-65551.116204	Cluster-65551.107617	Cluster-65551.120332
Cluster-65551.109244	Cluster-65551.132499	Cluster-65551.121960	Cluster-65551.117845	Cluster-65551.133957	Cluster-65551.125263	Cluster-65551.172386		Cluster-65551.114870		Cluster-65551.179248		Cluster-65551.70414	Cluster-65551.116271	Cluster-65551.107629	Cluster-65551.120428
Cluster-65551.109256	Cluster-65551.132526	Cluster-65551.122000	Cluster-65551.117864	Cluster-65551.133996	Cluster-65551.125278	Cluster-65551.172431		Cluster-65551.114934		Cluster-65551.179407		Cluster-65551.70418	Cluster-65551.116450	Cluster-65551.107638	Cluster-65551.120982
Cluster-65551.109303	Cluster-65551.132582	Cluster-65551.122012	Cluster-65551.117873	Cluster-65551.134160	Cluster-65551.125293	Cluster-65551.172688		Cluster-65551.115002		Cluster-65551.179522		Cluster-65551.7084	Cluster-65551.116515	Cluster-65551.107651	Cluster-65551.1210
Cluster-65551.109313	Cluster-65551.132629	Cluster-65551.122073	Cluster-65551.117875	Cluster-65551.134198	Cluster-65551.125314	Cluster-65551.172689		Cluster-65551.115176		Cluster-65551.179657		Cluster-65551.71332	Cluster-65551.116524	Cluster-65551.107682	Cluster-65551.12125
Cluster-65551.109337	Cluster-65551.132632	Cluster-65551.122103	Cluster-65551.118304	Cluster-65551.134289	Cluster-65551.125323	Cluster-65551.172750		Cluster-65551.115403		Cluster-65551.179851		Cluster-65551.71432	Cluster-65551.116526	Cluster-65551.107737	Cluster-65551.1214
Cluster-65551.109359	Cluster-65551.132682	Cluster-65551.122127	Cluster-65551.118316	Cluster-65551.134415	Cluster-65551.125332	Cluster-65551.173154		Cluster-65551.115428		Cluster-65551.179894		Cluster-65551.71683	Cluster-65551.117012	Cluster-65551.107741	Cluster-65551.121477
Cluster-65551.109421	Cluster-65551.132691	Cluster-65551.122140	Cluster-65551.118321	Cluster-65551.134570	Cluster-65551.12557	Cluster-65551.173687		Cluster-65551.115477		Cluster-65551.180034		Cluster-65551.71802	Cluster-65551.117062	Cluster-65551.107757	Cluster-65551.121562
Cluster-65551.109423	Cluster-65551.13281	Cluster-65551.122215	Cluster-65551.118322	Cluster-65551.134577	Cluster-65551.125570	Cluster-65551.174343		Cluster-65551.115494		Cluster-65551.18051		Cluster-65551.72051	Cluster-65551.117076	Cluster-65551.107835	Cluster-65551.121596
Cluster-65551.109431	Cluster-65551.133067	Cluster-65551.122225	Cluster-65551.118336	Cluster-65551.134807	Cluster-65551.125588	Cluster-65551.174485		Cluster-65551.115496		Cluster-65551.180539		Cluster-65551.72252	Cluster-65551.117080	Cluster-65551.107839	Cluster-65551.1216
Cluster-65551.109486	Cluster-65551.133129	Cluster-65551.122230	Cluster-65551.118368	Cluster-65551.134884	Cluster-65551.125592	Cluster-65551.174507		Cluster-65551.115507		Cluster-65551.18090		Cluster-65551.72556	Cluster-65551.117161	Cluster-65551.107889	Cluster-65551.121649
Cluster-65551.109521	Cluster-65551.133150	Cluster-65551.122242	Cluster-65551.118502	Cluster-65551.134887	Cluster-65551.125603	Cluster-65551.174774		Cluster-65551.115555		Cluster-65551.181209		Cluster-65551.72679	Cluster-65551.117396	Cluster-65551.107909	Cluster-65551.121658
Cluster-65551.109530	Cluster-65551.133158	Cluster-65551.122280	Cluster-65551.118530	Cluster-65551.135025	Cluster-65551.125617	Cluster-65551.175126		Cluster-65551.115558		Cluster-65551.181211		Cluster-65551.72744	Cluster-65551.117650	Cluster-65551.107936	Cluster-65551.121659
Cluster-65551.109538	Cluster-65551.133183	Cluster-65551.122327	Cluster-65551.118593	Cluster-65551.135033	Cluster-65551.125656	Cluster-65551.175785		Cluster-65551.11559		Cluster-65551.181274		Cluster-65551.72864	Cluster-65551.117695	Cluster-65551.107949	Cluster-65551.1221
Cluster-65551.109601	Cluster-65551.133191	Cluster-65551.122329	Cluster-65551.118670	Cluster-65551.135152	Cluster-65551.125689	Cluster-65551.175913		Cluster-65551.115601		Cluster-65551.181319		Cluster-65551.73352	Cluster-65551.117852	Cluster-65551.107957	Cluster-65551.1222
Cluster-65551.109615	Cluster-65551.133204	Cluster-65551.122350	Cluster-65551.118729	Cluster-65551.135160	Cluster-65551.125783	Cluster-65551.17610		Cluster-65551.115602		Cluster-65551.18137		Cluster-65551.73635	Cluster-65551.117904	Cluster-65551.107990	Cluster-65551.1223
Cluster-65551.109637	Cluster-65551.133301	Cluster-65551.122411	Cluster-65551.118826	Cluster-65551.135231	Cluster-65551.125824	Cluster-65551.176189		Cluster-65551.115720		Cluster-65551.181392		Cluster-65551.73707	Cluster-65551.118051	Cluster-65551.108003	Cluster-65551.12239
Cluster-65551.109643	Cluster-65551.133315	Cluster-65551.122476	Cluster-65551.118830	Cluster-65551.135259	Cluster-65551.125948	Cluster-65551.176258		Cluster-65551.115789		Cluster-65551.181423		Cluster-65551.74006	Cluster-65551.118054	Cluster-65551.108018	Cluster-65551.122894
Cluster-65551.109693	Cluster-65551.133523	Cluster-65551.122546	Cluster-65551.118894	Cluster-65551.135384	Cluster-65551.126036	Cluster-65551.176327		Cluster-65551.115824		Cluster-65551.181536		Cluster-65551.74162	Cluster-65551.118248	Cluster-65551.108036	Cluster-65551.1229
Cluster-65551.109731	Cluster-65551.133554	Cluster-65551.122551	Cluster-65551.118988	Cluster-65551.135396	Cluster-65551.126348	Cluster-65551.176450		Cluster-65551.11588		Cluster-65551.181765		Cluster-65551.74261	Cluster-65551.118249	Cluster-65551.108039	Cluster-65551.1232
Cluster-65551.109806	Cluster-65551.133604	Cluster-65551.122586	Cluster-65551.119017	Cluster-65551.135484	Cluster-65551.126595	Cluster-65551.176515		Cluster-65551.115918		Cluster-65551.182145		Cluster-65551.74262	Cluster-65551.118250	Cluster-65551.108043	Cluster-65551.123321
Cluster-65551.109811	Cluster-65551.133616	Cluster-65551.122588	Cluster-65551.119407	Cluster-65551.135667	Cluster-65551.126640	Cluster-65551.176577		Cluster-65551.115951		Cluster-65551.182265		Cluster-65551.74442	Cluster-65551.118269	Cluster-65551.108051	Cluster-65551.123578
Cluster-65551.109833	Cluster-65551.133670	Cluster-65551.122599	Cluster-65551.119461	Cluster-65551.135694	Cluster-65551.126867	Cluster-65551.176730		Cluster-65551.115992		Cluster-65551.182314		Cluster-65551.74614	Cluster-65551.118302	Cluster-65551.108123	Cluster-65551.1237
Cluster-65551.109852	Cluster-65551.133762	Cluster-65551.122683	Cluster-65551.119483	Cluster-65551.135695	Cluster-65551.12693	Cluster-65551.176746		Cluster-65551.116044		Cluster-65551.182560		Cluster-65551.74668	Cluster-65551.118392	Cluster-65551.108127	Cluster-65551.124051
Cluster-65551.109862	Cluster-65551.133927	Cluster-65551.122717	Cluster-65551.119531	Cluster-65551.135730	Cluster-65551.126936	Cluster-65551.176873		Cluster-65551.116050		Cluster-65551.182710		Cluster-65551.74813	Cluster-65551.118429	Cluster-65551.108211	Cluster-65551.1248
Cluster-65551.109874	Cluster-65551.133943	Cluster-65551.122734	Cluster-65551.119551	Cluster-65551.135809	Cluster-65551.126937	Cluster-65551.177236		Cluster-65551.116073		Cluster-65551.182759		Cluster-65551.74881	Cluster-65551.118442	Cluster-65551.108232	Cluster-65551.124888
Cluster-65551.109945	Cluster-65551.133947	Cluster-65551.122744	Cluster-65551.119628	Cluster-65551.136225	Cluster-65551.127037	Cluster-65551.177547		Cluster-65551.116088		Cluster-65551.182990		Cluster-65551.74975	Cluster-65551.118562	Cluster-65551.108252	Cluster-65551.1252
Cluster-65551.109954	Cluster-65551.134043	Cluster-65551.122764	Cluster-65551.119669	Cluster-65551.136343	Cluster-65551.127091	Cluster-65551.177560		Cluster-65551.116146		Cluster-65551.183042		Cluster-65551.75072	Cluster-65551.118575	Cluster-65551.108349	Cluster-65551.125425
Cluster-65551.109998	Cluster-65551.134153	Cluster-65551.122790	Cluster-65551.119764	Cluster-65551.136577	Cluster-65551.127095	Cluster-65551.178199		Cluster-65551.116150		Cluster-65551.18311		Cluster-65551.75134	Cluster-65551.118630	Cluster-65551.108357	Cluster-65551.125537
Cluster-65551.110063	Cluster-65551.134265	Cluster-65551.122827	Cluster-65551.119834	Cluster-65551.136761	Cluster-65551.127109	Cluster-65551.178209		Cluster-65551.116288		Cluster-65551.183393		Cluster-65551.75427	Cluster-65551.118648	Cluster-65551.108370	Cluster-65551.1259
Cluster-65551.110077	Cluster-65551.134297	Cluster-65551.122852	Cluster-65551.119849	Cluster-65551.136832	Cluster-65551.127192	Cluster-65551.178304		Cluster-65551.116291		Cluster-65551.183485		Cluster-65551.76169	Cluster-65551.118791	Cluster-65551.108403	Cluster-65551.1260
Cluster-65551.110087	Cluster-65551.134316	Cluster-65551.122861	Cluster-65551.119876	Cluster-65551.136849	Cluster-65551.127364	Cluster-65551.178450		Cluster-65551.116388		Cluster-65551.183773		Cluster-65551.77583	Cluster-65551.118907	Cluster-65551.108407	Cluster-65551.127887
Cluster-65551.110113	Cluster-65551.134452	Cluster-65551.122862	Cluster-65551.119905	Cluster-65551.136859	Cluster-65551.127416	Cluster-65551.178660		Cluster-65551.116397		Cluster-65551.18388		Cluster-65551.78192	Cluster-65551.118977	Cluster-65551.108422	Cluster-65551.127987
Cluster-65551.110125	Cluster-65551.134490	Cluster-65551.122870	Cluster-65551.119937	Cluster-65551.136954	Cluster-65551.127441	Cluster-65551.178991		Cluster-65551.116410		Cluster-65551.183958		Cluster-65551.78221	Cluster-65551.119078	Cluster-65551.108505	Cluster-65551.128095
Cluster-65551.110134	Cluster-65551.134512	Cluster-65551.122890	Cluster-65551.119958	Cluster-65551.136994	Cluster-65551.127513	Cluster-65551.179037		Cluster-65551.116428		Cluster-65551.184103		Cluster-65551.78607	Cluster-65551.119112	Cluster-65551.108557	Cluster-65551.1293
Cluster-65551.110151	Cluster-65551.134518	Cluster-65551.122898	Cluster-65551.120063	Cluster-65551.137036	Cluster-65551.12753	Cluster-65551.179048		Cluster-65551.11645		Cluster-65551.184110		Cluster-65551.78948	Cluster-65551.119280	Cluster-65551.108571	Cluster-65551.130290
Cluster-65551.110199	Cluster-65551.134541	Cluster-65551.122938	Cluster-65551.120082	Cluster-65551.137037	Cluster-65551.127538	Cluster-65551.179055		Cluster-65551.116513		Cluster-65551.184115		Cluster-65551.80937	Cluster-65551.119562	Cluster-65551.108592	Cluster-65551.130623
Cluster-65551.110270	Cluster-65551.134601	Cluster-65551.122950	Cluster-65551.120103	Cluster-65551.137041	Cluster-65551.127597	Cluster-65551.179057		Cluster-65551.116675		Cluster-65551.184256		Cluster-65551.81412	Cluster-65551.119569	Cluster-65551.108662	Cluster-65551.130789
Cluster-65551.110283	Cluster-65551.134621	Cluster-65551.123009	Cluster-65551.120142	Cluster-65551.137334	Cluster-65551.127770	Cluster-65551.179518		Cluster-65551.116749		Cluster-65551.184257		Cluster-65551.82624	Cluster-65551.119622	Cluster-65551.108667	Cluster-65551.130947
Cluster-65551.110321	Cluster-65551.134627	Cluster-65551.123074	Cluster-65551.120283	Cluster-65551.137711	Cluster-65551.127791	Cluster-65551.179744		Cluster-65551.116898		Cluster-65551.184324		Cluster-65551.83084	Cluster-65551.119788	Cluster-65551.108703	Cluster-65551.1316
Cluster-65551.110436	Cluster-65551.134682	Cluster-65551.123117	Cluster-65551.120302	Cluster-65551.137883	Cluster-65551.127819	Cluster-65551.179819		Cluster-65551.116904		Cluster-65551.184331		Cluster-65551.83462	Cluster-65551.119798	Cluster-65551.108706	Cluster-65551.13237
Cluster-65551.110481	Cluster-65551.134849	Cluster-65551.123209	Cluster-65551.120350	Cluster-65551.138077	Cluster-65551.127830	Cluster-65551.179936		Cluster-65551.116908		Cluster-65551.184363		Cluster-65551.83512	Cluster-65551.119828	Cluster-65551.108761	Cluster-65551.132998
Cluster-65551.110485	Cluster-65551.134982	Cluster-65551.123216	Cluster-65551.120470	Cluster-65551.138167	Cluster-65551.127853	Cluster-65551.179994		Cluster-65551.116959		Cluster-65551.184536		Cluster-65551.83623	Cluster-65551.119897	Cluster-65551.108762	Cluster-65551.133272
Cluster-65551.110494	Cluster-65551.135129	Cluster-65551.123282	Cluster-65551.120579	Cluster-65551.138172	Cluster-65551.127862	Cluster-65551.180116		Cluster-65551.117114		Cluster-65551.18454		Cluster-65551.83931	Cluster-65551.119950	Cluster-65551.108785	Cluster-65551.1334
Cluster-65551.110506	Cluster-65551.135236	Cluster-65551.123290	Cluster-65551.120598	Cluster-65551.138229	Cluster-65551.127867	Cluster-65551.180203		Cluster-65551.117159		Cluster-65551.184616		Cluster-65551.84134	Cluster-65551.120019	Cluster-65551.108797	Cluster-65551.1340
Cluster-65551.110634	Cluster-65551.135248	Cluster-65551.123344	Cluster-65551.120604	Cluster-65551.138387	Cluster-65551.127948	Cluster-65551.180238		Cluster-65551.117181		Cluster-65551.184718		Cluster-65551.85395	Cluster-65551.120050	Cluster-65551.108847	Cluster-65551.134113
Cluster-65551.110660	Cluster-65551.135277	Cluster-65551.123431	Cluster-65551.120704	Cluster-65551.138412	Cluster-65551.127953	Cluster-65551.180283		Cluster-65551.117294		Cluster-65551.184877		Cluster-65551.85572	Cluster-65551.120079	Cluster-65551.108854	Cluster-65551.134212
Cluster-65551.110686	Cluster-65551.135296	Cluster-65551.123450	Cluster-65551.120709	Cluster-65551.138424	Cluster-65551.128056	Cluster-65551.180424		Cluster-65551.117407		Cluster-65551.184975		Cluster-65551.85698	Cluster-65551.120101	Cluster-65551.108872	Cluster-65551.134649
Cluster-65551.110729	Cluster-65551.135339	Cluster-65551.123463	Cluster-65551.120726	Cluster-65551.138553	Cluster-65551.128078	Cluster-65551.180454		Cluster-65551.117466		Cluster-65551.185052		Cluster-65551.86863	Cluster-65551.120159	Cluster-65551.108885	Cluster-65551.135422
Cluster-65551.110732	Cluster-65551.135477	Cluster-65551.123468	Cluster-65551.120765	Cluster-65551.138561	Cluster-65551.12814	Cluster-65551.180513		Cluster-65551.117503		Cluster-65551.185089		Cluster-65551.87218	Cluster-65551.120222	Cluster-65551.108900	Cluster-65551.1358
Cluster-65551.110824	Cluster-65551.135499	Cluster-65551.123475	Cluster-65551.120805	Cluster-65551.138571	Cluster-65551.128151	Cluster-65551.180538		Cluster-65551.117781		Cluster-65551.185172		Cluster-65551.87642	Cluster-65551.120311	Cluster-65551.108925	Cluster-65551.136026
Cluster-65551.110894	Cluster-65551.135500	Cluster-65551.123481	Cluster-65551.120878	Cluster-65551.138591	Cluster-65551.128194	Cluster-65551.180560		Cluster-65551.117798		Cluster-65551.185198		Cluster-65551.87663	Cluster-65551.120327	Cluster-65551.108930	Cluster-65551.136077
Cluster-65551.111016	Cluster-65551.135568	Cluster-65551.123495	Cluster-65551.120881	Cluster-65551.138669	Cluster-65551.128199	Cluster-65551.180638		Cluster-65551.117802		Cluster-65551.185200		Cluster-65551.88272	Cluster-65551.120383	Cluster-65551.108955	Cluster-65551.136253
Cluster-65551.111076	Cluster-65551.135569	Cluster-65551.123557	Cluster-65551.120902	Cluster-65551.138954	Cluster-65551.128228	Cluster-65551.180720		Cluster-65551.117835		Cluster-65551.185671		Cluster-65551.88299	Cluster-65551.120469	Cluster-65551.108963	Cluster-65551.137254
Cluster-65551.111250	Cluster-65551.135626	Cluster-65551.123633	Cluster-65551.120937	Cluster-65551.138973	Cluster-65551.128276	Cluster-65551.180837		Cluster-65551.118062		Cluster-65551.185789		Cluster-65551.88597	Cluster-65551.120510	Cluster-65551.108964	Cluster-65551.13735
Cluster-65551.111264	Cluster-65551.135648	Cluster-65551.123655	Cluster-65551.121057	Cluster-65551.139174	Cluster-65551.128277	Cluster-65551.181370		Cluster-65551.118068		Cluster-65551.185806		Cluster-65551.88749	Cluster-65551.120544	Cluster-65551.108972	Cluster-65551.1376
Cluster-65551.111295	Cluster-65551.135653	Cluster-65551.123708	Cluster-65551.121132	Cluster-65551.13934	Cluster-65551.128357	Cluster-65551.181379		Cluster-65551.118149		Cluster-65551.185900		Cluster-65551.88838	Cluster-65551.120733	Cluster-65551.109013	Cluster-65551.137824
Cluster-65551.111302	Cluster-65551.135654	Cluster-65551.123711	Cluster-65551.121193	Cluster-65551.139377	Cluster-65551.128382	Cluster-65551.181474		Cluster-65551.118289		Cluster-65551.185976		Cluster-65551.88839	Cluster-65551.120876	Cluster-65551.109081	Cluster-65551.1379
Cluster-65551.111305	Cluster-65551.135657	Cluster-65551.123742	Cluster-65551.121197	Cluster-65551.139408	Cluster-65551.128412	Cluster-65551.181507		Cluster-65551.118359		Cluster-65551.186320		Cluster-65551.88962	Cluster-65551.121011	Cluster-65551.109083	Cluster-65551.138313
Cluster-65551.111416	Cluster-65551.135689	Cluster-65551.123754	Cluster-65551.121228	Cluster-65551.139411	Cluster-65551.12850	Cluster-65551.181797		Cluster-65551.118409		Cluster-65551.186390		Cluster-65551.89313	Cluster-65551.121038	Cluster-65551.109142	Cluster-65551.138725
Cluster-65551.111472	Cluster-65551.135719	Cluster-65551.123755	Cluster-65551.121251	Cluster-65551.139623	Cluster-65551.128527	Cluster-65551.181833		Cluster-65551.118413		Cluster-65551.186433		Cluster-65551.89447	Cluster-65551.121088	Cluster-65551.109182	Cluster-65551.139033
Cluster-65551.111494	Cluster-65551.135801	Cluster-65551.123864	Cluster-65551.121258	Cluster-65551.139634	Cluster-65551.12857	Cluster-65551.182264		Cluster-65551.118435		Cluster-65551.186553		Cluster-65551.89511	Cluster-65551.121131	Cluster-65551.109197	Cluster-65551.1392
Cluster-65551.111500	Cluster-65551.136061	Cluster-65551.123895	Cluster-65551.121334	Cluster-65551.139718	Cluster-65551.128580	Cluster-65551.182288		Cluster-65551.118497		Cluster-65551.186834		Cluster-65551.89841	Cluster-65551.121238	Cluster-65551.109200	Cluster-65551.140581
Cluster-65551.111501	Cluster-65551.136131	Cluster-65551.123900	Cluster-65551.121337	Cluster-65551.139739	Cluster-65551.128585	Cluster-65551.182346		Cluster-65551.118619		Cluster-65551.186959		Cluster-65551.89884	Cluster-65551.121291	Cluster-65551.109235	Cluster-65551.141597
Cluster-65551.111503	Cluster-65551.136146	Cluster-65551.123903	Cluster-65551.121353	Cluster-65551.139793	Cluster-65551.128649	Cluster-65551.182416		Cluster-65551.118691		Cluster-65551.187573		Cluster-65551.89976	Cluster-65551.121681	Cluster-65551.109280	Cluster-65551.141802
Cluster-65551.111504	Cluster-65551.136223	Cluster-65551.123919	Cluster-65551.121433	Cluster-65551.139846	Cluster-65551.128651	Cluster-65551.182490		Cluster-65551.118767		Cluster-65551.187732		Cluster-65551.91753	Cluster-65551.121752	Cluster-65551.109283	Cluster-65551.142018
Cluster-65551.111514	Cluster-65551.136289	Cluster-65551.123923	Cluster-65551.121445	Cluster-65551.139872	Cluster-65551.128656	Cluster-65551.182601		Cluster-65551.118839		Cluster-65551.187950		Cluster-65551.94536	Cluster-65551.121791	Cluster-65551.109293	Cluster-65551.1422
Cluster-65551.111535	Cluster-65551.136294	Cluster-65551.124013	Cluster-65551.121451	Cluster-65551.13990	Cluster-65551.128702	Cluster-65551.183010		Cluster-65551.118924		Cluster-65551.188139		Cluster-65551.94614	Cluster-65551.121896	Cluster-65551.109336	Cluster-65551.142425
Cluster-65551.111549	Cluster-65551.13634	Cluster-65551.124068	Cluster-65551.121517	Cluster-65551.139965	Cluster-65551.128716	Cluster-65551.183080		Cluster-65551.118935		Cluster-65551.188172		Cluster-65551.94874	Cluster-65551.121992	Cluster-65551.109374	Cluster-65551.142460
Cluster-65551.111561	Cluster-65551.136348	Cluster-65551.124144	Cluster-65551.121541	Cluster-65551.140058	Cluster-65551.128731	Cluster-65551.183141		Cluster-65551.118961		Cluster-65551.1883		Cluster-65551.95989	Cluster-65551.122046	Cluster-65551.109465	Cluster-65551.142541
Cluster-65551.111627	Cluster-65551.136357	Cluster-65551.124155	Cluster-65551.121553	Cluster-65551.140244	Cluster-65551.128737	Cluster-65551.183142		Cluster-65551.118991		Cluster-65551.188389		Cluster-65551.96240	Cluster-65551.122143	Cluster-65551.109515	Cluster-65551.142597
Cluster-65551.111670	Cluster-65551.136451	Cluster-65551.124176	Cluster-65551.121560	Cluster-65551.140346	Cluster-65551.128922	Cluster-65551.183333		Cluster-65551.119068		Cluster-65551.188569		Cluster-65551.97703	Cluster-65551.122155	Cluster-65551.109531	Cluster-65551.1426
Cluster-65551.111674	Cluster-65551.136495	Cluster-65551.124217	Cluster-65551.121595	Cluster-65551.14045	Cluster-65551.129000	Cluster-65551.183558		Cluster-65551.119199		Cluster-65551.189287		Cluster-65551.98966	Cluster-65551.122319	Cluster-65551.109550	Cluster-65551.1430
Cluster-65551.111685	Cluster-65551.136611	Cluster-65551.124243	Cluster-65551.121604	Cluster-65551.140481	Cluster-65551.129120	Cluster-65551.183580		Cluster-65551.119296		Cluster-65551.189314		Cluster-65551.99848	Cluster-65551.122398	Cluster-65551.109616	Cluster-65551.143691
Cluster-65551.111709	Cluster-65551.136687	Cluster-65551.124248	Cluster-65551.121638	Cluster-65551.140668	Cluster-65551.129174	Cluster-65551.183910		Cluster-65551.119300		Cluster-65551.189328		Cluster-71420.1	Cluster-65551.122439	Cluster-65551.109679	Cluster-65551.143697
Cluster-65551.111712	Cluster-65551.136802	Cluster-65551.124295	Cluster-65551.121646	Cluster-65551.140697	Cluster-65551.129196	Cluster-65551.183975		Cluster-65551.119305		Cluster-65551.189519		Cluster-75318.0	Cluster-65551.122451	Cluster-65551.109683	Cluster-65551.1441
Cluster-65551.111714	Cluster-65551.136889	Cluster-65551.124329	Cluster-65551.121693	Cluster-65551.140729	Cluster-65551.129317	Cluster-65551.184268		Cluster-65551.119307		Cluster-65551.189583		Cluster-99993.0	Cluster-65551.122516	Cluster-65551.109710	Cluster-65551.144567
Cluster-65551.111719	Cluster-65551.13693	Cluster-65551.124456	Cluster-65551.121705	Cluster-65551.141	Cluster-65551.129405	Cluster-65551.184591		Cluster-65551.119431		Cluster-65551.189674			Cluster-65551.122548	Cluster-65551.109783	Cluster-65551.145338
Cluster-65551.111750	Cluster-65551.137122	Cluster-65551.124464	Cluster-65551.121787	Cluster-65551.141058	Cluster-65551.129444	Cluster-65551.184809		Cluster-65551.119454		Cluster-65551.189867			Cluster-65551.122641	Cluster-65551.109796	Cluster-65551.145630
Cluster-65551.111756	Cluster-65551.137125	Cluster-65551.124504	Cluster-65551.121802	Cluster-65551.141123	Cluster-65551.129588	Cluster-65551.184837		Cluster-65551.119515		Cluster-65551.189962			Cluster-65551.122812	Cluster-65551.109850	Cluster-65551.145857
Cluster-65551.111814	Cluster-65551.137252	Cluster-65551.124624	Cluster-65551.121804	Cluster-65551.141583	Cluster-65551.129589	Cluster-65551.184968		Cluster-65551.119558		Cluster-65551.190099			Cluster-65551.122833	Cluster-65551.109853	Cluster-65551.145929
Cluster-65551.111931	Cluster-65551.137331	Cluster-65551.124656	Cluster-65551.121805	Cluster-65551.141790	Cluster-65551.129627	Cluster-65551.185652		Cluster-65551.119663		Cluster-65551.190114			Cluster-65551.122873	Cluster-65551.109855	Cluster-65551.1461
Cluster-65551.111936	Cluster-65551.13744	Cluster-65551.124761	Cluster-65551.121835	Cluster-65551.14190	Cluster-65551.129687	Cluster-65551.185681		Cluster-65551.119751		Cluster-65551.190139			Cluster-65551.122883	Cluster-65551.109859	Cluster-65551.146458
Cluster-65551.111946	Cluster-65551.137450	Cluster-65551.124794	Cluster-65551.121885	Cluster-65551.141905	Cluster-65551.1297	Cluster-65551.185863		Cluster-65551.119791		Cluster-65551.19022			Cluster-65551.122885	Cluster-65551.109869	Cluster-65551.146566
Cluster-65551.111949	Cluster-65551.137697	Cluster-65551.124851	Cluster-65551.121889	Cluster-65551.142062	Cluster-65551.129729	Cluster-65551.185865		Cluster-65551.119848		Cluster-65551.190264			Cluster-65551.122886	Cluster-65551.109889	Cluster-65551.1467
Cluster-65551.111956	Cluster-65551.137794	Cluster-65551.124853	Cluster-65551.121910	Cluster-65551.142065	Cluster-65551.129761	Cluster-65551.186267		Cluster-65551.11985		Cluster-65551.190309			Cluster-65551.123068	Cluster-65551.109900	Cluster-65551.146957
Cluster-65551.112011	Cluster-65551.137850	Cluster-65551.124854	Cluster-65551.121911	Cluster-65551.142095	Cluster-65551.129773	Cluster-65551.186840		Cluster-65551.119926		Cluster-65551.190382			Cluster-65551.123085	Cluster-65551.109915	Cluster-65551.1471
Cluster-65551.112025	Cluster-65551.137853	Cluster-65551.124855	Cluster-65551.121934	Cluster-65551.142258	Cluster-65551.12978	Cluster-65551.186979		Cluster-65551.120195		Cluster-65551.190425			Cluster-65551.123148	Cluster-65551.109958	Cluster-65551.1474
Cluster-65551.112047	Cluster-65551.137887	Cluster-65551.125047	Cluster-65551.121989	Cluster-65551.142261	Cluster-65551.129798	Cluster-65551.187079		Cluster-65551.120199		Cluster-65551.190573			Cluster-65551.123252	Cluster-65551.109994	Cluster-65551.147495
Cluster-65551.112081	Cluster-65551.137933	Cluster-65551.125067	Cluster-65551.122028	Cluster-65551.142271	Cluster-65551.129902	Cluster-65551.187161		Cluster-65551.120304		Cluster-65551.190611			Cluster-65551.123407	Cluster-65551.110098	Cluster-65551.1475
Cluster-65551.112183	Cluster-65551.137962	Cluster-65551.125072	Cluster-65551.122034	Cluster-65551.142351	Cluster-65551.130013	Cluster-65551.187571		Cluster-65551.120387		Cluster-65551.190917			Cluster-65551.123518	Cluster-65551.110119	Cluster-65551.147972
Cluster-65551.112206	Cluster-65551.137997	Cluster-65551.125106	Cluster-65551.122054	Cluster-65551.142461	Cluster-65551.130168	Cluster-65551.187977		Cluster-65551.120405		Cluster-65551.190963			Cluster-65551.123644	Cluster-65551.110174	Cluster-65551.148205
Cluster-65551.112223	Cluster-65551.138084	Cluster-65551.125155	Cluster-65551.122081	Cluster-65551.142469	Cluster-65551.130179	Cluster-65551.188799		Cluster-65551.120444		Cluster-65551.190987			Cluster-65551.123683	Cluster-65551.110206	Cluster-65551.14836
Cluster-65551.112258	Cluster-65551.138126	Cluster-65551.125168	Cluster-65551.122101	Cluster-65551.142554	Cluster-65551.130198	Cluster-65551.189741		Cluster-65551.120625		Cluster-65551.190991			Cluster-65551.123713	Cluster-65551.110220	Cluster-65551.1484
Cluster-65551.112267	Cluster-65551.138283	Cluster-65551.125176	Cluster-65551.122102	Cluster-65551.142576	Cluster-65551.130301	Cluster-65551.190254		Cluster-65551.120643		Cluster-65551.191057			Cluster-65551.123789	Cluster-65551.110235	Cluster-65551.1485
Cluster-65551.112273	Cluster-65551.138315	Cluster-65551.125189	Cluster-65551.122123	Cluster-65551.142657	Cluster-65551.130302	Cluster-65551.190660		Cluster-65551.120644		Cluster-65551.191089			Cluster-65551.123845	Cluster-65551.110242	Cluster-65551.148741
Cluster-65551.112287	Cluster-65551.138378	Cluster-65551.125190	Cluster-65551.122133	Cluster-65551.142711	Cluster-65551.130354	Cluster-65551.190729		Cluster-65551.120708		Cluster-65551.191145			Cluster-65551.123939	Cluster-65551.110298	Cluster-65551.1490
Cluster-65551.112329	Cluster-65551.138522	Cluster-65551.125191	Cluster-65551.122160	Cluster-65551.142758	Cluster-65551.130391	Cluster-65551.190915		Cluster-65551.120716		Cluster-65551.191243			Cluster-65551.123943	Cluster-65551.110313	Cluster-65551.149022
Cluster-65551.112349	Cluster-65551.138558	Cluster-65551.125192	Cluster-65551.122178	Cluster-65551.142997	Cluster-65551.130449	Cluster-65551.190988		Cluster-65551.120724		Cluster-65551.191472			Cluster-65551.124182	Cluster-65551.110323	Cluster-65551.1493
Cluster-65551.112361	Cluster-65551.138595	Cluster-65551.125229	Cluster-65551.122210	Cluster-65551.143046	Cluster-65551.13048	Cluster-65551.191075		Cluster-65551.120874		Cluster-65551.191763			Cluster-65551.124206	Cluster-65551.110381	Cluster-65551.149327
Cluster-65551.112402	Cluster-65551.138662	Cluster-65551.125231	Cluster-65551.122221	Cluster-65551.143450	Cluster-65551.130511	Cluster-65551.191412		Cluster-65551.120930		Cluster-65551.192097			Cluster-65551.124215	Cluster-65551.110391	Cluster-65551.150125
Cluster-65551.112429	Cluster-65551.138701	Cluster-65551.125250	Cluster-65551.122239	Cluster-65551.143455	Cluster-65551.130636	Cluster-65551.193197		Cluster-65551.121149		Cluster-65551.192126			Cluster-65551.124216	Cluster-65551.110400	Cluster-65551.150237
Cluster-65551.112502	Cluster-65551.138925	Cluster-65551.125270	Cluster-65551.122315	Cluster-65551.143512	Cluster-65551.130652	Cluster-65551.193986		Cluster-65551.121167		Cluster-65551.192383			Cluster-65551.124437	Cluster-65551.110419	Cluster-65551.151328
Cluster-65551.112513	Cluster-65551.138977	Cluster-65551.125273	Cluster-65551.122316	Cluster-65551.143725	Cluster-65551.130778	Cluster-65551.194686		Cluster-65551.121185		Cluster-65551.192795			Cluster-65551.124453	Cluster-65551.110421	Cluster-65551.151374
Cluster-65551.112542	Cluster-65551.139015	Cluster-65551.125298	Cluster-65551.122317	Cluster-65551.143936	Cluster-65551.130849	Cluster-65551.195079		Cluster-65551.121195		Cluster-65551.193024			Cluster-65551.124454	Cluster-65551.110455	Cluster-65551.151380
Cluster-65551.112573	Cluster-65551.139182	Cluster-65551.125365	Cluster-65551.122343	Cluster-65551.144090	Cluster-65551.130869	Cluster-65551.195245		Cluster-65551.121339		Cluster-65551.193088			Cluster-65551.124560	Cluster-65551.110477	Cluster-65551.1524
Cluster-65551.112622	Cluster-65551.139268	Cluster-65551.125380	Cluster-65551.122373	Cluster-65551.144178	Cluster-65551.131087	Cluster-65551.195299		Cluster-65551.121526		Cluster-65551.193399			Cluster-65551.124653	Cluster-65551.110493	Cluster-65551.15253
Cluster-65551.112674	Cluster-65551.139342	Cluster-65551.125387	Cluster-65551.122375	Cluster-65551.144209	Cluster-65551.13109	Cluster-65551.195882		Cluster-65551.121531		Cluster-65551.193875			Cluster-65551.124666	Cluster-65551.110496	Cluster-65551.152591
Cluster-65551.112718	Cluster-65551.139435	Cluster-65551.125437	Cluster-65551.122410	Cluster-65551.144388	Cluster-65551.131204	Cluster-65551.197230		Cluster-65551.121536		Cluster-65551.193896			Cluster-65551.124674	Cluster-65551.110497	Cluster-65551.15278
Cluster-65551.112723	Cluster-65551.139453	Cluster-65551.125455	Cluster-65551.122463	Cluster-65551.144455	Cluster-65551.131238	Cluster-65551.198296		Cluster-65551.121589		Cluster-65551.194031			Cluster-65551.124675	Cluster-65551.110525	Cluster-65551.1539
Cluster-65551.112759	Cluster-65551.139472	Cluster-65551.125462	Cluster-65551.122486	Cluster-65551.144613	Cluster-65551.131245	Cluster-65551.202239		Cluster-65551.121624		Cluster-65551.194166			Cluster-65551.124693	Cluster-65551.110529	Cluster-65551.154291
Cluster-65551.113016	Cluster-65551.139480	Cluster-65551.125480	Cluster-65551.122610	Cluster-65551.144681	Cluster-65551.131248	Cluster-65551.20634		Cluster-65551.121634		Cluster-65551.194255			Cluster-65551.124720	Cluster-65551.110536	Cluster-65551.1554
Cluster-65551.113041	Cluster-65551.139510	Cluster-65551.125487	Cluster-65551.122631	Cluster-65551.144771	Cluster-65551.131368	Cluster-65551.21324		Cluster-65551.121641		Cluster-65551.194261			Cluster-65551.124784	Cluster-65551.110539	Cluster-65551.1555
Cluster-65551.113049	Cluster-65551.139563	Cluster-65551.125534	Cluster-65551.122660	Cluster-65551.144807	Cluster-65551.131389	Cluster-65551.21917		Cluster-65551.121696		Cluster-65551.194553			Cluster-65551.124811	Cluster-65551.110626	Cluster-65551.155560
Cluster-65551.113107	Cluster-65551.139704	Cluster-65551.125614	Cluster-65551.122663	Cluster-65551.144863	Cluster-65551.13141	Cluster-65551.22188		Cluster-65551.121747		Cluster-65551.194597			Cluster-65551.124859	Cluster-65551.110627	Cluster-65551.1557
Cluster-65551.113143	Cluster-65551.139785	Cluster-65551.125653	Cluster-65551.122677	Cluster-65551.144891	Cluster-65551.131549	Cluster-65551.22497		Cluster-65551.121797		Cluster-65551.194760			Cluster-65551.124915	Cluster-65551.110672	Cluster-65551.1559
Cluster-65551.113152	Cluster-65551.139797	Cluster-65551.125731	Cluster-65551.122719	Cluster-65551.144986	Cluster-65551.131692	Cluster-65551.22648		Cluster-65551.121895		Cluster-65551.194874			Cluster-65551.124978	Cluster-65551.110730	Cluster-65551.1565
Cluster-65551.113191	Cluster-65551.140014	Cluster-65551.125754	Cluster-65551.122836	Cluster-65551.145080	Cluster-65551.131726	Cluster-65551.23242		Cluster-65551.122051		Cluster-65551.195574			Cluster-65551.125059	Cluster-65551.110731	Cluster-65551.156688
Cluster-65551.113234	Cluster-65551.140091	Cluster-65551.125779	Cluster-65551.122853	Cluster-65551.145094	Cluster-65551.131747	Cluster-65551.24602		Cluster-65551.122312		Cluster-65551.19571			Cluster-65551.125094	Cluster-65551.110899	Cluster-65551.156737
Cluster-65551.113251	Cluster-65551.140097	Cluster-65551.125926	Cluster-65551.122951	Cluster-65551.145186	Cluster-65551.131854	Cluster-65551.26193		Cluster-65551.122367		Cluster-65551.196071			Cluster-65551.125128	Cluster-65551.110941	Cluster-65551.156774
Cluster-65551.113259	Cluster-65551.140226	Cluster-65551.125987	Cluster-65551.122956	Cluster-65551.145231	Cluster-65551.131903	Cluster-65551.27020		Cluster-65551.122413		Cluster-65551.196080			Cluster-65551.125179	Cluster-65551.110960	Cluster-65551.156843
Cluster-65551.113268	Cluster-65551.14039	Cluster-65551.126030	Cluster-65551.123	Cluster-65551.145272	Cluster-65551.131910	Cluster-65551.27571		Cluster-65551.122414		Cluster-65551.196122			Cluster-65551.125185	Cluster-65551.110976	Cluster-65551.157009
Cluster-65551.113270	Cluster-65551.14040	Cluster-65551.126056	Cluster-65551.123010	Cluster-65551.145340	Cluster-65551.131924	Cluster-65551.28123		Cluster-65551.122474		Cluster-65551.196751			Cluster-65551.125329	Cluster-65551.111000	Cluster-65551.157447
Cluster-65551.113301	Cluster-65551.140473	Cluster-65551.126077	Cluster-65551.123013	Cluster-65551.145538	Cluster-65551.131942	Cluster-65551.28337		Cluster-65551.122478		Cluster-65551.197259			Cluster-65551.125428	Cluster-65551.111046	Cluster-65551.157576
Cluster-65551.113332	Cluster-65551.140673	Cluster-65551.126115	Cluster-65551.123034	Cluster-65551.145576	Cluster-65551.131949	Cluster-65551.28338		Cluster-65551.122543		Cluster-65551.197292			Cluster-65551.125492	Cluster-65551.111051	Cluster-65551.158121
Cluster-65551.113357	Cluster-65551.140690	Cluster-65551.126116	Cluster-65551.123035	Cluster-65551.145577	Cluster-65551.131982	Cluster-65551.28982		Cluster-65551.122565		Cluster-65551.197391			Cluster-65551.125516	Cluster-65551.111065	Cluster-65551.159717
Cluster-65551.113428	Cluster-65551.140693	Cluster-65551.126119	Cluster-65551.123036	Cluster-65551.145578	Cluster-65551.131984	Cluster-65551.29170		Cluster-65551.122633		Cluster-65551.197476			Cluster-65551.125735	Cluster-65551.111092	Cluster-65551.159984
Cluster-65551.113475	Cluster-65551.140889	Cluster-65551.126149	Cluster-65551.123050	Cluster-65551.145686	Cluster-65551.132066	Cluster-65551.29884		Cluster-65551.122661		Cluster-65551.197897			Cluster-65551.125784	Cluster-65551.111093	Cluster-65551.160328
Cluster-65551.113534	Cluster-65551.140992	Cluster-65551.126164	Cluster-65551.123073	Cluster-65551.145761	Cluster-65551.132413	Cluster-65551.30731		Cluster-65551.122706		Cluster-65551.198055			Cluster-65551.125790	Cluster-65551.111122	Cluster-65551.1604
Cluster-65551.113540	Cluster-65551.141053	Cluster-65551.126166	Cluster-65551.123076	Cluster-65551.14579	Cluster-65551.132532	Cluster-65551.32243		Cluster-65551.122779		Cluster-65551.198184			Cluster-65551.125859	Cluster-65551.111178	Cluster-65551.160653
Cluster-65551.113553	Cluster-65551.141072	Cluster-65551.126178	Cluster-65551.123095	Cluster-65551.145913	Cluster-65551.132535	Cluster-65551.33445		Cluster-65551.122797		Cluster-65551.198221			Cluster-65551.125949	Cluster-65551.111184	Cluster-65551.1613
Cluster-65551.113588	Cluster-65551.141108	Cluster-65551.126198	Cluster-65551.123104	Cluster-65551.146040	Cluster-65551.132574	Cluster-65551.33510		Cluster-65551.122851		Cluster-65551.198229			Cluster-65551.126071	Cluster-65551.111206	Cluster-65551.1614
Cluster-65551.113594	Cluster-65551.141168	Cluster-65551.126215	Cluster-65551.123149	Cluster-65551.146054	Cluster-65551.132601	Cluster-65551.33566		Cluster-65551.122913		Cluster-65551.198277			Cluster-65551.126136	Cluster-65551.111217	Cluster-65551.1616
Cluster-65551.113622	Cluster-65551.141219	Cluster-65551.126280	Cluster-65551.123206	Cluster-65551.146146	Cluster-65551.132608	Cluster-65551.33714		Cluster-65551.122933		Cluster-65551.198472			Cluster-65551.126204	Cluster-65551.111220	Cluster-65551.1617
Cluster-65551.113642	Cluster-65551.141247	Cluster-65551.126283	Cluster-65551.123225	Cluster-65551.146203	Cluster-65551.132627	Cluster-65551.33858		Cluster-65551.122947		Cluster-65551.198588			Cluster-65551.126221	Cluster-65551.111222	Cluster-65551.162539
Cluster-65551.113687	Cluster-65551.141327	Cluster-65551.126284	Cluster-65551.123244	Cluster-65551.146365	Cluster-65551.132633	Cluster-65551.34002		Cluster-65551.123001		Cluster-65551.19879			Cluster-65551.126258	Cluster-65551.111228	Cluster-65551.163215
Cluster-65551.113690	Cluster-65551.141487	Cluster-65551.126338	Cluster-65551.123270	Cluster-65551.14641	Cluster-65551.132635	Cluster-65551.34150		Cluster-65551.123016		Cluster-65551.198819			Cluster-65551.126498	Cluster-65551.111276	Cluster-65551.1634
Cluster-65551.113725	Cluster-65551.141499	Cluster-65551.126357	Cluster-65551.123302	Cluster-65551.146479	Cluster-65551.132673	Cluster-65551.34208		Cluster-65551.123128		Cluster-65551.198859			Cluster-65551.126503	Cluster-65551.111307	Cluster-65551.163827
Cluster-65551.113733	Cluster-65551.141505	Cluster-65551.126370	Cluster-65551.123308	Cluster-65551.14651	Cluster-65551.132734	Cluster-65551.34248		Cluster-65551.123134		Cluster-65551.198896			Cluster-65551.126642	Cluster-65551.111322	Cluster-65551.163998
Cluster-65551.113804	Cluster-65551.141535	Cluster-65551.126424	Cluster-65551.123334	Cluster-65551.146822	Cluster-65551.132841	Cluster-65551.34347		Cluster-65551.123240		Cluster-65551.198945			Cluster-65551.126663	Cluster-65551.111395	Cluster-65551.1648
Cluster-65551.113893	Cluster-65551.141667	Cluster-65551.126476	Cluster-65551.123383	Cluster-65551.146898	Cluster-65551.132844	Cluster-65551.34478		Cluster-65551.123268		Cluster-65551.199071			Cluster-65551.126706	Cluster-65551.111418	Cluster-65551.164876
Cluster-65551.113895	Cluster-65551.141792	Cluster-65551.126513	Cluster-65551.123395	Cluster-65551.147255	Cluster-65551.132960	Cluster-65551.35423		Cluster-65551.123283		Cluster-65551.199154			Cluster-65551.126728	Cluster-65551.111449	Cluster-65551.165365
Cluster-65551.113916	Cluster-65551.141812	Cluster-65551.126558	Cluster-65551.123432	Cluster-65551.147285	Cluster-65551.132997	Cluster-65551.36340		Cluster-65551.123330		Cluster-65551.199245			Cluster-65551.126730	Cluster-65551.111541	Cluster-65551.1658
Cluster-65551.113942	Cluster-65551.141996	Cluster-65551.126577	Cluster-65551.123440	Cluster-65551.147546	Cluster-65551.133017	Cluster-65551.37055		Cluster-65551.123527		Cluster-65551.199387			Cluster-65551.126752	Cluster-65551.111543	Cluster-65551.166249
Cluster-65551.113947	Cluster-65551.142048	Cluster-65551.126631	Cluster-65551.123447	Cluster-65551.147705	Cluster-65551.133018	Cluster-65551.37800		Cluster-65551.123597		Cluster-65551.199841			Cluster-65551.126870	Cluster-65551.111568	Cluster-65551.166426
Cluster-65551.113949	Cluster-65551.142060	Cluster-65551.126756	Cluster-65551.123549	Cluster-65551.147805	Cluster-65551.133027	Cluster-65551.38459		Cluster-65551.123681		Cluster-65551.199949			Cluster-65551.1269	Cluster-65551.111610	Cluster-65551.166488
Cluster-65551.114009	Cluster-65551.142075	Cluster-65551.126766	Cluster-65551.123561	Cluster-65551.147970	Cluster-65551.133073	Cluster-65551.38582		Cluster-65551.123827		Cluster-65551.199952			Cluster-65551.126982	Cluster-65551.111634	Cluster-65551.166544
Cluster-65551.114017	Cluster-65551.142121	Cluster-65551.126783	Cluster-65551.123563	Cluster-65551.148221	Cluster-65551.133107	Cluster-65551.38967		Cluster-65551.12386		Cluster-65551.200238			Cluster-65551.127077	Cluster-65551.111667	Cluster-65551.1669
Cluster-65551.114018	Cluster-65551.142126	Cluster-65551.126794	Cluster-65551.123611	Cluster-65551.148415	Cluster-65551.133202	Cluster-65551.39345		Cluster-65551.123954		Cluster-65551.200441			Cluster-65551.127242	Cluster-65551.111706	Cluster-65551.1670
Cluster-65551.114107	Cluster-65551.142248	Cluster-65551.126825	Cluster-65551.123612	Cluster-65551.148504	Cluster-65551.133255	Cluster-65551.39990		Cluster-65551.123970		Cluster-65551.200454			Cluster-65551.127373	Cluster-65551.111722	Cluster-65551.167140
Cluster-65551.114110	Cluster-65551.14225	Cluster-65551.126835	Cluster-65551.123702	Cluster-65551.148555	Cluster-65551.133400	Cluster-65551.40459		Cluster-65551.123983		Cluster-65551.200488			Cluster-65551.127395	Cluster-65551.111723	Cluster-65551.1682
Cluster-65551.114139	Cluster-65551.142285	Cluster-65551.126862	Cluster-65551.123706	Cluster-65551.148638	Cluster-65551.133443	Cluster-65551.41033		Cluster-65551.123985		Cluster-65551.200521			Cluster-65551.127511	Cluster-65551.111730	Cluster-65551.1688
Cluster-65551.114214	Cluster-65551.142311	Cluster-65551.126903	Cluster-65551.123738	Cluster-65551.148719	Cluster-65551.133491	Cluster-65551.41666		Cluster-65551.124003		Cluster-65551.200572			Cluster-65551.127516	Cluster-65551.111763	Cluster-65551.1690
Cluster-65551.114267	Cluster-65551.142504	Cluster-65551.126930	Cluster-65551.123757	Cluster-65551.148736	Cluster-65551.133497	Cluster-65551.41908		Cluster-65551.124169		Cluster-65551.200585			Cluster-65551.127518	Cluster-65551.111794	Cluster-65551.1693
Cluster-65551.114281	Cluster-65551.142961	Cluster-65551.126988	Cluster-65551.123758	Cluster-65551.148871	Cluster-65551.133502	Cluster-65551.42027		Cluster-65551.124220		Cluster-65551.200787			Cluster-65551.127551	Cluster-65551.111849	Cluster-65551.169622
Cluster-65551.114283	Cluster-65551.143079	Cluster-65551.126998	Cluster-65551.123764	Cluster-65551.149198	Cluster-65551.133504	Cluster-65551.42275		Cluster-65551.124244		Cluster-65551.200796			Cluster-65551.127654	Cluster-65551.111865	Cluster-65551.1697
Cluster-65551.114285	Cluster-65551.143092	Cluster-65551.127185	Cluster-65551.123769	Cluster-65551.149233	Cluster-65551.133544	Cluster-65551.42741		Cluster-65551.124308		Cluster-65551.200848			Cluster-65551.127661	Cluster-65551.111878	Cluster-65551.169732
Cluster-65551.114320	Cluster-65551.143130	Cluster-65551.127195	Cluster-65551.123797	Cluster-65551.149463	Cluster-65551.133570	Cluster-65551.42767		Cluster-65551.124361		Cluster-65551.200858			Cluster-65551.127816	Cluster-65551.111891	Cluster-65551.169777
Cluster-65551.114336	Cluster-65551.143405	Cluster-65551.127276	Cluster-65551.123824	Cluster-65551.149480	Cluster-65551.133600	Cluster-65551.44378		Cluster-65551.124411		Cluster-65551.200891			Cluster-65551.127942	Cluster-65551.111908	Cluster-65551.1701
Cluster-65551.114349	Cluster-65551.143495	Cluster-65551.127298	Cluster-65551.123829	Cluster-65551.149490	Cluster-65551.133622	Cluster-65551.44394		Cluster-65551.124517		Cluster-65551.201001			Cluster-65551.128112	Cluster-65551.111919	Cluster-65551.1710
Cluster-65551.114368	Cluster-65551.143524	Cluster-65551.127310	Cluster-65551.123847	Cluster-65551.149550	Cluster-65551.133704	Cluster-65551.44530		Cluster-65551.124593		Cluster-65551.201055			Cluster-65551.128123	Cluster-65551.112014	Cluster-65551.171737
Cluster-65551.114400	Cluster-65551.143605	Cluster-65551.127383	Cluster-65551.123874	Cluster-65551.149570	Cluster-65551.133717	Cluster-65551.44628		Cluster-65551.124608		Cluster-65551.201157			Cluster-65551.128273	Cluster-65551.112028	Cluster-65551.1720
Cluster-65551.114404	Cluster-65551.143921	Cluster-65551.127403	Cluster-65551.123899	Cluster-65551.149698	Cluster-65551.133730	Cluster-65551.44757		Cluster-65551.124660		Cluster-65551.201312			Cluster-65551.128352	Cluster-65551.112102	Cluster-65551.1723
Cluster-65551.114423	Cluster-65551.143981	Cluster-65551.127413	Cluster-65551.123925	Cluster-65551.149729	Cluster-65551.133750	Cluster-65551.44924		Cluster-65551.124681		Cluster-65551.201408			Cluster-65551.128436	Cluster-65551.112108	Cluster-65551.1724
Cluster-65551.114448	Cluster-65551.144041	Cluster-65551.127467	Cluster-65551.124047	Cluster-65551.149797	Cluster-65551.133793	Cluster-65551.45158		Cluster-65551.124708		Cluster-65551.201443			Cluster-65551.12845	Cluster-65551.112127	Cluster-65551.1725
Cluster-65551.114462	Cluster-65551.144079	Cluster-65551.127520	Cluster-65551.124073	Cluster-65551.149833	Cluster-65551.133886	Cluster-65551.45176		Cluster-65551.124736		Cluster-65551.201522			Cluster-65551.12846	Cluster-65551.112144	Cluster-65551.173112
Cluster-65551.114466	Cluster-65551.144105	Cluster-65551.127544	Cluster-65551.124115	Cluster-65551.150111	Cluster-65551.133934	Cluster-65551.45179		Cluster-65551.124785		Cluster-65551.201653			Cluster-65551.128608	Cluster-65551.112154	Cluster-65551.173113
Cluster-65551.114472	Cluster-65551.144268	Cluster-65551.127553	Cluster-65551.124148	Cluster-65551.150192	Cluster-65551.133976	Cluster-65551.45758		Cluster-65551.124787		Cluster-65551.2976			Cluster-65551.128619	Cluster-65551.112188	Cluster-65551.1734
Cluster-65551.114483	Cluster-65551.144380	Cluster-65551.127586	Cluster-65551.124149	Cluster-65551.150233	Cluster-65551.134055	Cluster-65551.46159		Cluster-65551.124890		Cluster-65551.30032			Cluster-65551.128661	Cluster-65551.112198	Cluster-65551.1735
Cluster-65551.114502	Cluster-65551.144440	Cluster-65551.127637	Cluster-65551.124163	Cluster-65551.150364	Cluster-65551.134076	Cluster-65551.46629		Cluster-65551.124961		Cluster-65551.4065			Cluster-65551.128798	Cluster-65551.112205	Cluster-65551.1738
Cluster-65551.114518	Cluster-65551.144477	Cluster-65551.127638	Cluster-65551.124167	Cluster-65551.150651	Cluster-65551.134124	Cluster-65551.46644		Cluster-65551.124996		Cluster-65551.40742			Cluster-65551.128896	Cluster-65551.112215	Cluster-65551.1739
Cluster-65551.114527	Cluster-65551.144502	Cluster-65551.127667	Cluster-65551.124185	Cluster-65551.150667	Cluster-65551.134136	Cluster-65551.46645		Cluster-65551.125097		Cluster-65551.40986			Cluster-65551.128958	Cluster-65551.112224	Cluster-65551.174055
Cluster-65551.114555	Cluster-65551.144524	Cluster-65551.127675	Cluster-65551.124225	Cluster-65551.150776	Cluster-65551.134147	Cluster-65551.47990		Cluster-65551.125201		Cluster-65551.41066			Cluster-65551.129032	Cluster-65551.1123	Cluster-65551.1743
Cluster-65551.114585	Cluster-65551.144742	Cluster-65551.127693	Cluster-65551.124236	Cluster-65551.150824	Cluster-65551.134191	Cluster-65551.47991		Cluster-65551.125261		Cluster-65551.41182			Cluster-65551.129145	Cluster-65551.112331	Cluster-65551.174348
Cluster-65551.114604	Cluster-65551.144769	Cluster-65551.127700	Cluster-65551.124276	Cluster-65551.150910	Cluster-65551.134201	Cluster-65551.48242		Cluster-65551.125279		Cluster-65551.41383			Cluster-65551.129211	Cluster-65551.112432	Cluster-65551.17438
Cluster-65551.114606	Cluster-65551.144849	Cluster-65551.127701	Cluster-65551.124284	Cluster-65551.150979	Cluster-65551.134222	Cluster-65551.48613		Cluster-65551.125324		Cluster-65551.41533			Cluster-65551.129255	Cluster-65551.112434	Cluster-65551.1745
Cluster-65551.114622	Cluster-65551.144950	Cluster-65551.127738	Cluster-65551.124290	Cluster-65551.15124	Cluster-65551.134248	Cluster-65551.48631		Cluster-65551.125366		Cluster-65551.42028			Cluster-65551.129332	Cluster-65551.112435	Cluster-65551.1752
Cluster-65551.114652	Cluster-65551.145008	Cluster-65551.127759	Cluster-65551.124304	Cluster-65551.151393	Cluster-65551.134329	Cluster-65551.49022		Cluster-65551.125450		Cluster-65551.42257			Cluster-65551.129397	Cluster-65551.112437	Cluster-65551.175528
Cluster-65551.114656	Cluster-65551.145035	Cluster-65551.127774	Cluster-65551.124313	Cluster-65551.151539	Cluster-65551.134517	Cluster-65551.49401		Cluster-65551.125453		Cluster-65551.42309			Cluster-65551.129432	Cluster-65551.112478	Cluster-65551.175543
Cluster-65551.114657	Cluster-65551.145126	Cluster-65551.127950	Cluster-65551.124397	Cluster-65551.151896	Cluster-65551.134618	Cluster-65551.49458		Cluster-65551.125547		Cluster-65551.42666			Cluster-65551.129443	Cluster-65551.112522	Cluster-65551.1756
Cluster-65551.114701	Cluster-65551.145221	Cluster-65551.127952	Cluster-65551.124398	Cluster-65551.152355	Cluster-65551.13462	Cluster-65551.49468		Cluster-65551.125549		Cluster-65551.42701			Cluster-65551.129753	Cluster-65551.112530	Cluster-65551.175893
Cluster-65551.114741	Cluster-65551.145285	Cluster-65551.127965	Cluster-65551.124412	Cluster-65551.152568	Cluster-65551.134632	Cluster-65551.49521		Cluster-65551.125550		Cluster-65551.43159			Cluster-65551.129781	Cluster-65551.112540	Cluster-65551.176075
Cluster-65551.114745	Cluster-65551.145415	Cluster-65551.127969	Cluster-65551.124425	Cluster-65551.15264	Cluster-65551.13465	Cluster-65551.4986		Cluster-65551.125608		Cluster-65551.43214			Cluster-65551.129865	Cluster-65551.112541	Cluster-65551.176076
Cluster-65551.114761	Cluster-65551.145450	Cluster-65551.127976	Cluster-65551.124427	Cluster-65551.152662	Cluster-65551.134707	Cluster-65551.50583		Cluster-65551.125665		Cluster-65551.43247			Cluster-65551.129866	Cluster-65551.112553	Cluster-65551.1761
Cluster-65551.114789	Cluster-65551.145613	Cluster-65551.127986	Cluster-65551.124479	Cluster-65551.152999	Cluster-65551.13472	Cluster-65551.50585		Cluster-65551.125675		Cluster-65551.43409			Cluster-65551.129948	Cluster-65551.112615	Cluster-65551.176212
Cluster-65551.114815	Cluster-65551.145658	Cluster-65551.128055	Cluster-65551.124482	Cluster-65551.153214	Cluster-65551.134724	Cluster-65551.50835		Cluster-65551.125720		Cluster-65551.43498			Cluster-65551.129970	Cluster-65551.112626	Cluster-65551.176213
Cluster-65551.114819	Cluster-65551.145744	Cluster-65551.128082	Cluster-65551.124496	Cluster-65551.153378	Cluster-65551.134727	Cluster-65551.51384		Cluster-65551.125827		Cluster-65551.43535			Cluster-65551.130070	Cluster-65551.112644	Cluster-65551.1763
Cluster-65551.114823	Cluster-65551.145747	Cluster-65551.128084	Cluster-65551.124534	Cluster-65551.153429	Cluster-65551.134733	Cluster-65551.51485		Cluster-65551.125988		Cluster-65551.44058			Cluster-65551.130365	Cluster-65551.112651	Cluster-65551.176378
Cluster-65551.114864	Cluster-65551.145848	Cluster-65551.128113	Cluster-65551.124558	Cluster-65551.153892	Cluster-65551.134796	Cluster-65551.51607		Cluster-65551.126057		Cluster-65551.44437			Cluster-65551.130451	Cluster-65551.112660	Cluster-65551.176613
Cluster-65551.114869	Cluster-65551.145873	Cluster-65551.128120	Cluster-65551.124620	Cluster-65551.153948	Cluster-65551.134853	Cluster-65551.52141		Cluster-65551.126114		Cluster-65551.44492			Cluster-65551.130507	Cluster-65551.112666	Cluster-65551.176921
Cluster-65551.114871	Cluster-65551.146133	Cluster-65551.128146	Cluster-65551.124658	Cluster-65551.154109	Cluster-65551.134907	Cluster-65551.52542		Cluster-65551.126223		Cluster-65551.44521			Cluster-65551.130722	Cluster-65551.112693	Cluster-65551.177123
Cluster-65551.114893	Cluster-65551.146135	Cluster-65551.128187	Cluster-65551.124667	Cluster-65551.154112	Cluster-65551.135067	Cluster-65551.53290		Cluster-65551.126242		Cluster-65551.44700			Cluster-65551.130749	Cluster-65551.112729	Cluster-65551.177146
Cluster-65551.114932	Cluster-65551.146386	Cluster-65551.128244	Cluster-65551.124721	Cluster-65551.154139	Cluster-65551.135079	Cluster-65551.53360		Cluster-65551.126326		Cluster-65551.44725			Cluster-65551.130765	Cluster-65551.112756	Cluster-65551.177336
Cluster-65551.114944	Cluster-65551.146686	Cluster-65551.128264	Cluster-65551.124739	Cluster-65551.154282	Cluster-65551.13511	Cluster-65551.54362		Cluster-65551.126335		Cluster-65551.44755			Cluster-65551.130772	Cluster-65551.112777	Cluster-65551.178474
Cluster-65551.115003	Cluster-65551.146880	Cluster-65551.128274	Cluster-65551.124748	Cluster-65551.154463	Cluster-65551.135188	Cluster-65551.54560		Cluster-65551.126339		Cluster-65551.44842			Cluster-65551.130885	Cluster-65551.112780	Cluster-65551.178568
Cluster-65551.115005	Cluster-65551.146907	Cluster-65551.128293	Cluster-65551.124789	Cluster-65551.154590	Cluster-65551.135261	Cluster-65551.55071		Cluster-65551.126342		Cluster-65551.45505			Cluster-65551.130904	Cluster-65551.112803	Cluster-65551.178731
Cluster-65551.115009	Cluster-65551.14711	Cluster-65551.128389	Cluster-65551.124801	Cluster-65551.154710	Cluster-65551.135266	Cluster-65551.55560		Cluster-65551.126397		Cluster-65551.45652			Cluster-65551.130948	Cluster-65551.112814	Cluster-65551.17878
Cluster-65551.115061	Cluster-65551.147294	Cluster-65551.128492	Cluster-65551.124830	Cluster-65551.154990	Cluster-65551.1353	Cluster-65551.55807		Cluster-65551.126417		Cluster-65551.45675			Cluster-65551.131021	Cluster-65551.112827	Cluster-65551.178876
Cluster-65551.115089	Cluster-65551.147427	Cluster-65551.128504	Cluster-65551.124833	Cluster-65551.155164	Cluster-65551.135362	Cluster-65551.55901		Cluster-65551.126431		Cluster-65551.45781			Cluster-65551.131024	Cluster-65551.112923	Cluster-65551.178958
Cluster-65551.115137	Cluster-65551.147465	Cluster-65551.128522	Cluster-65551.124838	Cluster-65551.155174	Cluster-65551.135417	Cluster-65551.56265		Cluster-65551.126440		Cluster-65551.46239			Cluster-65551.131083	Cluster-65551.112934	Cluster-65551.180205
Cluster-65551.115141	Cluster-65551.147511	Cluster-65551.128713	Cluster-65551.124895	Cluster-65551.155614	Cluster-65551.135573	Cluster-65551.56364		Cluster-65551.126446		Cluster-65551.46244			Cluster-65551.131174	Cluster-65551.112942	Cluster-65551.180309
Cluster-65551.115153	Cluster-65551.147514	Cluster-65551.128762	Cluster-65551.124903	Cluster-65551.155623	Cluster-65551.135628	Cluster-65551.56387		Cluster-65551.126492		Cluster-65551.46314			Cluster-65551.131186	Cluster-65551.112955	Cluster-65551.180705
Cluster-65551.115203	Cluster-65551.147649	Cluster-65551.128767	Cluster-65551.124963	Cluster-65551.155681	Cluster-65551.135682	Cluster-65551.56992		Cluster-65551.126586		Cluster-65551.46715			Cluster-65551.131222	Cluster-65551.112962	Cluster-65551.181269
Cluster-65551.115210	Cluster-65551.147681	Cluster-65551.128780	Cluster-65551.125010	Cluster-65551.155703	Cluster-65551.135728	Cluster-65551.57276		Cluster-65551.126600		Cluster-65551.47071			Cluster-65551.131237	Cluster-65551.112967	Cluster-65551.181446
Cluster-65551.115214	Cluster-65551.147832	Cluster-65551.128784	Cluster-65551.125044	Cluster-65551.15577	Cluster-65551.135738	Cluster-65551.57989		Cluster-65551.126607		Cluster-65551.47355			Cluster-65551.131337	Cluster-65551.112968	Cluster-65551.181697
Cluster-65551.115228	Cluster-65551.14784	Cluster-65551.128874	Cluster-65551.125095	Cluster-65551.155942	Cluster-65551.135802	Cluster-65551.58039		Cluster-65551.126799		Cluster-65551.47554			Cluster-65551.131350	Cluster-65551.113008	Cluster-65551.182477
Cluster-65551.115235	Cluster-65551.14787	Cluster-65551.128903	Cluster-65551.125096	Cluster-65551.155993	Cluster-65551.135833	Cluster-65551.58316		Cluster-65551.126885		Cluster-65551.47941			Cluster-65551.131651	Cluster-65551.113123	Cluster-65551.182496
Cluster-65551.115305	Cluster-65551.147878	Cluster-65551.128909	Cluster-65551.125115	Cluster-65551.156024	Cluster-65551.135841	Cluster-65551.58416		Cluster-65551.126915		Cluster-65551.48041			Cluster-65551.131691	Cluster-65551.113169	Cluster-65551.182515
Cluster-65551.115387	Cluster-65551.147923	Cluster-65551.128929	Cluster-65551.125148	Cluster-65551.15615	Cluster-65551.135850	Cluster-65551.58582		Cluster-65551.126997		Cluster-65551.48343			Cluster-65551.131712	Cluster-65551.113171	Cluster-65551.182630
Cluster-65551.115437	Cluster-65551.148141	Cluster-65551.128969	Cluster-65551.125151	Cluster-65551.156529	Cluster-65551.135896	Cluster-65551.59264		Cluster-65551.126999		Cluster-65551.48363			Cluster-65551.131740	Cluster-65551.113185	Cluster-65551.184111
Cluster-65551.115462	Cluster-65551.148151	Cluster-65551.129187	Cluster-65551.125154	Cluster-65551.156690	Cluster-65551.135953	Cluster-65551.59948		Cluster-65551.127039		Cluster-65551.48605			Cluster-65551.131761	Cluster-65551.113213	Cluster-65551.186453
Cluster-65551.115466	Cluster-65551.148226	Cluster-65551.129379	Cluster-65551.125196	Cluster-65551.156800	Cluster-65551.1360	Cluster-65551.60222		Cluster-65551.127050		Cluster-65551.48812			Cluster-65551.131817	Cluster-65551.113283	Cluster-65551.187090
Cluster-65551.115479	Cluster-65551.148402	Cluster-65551.129394	Cluster-65551.125199	Cluster-65551.156893	Cluster-65551.136005	Cluster-65551.61074		Cluster-65551.127057		Cluster-65551.49042			Cluster-65551.131846	Cluster-65551.113286	Cluster-65551.1881
Cluster-65551.115485	Cluster-65551.148557	Cluster-65551.129410	Cluster-65551.125208	Cluster-65551.156899	Cluster-65551.136098	Cluster-65551.61598		Cluster-65551.127075		Cluster-65551.49579			Cluster-65551.131895	Cluster-65551.113288	Cluster-65551.189560
Cluster-65551.115501	Cluster-65551.148593	Cluster-65551.129474	Cluster-65551.125228	Cluster-65551.156914	Cluster-65551.136133	Cluster-65551.62083		Cluster-65551.127121		Cluster-65551.50612			Cluster-65551.131928	Cluster-65551.113291	Cluster-65551.191523
Cluster-65551.115593	Cluster-65551.148618	Cluster-65551.129507	Cluster-65551.125235	Cluster-65551.157292	Cluster-65551.136246	Cluster-65551.63164		Cluster-65551.12714		Cluster-65551.50616			Cluster-65551.131980	Cluster-65551.113310	Cluster-65551.192617
Cluster-65551.115609	Cluster-65551.148779	Cluster-65551.129514	Cluster-65551.125238	Cluster-65551.157427	Cluster-65551.136276	Cluster-65551.63758		Cluster-65551.127262		Cluster-65551.50924			Cluster-65551.132122	Cluster-65551.113385	Cluster-65551.195656
Cluster-65551.115625	Cluster-65551.148802	Cluster-65551.129521	Cluster-65551.125285	Cluster-65551.157810	Cluster-65551.136279	Cluster-65551.64188		Cluster-65551.127266		Cluster-65551.51150			Cluster-65551.132285	Cluster-65551.113420	Cluster-65551.196656
Cluster-65551.115635	Cluster-65551.14887	Cluster-65551.129561	Cluster-65551.125297	Cluster-65551.158051	Cluster-65551.136291	Cluster-65551.65503		Cluster-65551.127340		Cluster-65551.51199			Cluster-65551.132322	Cluster-65551.113463	Cluster-65551.196705
Cluster-65551.115653	Cluster-65551.148997	Cluster-65551.129625	Cluster-65551.125313	Cluster-65551.158072	Cluster-65551.136293	Cluster-65551.65828		Cluster-65551.127346		Cluster-65551.51218			Cluster-65551.132436	Cluster-65551.113472	Cluster-65551.196757
Cluster-65551.115683	Cluster-65551.149018	Cluster-65551.129786	Cluster-65551.125320	Cluster-65551.158308	Cluster-65551.136295	Cluster-65551.66456		Cluster-65551.127402		Cluster-65551.54866			Cluster-65551.132577	Cluster-65551.113485	Cluster-65551.199465
Cluster-65551.115697	Cluster-65551.149108	Cluster-65551.129834	Cluster-65551.125398	Cluster-65551.158884	Cluster-65551.136307	Cluster-65551.66601		Cluster-65551.127439		Cluster-65551.55445			Cluster-65551.132578	Cluster-65551.113500	Cluster-65551.199659
Cluster-65551.115727	Cluster-65551.149117	Cluster-65551.129883	Cluster-65551.125400	Cluster-65551.16005	Cluster-65551.136340	Cluster-65551.68187		Cluster-65551.127468		Cluster-65551.55452			Cluster-65551.132644	Cluster-65551.113503	Cluster-65551.200805
Cluster-65551.115758	Cluster-65551.149200	Cluster-65551.129937	Cluster-65551.125451	Cluster-65551.160053	Cluster-65551.13644	Cluster-65551.68736		Cluster-65551.127469		Cluster-65551.55713			Cluster-65551.132645	Cluster-65551.113510	Cluster-65551.200892
Cluster-65551.115759	Cluster-65551.149219	Cluster-65551.129989	Cluster-65551.125489	Cluster-65551.16018	Cluster-65551.136468	Cluster-65551.68737		Cluster-65551.127592		Cluster-65551.56197			Cluster-65551.132669	Cluster-65551.113518	Cluster-65551.202161
Cluster-65551.115806	Cluster-65551.149300	Cluster-65551.130004	Cluster-65551.125496	Cluster-65551.160948	Cluster-65551.136491	Cluster-65551.69128		Cluster-65551.127614		Cluster-65551.56307			Cluster-65551.132683	Cluster-65551.113520	Cluster-65551.202574
Cluster-65551.115856	Cluster-65551.149349	Cluster-65551.130107	Cluster-65551.125498	Cluster-65551.161176	Cluster-65551.136496	Cluster-65551.69437		Cluster-65551.127623		Cluster-65551.56437			Cluster-65551.132778	Cluster-65551.113531	Cluster-65551.204517
Cluster-65551.115922	Cluster-65551.149439	Cluster-65551.130128	Cluster-65551.125538	Cluster-65551.161225	Cluster-65551.136503	Cluster-65551.69993		Cluster-65551.127717		Cluster-65551.5664			Cluster-65551.132871	Cluster-65551.113581	Cluster-65551.204530
Cluster-65551.116031	Cluster-65551.149554	Cluster-65551.130146	Cluster-65551.125566	Cluster-65551.16231	Cluster-65551.136571	Cluster-65551.71785		Cluster-65551.127751		Cluster-65551.56693			Cluster-65551.133152	Cluster-65551.113587	Cluster-65551.204573
Cluster-65551.116049	Cluster-65551.149595	Cluster-65551.130158	Cluster-65551.125567	Cluster-65551.162713	Cluster-65551.13659	Cluster-65551.72157		Cluster-65551.127789		Cluster-65551.57049			Cluster-65551.133186	Cluster-65551.113625	Cluster-65551.204583
Cluster-65551.116052	Cluster-65551.149599	Cluster-65551.130225	Cluster-65551.125589	Cluster-65551.16293	Cluster-65551.136629	Cluster-65551.72897		Cluster-65551.127843		Cluster-65551.57089			Cluster-65551.133250	Cluster-65551.113635	Cluster-65551.204839
Cluster-65551.116055	Cluster-65551.149891	Cluster-65551.130289	Cluster-65551.125600	Cluster-65551.164918	Cluster-65551.136729	Cluster-65551.72997		Cluster-65551.127849		Cluster-65551.57481			Cluster-65551.133312	Cluster-65551.113655	Cluster-65551.205336
Cluster-65551.116148	Cluster-65551.149962	Cluster-65551.130309	Cluster-65551.125626	Cluster-65551.165090	Cluster-65551.136806	Cluster-65551.73219		Cluster-65551.127930		Cluster-65551.57791			Cluster-65551.133355	Cluster-65551.113657	Cluster-65551.205370
Cluster-65551.116164	Cluster-65551.150163	Cluster-65551.130313	Cluster-65551.125631	Cluster-65551.165296	Cluster-65551.136839	Cluster-65551.74514		Cluster-65551.127964		Cluster-65551.57842			Cluster-65551.133418	Cluster-65551.113683	Cluster-65551.205378
Cluster-65551.116169	Cluster-65551.150200	Cluster-65551.130328	Cluster-65551.125649	Cluster-65551.166129	Cluster-65551.136878	Cluster-65551.75492		Cluster-65551.127973		Cluster-65551.57903			Cluster-65551.133419	Cluster-65551.113703	Cluster-65551.205396
Cluster-65551.116336	Cluster-65551.150333	Cluster-65551.130334	Cluster-65551.125671	Cluster-65551.166338	Cluster-65551.136977	Cluster-65551.75628		Cluster-65551.128002		Cluster-65551.58259			Cluster-65551.133511	Cluster-65551.113710	Cluster-65551.205397
Cluster-65551.116349	Cluster-65551.150372	Cluster-65551.130340	Cluster-65551.125691	Cluster-65551.166833	Cluster-65551.136992	Cluster-65551.76094		Cluster-65551.128030		Cluster-65551.58656			Cluster-65551.133651	Cluster-65551.113734	Cluster-65551.205410
Cluster-65551.116354	Cluster-65551.150412	Cluster-65551.130363	Cluster-65551.125744	Cluster-65551.167092	Cluster-65551.137009	Cluster-65551.76811		Cluster-65551.128042		Cluster-65551.58783			Cluster-65551.134019	Cluster-65551.113738	Cluster-65551.205413
Cluster-65551.116438	Cluster-65551.150539	Cluster-65551.130387	Cluster-65551.125745	Cluster-65551.167279	Cluster-65551.137025	Cluster-65551.77120		Cluster-65551.128048		Cluster-65551.58836			Cluster-65551.134082	Cluster-65551.113799	Cluster-65551.205418
Cluster-65551.116442	Cluster-65551.150542	Cluster-65551.130389	Cluster-65551.125746	Cluster-65551.168593	Cluster-65551.137061	Cluster-65551.77201		Cluster-65551.128061		Cluster-65551.59680			Cluster-65551.134253	Cluster-65551.113801	Cluster-65551.205479
Cluster-65551.116494	Cluster-65551.150581	Cluster-65551.130445	Cluster-65551.125758	Cluster-65551.168954	Cluster-65551.137108	Cluster-65551.78721		Cluster-65551.128072		Cluster-65551.59709			Cluster-65551.134264	Cluster-65551.113805	Cluster-65551.205481
Cluster-65551.116511	Cluster-65551.150679	Cluster-65551.130450	Cluster-65551.125759	Cluster-65551.170056	Cluster-65551.13711	Cluster-65551.79033		Cluster-65551.128143		Cluster-65551.59712			Cluster-65551.134419	Cluster-65551.113844	Cluster-65551.205492
Cluster-65551.116554	Cluster-65551.150720	Cluster-65551.130509	Cluster-65551.125764	Cluster-65551.170207	Cluster-65551.137158	Cluster-65551.79235		Cluster-65551.128220		Cluster-65551.59778			Cluster-65551.134425	Cluster-65551.113848	Cluster-65551.205510
Cluster-65551.116573	Cluster-65551.150838	Cluster-65551.130597	Cluster-65551.125774	Cluster-65551.17023	Cluster-65551.137160	Cluster-65551.79428		Cluster-65551.128233		Cluster-65551.59829			Cluster-65551.134427	Cluster-65551.113858	Cluster-65551.205544
Cluster-65551.116578	Cluster-65551.150882	Cluster-65551.130666	Cluster-65551.125837	Cluster-65551.170853	Cluster-65551.137243	Cluster-65551.79915		Cluster-65551.128252		Cluster-65551.59872			Cluster-65551.134428	Cluster-65551.113863	Cluster-65551.205550
Cluster-65551.116589	Cluster-65551.150888	Cluster-65551.130719	Cluster-65551.125871	Cluster-65551.171311	Cluster-65551.137310	Cluster-65551.80123		Cluster-65551.128270		Cluster-65551.6022			Cluster-65551.134491	Cluster-65551.113922	Cluster-65551.205898
Cluster-65551.116597	Cluster-65551.151082	Cluster-65551.130748	Cluster-65551.125878	Cluster-65551.171857	Cluster-65551.137312	Cluster-65551.80204		Cluster-65551.128286		Cluster-65551.60246			Cluster-65551.134516	Cluster-65551.113935	Cluster-65551.205939
Cluster-65551.116608	Cluster-65551.151178	Cluster-65551.130801	Cluster-65551.125883	Cluster-65551.171967	Cluster-65551.137395	Cluster-65551.80434		Cluster-65551.128327		Cluster-65551.60277			Cluster-65551.134554	Cluster-65551.113936	Cluster-65551.206021
Cluster-65551.116621	Cluster-65551.151558	Cluster-65551.130876	Cluster-65551.125922	Cluster-65551.172776	Cluster-65551.137477	Cluster-65551.80580		Cluster-65551.128328		Cluster-65551.60292			Cluster-65551.134568	Cluster-65551.113998	Cluster-65551.206033
Cluster-65551.116636	Cluster-65551.151659	Cluster-65551.130905	Cluster-65551.125925	Cluster-65551.172998	Cluster-65551.137499	Cluster-65551.80629		Cluster-65551.128332		Cluster-65551.60441			Cluster-65551.134655	Cluster-65551.114000	Cluster-65551.20768
Cluster-65551.116684	Cluster-65551.151753	Cluster-65551.130908	Cluster-65551.125935	Cluster-65551.173174	Cluster-65551.137521	Cluster-65551.80916		Cluster-65551.128354		Cluster-65551.60493			Cluster-65551.134658	Cluster-65551.114001	Cluster-65551.21025
Cluster-65551.116695	Cluster-65551.151768	Cluster-65551.130939	Cluster-65551.125966	Cluster-65551.173841	Cluster-65551.137556	Cluster-65551.81011		Cluster-65551.128373		Cluster-65551.60771			Cluster-65551.134731	Cluster-65551.114007	Cluster-65551.21662
Cluster-65551.116696	Cluster-65551.151771	Cluster-65551.131008	Cluster-65551.125968	Cluster-65551.173849	Cluster-65551.137614	Cluster-65551.81695		Cluster-65551.128400		Cluster-65551.60845			Cluster-65551.134937	Cluster-65551.114046	Cluster-65551.21664
Cluster-65551.116730	Cluster-65551.151861	Cluster-65551.131032	Cluster-65551.125984	Cluster-65551.175536	Cluster-65551.137628	Cluster-65551.82103		Cluster-65551.128409		Cluster-65551.60921			Cluster-65551.134943	Cluster-65551.114060	Cluster-65551.2231
Cluster-65551.116745	Cluster-65551.152041	Cluster-65551.131037	Cluster-65551.125990	Cluster-65551.176416	Cluster-65551.137665	Cluster-65551.82265		Cluster-65551.128419		Cluster-65551.61014			Cluster-65551.135141	Cluster-65551.114073	Cluster-65551.2284
Cluster-65551.116771	Cluster-65551.152101	Cluster-65551.131069	Cluster-65551.125996	Cluster-65551.176511	Cluster-65551.137959	Cluster-65551.83365		Cluster-65551.128422		Cluster-65551.64657			Cluster-65551.135238	Cluster-65551.114136	Cluster-65551.25420
Cluster-65551.116790	Cluster-65551.152174	Cluster-65551.131136	Cluster-65551.126016	Cluster-65551.178061	Cluster-65551.138023	Cluster-65551.83448		Cluster-65551.128423		Cluster-65551.65359			Cluster-65551.135346	Cluster-65551.114146	Cluster-65551.2564
Cluster-65551.116810	Cluster-65551.152188	Cluster-65551.131273	Cluster-65551.126027	Cluster-65551.178130	Cluster-65551.138099	Cluster-65551.83728		Cluster-65551.128544		Cluster-65551.65426			Cluster-65551.135535	Cluster-65551.114149	Cluster-65551.26573
Cluster-65551.116877	Cluster-65551.152271	Cluster-65551.131307	Cluster-65551.126044	Cluster-65551.178805	Cluster-65551.138104	Cluster-65551.83730		Cluster-65551.128551		Cluster-65551.65453			Cluster-65551.135565	Cluster-65551.114177	Cluster-65551.26869
Cluster-65551.116883	Cluster-65551.152285	Cluster-65551.131394	Cluster-65551.126048	Cluster-65551.178887	Cluster-65551.138240	Cluster-65551.83731		Cluster-65551.128557		Cluster-65551.65844			Cluster-65551.135806	Cluster-65551.114190	Cluster-65551.273
Cluster-65551.116886	Cluster-65551.152373	Cluster-65551.131458	Cluster-65551.126051	Cluster-65551.179050	Cluster-65551.138241	Cluster-65551.84110		Cluster-65551.128613		Cluster-65551.66190			Cluster-65551.135814	Cluster-65551.114235	Cluster-65551.28035
Cluster-65551.116900	Cluster-65551.152432	Cluster-65551.131556	Cluster-65551.126068	Cluster-65551.179189	Cluster-65551.138359	Cluster-65551.84576		Cluster-65551.128657		Cluster-65551.66536			Cluster-65551.135839	Cluster-65551.114236	Cluster-65551.2864
Cluster-65551.116918	Cluster-65551.152565	Cluster-65551.131756	Cluster-65551.126069	Cluster-65551.179739	Cluster-65551.138430	Cluster-65551.84608		Cluster-65551.128668		Cluster-65551.66541			Cluster-65551.135964	Cluster-65551.114238	Cluster-65551.28884
Cluster-65551.116955	Cluster-65551.152606	Cluster-65551.131765	Cluster-65551.126081	Cluster-65551.180716	Cluster-65551.138483	Cluster-65551.85107		Cluster-65551.128674		Cluster-65551.66554			Cluster-65551.136051	Cluster-65551.114269	Cluster-65551.2897
Cluster-65551.116967	Cluster-65551.152723	Cluster-65551.131867	Cluster-65551.126105	Cluster-65551.181088	Cluster-65551.138484	Cluster-65551.85274		Cluster-65551.128827		Cluster-65551.66843			Cluster-65551.136055	Cluster-65551.114328	Cluster-65551.30384
Cluster-65551.116985	Cluster-65551.152728	Cluster-65551.131992	Cluster-65551.126127	Cluster-65551.181093	Cluster-65551.138485	Cluster-65551.85470		Cluster-65551.128837		Cluster-65551.67120			Cluster-65551.136056	Cluster-65551.114342	Cluster-65551.3216
Cluster-65551.117000	Cluster-65551.152758	Cluster-65551.132060	Cluster-65551.126165	Cluster-65551.181112	Cluster-65551.138585	Cluster-65551.85563		Cluster-65551.128928		Cluster-65551.67560			Cluster-65551.136088	Cluster-65551.114360	Cluster-65551.332
Cluster-65551.117013	Cluster-65551.152855	Cluster-65551.132064	Cluster-65551.126171	Cluster-65551.181120	Cluster-65551.138643	Cluster-65551.85578		Cluster-65551.128943		Cluster-65551.67765			Cluster-65551.136095	Cluster-65551.114381	Cluster-65551.34062
Cluster-65551.117027	Cluster-65551.152994	Cluster-65551.132096	Cluster-65551.126200	Cluster-65551.181166	Cluster-65551.138650	Cluster-65551.85607		Cluster-65551.128957		Cluster-65551.67910			Cluster-65551.136128	Cluster-65551.114414	Cluster-65551.35074
Cluster-65551.117050	Cluster-65551.153091	Cluster-65551.132165	Cluster-65551.126211	Cluster-65551.181197	Cluster-65551.13868	Cluster-65551.85608		Cluster-65551.128980		Cluster-65551.67937			Cluster-65551.136188	Cluster-65551.114457	Cluster-65551.35181
Cluster-65551.117056	Cluster-65551.153123	Cluster-65551.132191	Cluster-65551.126217	Cluster-65551.181412	Cluster-65551.138721	Cluster-65551.85986		Cluster-65551.129090		Cluster-65551.68008			Cluster-65551.136204	Cluster-65551.114552	Cluster-65551.3699
Cluster-65551.117061	Cluster-65551.153166	Cluster-65551.132275	Cluster-65551.126226	Cluster-65551.181550	Cluster-65551.138759	Cluster-65551.86027		Cluster-65551.129134		Cluster-65551.68035			Cluster-65551.136207	Cluster-65551.114562	Cluster-65551.3788
Cluster-65551.117063	Cluster-65551.153594	Cluster-65551.132329	Cluster-65551.126231	Cluster-65551.181557	Cluster-65551.138772	Cluster-65551.86168		Cluster-65551.129197		Cluster-65551.85035			Cluster-65551.136241	Cluster-65551.114599	Cluster-65551.37951
Cluster-65551.117150	Cluster-65551.153659	Cluster-65551.132345	Cluster-65551.126238	Cluster-65551.181558	Cluster-65551.138776	Cluster-65551.86360		Cluster-65551.129213		Cluster-65551.89163			Cluster-65551.136273	Cluster-65551.114611	Cluster-65551.386
Cluster-65551.117168	Cluster-65551.153665	Cluster-65551.132389	Cluster-65551.126264	Cluster-65551.181574	Cluster-65551.138871	Cluster-65551.86771		Cluster-65551.129242		Cluster-65551.90816			Cluster-65551.136284	Cluster-65551.114618	Cluster-65551.38787
Cluster-65551.117183	Cluster-65551.153687	Cluster-65551.132487	Cluster-65551.126277	Cluster-65551.1817	Cluster-65551.138898	Cluster-65551.86804		Cluster-65551.129265		Cluster-65551.95624			Cluster-65551.136290	Cluster-65551.114653	Cluster-65551.39789
Cluster-65551.117194	Cluster-65551.153720	Cluster-65551.1325	Cluster-65551.126318	Cluster-65551.182042	Cluster-65551.138937	Cluster-65551.86840		Cluster-65551.129349		Cluster-65551.96729			Cluster-65551.136322	Cluster-65551.114673	Cluster-65551.40146
Cluster-65551.117195	Cluster-65551.153736	Cluster-65551.132554	Cluster-65551.126322	Cluster-65551.182101	Cluster-65551.138951	Cluster-65551.86965		Cluster-65551.129366		Cluster-65551.97099			Cluster-65551.136335	Cluster-65551.114715	Cluster-65551.411
Cluster-65551.117198	Cluster-65551.153783	Cluster-65551.132581	Cluster-65551.126333	Cluster-65551.182133	Cluster-65551.139040	Cluster-65551.86983		Cluster-65551.129392		Cluster-65551.97471			Cluster-65551.136442	Cluster-65551.114720	Cluster-65551.41515
Cluster-65551.117210	Cluster-65551.153870	Cluster-65551.132827	Cluster-65551.126354	Cluster-65551.182185	Cluster-65551.139058	Cluster-65551.86986		Cluster-65551.129418		Cluster-65551.97666			Cluster-65551.136467	Cluster-65551.114736	Cluster-65551.43702
Cluster-65551.117223	Cluster-65551.15388	Cluster-65551.132899	Cluster-65551.126383	Cluster-65551.182206	Cluster-65551.139087	Cluster-65551.87114		Cluster-65551.129419		Cluster-65551.98783			Cluster-65551.136531	Cluster-65551.114738	Cluster-65551.439
Cluster-65551.117235	Cluster-65551.153906	Cluster-65551.132927	Cluster-65551.126390	Cluster-65551.182283	Cluster-65551.139159	Cluster-65551.87681		Cluster-65551.129484		Cluster-65551.99158			Cluster-65551.136541	Cluster-65551.114765	Cluster-65551.44081
Cluster-65551.117276	Cluster-65551.153986	Cluster-65551.132938	Cluster-65551.126407	Cluster-65551.182294	Cluster-65551.139161	Cluster-65551.88115		Cluster-65551.129498		Cluster-65551.99593			Cluster-65551.136587	Cluster-65551.114766	Cluster-65551.45275
Cluster-65551.117308	Cluster-65551.154060	Cluster-65551.132970	Cluster-65551.126412	Cluster-65551.182366	Cluster-65551.139178	Cluster-65551.88315		Cluster-65551.129647		Cluster-65551.99866			Cluster-65551.136667	Cluster-65551.114776	Cluster-65551.45512
Cluster-65551.117335	Cluster-65551.154167	Cluster-65551.132991	Cluster-65551.126425	Cluster-65551.182370	Cluster-65551.139334	Cluster-65551.89513		Cluster-65551.129648		Cluster-65551.99879			Cluster-65551.136668	Cluster-65551.114777	Cluster-65551.458
Cluster-65551.117348	Cluster-65551.154186	Cluster-65551.133012	Cluster-65551.126436	Cluster-65551.182400	Cluster-65551.139401	Cluster-65551.90028		Cluster-65551.129671		Cluster-65551.99969			Cluster-65551.13670	Cluster-65551.114781	Cluster-65551.45950
Cluster-65551.117406	Cluster-65551.154273	Cluster-65551.133138	Cluster-65551.126453	Cluster-65551.182402	Cluster-65551.139476	Cluster-65551.90155		Cluster-65551.129727		Cluster-65787.2			Cluster-65551.136705	Cluster-65551.114800	Cluster-65551.45972
Cluster-65551.117408	Cluster-65551.154322	Cluster-65551.133248	Cluster-65551.126467	Cluster-65551.182427	Cluster-65551.139516	Cluster-65551.90524		Cluster-65551.129778		Cluster-78279.0			Cluster-65551.136721	Cluster-65551.114802	Cluster-65551.46305
Cluster-65551.117434	Cluster-65551.154338	Cluster-65551.133293	Cluster-65551.126477	Cluster-65551.182667	Cluster-65551.13952	Cluster-65551.9065		Cluster-65551.129795		Cluster-87135.0			Cluster-65551.136763	Cluster-65551.114809	Cluster-65551.46492
Cluster-65551.117458	Cluster-65551.154371	Cluster-65551.133307	Cluster-65551.126495	Cluster-65551.182703	Cluster-65551.139537	Cluster-65551.90758		Cluster-65551.129844		Cluster-87253.0			Cluster-65551.136765	Cluster-65551.11481	Cluster-65551.46939
Cluster-65551.117512	Cluster-65551.154382	Cluster-65551.133308	Cluster-65551.126500	Cluster-65551.182731	Cluster-65551.139633	Cluster-65551.9079		Cluster-65551.129848		Cluster-90817.0			Cluster-65551.136813	Cluster-65551.114816	Cluster-65551.470
Cluster-65551.117526	Cluster-65551.15485	Cluster-65551.133314	Cluster-65551.126512	Cluster-65551.182732	Cluster-65551.13968	Cluster-65551.91151		Cluster-65551.129872		Cluster-91039.0			Cluster-65551.136853	Cluster-65551.114817	Cluster-65551.47166
Cluster-65551.117563	Cluster-65551.154914	Cluster-65551.133368	Cluster-65551.126514	Cluster-65551.182735	Cluster-65551.139720	Cluster-65551.91251		Cluster-65551.129929		Cluster-92892.0			Cluster-65551.136910	Cluster-65551.114840	Cluster-65551.47296
Cluster-65551.117621	Cluster-65551.154975	Cluster-65551.133624	Cluster-65551.126516	Cluster-65551.182942	Cluster-65551.139726	Cluster-65551.9128		Cluster-65551.129967		Cluster-93091.0			Cluster-65551.136932	Cluster-65551.114857	Cluster-65551.47523
Cluster-65551.117678	Cluster-65551.155120	Cluster-65551.133899	Cluster-65551.126523	Cluster-65551.183026	Cluster-65551.139735	Cluster-65551.9129		Cluster-65551.130064		Cluster-94576.0			Cluster-65551.136983	Cluster-65551.114865	Cluster-65551.47979
Cluster-65551.117700	Cluster-65551.155218	Cluster-65551.133965	Cluster-65551.126528	Cluster-65551.183404	Cluster-65551.139736	Cluster-65551.91294		Cluster-65551.130077		Cluster-96926.0			Cluster-65551.136995	Cluster-65551.114894	Cluster-65551.48442
Cluster-65551.117718	Cluster-65551.155221	Cluster-65551.133969	Cluster-65551.126533	Cluster-65551.183414	Cluster-65551.139740	Cluster-65551.91326		Cluster-65551.130078					Cluster-65551.137240	Cluster-65551.114899	Cluster-65551.485
Cluster-65551.117722	Cluster-65551.155240	Cluster-65551.133986	Cluster-65551.126534	Cluster-65551.183439	Cluster-65551.139759	Cluster-65551.91385		Cluster-65551.130231					Cluster-65551.137250	Cluster-65551.114923	Cluster-65551.49767
Cluster-65551.117730	Cluster-65551.155546	Cluster-65551.134009	Cluster-65551.126535	Cluster-65551.183686	Cluster-65551.139780	Cluster-65551.9158		Cluster-65551.130236					Cluster-65551.137251	Cluster-65551.115029	Cluster-65551.499
Cluster-65551.117745	Cluster-65551.15560	Cluster-65551.134050	Cluster-65551.126543	Cluster-65551.183713	Cluster-65551.139855	Cluster-65551.91620		Cluster-65551.130247					Cluster-65551.137349	Cluster-65551.115062	Cluster-65551.50045
Cluster-65551.117757	Cluster-65551.155647	Cluster-65551.134103	Cluster-65551.126546	Cluster-65551.183796	Cluster-65551.139858	Cluster-65551.91882		Cluster-65551.130259					Cluster-65551.137360	Cluster-65551.115069	Cluster-65551.5023
Cluster-65551.117769	Cluster-65551.155881	Cluster-65551.134157	Cluster-65551.126547	Cluster-65551.184100	Cluster-65551.139865	Cluster-65551.91959		Cluster-65551.130371					Cluster-65551.137362	Cluster-65551.115114	Cluster-65551.50522
Cluster-65551.117782	Cluster-65551.155905	Cluster-65551.134267	Cluster-65551.126550	Cluster-65551.184698	Cluster-65551.139886	Cluster-65551.92047		Cluster-65551.130490					Cluster-65551.137539	Cluster-65551.115116	Cluster-65551.51903
Cluster-65551.117883	Cluster-65551.155934	Cluster-65551.134389	Cluster-65551.126561	Cluster-65551.1853	Cluster-65551.139915	Cluster-65551.92055		Cluster-65551.130496					Cluster-65551.137579	Cluster-65551.115118	Cluster-65551.53833
Cluster-65551.117893	Cluster-65551.155953	Cluster-65551.134464	Cluster-65551.126564	Cluster-65551.185314	Cluster-65551.139940	Cluster-65551.92115		Cluster-65551.130708					Cluster-65551.137829	Cluster-65551.115154	Cluster-65551.53834
Cluster-65551.117923	Cluster-65551.15610	Cluster-65551.134489	Cluster-65551.126571	Cluster-65551.186367	Cluster-65551.140036	Cluster-65551.92186		Cluster-65551.130712					Cluster-65551.137845	Cluster-65551.115230	Cluster-65551.53940
Cluster-65551.117937	Cluster-65551.156101	Cluster-65551.134533	Cluster-65551.126575	Cluster-65551.186792	Cluster-65551.140089	Cluster-65551.92365		Cluster-65551.130768					Cluster-65551.137856	Cluster-65551.115237	Cluster-65551.55051
Cluster-65551.117979	Cluster-65551.156136	Cluster-65551.134776	Cluster-65551.126611	Cluster-65551.1869	Cluster-65551.140100	Cluster-65551.92434		Cluster-65551.130929					Cluster-65551.137858	Cluster-65551.115239	Cluster-65551.55587
Cluster-65551.118021	Cluster-65551.156144	Cluster-65551.134809	Cluster-65551.126617	Cluster-65551.187693	Cluster-65551.140120	Cluster-65551.92560		Cluster-65551.130958					Cluster-65551.137922	Cluster-65551.115256	Cluster-65551.55742
Cluster-65551.118023	Cluster-65551.156172	Cluster-65551.134813	Cluster-65551.126618	Cluster-65551.187904	Cluster-65551.140145	Cluster-65551.92599		Cluster-65551.130965					Cluster-65551.138018	Cluster-65551.115268	Cluster-65551.558
Cluster-65551.118150	Cluster-65551.156180	Cluster-65551.134912	Cluster-65551.126639	Cluster-65551.188437	Cluster-65551.140230	Cluster-65551.92607		Cluster-65551.130994					Cluster-65551.138034	Cluster-65551.115272	Cluster-65551.56421
Cluster-65551.118154	Cluster-65551.156276	Cluster-65551.134980	Cluster-65551.126647	Cluster-65551.188602	Cluster-65551.140277	Cluster-65551.92637		Cluster-65551.131070					Cluster-65551.138087	Cluster-65551.115273	Cluster-65551.57302
Cluster-65551.118175	Cluster-65551.156412	Cluster-65551.135087	Cluster-65551.126661	Cluster-65551.1888	Cluster-65551.140280	Cluster-65551.9273		Cluster-65551.131089					Cluster-65551.138262	Cluster-65551.115274	Cluster-65551.57991
Cluster-65551.118181	Cluster-65551.156463	Cluster-65551.135090	Cluster-65551.126666	Cluster-65551.189299	Cluster-65551.1403	Cluster-65551.92839		Cluster-65551.131107					Cluster-65551.138277	Cluster-65551.115335	Cluster-65551.58768
Cluster-65551.118182	Cluster-65551.156470	Cluster-65551.135114	Cluster-65551.126672	Cluster-65551.190277	Cluster-65551.140318	Cluster-65551.92916		Cluster-65551.131176					Cluster-65551.138395	Cluster-65551.115340	Cluster-65551.58994
Cluster-65551.118206	Cluster-65551.156516	Cluster-65551.135237	Cluster-65551.126677	Cluster-65551.191434	Cluster-65551.140319	Cluster-65551.92927		Cluster-65551.131213					Cluster-65551.138453	Cluster-65551.115391	Cluster-65551.59476
Cluster-65551.118239	Cluster-65551.156585	Cluster-65551.135245	Cluster-65551.126689	Cluster-65551.191628	Cluster-65551.140330	Cluster-65551.92958		Cluster-65551.131240					Cluster-65551.138463	Cluster-65551.115505	Cluster-65551.60815
Cluster-65551.118270	Cluster-65551.15664	Cluster-65551.135251	Cluster-65551.126774	Cluster-65551.191710	Cluster-65551.140351	Cluster-65551.93282		Cluster-65551.131313					Cluster-65551.138486	Cluster-65551.115512	Cluster-65551.61028
Cluster-65551.118284	Cluster-65551.156797	Cluster-65551.135371	Cluster-65551.126812	Cluster-65551.193491	Cluster-65551.140510	Cluster-65551.93349		Cluster-65551.131348					Cluster-65551.138582	Cluster-65551.115516	Cluster-65551.614
Cluster-65551.118295	Cluster-65551.156904	Cluster-65551.135386	Cluster-65551.126833	Cluster-65551.197168	Cluster-65551.140657	Cluster-65551.93688		Cluster-65551.131359					Cluster-65551.138732	Cluster-65551.115545	Cluster-65551.61446
Cluster-65551.118300	Cluster-65551.156924	Cluster-65551.135526	Cluster-65551.126866	Cluster-65551.199469	Cluster-65551.140719	Cluster-65551.93694		Cluster-65551.131381					Cluster-65551.138774	Cluster-65551.115553	Cluster-65551.615
Cluster-65551.118354	Cluster-65551.156946	Cluster-65551.135529	Cluster-65551.126881	Cluster-65551.201030	Cluster-65551.140819	Cluster-65551.93788		Cluster-65551.131382					Cluster-65551.138788	Cluster-65551.115579	Cluster-65551.61591
Cluster-65551.118366	Cluster-65551.156976	Cluster-65551.135587	Cluster-65551.126889	Cluster-65551.202114	Cluster-65551.14092	Cluster-65551.93808		Cluster-65551.131398					Cluster-65551.138872	Cluster-65551.115594	Cluster-65551.61823
Cluster-65551.118373	Cluster-65551.156997	Cluster-65551.135609	Cluster-65551.126893	Cluster-65551.202314	Cluster-65551.140981	Cluster-65551.93869		Cluster-65551.131399					Cluster-65551.138940	Cluster-65551.115616	Cluster-65551.61826
Cluster-65551.118376	Cluster-65551.157230	Cluster-65551.135637	Cluster-65551.126909	Cluster-65551.202319	Cluster-65551.141014	Cluster-65551.939		Cluster-65551.131424					Cluster-65551.138972	Cluster-65551.115627	Cluster-65551.61977
Cluster-65551.118394	Cluster-65551.157236	Cluster-65551.135658	Cluster-65551.126948	Cluster-65551.202514	Cluster-65551.141028	Cluster-65551.94240		Cluster-65551.131452					Cluster-65551.138993	Cluster-65551.115629	Cluster-65551.620
Cluster-65551.118419	Cluster-65551.157299	Cluster-65551.135829	Cluster-65551.126973	Cluster-65551.2033	Cluster-65551.141060	Cluster-65551.94259		Cluster-65551.131739					Cluster-65551.139004	Cluster-65551.115673	Cluster-65551.6214
Cluster-65551.118424	Cluster-65551.157384	Cluster-65551.136045	Cluster-65551.126976	Cluster-65551.203585	Cluster-65551.141063	Cluster-65551.94269		Cluster-65551.131744					Cluster-65551.139016	Cluster-65551.115693	Cluster-65551.62197
Cluster-65551.118434	Cluster-65551.157388	Cluster-65551.136272	Cluster-65551.126981	Cluster-65551.203645	Cluster-65551.141064	Cluster-65551.94434		Cluster-65551.131749					Cluster-65551.139018	Cluster-65551.115694	Cluster-65551.623
Cluster-65551.118453	Cluster-65551.157422	Cluster-65551.136333	Cluster-65551.127005	Cluster-65551.203854	Cluster-65551.141135	Cluster-65551.94484		Cluster-65551.131766					Cluster-65551.139093	Cluster-65551.115695	Cluster-65551.62385
Cluster-65551.118471	Cluster-65551.157431	Cluster-65551.136356	Cluster-65551.127012	Cluster-65551.204110	Cluster-65551.141144	Cluster-65551.94704		Cluster-65551.131839					Cluster-65551.139148	Cluster-65551.1157	Cluster-65551.62638
Cluster-65551.118535	Cluster-65551.157435	Cluster-65551.136426	Cluster-65551.127056	Cluster-65551.204335	Cluster-65551.141179	Cluster-65551.94717		Cluster-65551.131905					Cluster-65551.139221	Cluster-65551.115706	Cluster-65551.628
Cluster-65551.118542	Cluster-65551.157450	Cluster-65551.136471	Cluster-65551.127067	Cluster-65551.204420	Cluster-65551.141217	Cluster-65551.94781		Cluster-65551.131913					Cluster-65551.139304	Cluster-65551.115714	Cluster-65551.634
Cluster-65551.118577	Cluster-65551.157463	Cluster-65551.136473	Cluster-65551.127070	Cluster-65551.204442	Cluster-65551.141375	Cluster-65551.94903		Cluster-65551.131945					Cluster-65551.139386	Cluster-65551.115715	Cluster-65551.636
Cluster-65551.118581	Cluster-65551.157469	Cluster-65551.136482	Cluster-65551.127100	Cluster-65551.204443	Cluster-65551.141435	Cluster-65551.9494		Cluster-65551.131969					Cluster-65551.139438	Cluster-65551.115719	Cluster-65551.64055
Cluster-65551.118589	Cluster-65551.157481	Cluster-65551.136600	Cluster-65551.127114	Cluster-65551.2045	Cluster-65551.141457	Cluster-65551.95000		Cluster-65551.131995					Cluster-65551.139511	Cluster-65551.115721	Cluster-65551.64576
Cluster-65551.118606	Cluster-65551.157512	Cluster-65551.136654	Cluster-65551.127129	Cluster-65551.204502	Cluster-65551.141469	Cluster-65551.95004		Cluster-65551.132003					Cluster-65551.139581	Cluster-65551.115735	Cluster-65551.64632
Cluster-65551.118608	Cluster-65551.157533	Cluster-65551.136675	Cluster-65551.127158	Cluster-65551.204535	Cluster-65551.14149	Cluster-65551.95034		Cluster-65551.132016					Cluster-65551.139630	Cluster-65551.115745	Cluster-65551.65497
Cluster-65551.118634	Cluster-65551.157572	Cluster-65551.136684	Cluster-65551.127170	Cluster-65551.204627	Cluster-65551.141635	Cluster-65551.95053		Cluster-65551.132023					Cluster-65551.139737	Cluster-65551.115746	Cluster-65551.659
Cluster-65551.118638	Cluster-65551.157588	Cluster-65551.136692	Cluster-65551.127178	Cluster-65551.204659	Cluster-65551.141671	Cluster-65551.95178		Cluster-65551.132037					Cluster-65551.139852	Cluster-65551.115747	Cluster-65551.65979
Cluster-65551.118652	Cluster-65551.157590	Cluster-65551.136883	Cluster-65551.127206	Cluster-65551.204687	Cluster-65551.141707	Cluster-65551.95386		Cluster-65551.132067					Cluster-65551.139900	Cluster-65551.115763	Cluster-65551.66720
Cluster-65551.118667	Cluster-65551.157593	Cluster-65551.136942	Cluster-65551.127213	Cluster-65551.204789	Cluster-65551.141764	Cluster-65551.95393		Cluster-65551.132084					Cluster-65551.139985	Cluster-65551.115776	Cluster-65551.668
Cluster-65551.118669	Cluster-65551.157596	Cluster-65551.136946	Cluster-65551.127221	Cluster-65551.204810	Cluster-65551.141884	Cluster-65551.95395		Cluster-65551.132115					Cluster-65551.140048	Cluster-65551.115780	Cluster-65551.669
Cluster-65551.118673	Cluster-65551.157613	Cluster-65551.136976	Cluster-65551.127224	Cluster-65551.204817	Cluster-65551.141893	Cluster-65551.95479		Cluster-65551.132117					Cluster-65551.140075	Cluster-65551.115851	Cluster-65551.67040
Cluster-65551.118742	Cluster-65551.157632	Cluster-65551.137085	Cluster-65551.127228	Cluster-65551.204833	Cluster-65551.141939	Cluster-65551.95497		Cluster-65551.132158					Cluster-65551.140085	Cluster-65551.115901	Cluster-65551.67044
Cluster-65551.118745	Cluster-65551.157645	Cluster-65551.137192	Cluster-65551.127236	Cluster-65551.204856	Cluster-65551.141952	Cluster-65551.95521		Cluster-65551.132169					Cluster-65551.140223	Cluster-65551.115924	Cluster-65551.67268
Cluster-65551.118792	Cluster-65551.157658	Cluster-65551.137223	Cluster-65551.127247	Cluster-65551.204859	Cluster-65551.141993	Cluster-65551.95549		Cluster-65551.132181					Cluster-65551.140248	Cluster-65551.115942	Cluster-65551.67314
Cluster-65551.118802	Cluster-65551.157663	Cluster-65551.137351	Cluster-65551.127258	Cluster-65551.204880	Cluster-65551.14202	Cluster-65551.95603		Cluster-65551.132227					Cluster-65551.140305	Cluster-65551.115949	Cluster-65551.67388
Cluster-65551.118859	Cluster-65551.157668	Cluster-65551.137415	Cluster-65551.127311	Cluster-65551.204962	Cluster-65551.142047	Cluster-65551.95701		Cluster-65551.132290					Cluster-65551.140683	Cluster-65551.115980	Cluster-65551.680
Cluster-65551.118866	Cluster-65551.157679	Cluster-65551.137429	Cluster-65551.127324	Cluster-65551.204971	Cluster-65551.142058	Cluster-65551.9575		Cluster-65551.132309					Cluster-65551.140758	Cluster-65551.116016	Cluster-65551.68415
Cluster-65551.118870	Cluster-65551.157685	Cluster-65551.137496	Cluster-65551.127334	Cluster-65551.204977	Cluster-65551.142096	Cluster-65551.95757		Cluster-65551.132426					Cluster-65551.140843	Cluster-65551.116032	Cluster-65551.6908
Cluster-65551.118876	Cluster-65551.157692	Cluster-65551.137525	Cluster-65551.127336	Cluster-65551.205048	Cluster-65551.142179	Cluster-65551.95926		Cluster-65551.132450					Cluster-65551.140906	Cluster-65551.116075	Cluster-65551.69513
Cluster-65551.118888	Cluster-65551.157718	Cluster-65551.137589	Cluster-65551.127355	Cluster-65551.205058	Cluster-65551.142269	Cluster-65551.96163		Cluster-65551.132462					Cluster-65551.140985	Cluster-65551.116109	Cluster-65551.701
Cluster-65551.118934	Cluster-65551.157719	Cluster-65551.137666	Cluster-65551.127382	Cluster-65551.205060	Cluster-65551.142276	Cluster-65551.96253		Cluster-65551.132489					Cluster-65551.141124	Cluster-65551.116132	Cluster-65551.70126
Cluster-65551.118965	Cluster-65551.157723	Cluster-65551.137719	Cluster-65551.127391	Cluster-65551.205113	Cluster-65551.142288	Cluster-65551.96257		Cluster-65551.132491					Cluster-65551.141353	Cluster-65551.116220	Cluster-65551.70382
Cluster-65551.118975	Cluster-65551.157735	Cluster-65551.137793	Cluster-65551.127425	Cluster-65551.205119	Cluster-65551.142293	Cluster-65551.96392		Cluster-65551.132521					Cluster-65551.141361	Cluster-65551.116221	Cluster-65551.70557
Cluster-65551.118992	Cluster-65551.157761	Cluster-65551.137839	Cluster-65551.127444	Cluster-65551.205223	Cluster-65551.142309	Cluster-65551.96516		Cluster-65551.132575					Cluster-65551.141387	Cluster-65551.116249	Cluster-65551.708
Cluster-65551.119001	Cluster-65551.157762	Cluster-65551.137882	Cluster-65551.127453	Cluster-65551.205254	Cluster-65551.142344	Cluster-65551.96521		Cluster-65551.132684					Cluster-65551.141531	Cluster-65551.116254	Cluster-65551.71
Cluster-65551.119008	Cluster-65551.157781	Cluster-65551.137888	Cluster-65551.127501	Cluster-65551.205434	Cluster-65551.142386	Cluster-65551.96668		Cluster-65551.132698					Cluster-65551.141569	Cluster-65551.116310	Cluster-65551.71207
Cluster-65551.119088	Cluster-65551.157797	Cluster-65551.138093	Cluster-65551.127557	Cluster-65551.205454	Cluster-65551.142415	Cluster-65551.96700		Cluster-65551.132712					Cluster-65551.141616	Cluster-65551.116311	Cluster-65551.71295
Cluster-65551.119095	Cluster-65551.157803	Cluster-65551.138095	Cluster-65551.127593	Cluster-65551.205607	Cluster-65551.142476	Cluster-65551.96780		Cluster-65551.132736					Cluster-65551.141639	Cluster-65551.116325	Cluster-65551.71755
Cluster-65551.119107	Cluster-65551.157825	Cluster-65551.138106	Cluster-65551.127607	Cluster-65551.20763	Cluster-65551.142479	Cluster-65551.96797		Cluster-65551.132798					Cluster-65551.141655	Cluster-65551.116332	Cluster-65551.71870
Cluster-65551.119110	Cluster-65551.157862	Cluster-65551.138174	Cluster-65551.127627	Cluster-65551.20892	Cluster-65551.142494	Cluster-65551.97079		Cluster-65551.132854					Cluster-65551.141769	Cluster-65551.116353	Cluster-65551.71985
Cluster-65551.119132	Cluster-65551.157865	Cluster-65551.138284	Cluster-65551.127636	Cluster-65551.20973	Cluster-65551.142509	Cluster-65551.97094		Cluster-65551.132883					Cluster-65551.141882	Cluster-65551.116381	Cluster-65551.7209
Cluster-65551.119175	Cluster-65551.157876	Cluster-65551.138302	Cluster-65551.127648	Cluster-65551.21199	Cluster-65551.142538	Cluster-65551.97128		Cluster-65551.132910					Cluster-65551.141923	Cluster-65551.116386	Cluster-65551.73811
Cluster-65551.119196	Cluster-65551.157899	Cluster-65551.138307	Cluster-65551.127649	Cluster-65551.21374	Cluster-65551.14254	Cluster-65551.97175		Cluster-65551.132935					Cluster-65551.142070	Cluster-65551.116408	Cluster-65551.74013
Cluster-65551.119204	Cluster-65551.157942	Cluster-65551.138323	Cluster-65551.127706	Cluster-65551.21417	Cluster-65551.142571	Cluster-65551.97434		Cluster-65551.133040					Cluster-65551.142170	Cluster-65551.116413	Cluster-65551.74273
Cluster-65551.119228	Cluster-65551.157974	Cluster-65551.138449	Cluster-65551.127711	Cluster-65551.21530	Cluster-65551.142608	Cluster-65551.97585		Cluster-65551.133041					Cluster-65551.142185	Cluster-65551.116439	Cluster-65551.744
Cluster-65551.119246	Cluster-65551.157984	Cluster-65551.138457	Cluster-65551.127715	Cluster-65551.21905	Cluster-65551.142619	Cluster-65551.97611		Cluster-65551.133059					Cluster-65551.142197	Cluster-65551.116469	Cluster-65551.74787
Cluster-65551.119247	Cluster-65551.157989	Cluster-65551.138460	Cluster-65551.127763	Cluster-65551.22077	Cluster-65551.14262	Cluster-65551.97803		Cluster-65551.133065					Cluster-65551.142310	Cluster-65551.116477	Cluster-65551.75
Cluster-65551.119248	Cluster-65551.158015	Cluster-65551.138548	Cluster-65551.127779	Cluster-65551.2239	Cluster-65551.142820	Cluster-65551.97838		Cluster-65551.133097					Cluster-65551.142467	Cluster-65551.116489	Cluster-65551.75133
Cluster-65551.119318	Cluster-65551.158028	Cluster-65551.138625	Cluster-65551.127833	Cluster-65551.22558	Cluster-65551.142841	Cluster-65551.97880		Cluster-65551.133164					Cluster-65551.142502	Cluster-65551.116491	Cluster-65551.7525
Cluster-65551.119330	Cluster-65551.158087	Cluster-65551.138671	Cluster-65551.127897	Cluster-65551.22712	Cluster-65551.142842	Cluster-65551.97950		Cluster-65551.133170					Cluster-65551.142561	Cluster-65551.116556	Cluster-65551.754
Cluster-65551.119347	Cluster-65551.158101	Cluster-65551.138852	Cluster-65551.127932	Cluster-65551.2286	Cluster-65551.142887	Cluster-65551.97955		Cluster-65551.133322					Cluster-65551.142579	Cluster-65551.116562	Cluster-65551.75698
Cluster-65551.119348	Cluster-65551.158108	Cluster-65551.139289	Cluster-65551.127936	Cluster-65551.23134	Cluster-65551.142917	Cluster-65551.98050		Cluster-65551.133410					Cluster-65551.142609	Cluster-65551.116570	Cluster-65551.76156
Cluster-65551.119371	Cluster-65551.158158	Cluster-65551.139347	Cluster-65551.127961	Cluster-65551.23274	Cluster-65551.142938	Cluster-65551.98106		Cluster-65551.133539					Cluster-65551.142621	Cluster-65551.116591	Cluster-65551.76881
Cluster-65551.119409	Cluster-65551.158159	Cluster-65551.139369	Cluster-65551.127963	Cluster-65551.23383	Cluster-65551.142987	Cluster-65551.98246		Cluster-65551.133549					Cluster-65551.142639	Cluster-65551.116593	Cluster-65551.772
Cluster-65551.119420	Cluster-65551.158161	Cluster-65551.139382	Cluster-65551.128052	Cluster-65551.23426	Cluster-65551.143015	Cluster-65551.98247		Cluster-65551.133553					Cluster-65551.142664	Cluster-65551.116635	Cluster-65551.77462
Cluster-65551.119423	Cluster-65551.158178	Cluster-65551.139428	Cluster-65551.128064	Cluster-65551.23855	Cluster-65551.143016	Cluster-65551.98277		Cluster-65551.133614					Cluster-65551.142764	Cluster-65551.116659	Cluster-65551.77865
Cluster-65551.119437	Cluster-65551.158226	Cluster-65551.139478	Cluster-65551.128135	Cluster-65551.23930	Cluster-65551.143018	Cluster-65551.98414		Cluster-65551.133738					Cluster-65551.142862	Cluster-65551.116669	Cluster-65551.78015
Cluster-65551.119442	Cluster-65551.158241	Cluster-65551.139849	Cluster-65551.128149	Cluster-65551.2433	Cluster-65551.143062	Cluster-65551.98498		Cluster-65551.133749					Cluster-65551.142874	Cluster-65551.116683	Cluster-65551.78062
Cluster-65551.119455	Cluster-65551.158242	Cluster-65551.140080	Cluster-65551.128153	Cluster-65551.24666	Cluster-65551.14310	Cluster-65551.98528		Cluster-65551.133825					Cluster-65551.142922	Cluster-65551.1167	Cluster-65551.78172
Cluster-65551.119462	Cluster-65551.158256	Cluster-65551.140205	Cluster-65551.128157	Cluster-65551.24877	Cluster-65551.143237	Cluster-65551.98706		Cluster-65551.133866					Cluster-65551.143010	Cluster-65551.116713	Cluster-65551.79772
Cluster-65551.119467	Cluster-65551.158257	Cluster-65551.140327	Cluster-65551.128164	Cluster-65551.2527	Cluster-65551.143243	Cluster-65551.98707		Cluster-65551.133879					Cluster-65551.143041	Cluster-65551.116725	Cluster-65551.80943
Cluster-65551.119471	Cluster-65551.158277	Cluster-65551.140369	Cluster-65551.128169	Cluster-65551.25364	Cluster-65551.143251	Cluster-65551.98734		Cluster-65551.133890					Cluster-65551.143142	Cluster-65551.116731	Cluster-65551.810
Cluster-65551.119485	Cluster-65551.158291	Cluster-65551.140398	Cluster-65551.128172	Cluster-65551.25456	Cluster-65551.143273	Cluster-65551.98763		Cluster-65551.133975					Cluster-65551.143249	Cluster-65551.116732	Cluster-65551.81211
Cluster-65551.119523	Cluster-65551.158303	Cluster-65551.140568	Cluster-65551.128204	Cluster-65551.25458	Cluster-65551.143277	Cluster-65551.98873		Cluster-65551.134070					Cluster-65551.143471	Cluster-65551.116783	Cluster-65551.81214
Cluster-65551.119524	Cluster-65551.158332	Cluster-65551.140629	Cluster-65551.128214	Cluster-65551.25633	Cluster-65551.143311	Cluster-65551.98880		Cluster-65551.134088					Cluster-65551.143655	Cluster-65551.116784	Cluster-65551.815
Cluster-65551.119527	Cluster-65551.158349	Cluster-65551.140665	Cluster-65551.128248	Cluster-65551.25646	Cluster-65551.143348	Cluster-65551.99424		Cluster-65551.134110					Cluster-65551.143701	Cluster-65551.116791	Cluster-65551.81816
Cluster-65551.119533	Cluster-65551.158352	Cluster-65551.140773	Cluster-65551.128284	Cluster-65551.2568	Cluster-65551.143357	Cluster-65551.99666		Cluster-65551.134119					Cluster-65551.143753	Cluster-65551.116800	Cluster-65551.81947
Cluster-65551.119544	Cluster-65551.158361	Cluster-65551.140994	Cluster-65551.128321	Cluster-65551.2572	Cluster-65551.143396	Cluster-65551.9977		Cluster-65551.134130					Cluster-65551.143787	Cluster-65551.116828	Cluster-65551.82105
Cluster-65551.119573	Cluster-65551.158378	Cluster-65551.141017	Cluster-65551.128388	Cluster-65551.25889	Cluster-65551.143609	Cluster-65551.99826		Cluster-65551.134143					Cluster-65551.143828	Cluster-65551.116872	Cluster-65551.822
Cluster-65551.119589	Cluster-65551.158394	Cluster-65551.141074	Cluster-65551.128391	Cluster-65551.26021	Cluster-65551.143610	Cluster-65551.99837		Cluster-65551.134151					Cluster-65551.143941	Cluster-65551.116879	Cluster-65551.82226
Cluster-65551.119592	Cluster-65551.158427	Cluster-65551.141077	Cluster-65551.128414	Cluster-65551.26132	Cluster-65551.143611	Cluster-65551.99895		Cluster-65551.134193					Cluster-65551.143955	Cluster-65551.116888	Cluster-65551.83056
Cluster-65551.119594	Cluster-65551.158429	Cluster-65551.141224	Cluster-65551.128431	Cluster-65551.26595	Cluster-65551.143630	Cluster-65610.0		Cluster-65551.134230					Cluster-65551.143962	Cluster-65551.116995	Cluster-65551.83221
Cluster-65551.119620	Cluster-65551.158435	Cluster-65551.141335	Cluster-65551.128450	Cluster-65551.2679	Cluster-65551.143688	Cluster-65695.0		Cluster-65551.134350					Cluster-65551.143963	Cluster-65551.117030	Cluster-65551.835
Cluster-65551.119639	Cluster-65551.158456	Cluster-65551.141347	Cluster-65551.128456	Cluster-65551.26927	Cluster-65551.143830	Cluster-65787.1		Cluster-65551.134432					Cluster-65551.143983	Cluster-65551.117040	Cluster-65551.84376
Cluster-65551.119671	Cluster-65551.158458	Cluster-65551.141371	Cluster-65551.128481	Cluster-65551.2730	Cluster-65551.143883	Cluster-65808.0		Cluster-65551.134446					Cluster-65551.143998	Cluster-65551.117048	Cluster-65551.848
Cluster-65551.119676	Cluster-65551.158459	Cluster-65551.141532	Cluster-65551.128486	Cluster-65551.27428	Cluster-65551.143888	Cluster-65871.0		Cluster-65551.134462					Cluster-65551.144032	Cluster-65551.117073	Cluster-65551.84800
Cluster-65551.119687	Cluster-65551.158503	Cluster-65551.141587	Cluster-65551.128489	Cluster-65551.27843	Cluster-65551.14390	Cluster-65897.0		Cluster-65551.134565					Cluster-65551.144110	Cluster-65551.117115	Cluster-65551.85496
Cluster-65551.119693	Cluster-65551.158553	Cluster-65551.141658	Cluster-65551.128497	Cluster-65551.27848	Cluster-65551.143975	Cluster-65918.0		Cluster-65551.134567					Cluster-65551.144296	Cluster-65551.117137	Cluster-65551.85859
Cluster-65551.119694	Cluster-65551.158572	Cluster-65551.141721	Cluster-65551.128521	Cluster-65551.2819	Cluster-65551.143994	Cluster-6602.0		Cluster-65551.134569					Cluster-65551.144301	Cluster-65551.117153	Cluster-65551.85879
Cluster-65551.119710	Cluster-65551.158603	Cluster-65551.141846	Cluster-65551.128554	Cluster-65551.2820	Cluster-65551.144017	Cluster-66044.0		Cluster-65551.134614					Cluster-65551.144381	Cluster-65551.117187	Cluster-65551.86143
Cluster-65551.119721	Cluster-65551.158646	Cluster-65551.141903	Cluster-65551.128562	Cluster-65551.28468	Cluster-65551.144052	Cluster-66066.0		Cluster-65551.134633					Cluster-65551.144466	Cluster-65551.11720	Cluster-65551.86146
Cluster-65551.119725	Cluster-65551.158661	Cluster-65551.141978	Cluster-65551.128572	Cluster-65551.2856	Cluster-65551.144136	Cluster-66083.1		Cluster-65551.134781					Cluster-65551.144470	Cluster-65551.117226	Cluster-65551.86456
Cluster-65551.119753	Cluster-65551.158740	Cluster-65551.142201	Cluster-65551.128575	Cluster-65551.28681	Cluster-65551.144139	Cluster-66169.0		Cluster-65551.134820					Cluster-65551.144491	Cluster-65551.117259	Cluster-65551.86500
Cluster-65551.119755	Cluster-65551.158751	Cluster-65551.142296	Cluster-65551.128584	Cluster-65551.2889	Cluster-65551.144251	Cluster-66211.0		Cluster-65551.134940					Cluster-65551.144494	Cluster-65551.117270	Cluster-65551.86508
Cluster-65551.119802	Cluster-65551.158769	Cluster-65551.142326	Cluster-65551.128586	Cluster-65551.2947	Cluster-65551.144263	Cluster-66219.2		Cluster-65551.134967					Cluster-65551.144498	Cluster-65551.117278	Cluster-65551.86510
Cluster-65551.119831	Cluster-65551.158787	Cluster-65551.142347	Cluster-65551.128593	Cluster-65551.29641	Cluster-65551.144279	Cluster-66221.0		Cluster-65551.135031					Cluster-65551.144518	Cluster-65551.117281	Cluster-65551.86584
Cluster-65551.119838	Cluster-65551.158803	Cluster-65551.142473	Cluster-65551.128598	Cluster-65551.29740	Cluster-65551.144281	Cluster-66242.0		Cluster-65551.135060					Cluster-65551.144617	Cluster-65551.117296	Cluster-65551.87049
Cluster-65551.119892	Cluster-65551.158882	Cluster-65551.142583	Cluster-65551.128599	Cluster-65551.2987	Cluster-65551.144328	Cluster-66330.0		Cluster-65551.135104					Cluster-65551.144792	Cluster-65551.117319	Cluster-65551.88042
Cluster-65551.119896	Cluster-65551.158918	Cluster-65551.142745	Cluster-65551.128602	Cluster-65551.2998	Cluster-65551.144359	Cluster-66483.0		Cluster-65551.135132					Cluster-65551.144999	Cluster-65551.117329	Cluster-65551.88055
Cluster-65551.119908	Cluster-65551.158959	Cluster-65551.142793	Cluster-65551.128639	Cluster-65551.30043	Cluster-65551.144368	Cluster-67018.0		Cluster-65551.135163					Cluster-65551.145069	Cluster-65551.117353	Cluster-65551.88932
Cluster-65551.119923	Cluster-65551.158985	Cluster-65551.142901	Cluster-65551.128663	Cluster-65551.30390	Cluster-65551.144409	Cluster-68700.0		Cluster-65551.135190					Cluster-65551.145201	Cluster-65551.117384	Cluster-65551.89748
Cluster-65551.119925	Cluster-65551.159005	Cluster-65551.143085	Cluster-65551.128686	Cluster-65551.3101	Cluster-65551.144515	Cluster-70177.0		Cluster-65551.135373					Cluster-65551.145211	Cluster-65551.117421	Cluster-65551.89770
Cluster-65551.119929	Cluster-65551.159008	Cluster-65551.143103	Cluster-65551.128748	Cluster-65551.3106	Cluster-65551.14452	Cluster-8341.0		Cluster-65551.135377					Cluster-65551.145278	Cluster-65551.117436	Cluster-65551.902
Cluster-65551.119938	Cluster-65551.159042	Cluster-65551.143434	Cluster-65551.128770	Cluster-65551.3107	Cluster-65551.14466	Cluster-85503.0		Cluster-65551.135399					Cluster-65551.145300	Cluster-65551.117465	Cluster-65551.90346
Cluster-65551.119940	Cluster-65551.159077	Cluster-65551.143670	Cluster-65551.128788	Cluster-65551.3120	Cluster-65551.144695	Cluster-85642.0		Cluster-65551.135465					Cluster-65551.145345	Cluster-65551.117481	Cluster-65551.90581
Cluster-65551.119944	Cluster-65551.159140	Cluster-65551.143695	Cluster-65551.128792	Cluster-65551.3164	Cluster-65551.144700	Cluster-85658.0		Cluster-65551.135502					Cluster-65551.145397	Cluster-65551.117498	Cluster-65551.91454
Cluster-65551.119952	Cluster-65551.159144	Cluster-65551.143846	Cluster-65551.128836	Cluster-65551.31710	Cluster-65551.144720	Cluster-85682.0		Cluster-65551.135543					Cluster-65551.145457	Cluster-65551.117507	Cluster-65551.915
Cluster-65551.119979	Cluster-65551.159163	Cluster-65551.143915	Cluster-65551.128865	Cluster-65551.319	Cluster-65551.144777	Cluster-85743.0		Cluster-65551.135606					Cluster-65551.145466	Cluster-65551.117511	Cluster-65551.91667
Cluster-65551.119992	Cluster-65551.159188	Cluster-65551.143947	Cluster-65551.128918	Cluster-65551.31936	Cluster-65551.144780	Cluster-85828.2		Cluster-65551.135634					Cluster-65551.145514	Cluster-65551.117534	Cluster-65551.91697
Cluster-65551.120041	Cluster-65551.159222	Cluster-65551.144089	Cluster-65551.128931	Cluster-65551.31977	Cluster-65551.144824	Cluster-85909.0		Cluster-65551.135643					Cluster-65551.145523	Cluster-65551.117550	Cluster-65551.91916
Cluster-65551.120046	Cluster-65551.159241	Cluster-65551.144107	Cluster-65551.128936	Cluster-65551.32078	Cluster-65551.14483	Cluster-86114.0		Cluster-65551.135815					Cluster-65551.145603	Cluster-65551.117599	Cluster-65551.92575
Cluster-65551.120089	Cluster-65551.159252	Cluster-65551.144243	Cluster-65551.128946	Cluster-65551.321	Cluster-65551.144865	Cluster-86187.1		Cluster-65551.135877					Cluster-65551.145677	Cluster-65551.117600	Cluster-65551.92897
Cluster-65551.120112	Cluster-65551.159296	Cluster-65551.144397	Cluster-65551.128963	Cluster-65551.3221	Cluster-65551.14488	Cluster-86506.1		Cluster-65551.135900					Cluster-65551.145746	Cluster-65551.117620	Cluster-65551.93196
Cluster-65551.120137	Cluster-65551.159298	Cluster-65551.144406	Cluster-65551.128998	Cluster-65551.32432	Cluster-65551.144952	Cluster-86649.0		Cluster-65551.135966					Cluster-65551.145865	Cluster-65551.117622	Cluster-65551.93335
Cluster-65551.120138	Cluster-65551.159349	Cluster-65551.144407	Cluster-65551.129002	Cluster-65551.3252	Cluster-65551.144953	Cluster-86935.0		Cluster-65551.135975					Cluster-65551.145911	Cluster-65551.117631	Cluster-65551.95258
Cluster-65551.120224	Cluster-65551.159354	Cluster-65551.144415	Cluster-65551.129030	Cluster-65551.32622	Cluster-65551.144990	Cluster-8713.2		Cluster-65551.136010					Cluster-65551.145962	Cluster-65551.117667	Cluster-65551.95780
Cluster-65551.120232	Cluster-65551.159357	Cluster-65551.144495	Cluster-65551.129058	Cluster-65551.32731	Cluster-65551.145078	Cluster-87323.0		Cluster-65551.136053					Cluster-65551.146179	Cluster-65551.117696	Cluster-65551.96058
Cluster-65551.120241	Cluster-65551.159373	Cluster-65551.144560	Cluster-65551.129072	Cluster-65551.32735	Cluster-65551.145128	Cluster-87566.0		Cluster-65551.136107					Cluster-65551.146213	Cluster-65551.117716	Cluster-65551.96406
Cluster-65551.120244	Cluster-65551.159380	Cluster-65551.144603	Cluster-65551.129109	Cluster-65551.32826	Cluster-65551.145164	Cluster-87592.0		Cluster-65551.136117					Cluster-65551.146335	Cluster-65551.117728	Cluster-65551.966
Cluster-65551.120273	Cluster-65551.159420	Cluster-65551.144707	Cluster-65551.129118	Cluster-65551.32978	Cluster-65551.145200	Cluster-87849.2		Cluster-65551.136132					Cluster-65551.146406	Cluster-65551.117740	Cluster-65551.97054
Cluster-65551.120284	Cluster-65551.159452	Cluster-65551.144903	Cluster-65551.129121	Cluster-65551.33011	Cluster-65551.145203	Cluster-8807.0		Cluster-65551.136137					Cluster-65551.146434	Cluster-65551.117741	Cluster-65551.97153
Cluster-65551.120290	Cluster-65551.159485	Cluster-65551.145155	Cluster-65551.129131	Cluster-65551.3362	Cluster-65551.145212	Cluster-88201.0		Cluster-65551.136162					Cluster-65551.146492	Cluster-65551.117768	Cluster-65551.97240
Cluster-65551.120308	Cluster-65551.159494	Cluster-65551.145293	Cluster-65551.129136	Cluster-65551.3382	Cluster-65551.14524	Cluster-88235.0		Cluster-65551.136251					Cluster-65551.146558	Cluster-65551.117773	Cluster-65551.97859
Cluster-65551.120309	Cluster-65551.159524	Cluster-65551.145360	Cluster-65551.129149	Cluster-65551.34157	Cluster-65551.145243	Cluster-88426.0		Cluster-65551.136353					Cluster-65551.146588	Cluster-65551.117792	Cluster-65551.993
Cluster-65551.120315	Cluster-65551.159545	Cluster-65551.145382	Cluster-65551.129164	Cluster-65551.34159	Cluster-65551.145257	Cluster-88514.0		Cluster-65551.136373					Cluster-65551.146639	Cluster-65551.117795	Cluster-65551.99662
Cluster-65551.120320	Cluster-65551.159555	Cluster-65551.145383	Cluster-65551.129226	Cluster-65551.34162	Cluster-65551.145265	Cluster-88607.0		Cluster-65551.136456					Cluster-65551.146708	Cluster-65551.117846	Cluster-65551.997
Cluster-65551.120324	Cluster-65551.159561	Cluster-65551.145558	Cluster-65551.129280	Cluster-65551.34163	Cluster-65551.145295	Cluster-88692.1		Cluster-65551.136551					Cluster-65551.146721	Cluster-65551.117885	Cluster-65551.99830
Cluster-65551.120356	Cluster-65551.159697	Cluster-65551.145652	Cluster-65551.129295	Cluster-65551.3441	Cluster-65551.145325	Cluster-88942.0		Cluster-65551.136652					Cluster-65551.146904	Cluster-65551.117901	Cluster-75575.0
Cluster-65551.120362	Cluster-65551.159706	Cluster-65551.145660	Cluster-65551.129306	Cluster-65551.3454	Cluster-65551.14542	Cluster-89116.2		Cluster-65551.136783					Cluster-65551.146978	Cluster-65551.117911	Cluster-76332.0
Cluster-65551.120373	Cluster-65551.159721	Cluster-65551.145683	Cluster-65551.129361	Cluster-65551.34987	Cluster-65551.145423	Cluster-89531.0		Cluster-65551.136905					Cluster-65551.147064	Cluster-65551.117924	Cluster-77700.1
Cluster-65551.120399	Cluster-65551.159746	Cluster-65551.145708	Cluster-65551.129411	Cluster-65551.3518	Cluster-65551.145494	Cluster-89748.0		Cluster-65551.136937					Cluster-65551.147181	Cluster-65551.117938	Cluster-78.0
Cluster-65551.120402	Cluster-65551.15975	Cluster-65551.145722	Cluster-65551.129427	Cluster-65551.35599	Cluster-65551.145522	Cluster-89866.0		Cluster-65551.136964					Cluster-65551.147225	Cluster-65551.117940	Cluster-78088.0
Cluster-65551.120423	Cluster-65551.159752	Cluster-65551.145874	Cluster-65551.129433	Cluster-65551.3579	Cluster-65551.145545	Cluster-89929.0		Cluster-65551.136996					Cluster-65551.147274	Cluster-65551.117974	Cluster-80762.0
Cluster-65551.120461	Cluster-65551.159760	Cluster-65551.145936	Cluster-65551.129458	Cluster-65551.3595	Cluster-65551.145570	Cluster-90177.0		Cluster-65551.137004					Cluster-65551.147276	Cluster-65551.118013	Cluster-96993.0
Cluster-65551.120471	Cluster-65551.159762	Cluster-65551.145937	Cluster-65551.129477	Cluster-65551.3600	Cluster-65551.145582	Cluster-90407.0		Cluster-65551.137013					Cluster-65551.147373	Cluster-65551.118067	Cluster-97803.0
Cluster-65551.120475	Cluster-65551.159763	Cluster-65551.146232	Cluster-65551.129479	Cluster-65551.3633	Cluster-65551.145593	Cluster-90580.0		Cluster-65551.137046					Cluster-65551.147457	Cluster-65551.118095
Cluster-65551.120483	Cluster-65551.159767	Cluster-65551.146475	Cluster-65551.129494	Cluster-65551.3642	Cluster-65551.145633	Cluster-90724.0		Cluster-65551.137076					Cluster-65551.147499	Cluster-65551.118114
Cluster-65551.120485	Cluster-65551.159806	Cluster-65551.146491	Cluster-65551.129502	Cluster-65551.366	Cluster-65551.145648	Cluster-90858.0		Cluster-65551.137208					Cluster-65551.147594	Cluster-65551.118115
Cluster-65551.120487	Cluster-65551.159815	Cluster-65551.146727	Cluster-65551.129603	Cluster-65551.3677	Cluster-65551.145649	Cluster-90910.0		Cluster-65551.137275					Cluster-65551.147643	Cluster-65551.118122
Cluster-65551.120488	Cluster-65551.159846	Cluster-65551.146790	Cluster-65551.129623	Cluster-65551.3715	Cluster-65551.145715	Cluster-90924.0		Cluster-65551.137307					Cluster-65551.147645	Cluster-65551.118191
Cluster-65551.120519	Cluster-65551.159855	Cluster-65551.146895	Cluster-65551.129629	Cluster-65551.37365	Cluster-65551.145752	Cluster-90932.0		Cluster-65551.137335					Cluster-65551.147646	Cluster-65551.118207
Cluster-65551.120560	Cluster-65551.159865	Cluster-65551.146926	Cluster-65551.129678	Cluster-65551.38089	Cluster-65551.145759	Cluster-90978.0		Cluster-65551.137358					Cluster-65551.147684	Cluster-65551.118253
Cluster-65551.120603	Cluster-65551.159866	Cluster-65551.147016	Cluster-65551.129682	Cluster-65551.38111	Cluster-65551.145772	Cluster-9104.0		Cluster-65551.137392					Cluster-65551.147689	Cluster-65551.118279
Cluster-65551.120630	Cluster-65551.159873	Cluster-65551.147218	Cluster-65551.129697	Cluster-65551.3815	Cluster-65551.145774	Cluster-91095.0		Cluster-65551.137445					Cluster-65551.147753	Cluster-65551.118280
Cluster-65551.120659	Cluster-65551.159879	Cluster-65551.147304	Cluster-65551.129723	Cluster-65551.38242	Cluster-65551.145794	Cluster-91222.1		Cluster-65551.137449					Cluster-65551.147769	Cluster-65551.118317
Cluster-65551.120665	Cluster-65551.159930	Cluster-65551.147444	Cluster-65551.129752	Cluster-65551.39467	Cluster-65551.145826	Cluster-91369.0		Cluster-65551.137523					Cluster-65551.147808	Cluster-65551.118325
Cluster-65551.120671	Cluster-65551.159931	Cluster-65551.147481	Cluster-65551.129766	Cluster-65551.40075	Cluster-65551.145839	Cluster-91655.0		Cluster-65551.137600					Cluster-65551.147815	Cluster-65551.118344
Cluster-65551.120679	Cluster-65551.159953	Cluster-65551.147571	Cluster-65551.129792	Cluster-65551.43383	Cluster-65551.145862	Cluster-9182.1		Cluster-65551.137715					Cluster-65551.148156	Cluster-65551.118400
Cluster-65551.120695	Cluster-65551.160003	Cluster-65551.147588	Cluster-65551.129814	Cluster-65551.45622	Cluster-65551.145869	Cluster-91873.1		Cluster-65551.137751					Cluster-65551.148163	Cluster-65551.118403
Cluster-65551.120742	Cluster-65551.160042	Cluster-65551.147597	Cluster-65551.129852	Cluster-65551.45640	Cluster-65551.145958	Cluster-92425.0		Cluster-65551.137800					Cluster-65551.148177	Cluster-65551.118406
Cluster-65551.120767	Cluster-65551.160068	Cluster-65551.147770	Cluster-65551.129875	Cluster-65551.46012	Cluster-65551.14596	Cluster-99048.0		Cluster-65551.137830					Cluster-65551.148355	Cluster-65551.118412
Cluster-65551.120774	Cluster-65551.160083	Cluster-65551.147870	Cluster-65551.129933	Cluster-65551.46481	Cluster-65551.145969			Cluster-65551.137833					Cluster-65551.148424	Cluster-65551.118421
Cluster-65551.120775	Cluster-65551.160100	Cluster-65551.148037	Cluster-65551.129934	Cluster-65551.46864	Cluster-65551.146153			Cluster-65551.137899					Cluster-65551.148503	Cluster-65551.118426
Cluster-65551.120781	Cluster-65551.160104	Cluster-65551.148170	Cluster-65551.129952	Cluster-65551.47043	Cluster-65551.146164			Cluster-65551.137943					Cluster-65551.148519	Cluster-65551.118428
Cluster-65551.120818	Cluster-65551.160151	Cluster-65551.148243	Cluster-65551.129968	Cluster-65551.47248	Cluster-65551.146165			Cluster-65551.137954					Cluster-65551.148521	Cluster-65551.118440
Cluster-65551.120834	Cluster-65551.160214	Cluster-65551.148592	Cluster-65551.129979	Cluster-65551.47312	Cluster-65551.146193			Cluster-65551.137956					Cluster-65551.148532	Cluster-65551.118459
Cluster-65551.120840	Cluster-65551.160234	Cluster-65551.148596	Cluster-65551.129984	Cluster-65551.47630	Cluster-65551.146226			Cluster-65551.137966					Cluster-65551.148559	Cluster-65551.118490
Cluster-65551.120855	Cluster-65551.160250	Cluster-65551.148627	Cluster-65551.129985	Cluster-65551.47710	Cluster-65551.14623			Cluster-65551.137994					Cluster-65551.148609	Cluster-65551.118499
Cluster-65551.120892	Cluster-65551.160262	Cluster-65551.148636	Cluster-65551.130049	Cluster-65551.47784	Cluster-65551.146323			Cluster-65551.138132					Cluster-65551.148790	Cluster-65551.118506
Cluster-65551.120914	Cluster-65551.160290	Cluster-65551.148671	Cluster-65551.130050	Cluster-65551.47816	Cluster-65551.146359			Cluster-65551.138164					Cluster-65551.148898	Cluster-65551.118511
Cluster-65551.120946	Cluster-65551.160306	Cluster-65551.149041	Cluster-65551.130058	Cluster-65551.47885	Cluster-65551.146377			Cluster-65551.138165					Cluster-65551.148921	Cluster-65551.118532
Cluster-65551.120954	Cluster-65551.160330	Cluster-65551.149244	Cluster-65551.130087	Cluster-65551.47923	Cluster-65551.146394			Cluster-65551.138166					Cluster-65551.149093	Cluster-65551.118543
Cluster-65551.120962	Cluster-65551.160364	Cluster-65551.149333	Cluster-65551.130100	Cluster-65551.47971	Cluster-65551.146446			Cluster-65551.138209					Cluster-65551.149256	Cluster-65551.118546
Cluster-65551.120976	Cluster-65551.160366	Cluster-65551.149585	Cluster-65551.130139	Cluster-65551.48018	Cluster-65551.146457			Cluster-65551.138210					Cluster-65551.149257	Cluster-65551.118576
Cluster-65551.120987	Cluster-65551.160402	Cluster-65551.149714	Cluster-65551.130177	Cluster-65551.48422	Cluster-65551.146462			Cluster-65551.138273					Cluster-65551.149269	Cluster-65551.118585
Cluster-65551.120990	Cluster-65551.160425	Cluster-65551.149768	Cluster-65551.130244	Cluster-65551.48816	Cluster-65551.146463			Cluster-65551.138352					Cluster-65551.149290	Cluster-65551.118598
Cluster-65551.121001	Cluster-65551.160474	Cluster-65551.150153	Cluster-65551.130303	Cluster-65551.49323	Cluster-65551.146482			Cluster-65551.138388					Cluster-65551.149346	Cluster-65551.118599
Cluster-65551.121021	Cluster-65551.160483	Cluster-65551.150209	Cluster-65551.130330	Cluster-65551.49662	Cluster-65551.146530			Cluster-65551.138490					Cluster-65551.149365	Cluster-65551.118604
Cluster-65551.121044	Cluster-65551.160576	Cluster-65551.150685	Cluster-65551.130336	Cluster-65551.49804	Cluster-65551.146550			Cluster-65551.138503					Cluster-65551.149427	Cluster-65551.118607
Cluster-65551.121081	Cluster-65551.160584	Cluster-65551.150775	Cluster-65551.130359	Cluster-65551.49871	Cluster-65551.146607			Cluster-65551.138516					Cluster-65551.149437	Cluster-65551.118656
Cluster-65551.121083	Cluster-65551.160587	Cluster-65551.150917	Cluster-65551.130383	Cluster-65551.49989	Cluster-65551.146631			Cluster-65551.138525					Cluster-65551.149567	Cluster-65551.118671
Cluster-65551.121152	Cluster-65551.160613	Cluster-65551.151127	Cluster-65551.130398	Cluster-65551.5	Cluster-65551.146709			Cluster-65551.138534					Cluster-65551.149665	Cluster-65551.118677
Cluster-65551.121153	Cluster-65551.160622	Cluster-65551.151557	Cluster-65551.130417	Cluster-65551.50148	Cluster-65551.146731			Cluster-65551.138546					Cluster-65551.149730	Cluster-65551.118681
Cluster-65551.121214	Cluster-65551.160705	Cluster-65551.152200	Cluster-65551.130453	Cluster-65551.50239	Cluster-65551.146787			Cluster-65551.138657					Cluster-65551.149815	Cluster-65551.118682
Cluster-65551.121250	Cluster-65551.160714	Cluster-65551.152296	Cluster-65551.130494	Cluster-65551.50283	Cluster-65551.146818			Cluster-65551.138688					Cluster-65551.149872	Cluster-65551.118686
Cluster-65551.121294	Cluster-65551.160837	Cluster-65551.152413	Cluster-65551.130528	Cluster-65551.50379	Cluster-65551.146860			Cluster-65551.138760					Cluster-65551.149896	Cluster-65551.118689
Cluster-65551.121319	Cluster-65551.160838	Cluster-65551.153027	Cluster-65551.130553	Cluster-65551.50537	Cluster-65551.146877			Cluster-65551.138812					Cluster-65551.149919	Cluster-65551.118708
Cluster-65551.12132	Cluster-65551.160932	Cluster-65551.153263	Cluster-65551.130590	Cluster-65551.50776	Cluster-65551.146885			Cluster-65551.138992					Cluster-65551.14992	Cluster-65551.118712
Cluster-65551.121320	Cluster-65551.160969	Cluster-65551.153412	Cluster-65551.130785	Cluster-65551.51228	Cluster-65551.14690			Cluster-65551.139008					Cluster-65551.150044	Cluster-65551.118716
Cluster-65551.121330	Cluster-65551.160979	Cluster-65551.153542	Cluster-65551.130853	Cluster-65551.51323	Cluster-65551.146945			Cluster-65551.139032					Cluster-65551.150055	Cluster-65551.118723
Cluster-65551.121344	Cluster-65551.160998	Cluster-65551.153840	Cluster-65551.130890	Cluster-65551.51505	Cluster-65551.147009			Cluster-65551.139034					Cluster-65551.150355	Cluster-65551.118725
Cluster-65551.121392	Cluster-65551.161038	Cluster-65551.153894	Cluster-65551.130924	Cluster-65551.51944	Cluster-65551.147040			Cluster-65551.139046					Cluster-65551.150371	Cluster-65551.118749
Cluster-65551.121404	Cluster-65551.161040	Cluster-65551.154144	Cluster-65551.130926	Cluster-65551.52164	Cluster-65551.147050			Cluster-65551.139101					Cluster-65551.150373	Cluster-65551.118809
Cluster-65551.121412	Cluster-65551.161076	Cluster-65551.154310	Cluster-65551.130967	Cluster-65551.52232	Cluster-65551.14714			Cluster-65551.139112					Cluster-65551.150428	Cluster-65551.118824
Cluster-65551.121459	Cluster-65551.161089	Cluster-65551.154319	Cluster-65551.130971	Cluster-65551.5297	Cluster-65551.14715			Cluster-65551.139248					Cluster-65551.15050	Cluster-65551.118844
Cluster-65551.121465	Cluster-65551.161109	Cluster-65551.154369	Cluster-65551.131001	Cluster-65551.54684	Cluster-65551.147167			Cluster-65551.139327					Cluster-65551.150750	Cluster-65551.118852
Cluster-65551.121472	Cluster-65551.161120	Cluster-65551.154621	Cluster-65551.131074	Cluster-65551.59397	Cluster-65551.147174			Cluster-65551.139487					Cluster-65551.150866	Cluster-65551.118854
Cluster-65551.121483	Cluster-65551.161173	Cluster-65551.154740	Cluster-65551.131144	Cluster-65551.59847	Cluster-65551.147189			Cluster-65551.139558					Cluster-65551.150962	Cluster-65551.118864
Cluster-65551.121492	Cluster-65551.161205	Cluster-65551.154973	Cluster-65551.131172	Cluster-65551.60083	Cluster-65551.147200			Cluster-65551.139598					Cluster-65551.150973	Cluster-65551.118875
Cluster-65551.121507	Cluster-65551.161242	Cluster-65551.155177	Cluster-65551.131185	Cluster-65551.61474	Cluster-65551.147244			Cluster-65551.139651					Cluster-65551.151236	Cluster-65551.118893
Cluster-65551.121518	Cluster-65551.161288	Cluster-65551.155186	Cluster-65551.131195	Cluster-65551.61662	Cluster-65551.147268			Cluster-65551.139660					Cluster-65551.151530	Cluster-65551.118895
Cluster-65551.121554	Cluster-65551.161343	Cluster-65551.155192	Cluster-65551.131203	Cluster-65551.62680	Cluster-65551.147278			Cluster-65551.139745					Cluster-65551.151913	Cluster-65551.118900
Cluster-65551.121572	Cluster-65551.161385	Cluster-65551.155954	Cluster-65551.131211	Cluster-65551.63027	Cluster-65551.147323			Cluster-65551.139826					Cluster-65551.151920	Cluster-65551.118901
Cluster-65551.121599	Cluster-65551.161398	Cluster-65551.156037	Cluster-65551.131228	Cluster-65551.63366	Cluster-65551.14734			Cluster-65551.139995					Cluster-65551.151961	Cluster-65551.118910
Cluster-65551.121600	Cluster-65551.161439	Cluster-65551.156038	Cluster-65551.131250	Cluster-65551.63591	Cluster-65551.147354			Cluster-65551.140022					Cluster-65551.152145	Cluster-65551.118929
Cluster-65551.121622	Cluster-65551.161457	Cluster-65551.156184	Cluster-65551.131373	Cluster-65551.637	Cluster-65551.147355			Cluster-65551.140070					Cluster-65551.152147	Cluster-65551.118942
Cluster-65551.121650	Cluster-65551.161476	Cluster-65551.156237	Cluster-65551.131419	Cluster-65551.63904	Cluster-65551.147358			Cluster-65551.140111					Cluster-65551.152166	Cluster-65551.118959
Cluster-65551.121675	Cluster-65551.161484	Cluster-65551.156513	Cluster-65551.131522	Cluster-65551.653	Cluster-65551.147467			Cluster-65551.140245					Cluster-65551.152204	Cluster-65551.119059
Cluster-65551.121699	Cluster-65551.161514	Cluster-65551.156640	Cluster-65551.131586	Cluster-65551.65659	Cluster-65551.147551			Cluster-65551.140347					Cluster-65551.152226	Cluster-65551.119131
Cluster-65551.121702	Cluster-65551.161523	Cluster-65551.156787	Cluster-65551.131589	Cluster-65551.66097	Cluster-65551.147606			Cluster-65551.140381					Cluster-65551.152246	Cluster-65551.119165
Cluster-65551.121703	Cluster-65551.161529	Cluster-65551.156922	Cluster-65551.131592	Cluster-65551.67669	Cluster-65551.147641			Cluster-65551.140384					Cluster-65551.152258	Cluster-65551.119184
Cluster-65551.121712	Cluster-65551.161590	Cluster-65551.157171	Cluster-65551.131617	Cluster-65551.68788	Cluster-65551.147661			Cluster-65551.140446					Cluster-65551.152409	Cluster-65551.119189
Cluster-65551.121719	Cluster-65551.161728	Cluster-65551.157407	Cluster-65551.131685	Cluster-65551.69407	Cluster-65551.147662			Cluster-65551.140455					Cluster-65551.152445	Cluster-65551.119194
Cluster-65551.121765	Cluster-65551.161775	Cluster-65551.157448	Cluster-65551.131701	Cluster-65551.69733	Cluster-65551.147669			Cluster-65551.140527					Cluster-65551.152461	Cluster-65551.119195
Cluster-65551.121769	Cluster-65551.161816	Cluster-65551.157464	Cluster-65551.131786	Cluster-65551.6976	Cluster-65551.14767			Cluster-65551.140572					Cluster-65551.152467	Cluster-65551.119202
Cluster-65551.121806	Cluster-65551.161846	Cluster-65551.157471	Cluster-65551.131793	Cluster-65551.69782	Cluster-65551.147693			Cluster-65551.140748					Cluster-65551.152490	Cluster-65551.119205
Cluster-65551.121845	Cluster-65551.161876	Cluster-65551.157477	Cluster-65551.131818	Cluster-65551.71026	Cluster-65551.147714			Cluster-65551.140764					Cluster-65551.152574	Cluster-65551.119206
Cluster-65551.121875	Cluster-65551.161918	Cluster-65551.157503	Cluster-65551.131861	Cluster-65551.71305	Cluster-65551.147723			Cluster-65551.140766					Cluster-65551.152826	Cluster-65551.119219
Cluster-65551.121881	Cluster-65551.161939	Cluster-65551.157508	Cluster-65551.131868	Cluster-65551.71548	Cluster-65551.147801			Cluster-65551.140796					Cluster-65551.152853	Cluster-65551.119273
Cluster-65551.121906	Cluster-65551.161958	Cluster-65551.157519	Cluster-65551.131880	Cluster-65551.72517	Cluster-65551.147802			Cluster-65551.140872					Cluster-65551.152874	Cluster-65551.119286
Cluster-65551.121944	Cluster-65551.161969	Cluster-65551.157534	Cluster-65551.131885	Cluster-65551.73658	Cluster-65551.147816			Cluster-65551.140938					Cluster-65551.153155	Cluster-65551.119320
Cluster-65551.121981	Cluster-65551.161970	Cluster-65551.157542	Cluster-65551.131898	Cluster-65551.73908	Cluster-65551.147829			Cluster-65551.140974					Cluster-65551.153204	Cluster-65551.119323
Cluster-65551.122004	Cluster-65551.161994	Cluster-65551.157545	Cluster-65551.131963	Cluster-65551.75039	Cluster-65551.147887			Cluster-65551.140984					Cluster-65551.153305	Cluster-65551.119324
Cluster-65551.122008	Cluster-65551.162024	Cluster-65551.157548	Cluster-65551.131983	Cluster-65551.7679	Cluster-65551.147911			Cluster-65551.140997					Cluster-65551.153383	Cluster-65551.119353
Cluster-65551.122011	Cluster-65551.162044	Cluster-65551.157557	Cluster-65551.132077	Cluster-65551.77010	Cluster-65551.147994			Cluster-65551.140999					Cluster-65551.153403	Cluster-65551.119373
Cluster-65551.122020	Cluster-65551.162046	Cluster-65551.157570	Cluster-65551.132095	Cluster-65551.77150	Cluster-65551.148015			Cluster-65551.141083					Cluster-65551.153524	Cluster-65551.119384
Cluster-65551.122058	Cluster-65551.162059	Cluster-65551.157672	Cluster-65551.132196	Cluster-65551.77452	Cluster-65551.148059			Cluster-65551.141090					Cluster-65551.153642	Cluster-65551.119385
Cluster-65551.122062	Cluster-65551.162086	Cluster-65551.157702	Cluster-65551.132224	Cluster-65551.77610	Cluster-65551.148061			Cluster-65551.141148					Cluster-65551.153696	Cluster-65551.119401
Cluster-65551.122064	Cluster-65551.162120	Cluster-65551.157742	Cluster-65551.132317	Cluster-65551.77715	Cluster-65551.148108			Cluster-65551.141149					Cluster-65551.153858	Cluster-65551.119498
Cluster-65551.122076	Cluster-65551.162169	Cluster-65551.157756	Cluster-65551.132363	Cluster-65551.77798	Cluster-65551.148130			Cluster-65551.141253					Cluster-65551.153987	Cluster-65551.119511
Cluster-65551.122096	Cluster-65551.162186	Cluster-65551.157771	Cluster-65551.132488	Cluster-65551.78056	Cluster-65551.148262			Cluster-65551.141261					Cluster-65551.154171	Cluster-65551.119529
Cluster-65551.122097	Cluster-65551.162284	Cluster-65551.157798	Cluster-65551.132496	Cluster-65551.80011	Cluster-65551.148353			Cluster-65551.141322					Cluster-65551.154173	Cluster-65551.119532
Cluster-65551.122106	Cluster-65551.162298	Cluster-65551.157822	Cluster-65551.132679	Cluster-65551.80177	Cluster-65551.148423			Cluster-65551.141351					Cluster-65551.154428	Cluster-65551.119538
Cluster-65551.122112	Cluster-65551.162302	Cluster-65551.157829	Cluster-65551.132695	Cluster-65551.81581	Cluster-65551.148477			Cluster-65551.141363					Cluster-65551.154500	Cluster-65551.119547
Cluster-65551.122115	Cluster-65551.162307	Cluster-65551.157843	Cluster-65551.132713	Cluster-65551.82373	Cluster-65551.148542			Cluster-65551.141379					Cluster-65551.154604	Cluster-65551.119553
Cluster-65551.122116	Cluster-65551.162310	Cluster-65551.157892	Cluster-65551.132728	Cluster-65551.82875	Cluster-65551.148556			Cluster-65551.141418					Cluster-65551.154725	Cluster-65551.119566
Cluster-65551.122162	Cluster-65551.162379	Cluster-65551.157918	Cluster-65551.132755	Cluster-65551.83156	Cluster-65551.148685			Cluster-65551.141421					Cluster-65551.154813	Cluster-65551.119578
Cluster-65551.122169	Cluster-65551.162426	Cluster-65551.157919	Cluster-65551.132903	Cluster-65551.8334	Cluster-65551.148757			Cluster-65551.141456					Cluster-65551.154884	Cluster-65551.119587
Cluster-65551.122181	Cluster-65551.162429	Cluster-65551.157928	Cluster-65551.132911	Cluster-65551.83611	Cluster-65551.148866			Cluster-65551.141692					Cluster-65551.154923	Cluster-65551.119609
Cluster-65551.122190	Cluster-65551.162436	Cluster-65551.157977	Cluster-65551.132913	Cluster-65551.83739	Cluster-65551.149043			Cluster-65551.141731					Cluster-65551.155363	Cluster-65551.119664
Cluster-65551.122233	Cluster-65551.162446	Cluster-65551.157988	Cluster-65551.132921	Cluster-65551.83783	Cluster-65551.149044			Cluster-65551.141822					Cluster-65551.155392	Cluster-65551.119665
Cluster-65551.122248	Cluster-65551.162504	Cluster-65551.158025	Cluster-65551.132989	Cluster-65551.84044	Cluster-65551.149052			Cluster-65551.141929					Cluster-65551.155432	Cluster-65551.119672
Cluster-65551.122253	Cluster-65551.162557	Cluster-65551.158104	Cluster-65551.133224	Cluster-65551.84447	Cluster-65551.149079			Cluster-65551.141969					Cluster-65551.155543	Cluster-65551.119675
Cluster-65551.122260	Cluster-65551.162610	Cluster-65551.158143	Cluster-65551.133238	Cluster-65551.84601	Cluster-65551.149092			Cluster-65551.141983					Cluster-65551.155601	Cluster-65551.119681
Cluster-65551.122282	Cluster-65551.162646	Cluster-65551.158254	Cluster-65551.133271	Cluster-65551.84942	Cluster-65551.149109			Cluster-65551.141987					Cluster-65551.155767	Cluster-65551.119684
Cluster-65551.122307	Cluster-65551.162747	Cluster-65551.158274	Cluster-65551.133292	Cluster-65551.85132	Cluster-65551.149220			Cluster-65551.141991					Cluster-65551.155792	Cluster-65551.119685
Cluster-65551.122314	Cluster-65551.162751	Cluster-65551.158311	Cluster-65551.133295	Cluster-65551.85564	Cluster-65551.149232			Cluster-65551.142084					Cluster-65551.155920	Cluster-65551.119686
Cluster-65551.122334	Cluster-65551.162847	Cluster-65551.158400	Cluster-65551.133296	Cluster-65551.86275	Cluster-65551.149234			Cluster-65551.142141					Cluster-65551.156177	Cluster-65551.119697
Cluster-65551.122381	Cluster-65551.162865	Cluster-65551.158471	Cluster-65551.133458	Cluster-65551.86837	Cluster-65551.149248			Cluster-65551.142282					Cluster-65551.156418	Cluster-65551.119698
Cluster-65551.122406	Cluster-65551.162878	Cluster-65551.158472	Cluster-65551.133490	Cluster-65551.86902	Cluster-65551.149289			Cluster-65551.142318					Cluster-65551.156942	Cluster-65551.119709
Cluster-65551.122415	Cluster-65551.162880	Cluster-65551.158502	Cluster-65551.133529	Cluster-65551.8729	Cluster-65551.149302			Cluster-65551.142395					Cluster-65551.157112	Cluster-65551.119720
Cluster-65551.122459	Cluster-65551.162921	Cluster-65551.158504	Cluster-65551.133532	Cluster-65551.88317	Cluster-65551.149390			Cluster-65551.142426					Cluster-65551.157185	Cluster-65551.119728
Cluster-65551.122477	Cluster-65551.162977	Cluster-65551.158533	Cluster-65551.133558	Cluster-65551.89119	Cluster-65551.149460			Cluster-65551.142444					Cluster-65551.157249	Cluster-65551.119730
Cluster-65551.122507	Cluster-65551.162981	Cluster-65551.158564	Cluster-65551.133631	Cluster-65551.8917	Cluster-65551.149468			Cluster-65551.142445					Cluster-65551.157308	Cluster-65551.119787
Cluster-65551.122514	Cluster-65551.163001	Cluster-65551.158586	Cluster-65551.133639	Cluster-65551.89275	Cluster-65551.149556			Cluster-65551.142699					Cluster-65551.157312	Cluster-65551.119825
Cluster-65551.122518	Cluster-65551.163069	Cluster-65551.158611	Cluster-65551.133676	Cluster-65551.90022	Cluster-65551.149579			Cluster-65551.142701					Cluster-65551.157563	Cluster-65551.119836
Cluster-65551.122529	Cluster-65551.163097	Cluster-65551.158617	Cluster-65551.133694	Cluster-65551.90051	Cluster-65551.149614			Cluster-65551.142771					Cluster-65551.157584	Cluster-65551.119856
Cluster-65551.122545	Cluster-65551.163175	Cluster-65551.158706	Cluster-65551.133736	Cluster-65551.90088	Cluster-65551.149650			Cluster-65551.142811					Cluster-65551.157591	Cluster-65551.119857
Cluster-65551.122554	Cluster-65551.163187	Cluster-65551.158722	Cluster-65551.133809	Cluster-65551.90145	Cluster-65551.149684			Cluster-65551.142829					Cluster-65551.157592	Cluster-65551.119862
Cluster-65551.122555	Cluster-65551.163204	Cluster-65551.158754	Cluster-65551.133827	Cluster-65551.90374	Cluster-65551.149748			Cluster-65551.142895					Cluster-65551.157834	Cluster-65551.119867
Cluster-65551.122587	Cluster-65551.163270	Cluster-65551.158786	Cluster-65551.133839	Cluster-65551.90552	Cluster-65551.149751			Cluster-65551.142968					Cluster-65551.157991	Cluster-65551.119877
Cluster-65551.122595	Cluster-65551.163354	Cluster-65551.158858	Cluster-65551.133861	Cluster-65551.90653	Cluster-65551.149774			Cluster-65551.142991					Cluster-65551.158069	Cluster-65551.119898
Cluster-65551.122600	Cluster-65551.163418	Cluster-65551.158955	Cluster-65551.133887	Cluster-65551.90892	Cluster-65551.149874			Cluster-65551.143047					Cluster-65551.158113	Cluster-65551.119939
Cluster-65551.122614	Cluster-65551.163429	Cluster-65551.158978	Cluster-65551.133897	Cluster-65551.912	Cluster-65551.149892			Cluster-65551.143058					Cluster-65551.158222	Cluster-65551.119947
Cluster-65551.122621	Cluster-65551.163447	Cluster-65551.158979	Cluster-65551.133917	Cluster-65551.91360	Cluster-65551.150013			Cluster-65551.143107					Cluster-65551.158292	Cluster-65551.119967
Cluster-65551.122629	Cluster-65551.163465	Cluster-65551.159076	Cluster-65551.133990	Cluster-65551.91535	Cluster-65551.150023			Cluster-65551.143131					Cluster-65551.158409	Cluster-65551.119986
Cluster-65551.122652	Cluster-65551.163483	Cluster-65551.159082	Cluster-65551.134036	Cluster-65551.91643	Cluster-65551.150036			Cluster-65551.143210					Cluster-65551.158415	Cluster-65551.119991
Cluster-65551.122718	Cluster-65551.163576	Cluster-65551.159087	Cluster-65551.134044	Cluster-65551.91663	Cluster-65551.15004			Cluster-65551.143212					Cluster-65551.158711	Cluster-65551.120000
Cluster-65551.122720	Cluster-65551.163589	Cluster-65551.159183	Cluster-65551.134089	Cluster-65551.91804	Cluster-65551.150048			Cluster-65551.143250					Cluster-65551.15877	Cluster-65551.120096
Cluster-65551.122721	Cluster-65551.163595	Cluster-65551.159190	Cluster-65551.134093	Cluster-65551.91844	Cluster-65551.150075			Cluster-65551.143263					Cluster-65551.158802	Cluster-65551.120136
Cluster-65551.122725	Cluster-65551.163666	Cluster-65551.159353	Cluster-65551.134105	Cluster-65551.92010	Cluster-65551.150224			Cluster-65551.143331					Cluster-65551.158827	Cluster-65551.120168
Cluster-65551.122730	Cluster-65551.163667	Cluster-65551.159389	Cluster-65551.134268	Cluster-65551.92093	Cluster-65551.150246			Cluster-65551.143354					Cluster-65551.158859	Cluster-65551.120202
Cluster-65551.122769	Cluster-65551.163707	Cluster-65551.159438	Cluster-65551.134276	Cluster-65551.92232	Cluster-65551.150272			Cluster-65551.143356					Cluster-65551.158867	Cluster-65551.120240
Cluster-65551.122803	Cluster-65551.163768	Cluster-65551.159443	Cluster-65551.134322	Cluster-65551.92268	Cluster-65551.150323			Cluster-65551.143559					Cluster-65551.158942	Cluster-65551.120250
Cluster-65551.122841	Cluster-65551.163826	Cluster-65551.159449	Cluster-65551.134332	Cluster-65551.92405	Cluster-65551.150347			Cluster-65551.143597					Cluster-65551.159200	Cluster-65551.120279
Cluster-65551.122843	Cluster-65551.163878	Cluster-65551.159486	Cluster-65551.134368	Cluster-65551.92452	Cluster-65551.150379			Cluster-65551.143634					Cluster-65551.159345	Cluster-65551.120291
Cluster-65551.122880	Cluster-65551.163907	Cluster-65551.159491	Cluster-65551.134370	Cluster-65551.92462	Cluster-65551.150385			Cluster-65551.143837					Cluster-65551.159409	Cluster-65551.120298
Cluster-65551.122881	Cluster-65551.163911	Cluster-65551.159496	Cluster-65551.134386	Cluster-65551.92500	Cluster-65551.150442			Cluster-65551.143841					Cluster-65551.159589	Cluster-65551.120347
Cluster-65551.122944	Cluster-65551.163922	Cluster-65551.159503	Cluster-65551.134460	Cluster-65551.92611	Cluster-65551.150443			Cluster-65551.143843					Cluster-65551.159624	Cluster-65551.120349
Cluster-65551.122954	Cluster-65551.163983	Cluster-65551.159645	Cluster-65551.134592	Cluster-65551.92674	Cluster-65551.150509			Cluster-65551.143845					Cluster-65551.159723	Cluster-65551.120357
Cluster-65551.122960	Cluster-65551.16403	Cluster-65551.159665	Cluster-65551.134741	Cluster-65551.92924	Cluster-65551.150530			Cluster-65551.143855					Cluster-65551.159749	Cluster-65551.120404
Cluster-65551.122961	Cluster-65551.164062	Cluster-65551.159739	Cluster-65551.134777	Cluster-65551.93042	Cluster-65551.15060			Cluster-65551.143874					Cluster-65551.159809	Cluster-65551.120411
Cluster-65551.122963	Cluster-65551.164072	Cluster-65551.159743	Cluster-65551.134833	Cluster-65551.93212	Cluster-65551.150600			Cluster-65551.144221					Cluster-65551.159875	Cluster-65551.120462
Cluster-65551.122980	Cluster-65551.164230	Cluster-65551.159751	Cluster-65551.134834	Cluster-65551.9333	Cluster-65551.150622			Cluster-65551.144224					Cluster-65551.159946	Cluster-65551.120472
Cluster-65551.122981	Cluster-65551.164313	Cluster-65551.159810	Cluster-65551.134900	Cluster-65551.93464	Cluster-65551.150625			Cluster-65551.144233					Cluster-65551.160092	Cluster-65551.120473
Cluster-65551.122990	Cluster-65551.164345	Cluster-65551.159876	Cluster-65551.134915	Cluster-65551.94076	Cluster-65551.150823			Cluster-65551.144318					Cluster-65551.160127	Cluster-65551.120493
Cluster-65551.123005	Cluster-65551.16438	Cluster-65551.160121	Cluster-65551.135044	Cluster-65551.94475	Cluster-65551.150834			Cluster-65551.144332					Cluster-65551.160142	Cluster-65551.120498
Cluster-65551.123026	Cluster-65551.164420	Cluster-65551.160155	Cluster-65551.135081	Cluster-65551.94620	Cluster-65551.151145			Cluster-65551.144372					Cluster-65551.160254	Cluster-65551.120501
Cluster-65551.123030	Cluster-65551.164427	Cluster-65551.160203	Cluster-65551.135099	Cluster-65551.94791	Cluster-65551.151212			Cluster-65551.144482					Cluster-65551.160329	Cluster-65551.120515
Cluster-65551.123031	Cluster-65551.164441	Cluster-65551.160238	Cluster-65551.135227	Cluster-65551.94831	Cluster-65551.151293			Cluster-65551.144608					Cluster-65551.160442	Cluster-65551.120527
Cluster-65551.123048	Cluster-65551.164474	Cluster-65551.160239	Cluster-65551.135241	Cluster-65551.94863	Cluster-65551.151528			Cluster-65551.144610					Cluster-65551.160491	Cluster-65551.120533
Cluster-65551.123093	Cluster-65551.164493	Cluster-65551.160342	Cluster-65551.135247	Cluster-65551.94871	Cluster-65551.151592			Cluster-65551.144635					Cluster-65551.160506	Cluster-65551.120538
Cluster-65551.123116	Cluster-65551.164551	Cluster-65551.160390	Cluster-65551.135300	Cluster-65551.94990	Cluster-65551.151623			Cluster-65551.144674					Cluster-65551.160520	Cluster-65551.120574
Cluster-65551.123161	Cluster-65551.164615	Cluster-65551.160423	Cluster-65551.135385	Cluster-65551.94996	Cluster-65551.151666			Cluster-65551.144712					Cluster-65551.160654	Cluster-65551.120591
Cluster-65551.123170	Cluster-65551.164787	Cluster-65551.160444	Cluster-65551.135485	Cluster-65551.95113	Cluster-65551.151698			Cluster-65551.144856					Cluster-65551.160726	Cluster-65551.120592
Cluster-65551.123203	Cluster-65551.164947	Cluster-65551.160497	Cluster-65551.135497	Cluster-65551.95307	Cluster-65551.151702			Cluster-65551.145051					Cluster-65551.160800	Cluster-65551.120614
Cluster-65551.123208	Cluster-65551.164972	Cluster-65551.160508	Cluster-65551.135534	Cluster-65551.95389	Cluster-65551.151718			Cluster-65551.145125					Cluster-65551.160861	Cluster-65551.120615
Cluster-65551.123230	Cluster-65551.165042	Cluster-65551.160537	Cluster-65551.135668	Cluster-65551.95511	Cluster-65551.151726			Cluster-65551.145131					Cluster-65551.160881	Cluster-65551.120653
Cluster-65551.123233	Cluster-65551.165102	Cluster-65551.160712	Cluster-65551.135697	Cluster-65551.95568	Cluster-65551.151742			Cluster-65551.145150					Cluster-65551.160926	Cluster-65551.120670
Cluster-65551.123264	Cluster-65551.165151	Cluster-65551.160728	Cluster-65551.135906	Cluster-65551.95909	Cluster-65551.151757			Cluster-65551.145161					Cluster-65551.161067	Cluster-65551.120723
Cluster-65551.123286	Cluster-65551.165176	Cluster-65551.160787	Cluster-65551.135990	Cluster-65551.96059	Cluster-65551.151767			Cluster-65551.145169					Cluster-65551.161075	Cluster-65551.120744
Cluster-65551.123287	Cluster-65551.165251	Cluster-65551.160795	Cluster-65551.136113	Cluster-65551.96292	Cluster-65551.151775			Cluster-65551.145181					Cluster-65551.161248	Cluster-65551.120752
Cluster-65551.123309	Cluster-65551.165364	Cluster-65551.160840	Cluster-65551.136114	Cluster-65551.96464	Cluster-65551.151811			Cluster-65551.145245					Cluster-65551.161655	Cluster-65551.120764
Cluster-65551.123314	Cluster-65551.165367	Cluster-65551.160848	Cluster-65551.136149	Cluster-65551.96483	Cluster-65551.151817			Cluster-65551.145287					Cluster-65551.161688	Cluster-65551.120776
Cluster-65551.123339	Cluster-65551.165495	Cluster-65551.160927	Cluster-65551.136163	Cluster-65551.9665	Cluster-65551.151818			Cluster-65551.145449					Cluster-65551.161749	Cluster-65551.120777
Cluster-65551.123365	Cluster-65551.165644	Cluster-65551.160957	Cluster-65551.136185	Cluster-65551.97248	Cluster-65551.15184			Cluster-65551.145493					Cluster-65551.161838	Cluster-65551.120779
Cluster-65551.123386	Cluster-65551.165834	Cluster-65551.160963	Cluster-65551.136267	Cluster-65551.97521	Cluster-65551.151929			Cluster-65551.145535					Cluster-65551.161907	Cluster-65551.120792
Cluster-65551.123387	Cluster-65551.165838	Cluster-65551.161019	Cluster-65551.136280	Cluster-65551.97607	Cluster-65551.152122			Cluster-65551.145621					Cluster-65551.161977	Cluster-65551.120794
Cluster-65551.123397	Cluster-65551.165902	Cluster-65551.161317	Cluster-65551.136325	Cluster-65551.97663	Cluster-65551.152160			Cluster-65551.145622					Cluster-65551.162082	Cluster-65551.120848
Cluster-65551.123402	Cluster-65551.165940	Cluster-65551.161395	Cluster-65551.136479	Cluster-65551.980	Cluster-65551.152214			Cluster-65551.145638					Cluster-65551.162177	Cluster-65551.120853
Cluster-65551.123507	Cluster-65551.165941	Cluster-65551.161516	Cluster-65551.136480	Cluster-65551.98046	Cluster-65551.152238			Cluster-65551.145709					Cluster-65551.162245	Cluster-65551.120862
Cluster-65551.123573	Cluster-65551.166099	Cluster-65551.161628	Cluster-65551.136579	Cluster-65551.98127	Cluster-65551.152290			Cluster-65551.145811					Cluster-65551.162415	Cluster-65551.120865
Cluster-65551.123574	Cluster-65551.166190	Cluster-65551.161789	Cluster-65551.136678	Cluster-65551.98393	Cluster-65551.15250			Cluster-65551.145841					Cluster-65551.162419	Cluster-65551.120875
Cluster-65551.123623	Cluster-65551.166221	Cluster-65551.161796	Cluster-65551.136904	Cluster-65551.98465	Cluster-65551.152510			Cluster-65551.145941					Cluster-65551.162454	Cluster-65551.120907
Cluster-65551.123627	Cluster-65551.166349	Cluster-65551.161839	Cluster-65551.137084	Cluster-65551.98563	Cluster-65551.152532			Cluster-65551.146084					Cluster-65551.162468	Cluster-65551.120918
Cluster-65551.123643	Cluster-65551.166605	Cluster-65551.161883	Cluster-65551.137171	Cluster-65551.98810	Cluster-65551.152549			Cluster-65551.146300					Cluster-65551.162532	Cluster-65551.120948
Cluster-65551.123722	Cluster-65551.166935	Cluster-65551.161899	Cluster-65551.137174	Cluster-65551.99514	Cluster-65551.152550			Cluster-65551.146535					Cluster-65551.162579	Cluster-65551.120959
Cluster-65551.123735	Cluster-65551.166986	Cluster-65551.161901	Cluster-65551.137411	Cluster-65551.99571	Cluster-65551.15256			Cluster-65551.146537					Cluster-65551.162616	Cluster-65551.120966
Cluster-65551.123763	Cluster-65551.167008	Cluster-65551.161915	Cluster-65551.137466	Cluster-66820.0	Cluster-65551.152560			Cluster-65551.146548					Cluster-65551.162629	Cluster-65551.120967
Cluster-65551.123822	Cluster-65551.167161	Cluster-65551.162183	Cluster-65551.137480	Cluster-66932.0	Cluster-65551.152693			Cluster-65551.146570					Cluster-65551.162668	Cluster-65551.120974
Cluster-65551.123850	Cluster-65551.167265	Cluster-65551.162202	Cluster-65551.137490	Cluster-67190.0	Cluster-65551.152858			Cluster-65551.146571					Cluster-65551.162671	Cluster-65551.121000
Cluster-65551.123862	Cluster-65551.167397	Cluster-65551.162221	Cluster-65551.137526	Cluster-67290.0	Cluster-65551.152875			Cluster-65551.146594					Cluster-65551.162706	Cluster-65551.121007
Cluster-65551.123875	Cluster-65551.167431	Cluster-65551.162301	Cluster-65551.137535	Cluster-67644.0	Cluster-65551.152906			Cluster-65551.146695					Cluster-65551.162791	Cluster-65551.121027
Cluster-65551.123879	Cluster-65551.167642	Cluster-65551.162377	Cluster-65551.137562	Cluster-67663.0	Cluster-65551.152920			Cluster-65551.146696					Cluster-65551.162972	Cluster-65551.121041
Cluster-65551.123909	Cluster-65551.167688	Cluster-65551.162487	Cluster-65551.137619	Cluster-67813.0	Cluster-65551.153070			Cluster-65551.146919					Cluster-65551.163034	Cluster-65551.121064
Cluster-65551.123913	Cluster-65551.167830	Cluster-65551.162554	Cluster-65551.137903	Cluster-67855.0	Cluster-65551.153177			Cluster-65551.147138					Cluster-65551.163120	Cluster-65551.121115
Cluster-65551.123917	Cluster-65551.167924	Cluster-65551.162884	Cluster-65551.138002	Cluster-68116.0	Cluster-65551.153193			Cluster-65551.147222					Cluster-65551.163139	Cluster-65551.121170
Cluster-65551.123920	Cluster-65551.167926	Cluster-65551.162971	Cluster-65551.138071	Cluster-69821.0	Cluster-65551.153233			Cluster-65551.147242					Cluster-65551.163313	Cluster-65551.121216
Cluster-65551.123927	Cluster-65551.167961	Cluster-65551.162973	Cluster-65551.138083	Cluster-71205.0	Cluster-65551.153264			Cluster-65551.147259					Cluster-65551.163415	Cluster-65551.121225
Cluster-65551.123930	Cluster-65551.167990	Cluster-65551.162989	Cluster-65551.138189	Cluster-71357.0	Cluster-65551.153330			Cluster-65551.147318					Cluster-65551.163494	Cluster-65551.121239
Cluster-65551.123935	Cluster-65551.167992	Cluster-65551.163016	Cluster-65551.138317	Cluster-71379.0	Cluster-65551.153339			Cluster-65551.147344					Cluster-65551.163500	Cluster-65551.121305
Cluster-65551.123947	Cluster-65551.168193	Cluster-65551.163256	Cluster-65551.138541	Cluster-71498.0	Cluster-65551.153353			Cluster-65551.147509					Cluster-65551.163516	Cluster-65551.121322
Cluster-65551.123967	Cluster-65551.168209	Cluster-65551.163361	Cluster-65551.138565	Cluster-71850.0	Cluster-65551.153358			Cluster-65551.147637					Cluster-65551.163586	Cluster-65551.121329
Cluster-65551.123975	Cluster-65551.168229	Cluster-65551.163371	Cluster-65551.138765	Cluster-72012.0	Cluster-65551.153360			Cluster-65551.147638					Cluster-65551.1636	Cluster-65551.121348
Cluster-65551.123979	Cluster-65551.168438	Cluster-65551.163375	Cluster-65551.138907	Cluster-72307.0	Cluster-65551.153398			Cluster-65551.147806					Cluster-65551.16372	Cluster-65551.121379
Cluster-65551.123992	Cluster-65551.168499	Cluster-65551.163517	Cluster-65551.138946	Cluster-72512.0	Cluster-65551.153475			Cluster-65551.148101					Cluster-65551.163722	Cluster-65551.121391
Cluster-65551.124017	Cluster-65551.168577	Cluster-65551.163520	Cluster-65551.138962	Cluster-72523.0	Cluster-65551.153488			Cluster-65551.148175					Cluster-65551.163759	Cluster-65551.121393
Cluster-65551.124045	Cluster-65551.168813	Cluster-65551.163570	Cluster-65551.138996	Cluster-72791.0	Cluster-65551.153513			Cluster-65551.148185					Cluster-65551.163844	Cluster-65551.121397
Cluster-65551.124072	Cluster-65551.168858	Cluster-65551.163655	Cluster-65551.139017	Cluster-72875.0	Cluster-65551.153671			Cluster-65551.148384					Cluster-65551.163929	Cluster-65551.121398
Cluster-65551.124076	Cluster-65551.168900	Cluster-65551.163689	Cluster-65551.139066	Cluster-72891.0	Cluster-65551.153677			Cluster-65551.148471					Cluster-65551.163939	Cluster-65551.121427
Cluster-65551.124119	Cluster-65551.168926	Cluster-65551.163750	Cluster-65551.139120	Cluster-72975.0	Cluster-65551.153749			Cluster-65551.148672					Cluster-65551.164241	Cluster-65551.121480
Cluster-65551.124156	Cluster-65551.169018	Cluster-65551.163879	Cluster-65551.139137	Cluster-72997.0	Cluster-65551.15375			Cluster-65551.148912					Cluster-65551.164371	Cluster-65551.121484
Cluster-65551.124179	Cluster-65551.169056	Cluster-65551.163995	Cluster-65551.139152	Cluster-73097.0	Cluster-65551.153750			Cluster-65551.148923					Cluster-65551.164461	Cluster-65551.121488
Cluster-65551.124188	Cluster-65551.169102	Cluster-65551.164004	Cluster-65551.139255	Cluster-73411.0	Cluster-65551.153794			Cluster-65551.149013					Cluster-65551.164628	Cluster-65551.121504
Cluster-65551.124197	Cluster-65551.169236	Cluster-65551.164006	Cluster-65551.139282	Cluster-73586.0	Cluster-65551.153796			Cluster-65551.149217					Cluster-65551.164684	Cluster-65551.121515
Cluster-65551.124221	Cluster-65551.169558	Cluster-65551.164019	Cluster-65551.139291	Cluster-74770.0	Cluster-65551.153841			Cluster-65551.149273					Cluster-65551.164863	Cluster-65551.121537
Cluster-65551.124234	Cluster-65551.169673	Cluster-65551.164045	Cluster-65551.139313	Cluster-74814.1	Cluster-65551.153960			Cluster-65551.149279					Cluster-65551.164937	Cluster-65551.121548
Cluster-65551.124240	Cluster-65551.169922	Cluster-65551.164096	Cluster-65551.139381	Cluster-75090.1	Cluster-65551.153989			Cluster-65551.149305					Cluster-65551.165075	Cluster-65551.121557
Cluster-65551.124245	Cluster-65551.169963	Cluster-65551.164102	Cluster-65551.139383	Cluster-75233.0	Cluster-65551.154087			Cluster-65551.149528					Cluster-65551.165084	Cluster-65551.121571
Cluster-65551.124256	Cluster-65551.170160	Cluster-65551.164187	Cluster-65551.139433	Cluster-75379.0	Cluster-65551.154138			Cluster-65551.149561					Cluster-65551.165133	Cluster-65551.121601
Cluster-65551.124286	Cluster-65551.170473	Cluster-65551.164254	Cluster-65551.139443	Cluster-75596.0	Cluster-65551.154184			Cluster-65551.149663					Cluster-65551.165513	Cluster-65551.121617
Cluster-65551.124314	Cluster-65551.170695	Cluster-65551.164264	Cluster-65551.139466	Cluster-76538.0	Cluster-65551.15432			Cluster-65551.149780					Cluster-65551.165547	Cluster-65551.121618
Cluster-65551.124325	Cluster-65551.171079	Cluster-65551.164596	Cluster-65551.139611	Cluster-76579.0	Cluster-65551.154335			Cluster-65551.149974					Cluster-65551.166083	Cluster-65551.121669
Cluster-65551.124328	Cluster-65551.171299	Cluster-65551.164647	Cluster-65551.139778	Cluster-76744.0	Cluster-65551.154361			Cluster-65551.149976					Cluster-65551.166206	Cluster-65551.121680
Cluster-65551.124340	Cluster-65551.171966	Cluster-65551.164710	Cluster-65551.139833	Cluster-76794.0	Cluster-65551.154403			Cluster-65551.150135					Cluster-65551.166454	Cluster-65551.121723
Cluster-65551.124348	Cluster-65551.172232	Cluster-65551.164748	Cluster-65551.139837	Cluster-77224.0	Cluster-65551.154515			Cluster-65551.150181					Cluster-65551.166747	Cluster-65551.121726
Cluster-65551.124352	Cluster-65551.172336	Cluster-65551.164809	Cluster-65551.139922	Cluster-77525.0	Cluster-65551.154676			Cluster-65551.150363					Cluster-65551.166765	Cluster-65551.121727
Cluster-65551.124369	Cluster-65551.172705	Cluster-65551.165218	Cluster-65551.139979	Cluster-77614.0	Cluster-65551.15468			Cluster-65551.150466					Cluster-65551.166790	Cluster-65551.121732
Cluster-65551.124376	Cluster-65551.172716	Cluster-65551.165318	Cluster-65551.140136	Cluster-77799.0	Cluster-65551.154770			Cluster-65551.150488					Cluster-65551.166917	Cluster-65551.121759
Cluster-65551.124395	Cluster-65551.172762	Cluster-65551.165573	Cluster-65551.140148	Cluster-77870.0	Cluster-65551.154795			Cluster-65551.150653					Cluster-65551.167030	Cluster-65551.121793
Cluster-65551.124435	Cluster-65551.172917	Cluster-65551.165593	Cluster-65551.140199	Cluster-79130.0	Cluster-65551.154798			Cluster-65551.150703					Cluster-65551.167115	Cluster-65551.121826
Cluster-65551.124457	Cluster-65551.172934	Cluster-65551.1664	Cluster-65551.140203	Cluster-79162.1	Cluster-65551.154828			Cluster-65551.150784					Cluster-65551.167444	Cluster-65551.121827
Cluster-65551.124466	Cluster-65551.173132	Cluster-65551.166554	Cluster-65551.140239	Cluster-79453.0	Cluster-65551.154866			Cluster-65551.150864					Cluster-65551.167580	Cluster-65551.121842
Cluster-65551.124481	Cluster-65551.173172	Cluster-65551.166584	Cluster-65551.140253	Cluster-79557.0	Cluster-65551.154950			Cluster-65551.150951					Cluster-65551.167676	Cluster-65551.121878
Cluster-65551.124508	Cluster-65551.173217	Cluster-65551.167329	Cluster-65551.140461	Cluster-79580.0	Cluster-65551.154951			Cluster-65551.151104					Cluster-65551.167741	Cluster-65551.121902
Cluster-65551.124528	Cluster-65551.173424	Cluster-65551.168134	Cluster-65551.140546	Cluster-79654.0	Cluster-65551.154998			Cluster-65551.151115					Cluster-65551.167753	Cluster-65551.121957
Cluster-65551.124546	Cluster-65551.173548	Cluster-65551.168789	Cluster-65551.140553	Cluster-80588.0	Cluster-65551.155001			Cluster-65551.151126					Cluster-65551.167869	Cluster-65551.121977
Cluster-65551.124548	Cluster-65551.173720	Cluster-65551.168794	Cluster-65551.140573	Cluster-80606.0	Cluster-65551.155063			Cluster-65551.151401					Cluster-65551.167979	Cluster-65551.121997
Cluster-65551.124566	Cluster-65551.174898	Cluster-65551.168908	Cluster-65551.140983	Cluster-81289.0	Cluster-65551.155131			Cluster-65551.151403					Cluster-65551.168015	Cluster-65551.122016
Cluster-65551.124573	Cluster-65551.175142	Cluster-65551.168982	Cluster-65551.141303	Cluster-81501.0	Cluster-65551.15524			Cluster-65551.151404					Cluster-65551.168989	Cluster-65551.122024
Cluster-65551.124602	Cluster-65551.175510	Cluster-65551.169469	Cluster-65551.141326	Cluster-81852.0	Cluster-65551.155271			Cluster-65551.151426					Cluster-65551.169309	Cluster-65551.122104
Cluster-65551.124623	Cluster-65551.176222	Cluster-65551.170571	Cluster-65551.141338	Cluster-82063.0	Cluster-65551.155297			Cluster-65551.151550					Cluster-65551.169517	Cluster-65551.122114
Cluster-65551.124637	Cluster-65551.176283	Cluster-65551.172794	Cluster-65551.141429	Cluster-82414.0	Cluster-65551.155548			Cluster-65551.151594					Cluster-65551.169636	Cluster-65551.122118
Cluster-65551.124651	Cluster-65551.176377	Cluster-65551.173076	Cluster-65551.141455	Cluster-82862.0	Cluster-65551.15558			Cluster-65551.151595					Cluster-65551.170015	Cluster-65551.122126
Cluster-65551.124652	Cluster-65551.176412	Cluster-65551.17322	Cluster-65551.141481	Cluster-82896.0	Cluster-65551.155598			Cluster-65551.151647					Cluster-65551.170269	Cluster-65551.122137
Cluster-65551.124673	Cluster-65551.176478	Cluster-65551.173277	Cluster-65551.141591	Cluster-83112.0	Cluster-65551.155673			Cluster-65551.151749					Cluster-65551.170433	Cluster-65551.122167
Cluster-65551.124692	Cluster-65551.176534	Cluster-65551.173355	Cluster-65551.141869	Cluster-83544.0	Cluster-65551.155683			Cluster-65551.151871					Cluster-65551.171182	Cluster-65551.122177
Cluster-65551.124702	Cluster-65551.176570	Cluster-65551.173469	Cluster-65551.141930	Cluster-83662.0	Cluster-65551.155791			Cluster-65551.152007					Cluster-65551.171215	Cluster-65551.122188
Cluster-65551.124703	Cluster-65551.176736	Cluster-65551.174718	Cluster-65551.142119	Cluster-83717.0	Cluster-65551.155824			Cluster-65551.152008					Cluster-65551.172207	Cluster-65551.122191
Cluster-65551.124707	Cluster-65551.17685	Cluster-65551.175222	Cluster-65551.142306	Cluster-83738.0	Cluster-65551.155851			Cluster-65551.152158					Cluster-65551.172314	Cluster-65551.122206
Cluster-65551.124711	Cluster-65551.177288	Cluster-65551.175306	Cluster-65551.142629	Cluster-83743.0	Cluster-65551.155859			Cluster-65551.152315					Cluster-65551.172712	Cluster-65551.122238
Cluster-65551.124725	Cluster-65551.177291	Cluster-65551.177808	Cluster-65551.142672	Cluster-83911.0	Cluster-65551.155936			Cluster-65551.152447					Cluster-65551.173058	Cluster-65551.122257
Cluster-65551.124782	Cluster-65551.17730	Cluster-65551.177905	Cluster-65551.142801	Cluster-83989.0	Cluster-65551.155938			Cluster-65551.152540					Cluster-65551.173094	Cluster-65551.122271
Cluster-65551.124792	Cluster-65551.177370	Cluster-65551.179344	Cluster-65551.142996	Cluster-84005.0	Cluster-65551.156011			Cluster-65551.153083					Cluster-65551.173299	Cluster-65551.122295
Cluster-65551.124793	Cluster-65551.177655	Cluster-65551.180041	Cluster-65551.143314	Cluster-84090.0	Cluster-65551.156204			Cluster-65551.153125					Cluster-65551.173801	Cluster-65551.122296
Cluster-65551.124848	Cluster-65551.177894	Cluster-65551.181498	Cluster-65551.143407	Cluster-84255.0	Cluster-65551.156238			Cluster-65551.153241					Cluster-65551.174024	Cluster-65551.122332
Cluster-65551.124860	Cluster-65551.177993	Cluster-65551.181503	Cluster-65551.143491	Cluster-84322.0	Cluster-65551.156239			Cluster-65551.153320					Cluster-65551.175745	Cluster-65551.122339
Cluster-65551.124863	Cluster-65551.178023	Cluster-65551.187222	Cluster-65551.143568	Cluster-84325.0	Cluster-65551.156272			Cluster-65551.153399					Cluster-65551.175891	Cluster-65551.122347
Cluster-65551.124869	Cluster-65551.178104	Cluster-65551.18732	Cluster-65551.143632	Cluster-84348.0	Cluster-65551.156288			Cluster-65551.153503					Cluster-65551.176197	Cluster-65551.122358
Cluster-65551.124899	Cluster-65551.178348	Cluster-65551.191097	Cluster-65551.143715	Cluster-84407.0	Cluster-65551.156289			Cluster-65551.153530					Cluster-65551.176373	Cluster-65551.122369
Cluster-65551.124913	Cluster-65551.1788	Cluster-65551.193884	Cluster-65551.143738	Cluster-84464.0	Cluster-65551.15632			Cluster-65551.153549					Cluster-65551.177351	Cluster-65551.122400
Cluster-65551.124914	Cluster-65551.179160	Cluster-65551.194149	Cluster-65551.143807	Cluster-84483.0	Cluster-65551.156335			Cluster-65551.153632					Cluster-65551.177558	Cluster-65551.122403
Cluster-65551.124917	Cluster-65551.179220	Cluster-65551.196192	Cluster-65551.143927	Cluster-84598.0	Cluster-65551.156336			Cluster-65551.153679					Cluster-65551.178131	Cluster-65551.122423
Cluster-65551.124920	Cluster-65551.179867	Cluster-65551.196228	Cluster-65551.144007	Cluster-85018.0	Cluster-65551.156406			Cluster-65551.153871					Cluster-65551.178180	Cluster-65551.122430
Cluster-65551.124953	Cluster-65551.180442	Cluster-65551.196531	Cluster-65551.144080	Cluster-85170.0	Cluster-65551.15646			Cluster-65551.153885					Cluster-65551.179223	Cluster-65551.122447
Cluster-65551.124991	Cluster-65551.180863	Cluster-65551.198592	Cluster-65551.144336	Cluster-85203.1	Cluster-65551.156473			Cluster-65551.153952					Cluster-65551.179337	Cluster-65551.122448
Cluster-65551.124999	Cluster-65551.182038	Cluster-65551.201466	Cluster-65551.144427	Cluster-85346.0	Cluster-65551.156485			Cluster-65551.154346					Cluster-65551.180189	Cluster-65551.122452
Cluster-65551.125028	Cluster-65551.182672	Cluster-65551.202899	Cluster-65551.144490	Cluster-86409.0	Cluster-65551.156501			Cluster-65551.154397					Cluster-65551.180365	Cluster-65551.122458
Cluster-65551.125041	Cluster-65551.182726	Cluster-65551.20345	Cluster-65551.144602	Cluster-86956.0	Cluster-65551.156606			Cluster-65551.154675					Cluster-65551.180402	Cluster-65551.122466
Cluster-65551.125063	Cluster-65551.183090	Cluster-65551.20352	Cluster-65551.144640	Cluster-87156.0	Cluster-65551.15667			Cluster-65551.155014					Cluster-65551.180889	Cluster-65551.122482
Cluster-65551.125066	Cluster-65551.184664	Cluster-65551.205268	Cluster-65551.144761	Cluster-87295.1	Cluster-65551.156715			Cluster-65551.155043					Cluster-65551.181168	Cluster-65551.122523
Cluster-65551.125104	Cluster-65551.184882	Cluster-65551.20659	Cluster-65551.144772	Cluster-87355.0	Cluster-65551.156735			Cluster-65551.155346					Cluster-65551.181170	Cluster-65551.122524
Cluster-65551.125124	Cluster-65551.184997	Cluster-65551.22046	Cluster-65551.144812	Cluster-88079.1	Cluster-65551.156909			Cluster-65551.155348					Cluster-65551.181257	Cluster-65551.122528
Cluster-65551.125127	Cluster-65551.185028	Cluster-65551.24273	Cluster-65551.145413	Cluster-88157.0	Cluster-65551.156969			Cluster-65551.155349					Cluster-65551.181458	Cluster-65551.122556
Cluster-65551.125136	Cluster-65551.185048	Cluster-65551.24784	Cluster-65551.145631	Cluster-88240.0	Cluster-65551.15702			Cluster-65551.155684					Cluster-65551.181476	Cluster-65551.122576
Cluster-65551.125171	Cluster-65551.185092	Cluster-65551.257	Cluster-65551.145640	Cluster-88279.0	Cluster-65551.157037			Cluster-65551.156133					Cluster-65551.181611	Cluster-65551.122604
Cluster-65551.125186	Cluster-65551.18517	Cluster-65551.26468	Cluster-65551.145711	Cluster-88631.0	Cluster-65551.157057			Cluster-65551.156134					Cluster-65551.181650	Cluster-65551.122615
Cluster-65551.125202	Cluster-65551.185226	Cluster-65551.27184	Cluster-65551.145835	Cluster-89199.0	Cluster-65551.15707			Cluster-65551.156273					Cluster-65551.181700	Cluster-65551.122628
Cluster-65551.125213	Cluster-65551.185376	Cluster-65551.28298	Cluster-65551.145903	Cluster-89290.0	Cluster-65551.157153			Cluster-65551.156286					Cluster-65551.181867	Cluster-65551.122657
Cluster-65551.125253	Cluster-65551.185579	Cluster-65551.28800	Cluster-65551.145935	Cluster-89436.0	Cluster-65551.157228			Cluster-65551.156399					Cluster-65551.181881	Cluster-65551.122676
Cluster-65551.125274	Cluster-65551.185784	Cluster-65551.29374	Cluster-65551.145976	Cluster-89652.0	Cluster-65551.157273			Cluster-65551.156592					Cluster-65551.182028	Cluster-65551.122700
Cluster-65551.125296	Cluster-65551.185966	Cluster-65551.29730	Cluster-65551.146166	Cluster-89882.0	Cluster-65551.157303			Cluster-65551.156824					Cluster-65551.182207	Cluster-65551.122711
Cluster-65551.125301	Cluster-65551.186181	Cluster-65551.29952	Cluster-65551.146243	Cluster-89972.0	Cluster-65551.157317			Cluster-65551.156845					Cluster-65551.182333	Cluster-65551.122714
Cluster-65551.125315	Cluster-65551.187014	Cluster-65551.3182	Cluster-65551.146448	Cluster-90391.0	Cluster-65551.157457			Cluster-65551.156897					Cluster-65551.182527	Cluster-65551.122722
Cluster-65551.125316	Cluster-65551.187179	Cluster-65551.4155	Cluster-65551.146488	Cluster-90775.0	Cluster-65551.157517			Cluster-65551.157319					Cluster-65551.182738	Cluster-65551.122749
Cluster-65551.125321	Cluster-65551.187221	Cluster-65551.55756	Cluster-65551.146714	Cluster-90889.0	Cluster-65551.157520			Cluster-65551.157499					Cluster-65551.182914	Cluster-65551.122753
Cluster-65551.125334	Cluster-65551.18754	Cluster-65551.61830	Cluster-65551.146771	Cluster-90963.0	Cluster-65551.157619			Cluster-65551.157518					Cluster-65551.182972	Cluster-65551.122768
Cluster-65551.125382	Cluster-65551.188980	Cluster-65551.61839	Cluster-65551.146817	Cluster-91404.0	Cluster-65551.157630			Cluster-65551.157575					Cluster-65551.183009	Cluster-65551.122772
Cluster-65551.125394	Cluster-65551.189150	Cluster-65551.61890	Cluster-65551.146845	Cluster-91574.0	Cluster-65551.157633			Cluster-65551.157665					Cluster-65551.183103	Cluster-65551.122773
Cluster-65551.125406	Cluster-65551.189268	Cluster-65551.62133	Cluster-65551.146954	Cluster-91644.0	Cluster-65551.157708			Cluster-65551.157700					Cluster-65551.183649	Cluster-65551.122780
Cluster-65551.125448	Cluster-65551.190105	Cluster-65551.63390	Cluster-65551.147096	Cluster-91701.0	Cluster-65551.157709			Cluster-65551.157750					Cluster-65551.183865	Cluster-65551.122809
Cluster-65551.125500	Cluster-65551.191227	Cluster-65551.63852	Cluster-65551.147157	Cluster-91834.0	Cluster-65551.157734			Cluster-65551.157813					Cluster-65551.184032	Cluster-65551.122811
Cluster-65551.125546	Cluster-65551.192124	Cluster-65551.64813	Cluster-65551.147339	Cluster-91906.0	Cluster-65551.157757			Cluster-65551.157824					Cluster-65551.184995	Cluster-65551.122821
Cluster-65551.125557	Cluster-65551.192486	Cluster-65551.66454	Cluster-65551.147901	Cluster-91935.0	Cluster-65551.157790			Cluster-65551.157836					Cluster-65551.185461	Cluster-65551.122879
Cluster-65551.125569	Cluster-65551.192723	Cluster-65551.6701	Cluster-65551.148005	Cluster-92043.0	Cluster-65551.1579			Cluster-65551.157867					Cluster-65551.188767	Cluster-65551.122902
Cluster-65551.125591	Cluster-65551.193233	Cluster-65551.67691	Cluster-65551.149282	Cluster-92053.0	Cluster-65551.157955			Cluster-65551.157900					Cluster-65551.192442	Cluster-65551.122909
Cluster-65551.125594	Cluster-65551.193474	Cluster-65551.68559	Cluster-65551.149553	Cluster-92114.0	Cluster-65551.158010			Cluster-65551.157982					Cluster-65551.193492	Cluster-65551.122911
Cluster-65551.125597	Cluster-65551.19367	Cluster-65551.68732	Cluster-65551.149635	Cluster-92186.0	Cluster-65551.158053			Cluster-65551.158024					Cluster-65551.195220	Cluster-65551.122931
Cluster-65551.125606	Cluster-65551.194145	Cluster-65551.70879	Cluster-65551.149705	Cluster-92275.0	Cluster-65551.158141			Cluster-65551.158102					Cluster-65551.195771	Cluster-65551.122948
Cluster-65551.125697	Cluster-65551.194743	Cluster-65551.74350	Cluster-65551.151049	Cluster-92478.0	Cluster-65551.158181			Cluster-65551.158138					Cluster-65551.197648	Cluster-65551.122988
Cluster-65551.125709	Cluster-65551.195480	Cluster-65551.75399	Cluster-65551.151160	Cluster-92482.0	Cluster-65551.158341			Cluster-65551.158221					Cluster-65551.202321	Cluster-65551.123025
Cluster-65551.125714	Cluster-65551.195928	Cluster-65551.76703	Cluster-65551.151161	Cluster-92581.0	Cluster-65551.158354			Cluster-65551.158387					Cluster-65551.202825	Cluster-65551.123028
Cluster-65551.125715	Cluster-65551.19617	Cluster-65551.76831	Cluster-65551.151167	Cluster-92812.1	Cluster-65551.158355			Cluster-65551.158434					Cluster-65551.204485	Cluster-65551.123136
Cluster-65551.125796	Cluster-65551.197409	Cluster-65551.76880	Cluster-65551.151472	Cluster-92878.0	Cluster-65551.158358			Cluster-65551.158473					Cluster-65551.204607	Cluster-65551.123146
Cluster-65551.125807	Cluster-65551.197517	Cluster-65551.76976	Cluster-65551.151751	Cluster-93068.0	Cluster-65551.158370			Cluster-65551.158478					Cluster-65551.204657	Cluster-65551.123147
Cluster-65551.125809	Cluster-65551.198480	Cluster-65551.77078	Cluster-65551.151846	Cluster-93111.0	Cluster-65551.158379			Cluster-65551.158495					Cluster-65551.204961	Cluster-65551.123156
Cluster-65551.125822	Cluster-65551.199060	Cluster-65551.77111	Cluster-65551.151945	Cluster-93220.0	Cluster-65551.158422			Cluster-65551.158602					Cluster-65551.20764	Cluster-65551.123162
Cluster-65551.125829	Cluster-65551.199473	Cluster-65551.77330	Cluster-65551.152273	Cluster-93289.0	Cluster-65551.158523			Cluster-65551.158728					Cluster-65551.21257	Cluster-65551.123163
Cluster-65551.125832	Cluster-65551.200795	Cluster-65551.77391	Cluster-65551.152548	Cluster-93558.0	Cluster-65551.158524			Cluster-65551.158826					Cluster-65551.2440	Cluster-65551.123184
Cluster-65551.125841	Cluster-65551.201673	Cluster-65551.77630	Cluster-65551.152617	Cluster-93668.0	Cluster-65551.158532			Cluster-65551.158877					Cluster-65551.24491	Cluster-65551.123260
Cluster-65551.125848	Cluster-65551.20217	Cluster-65551.77631	Cluster-65551.152699	Cluster-93684.0	Cluster-65551.158563			Cluster-65551.158901					Cluster-65551.2567	Cluster-65551.123272
Cluster-65551.125856	Cluster-65551.202338	Cluster-65551.77876	Cluster-65551.152984	Cluster-93764.0	Cluster-65551.158607			Cluster-65551.159148					Cluster-65551.2737	Cluster-65551.123292
Cluster-65551.125866	Cluster-65551.202506	Cluster-65551.78111	Cluster-65551.153160	Cluster-93797.0	Cluster-65551.158676			Cluster-65551.159177					Cluster-65551.27670	Cluster-65551.123305
Cluster-65551.125941	Cluster-65551.202979	Cluster-65551.78248	Cluster-65551.153481	Cluster-93832.1	Cluster-65551.158720			Cluster-65551.159843					Cluster-65551.28823	Cluster-65551.123310
Cluster-65551.125975	Cluster-65551.203074	Cluster-65551.78469	Cluster-65551.153966	Cluster-93840.0	Cluster-65551.158817			Cluster-65551.159938					Cluster-65551.2936	Cluster-65551.123315
Cluster-65551.126012	Cluster-65551.203118	Cluster-65551.78542	Cluster-65551.154679	Cluster-93843.0	Cluster-65551.158861			Cluster-65551.160300					Cluster-65551.3111	Cluster-65551.123354
Cluster-65551.126021	Cluster-65551.203223	Cluster-65551.78758	Cluster-65551.154841	Cluster-93845.0	Cluster-65551.158909			Cluster-65551.160335					Cluster-65551.31251	Cluster-65551.123388
Cluster-65551.126028	Cluster-65551.203473	Cluster-65551.79222	Cluster-65551.156299	Cluster-93866.0	Cluster-65551.158915			Cluster-65551.160349					Cluster-65551.31271	Cluster-65551.123392
Cluster-65551.126049	Cluster-65551.203521	Cluster-65551.7931	Cluster-65551.156369	Cluster-94036.0	Cluster-65551.158988			Cluster-65551.160359					Cluster-65551.3225	Cluster-65551.123401
Cluster-65551.126065	Cluster-65551.203571	Cluster-65551.79545	Cluster-65551.156752	Cluster-94314.0	Cluster-65551.158989			Cluster-65551.160484					Cluster-65551.33759	Cluster-65551.123427
Cluster-65551.126066	Cluster-65551.203590	Cluster-65551.79556	Cluster-65551.157047	Cluster-94511.0	Cluster-65551.158990			Cluster-65551.160567					Cluster-65551.33867	Cluster-65551.123433
Cluster-65551.126095	Cluster-65551.203696	Cluster-65551.79973	Cluster-65551.160781	Cluster-94763.0	Cluster-65551.159037			Cluster-65551.160624					Cluster-65551.34512	Cluster-65551.123437
Cluster-65551.126118	Cluster-65551.203863	Cluster-65551.79974	Cluster-65551.16176	Cluster-94803.0	Cluster-65551.159038			Cluster-65551.160733					Cluster-65551.34922	Cluster-65551.123442
Cluster-65551.126123	Cluster-65551.203880	Cluster-65551.80020	Cluster-65551.163491	Cluster-94867.0	Cluster-65551.159125			Cluster-65551.161234					Cluster-65551.35682	Cluster-65551.123445
Cluster-65551.126125	Cluster-65551.204107	Cluster-65551.80056	Cluster-65551.164873	Cluster-95036.1	Cluster-65551.159137			Cluster-65551.161299					Cluster-65551.3746	Cluster-65551.123459
Cluster-65551.126130	Cluster-65551.204280	Cluster-65551.80243	Cluster-65551.169123	Cluster-95056.1	Cluster-65551.159141			Cluster-65551.161367					Cluster-65551.40786	Cluster-65551.123485
Cluster-65551.126152	Cluster-65551.204298	Cluster-65551.80280	Cluster-65551.182388	Cluster-95117.0	Cluster-65551.159147			Cluster-65551.161413					Cluster-65551.42148	Cluster-65551.123510
Cluster-65551.126158	Cluster-65551.204956	Cluster-65551.80425	Cluster-65551.19556	Cluster-95141.0	Cluster-65551.159215			Cluster-65551.161493					Cluster-65551.48663	Cluster-65551.123541
Cluster-65551.126174	Cluster-65551.204995	Cluster-65551.80565	Cluster-65551.196238	Cluster-95281.0	Cluster-65551.159247			Cluster-65551.161495					Cluster-65551.49116	Cluster-65551.123595
Cluster-65551.126180	Cluster-65551.205102	Cluster-65551.80654	Cluster-65551.201803	Cluster-95315.0	Cluster-65551.159329			Cluster-65551.161741					Cluster-65551.49241	Cluster-65551.123600
Cluster-65551.126236	Cluster-65551.205984	Cluster-65551.80729	Cluster-65551.28940	Cluster-95538.0	Cluster-65551.159359			Cluster-65551.161835					Cluster-65551.49268	Cluster-65551.123604
Cluster-65551.126248	Cluster-65551.20616	Cluster-65551.80828	Cluster-65551.29373	Cluster-95731.0	Cluster-65551.159429			Cluster-65551.162155					Cluster-65551.49354	Cluster-65551.123613
Cluster-65551.126254	Cluster-65551.20648	Cluster-65551.80946	Cluster-65551.33958	Cluster-95801.0	Cluster-65551.159554			Cluster-65551.162314					Cluster-65551.49366	Cluster-65551.123672
Cluster-65551.126260	Cluster-65551.20838	Cluster-65551.81124	Cluster-65551.37985	Cluster-95869.0	Cluster-65551.159573			Cluster-65551.162915					Cluster-65551.49377	Cluster-65551.123726
Cluster-65551.126262	Cluster-65551.20942	Cluster-65551.81227	Cluster-65551.4348	Cluster-95901.0	Cluster-65551.159577			Cluster-65551.162943					Cluster-65551.49743	Cluster-65551.123741
Cluster-65551.126263	Cluster-65551.21155	Cluster-65551.81268	Cluster-65551.44516	Cluster-96051.0	Cluster-65551.159583			Cluster-65551.163054					Cluster-65551.49818	Cluster-65551.123788
Cluster-65551.126268	Cluster-65551.21168	Cluster-65551.81509	Cluster-65551.46045	Cluster-96096.0	Cluster-65551.159600			Cluster-65551.163171					Cluster-65551.49909	Cluster-65551.123793
Cluster-65551.126270	Cluster-65551.21219	Cluster-65551.81786	Cluster-65551.48973	Cluster-96171.0	Cluster-65551.159619			Cluster-65551.163248					Cluster-65551.50019	Cluster-65551.123794
Cluster-65551.126282	Cluster-65551.21775	Cluster-65551.81789	Cluster-65551.49115	Cluster-96178.1	Cluster-65551.159718			Cluster-65551.163314					Cluster-65551.50059	Cluster-65551.123798
Cluster-65551.126291	Cluster-65551.22141	Cluster-65551.81888	Cluster-65551.52185	Cluster-96185.0	Cluster-65551.159724			Cluster-65551.163353					Cluster-65551.50541	Cluster-65551.123801
Cluster-65551.126296	Cluster-65551.23251	Cluster-65551.82197	Cluster-65551.62882	Cluster-96227.0	Cluster-65551.159781			Cluster-65551.163428					Cluster-65551.50639	Cluster-65551.123805
Cluster-65551.126301	Cluster-65551.23331	Cluster-65551.82338	Cluster-65551.66375	Cluster-96303.2	Cluster-65551.159927			Cluster-65551.163433					Cluster-65551.50846	Cluster-65551.123806
Cluster-65551.126309	Cluster-65551.23404	Cluster-65551.82417	Cluster-65551.66837	Cluster-96368.0	Cluster-65551.159965			Cluster-65551.163628					Cluster-65551.52446	Cluster-65551.123810
Cluster-65551.126382	Cluster-65551.23564	Cluster-65551.82519	Cluster-65551.67890	Cluster-96412.0	Cluster-65551.159968			Cluster-65551.164018					Cluster-65551.5379	Cluster-65551.123828
Cluster-65551.126384	Cluster-65551.23581	Cluster-65551.82532	Cluster-65551.72349	Cluster-96433.0	Cluster-65551.159996			Cluster-65551.164112					Cluster-65551.54223	Cluster-65551.123840
Cluster-65551.126401	Cluster-65551.23582	Cluster-65551.82579	Cluster-65551.78579	Cluster-96439.1	Cluster-65551.16			Cluster-65551.164179					Cluster-65551.54568	Cluster-65551.123869
Cluster-65551.126403	Cluster-65551.23709	Cluster-65551.82659	Cluster-65551.818	Cluster-96487.0	Cluster-65551.160049			Cluster-65551.164180					Cluster-65551.55429	Cluster-65551.123891
Cluster-65551.126461	Cluster-65551.2412	Cluster-65551.82821	Cluster-65551.8249	Cluster-96493.0	Cluster-65551.160057			Cluster-65551.164571					Cluster-65551.56178	Cluster-65551.123893
Cluster-65551.126483	Cluster-65551.25733	Cluster-65551.83032	Cluster-65551.85772	Cluster-96505.0	Cluster-65551.16008			Cluster-65551.164986					Cluster-65551.57902	Cluster-65551.123896
Cluster-65551.126491	Cluster-65551.2579	Cluster-65551.83033	Cluster-65551.86591	Cluster-96886.0	Cluster-65551.160108			Cluster-65551.165405					Cluster-65551.57981	Cluster-65551.123936
Cluster-65551.126497	Cluster-65551.25952	Cluster-65551.83041	Cluster-65551.90157	Cluster-96973.0	Cluster-65551.160111			Cluster-65551.165536					Cluster-65551.58063	Cluster-65551.123942
Cluster-65551.126509	Cluster-65551.26129	Cluster-65551.83076	Cluster-65551.91306	Cluster-97152.0	Cluster-65551.160152			Cluster-65551.165598					Cluster-65551.60268	Cluster-65551.123949
Cluster-65551.126510	Cluster-65551.26188	Cluster-65551.83142	Cluster-65551.91431	Cluster-97208.0	Cluster-65551.1602			Cluster-65551.165707					Cluster-65551.61601	Cluster-65551.123994
Cluster-65551.126551	Cluster-65551.26763	Cluster-65551.83396	Cluster-65551.91575	Cluster-97308.0	Cluster-65551.160209			Cluster-65551.165800					Cluster-65551.61715	Cluster-65551.124034
Cluster-65551.126570	Cluster-65551.26779	Cluster-65551.83492	Cluster-65551.91662	Cluster-97390.0	Cluster-65551.160227			Cluster-65551.166475					Cluster-65551.62616	Cluster-65551.124050
Cluster-65551.126574	Cluster-65551.27399	Cluster-65551.83587	Cluster-65551.92005	Cluster-97398.0	Cluster-65551.160236			Cluster-65551.166578					Cluster-65551.63637	Cluster-65551.124066
Cluster-65551.126596	Cluster-65551.27618	Cluster-65551.83861	Cluster-65551.92459	Cluster-97506.0	Cluster-65551.160245			Cluster-65551.167226					Cluster-65551.64071	Cluster-65551.124103
Cluster-65551.126603	Cluster-65551.28014	Cluster-65551.83894	Cluster-65551.93084	Cluster-97522.0	Cluster-65551.160248			Cluster-65551.167942					Cluster-65551.64080	Cluster-65551.124111
Cluster-65551.126605	Cluster-65551.28424	Cluster-65551.84061	Cluster-65551.95068	Cluster-97562.0	Cluster-65551.160259			Cluster-65551.168422					Cluster-65551.64237	Cluster-65551.124129
Cluster-65551.126624	Cluster-65551.29167	Cluster-65551.84141	Cluster-65551.95707	Cluster-97851.0	Cluster-65551.160374			Cluster-65551.168831					Cluster-65551.64537	Cluster-65551.124140
Cluster-65551.126628	Cluster-65551.29368	Cluster-65551.84157	Cluster-65551.96219	Cluster-97877.0	Cluster-65551.160377			Cluster-65551.169173					Cluster-65551.65113	Cluster-65551.124150
Cluster-65551.126638	Cluster-65551.29448	Cluster-65551.84196	Cluster-65551.96222	Cluster-98056.0	Cluster-65551.160400			Cluster-65551.169974					Cluster-65551.65360	Cluster-65551.124192
Cluster-65551.126645	Cluster-65551.30086	Cluster-65551.84211	Cluster-65551.96223	Cluster-98089.0	Cluster-65551.160440			Cluster-65551.170113					Cluster-65551.65860	Cluster-65551.124223
Cluster-65551.126648	Cluster-65551.30268	Cluster-65551.84326	Cluster-65551.96936	Cluster-98105.0	Cluster-65551.160566			Cluster-65551.171471					Cluster-65551.65996	Cluster-65551.124231
Cluster-65551.126654	Cluster-65551.30627	Cluster-65551.84590	Cluster-65551.97364	Cluster-98362.0	Cluster-65551.160604			Cluster-65551.171663					Cluster-65551.66106	Cluster-65551.124239
Cluster-65551.126659	Cluster-65551.3080	Cluster-65551.84618	Cluster-65551.98061	Cluster-98396.0	Cluster-65551.160605			Cluster-65551.172600					Cluster-65551.66129	Cluster-65551.124262
Cluster-65551.126711	Cluster-65551.31193	Cluster-65551.84726	Cluster-65551.98136	Cluster-98444.1	Cluster-65551.160638			Cluster-65551.173941					Cluster-65551.67633	Cluster-65551.124274
Cluster-65551.126726	Cluster-65551.31323	Cluster-65551.84822	Cluster-65551.98200	Cluster-98568.0	Cluster-65551.160657			Cluster-65551.174094					Cluster-65551.67772	Cluster-65551.124277
Cluster-65551.126753	Cluster-65551.31345	Cluster-65551.84869	Cluster-65551.98313	Cluster-98677.0	Cluster-65551.160701			Cluster-65551.178167					Cluster-65551.67806	Cluster-65551.124288
Cluster-65551.126764	Cluster-65551.31502	Cluster-65551.84870	Cluster-65551.98386	Cluster-98770.0	Cluster-65551.160710			Cluster-65551.180282					Cluster-65551.68297	Cluster-65551.124289
Cluster-65551.126791	Cluster-65551.31638	Cluster-65551.84895	Cluster-65551.98858	Cluster-98853.0	Cluster-65551.160729			Cluster-65551.180965					Cluster-65551.68782	Cluster-65551.124310
Cluster-65551.126800	Cluster-65551.31677	Cluster-65551.84931	Cluster-65551.99247	Cluster-98968.0	Cluster-65551.160740			Cluster-65551.185136					Cluster-65551.68953	Cluster-65551.124374
Cluster-65551.126814	Cluster-65551.31854	Cluster-65551.85056	Cluster-65551.99695	Cluster-99036.0	Cluster-65551.160784			Cluster-65551.185139					Cluster-65551.69119	Cluster-65551.124416
Cluster-65551.126836	Cluster-65551.31855	Cluster-65551.85065	Cluster-78334.2	Cluster-99106.0	Cluster-65551.160799			Cluster-65551.185560					Cluster-65551.69535	Cluster-65551.124419
Cluster-65551.126840	Cluster-65551.32112	Cluster-65551.85069	Cluster-78611.0	Cluster-99260.0	Cluster-65551.160813			Cluster-65551.187709					Cluster-65551.69542	Cluster-65551.124447
Cluster-65551.126841	Cluster-65551.32426	Cluster-65551.85142	Cluster-81342.0	Cluster-99272.0	Cluster-65551.160826			Cluster-65551.187929					Cluster-65551.69552	Cluster-65551.124452
Cluster-65551.126868	Cluster-65551.32448	Cluster-65551.85169	Cluster-82461.0	Cluster-99380.0	Cluster-65551.160834			Cluster-65551.22246					Cluster-65551.69663	Cluster-65551.124459
Cluster-65551.126873	Cluster-65551.32656	Cluster-65551.85252	Cluster-85704.0	Cluster-99395.0	Cluster-65551.160850			Cluster-65551.28684					Cluster-65551.6969	Cluster-65551.124522
Cluster-65551.126892	Cluster-65551.32677	Cluster-65551.85278	Cluster-86702.0	Cluster-99517.2	Cluster-65551.160869			Cluster-65551.31962					Cluster-65551.69712	Cluster-65551.124530
Cluster-65551.126919	Cluster-65551.33335	Cluster-65551.85309	Cluster-91780.0	Cluster-99642.0	Cluster-65551.16095			Cluster-65551.32663					Cluster-65551.70483	Cluster-65551.124535
Cluster-65551.126932	Cluster-65551.34809	Cluster-65551.85406	Cluster-96793.0	Cluster-99661.0	Cluster-65551.161064			Cluster-65551.35362					Cluster-65551.70489	Cluster-65551.124538
Cluster-65551.126940	Cluster-65551.35369	Cluster-65551.85429	Cluster-97446.0	Cluster-99836.0	Cluster-65551.161069			Cluster-65551.35999					Cluster-65551.70898	Cluster-65551.124540
Cluster-65551.126952	Cluster-65551.35718	Cluster-65551.85446	Cluster-99073.0		Cluster-65551.161072			Cluster-65551.38741					Cluster-65551.71034	Cluster-65551.124547
Cluster-65551.126955	Cluster-65551.35760	Cluster-65551.85469			Cluster-65551.161077			Cluster-65551.3889					Cluster-65551.71086	Cluster-65551.124579
Cluster-65551.126962	Cluster-65551.36366	Cluster-65551.85525			Cluster-65551.161177			Cluster-65551.39113					Cluster-65551.71101	Cluster-65551.124600
Cluster-65551.126979	Cluster-65551.37901	Cluster-65551.85777			Cluster-65551.161269			Cluster-65551.39150					Cluster-65551.71255	Cluster-65551.124607
Cluster-65551.127010	Cluster-65551.37902	Cluster-65551.85896			Cluster-65551.161355			Cluster-65551.39587					Cluster-65551.71321	Cluster-65551.124615
Cluster-65551.127085	Cluster-65551.38045	Cluster-65551.85925			Cluster-65551.161375			Cluster-65551.39671					Cluster-65551.71507	Cluster-65551.124632
Cluster-65551.127104	Cluster-65551.3914	Cluster-65551.86071			Cluster-65551.161376			Cluster-65551.39784					Cluster-65551.71771	Cluster-65551.124633
Cluster-65551.127110	Cluster-65551.46718	Cluster-65551.86079			Cluster-65551.161384			Cluster-65551.40061					Cluster-65551.72216	Cluster-65551.124643
Cluster-65551.127149	Cluster-65551.4706	Cluster-65551.86222			Cluster-65551.161444			Cluster-65551.40472					Cluster-65551.72558	Cluster-65551.124684
Cluster-65551.127157	Cluster-65551.4730	Cluster-65551.86250			Cluster-65551.161488			Cluster-65551.41074					Cluster-65551.72610	Cluster-65551.124710
Cluster-65551.127169	Cluster-65551.48749	Cluster-65551.86259			Cluster-65551.161545			Cluster-65551.41220					Cluster-65551.73529	Cluster-65551.124718
Cluster-65551.127190	Cluster-65551.52034	Cluster-65551.86280			Cluster-65551.161608			Cluster-65551.41310					Cluster-65551.74496	Cluster-65551.124737
Cluster-65551.127207	Cluster-65551.55036	Cluster-65551.86362			Cluster-65551.161631			Cluster-65551.41627					Cluster-65551.74550	Cluster-65551.124741
Cluster-65551.127233	Cluster-65551.55635	Cluster-65551.86372			Cluster-65551.161637			Cluster-65551.41685					Cluster-65551.75357	Cluster-65551.124765
Cluster-65551.127269	Cluster-65551.55712	Cluster-65551.86420			Cluster-65551.161653			Cluster-65551.41771					Cluster-65551.76064	Cluster-65551.124768
Cluster-65551.127293	Cluster-65551.56674	Cluster-65551.86424			Cluster-65551.161682			Cluster-65551.41772					Cluster-65551.76110	Cluster-65551.124780
Cluster-65551.127309	Cluster-65551.56792	Cluster-65551.86440			Cluster-65551.161730			Cluster-65551.41778					Cluster-65551.76231	Cluster-65551.124799
Cluster-65551.127323	Cluster-65551.57341	Cluster-65551.86499			Cluster-65551.161810			Cluster-65551.41938					Cluster-65551.76686	Cluster-65551.124865
Cluster-65551.127329	Cluster-65551.57922	Cluster-65551.86571			Cluster-65551.161852			Cluster-65551.42023					Cluster-65551.7676	Cluster-65551.124885
Cluster-65551.127359	Cluster-65551.57923	Cluster-65551.86588			Cluster-65551.16194			Cluster-65551.42153					Cluster-65551.77016	Cluster-65551.124886
Cluster-65551.127362	Cluster-65551.58093	Cluster-65551.86600			Cluster-65551.161942			Cluster-65551.42267					Cluster-65551.77136	Cluster-65551.124893
Cluster-65551.127369	Cluster-65551.58171	Cluster-65551.86658			Cluster-65551.161972			Cluster-65551.42299					Cluster-65551.77166	Cluster-65551.124906
Cluster-65551.127370	Cluster-65551.59240	Cluster-65551.86662			Cluster-65551.162055			Cluster-65551.42416					Cluster-65551.77334	Cluster-65551.124927
Cluster-65551.127394	Cluster-65551.59366	Cluster-65551.86712			Cluster-65551.16206			Cluster-65551.42445					Cluster-65551.77866	Cluster-65551.124960
Cluster-65551.127404	Cluster-65551.59373	Cluster-65551.86722			Cluster-65551.16207			Cluster-65551.42447					Cluster-65551.77875	Cluster-65551.124973
Cluster-65551.127435	Cluster-65551.59391	Cluster-65551.86724			Cluster-65551.162111			Cluster-65551.42515					Cluster-65551.77905	Cluster-65551.124977
Cluster-65551.127437	Cluster-65551.59890	Cluster-65551.86763			Cluster-65551.162229			Cluster-65551.42601					Cluster-65551.77972	Cluster-65551.124983
Cluster-65551.127474	Cluster-65551.60063	Cluster-65551.86895			Cluster-65551.162386			Cluster-65551.42844					Cluster-65551.78057	Cluster-65551.125000
Cluster-65551.127480	Cluster-65551.60117	Cluster-65551.86908			Cluster-65551.162421			Cluster-65551.42851					Cluster-65551.78090	Cluster-65551.125001
Cluster-65551.127510	Cluster-65551.63682	Cluster-65551.86988			Cluster-65551.162492			Cluster-65551.43219					Cluster-65551.78154	Cluster-65551.125053
Cluster-65551.127549	Cluster-65551.65261	Cluster-65551.87039			Cluster-65551.162534			Cluster-65551.43276					Cluster-65551.78231	Cluster-65551.125078
Cluster-65551.127581	Cluster-65551.68561	Cluster-65551.87051			Cluster-65551.162540			Cluster-65551.43521					Cluster-65551.78311	Cluster-65551.125081
Cluster-65551.127609	Cluster-65551.69593	Cluster-65551.87136			Cluster-65551.162551			Cluster-65551.43545					Cluster-65551.78795	Cluster-65551.125103
Cluster-65551.127632	Cluster-65551.69721	Cluster-65551.87137			Cluster-65551.162578			Cluster-65551.43642					Cluster-65551.78796	Cluster-65551.125108
Cluster-65551.127643	Cluster-65551.72603	Cluster-65551.87211			Cluster-65551.162632			Cluster-65551.43688					Cluster-65551.78839	Cluster-65551.125118
Cluster-65551.127645	Cluster-65551.77157	Cluster-65551.87220			Cluster-65551.162645			Cluster-65551.43717					Cluster-65551.78909	Cluster-65551.125129
Cluster-65551.127662	Cluster-65551.77165	Cluster-65551.87223			Cluster-65551.162650			Cluster-65551.43820					Cluster-65551.7891	Cluster-65551.125159
Cluster-65551.127676	Cluster-65551.77585	Cluster-65551.87242			Cluster-65551.162699			Cluster-65551.43975					Cluster-65551.79068	Cluster-65551.125173
Cluster-65551.127702	Cluster-65551.77682	Cluster-65551.87287			Cluster-65551.162708			Cluster-65551.44054					Cluster-65551.79130	Cluster-65551.125198
Cluster-65551.127704	Cluster-65551.77718	Cluster-65551.87353			Cluster-65551.162743			Cluster-65551.44087					Cluster-65551.79243	Cluster-65551.125214
Cluster-65551.127722	Cluster-65551.77725	Cluster-65551.87372			Cluster-65551.162781			Cluster-65551.4420					Cluster-65551.79467	Cluster-65551.125226
Cluster-65551.127725	Cluster-65551.77880	Cluster-65551.87698			Cluster-65551.162787			Cluster-65551.4436					Cluster-65551.79486	Cluster-65551.125241
Cluster-65551.127731	Cluster-65551.77903	Cluster-65551.87756			Cluster-65551.162800			Cluster-65551.44365					Cluster-65551.79552	Cluster-65551.125254
Cluster-65551.127785	Cluster-65551.77946	Cluster-65551.87837			Cluster-65551.162882			Cluster-65551.44557					Cluster-65551.79962	Cluster-65551.125259
Cluster-65551.127805	Cluster-65551.77990	Cluster-65551.87854			Cluster-65551.162945			Cluster-65551.44564					Cluster-65551.80055	Cluster-65551.125272
Cluster-65551.127824	Cluster-65551.78141	Cluster-65551.87903			Cluster-65551.162953			Cluster-65551.44588					Cluster-65551.80171	Cluster-65551.125276
Cluster-65551.127831	Cluster-65551.78147	Cluster-65551.88401			Cluster-65551.162985			Cluster-65551.44612					Cluster-65551.80192	Cluster-65551.125304
Cluster-65551.127832	Cluster-65551.78169	Cluster-65551.88454			Cluster-65551.163002			Cluster-65551.44673					Cluster-65551.80290	Cluster-65551.125339
Cluster-65551.127861	Cluster-65551.78461	Cluster-65551.88539			Cluster-65551.163050			Cluster-65551.44789					Cluster-65551.80377	Cluster-65551.125346
Cluster-65551.127866	Cluster-65551.78663	Cluster-65551.88542			Cluster-65551.163078			Cluster-65551.44830					Cluster-65551.80740	Cluster-65551.125362
Cluster-65551.127869	Cluster-65551.79614	Cluster-65551.8859			Cluster-65551.163080			Cluster-65551.44915					Cluster-65551.80860	Cluster-65551.125376
Cluster-65551.127876	Cluster-65551.79745	Cluster-65551.88610			Cluster-65551.163124			Cluster-65551.45080					Cluster-65551.80955	Cluster-65551.125377
Cluster-65551.127890	Cluster-65551.79873	Cluster-65551.88613			Cluster-65551.163172			Cluster-65551.45272					Cluster-65551.81031	Cluster-65551.125379
Cluster-65551.127895	Cluster-65551.80232	Cluster-65551.88652			Cluster-65551.163217			Cluster-65551.45336					Cluster-65551.81255	Cluster-65551.125391
Cluster-65551.127966	Cluster-65551.80254	Cluster-65551.88698			Cluster-65551.163218			Cluster-65551.45351					Cluster-65551.81289	Cluster-65551.125395
Cluster-65551.127990	Cluster-65551.80399	Cluster-65551.88731			Cluster-65551.163267			Cluster-65551.45447					Cluster-65551.81392	Cluster-65551.125409
Cluster-65551.128003	Cluster-65551.80519	Cluster-65551.88733			Cluster-65551.163292			Cluster-65551.45826					Cluster-65551.81607	Cluster-65551.125429
Cluster-65551.128012	Cluster-65551.80552	Cluster-65551.88826			Cluster-65551.163302			Cluster-65551.45884					Cluster-65551.81680	Cluster-65551.125464
Cluster-65551.128024	Cluster-65551.80801	Cluster-65551.88854			Cluster-65551.163322			Cluster-65551.46619					Cluster-65551.81696	Cluster-65551.125466
Cluster-65551.128028	Cluster-65551.80850	Cluster-65551.88876			Cluster-65551.163384			Cluster-65551.47947					Cluster-65551.81957	Cluster-65551.125481
Cluster-65551.128044	Cluster-65551.80902	Cluster-65551.88896			Cluster-65551.163402			Cluster-65551.47980					Cluster-65551.82029	Cluster-65551.125512
Cluster-65551.128045	Cluster-65551.80950	Cluster-65551.88897			Cluster-65551.163421			Cluster-65551.47982					Cluster-65551.82147	Cluster-65551.125535
Cluster-65551.128081	Cluster-65551.81044	Cluster-65551.88935			Cluster-65551.163466			Cluster-65551.49938					Cluster-65551.82310	Cluster-65551.125548
Cluster-65551.128116	Cluster-65551.81061	Cluster-65551.88945			Cluster-65551.163493			Cluster-65551.50075					Cluster-65551.82570	Cluster-65551.125571
Cluster-65551.128140	Cluster-65551.81272	Cluster-65551.88951			Cluster-65551.163554			Cluster-65551.50302					Cluster-65551.82610	Cluster-65551.125577
Cluster-65551.128161	Cluster-65551.81529	Cluster-65551.88952			Cluster-65551.163564			Cluster-65551.50483					Cluster-65551.82714	Cluster-65551.125595
Cluster-65551.128167	Cluster-65551.81541	Cluster-65551.88991			Cluster-65551.163579			Cluster-65551.50624					Cluster-65551.82820	Cluster-65551.125596
Cluster-65551.128177	Cluster-65551.81664	Cluster-65551.89042			Cluster-65551.163582			Cluster-65551.50773					Cluster-65551.83022	Cluster-65551.125628
Cluster-65551.128215	Cluster-65551.81691	Cluster-65551.89242			Cluster-65551.16365			Cluster-65551.5078					Cluster-65551.83096	Cluster-65551.125657
Cluster-65551.128223	Cluster-65551.81758	Cluster-65551.89254			Cluster-65551.163664			Cluster-65551.50842					Cluster-65551.83160	Cluster-65551.125661
Cluster-65551.128225	Cluster-65551.81760	Cluster-65551.89306			Cluster-65551.163700			Cluster-65551.5124					Cluster-65551.83373	Cluster-65551.125680
Cluster-65551.128268	Cluster-65551.81771	Cluster-65551.89360			Cluster-65551.163703			Cluster-65551.51520					Cluster-65551.83394	Cluster-65551.125686
Cluster-65551.128271	Cluster-65551.81838	Cluster-65551.89394			Cluster-65551.163709			Cluster-65551.51534					Cluster-65551.83428	Cluster-65551.125716
Cluster-65551.128295	Cluster-65551.81960	Cluster-65551.89427			Cluster-65551.163711			Cluster-65551.51687					Cluster-65551.83638	Cluster-65551.125717
Cluster-65551.128307	Cluster-65551.81961	Cluster-65551.89433			Cluster-65551.163773			Cluster-65551.52328					Cluster-65551.83651	Cluster-65551.125733
Cluster-65551.128313	Cluster-65551.82007	Cluster-65551.89438			Cluster-65551.163789			Cluster-65551.52357					Cluster-65551.83660	Cluster-65551.125748
Cluster-65551.128324	Cluster-65551.82028	Cluster-65551.89459			Cluster-65551.163790			Cluster-65551.5243					Cluster-65551.83680	Cluster-65551.125772
Cluster-65551.128342	Cluster-65551.82060	Cluster-65551.89461			Cluster-65551.16380			Cluster-65551.52938					Cluster-65551.83864	Cluster-65551.125786
Cluster-65551.128344	Cluster-65551.82276	Cluster-65551.89558			Cluster-65551.163800			Cluster-65551.5347					Cluster-65551.84151	Cluster-65551.125806
Cluster-65551.128372	Cluster-65551.82290	Cluster-65551.89578			Cluster-65551.163871			Cluster-65551.53880					Cluster-65551.84161	Cluster-65551.125868
Cluster-65551.128405	Cluster-65551.82393	Cluster-65551.89601			Cluster-65551.163884			Cluster-65551.53989					Cluster-65551.84205	Cluster-65551.125872
Cluster-65551.128427	Cluster-65551.82465	Cluster-65551.89608			Cluster-65551.163936			Cluster-65551.54086					Cluster-65551.84206	Cluster-65551.125887
Cluster-65551.128443	Cluster-65551.82494	Cluster-65551.89617			Cluster-65551.163945			Cluster-65551.54423					Cluster-65551.84232	Cluster-65551.125900
Cluster-65551.128457	Cluster-65551.82553	Cluster-65551.89631			Cluster-65551.164037			Cluster-65551.54885					Cluster-65551.84261	Cluster-65551.125904
Cluster-65551.128473	Cluster-65551.82617	Cluster-65551.89632			Cluster-65551.164046			Cluster-65551.55172					Cluster-65551.84289	Cluster-65551.125946
Cluster-65551.128475	Cluster-65551.82621	Cluster-65551.89643			Cluster-65551.164078			Cluster-65551.55588					Cluster-65551.84556	Cluster-65551.125960
Cluster-65551.128477	Cluster-65551.82882	Cluster-65551.89670			Cluster-65551.164165			Cluster-65551.55828					Cluster-65551.84559	Cluster-65551.125977
Cluster-65551.128507	Cluster-65551.82894	Cluster-65551.89689			Cluster-65551.164168			Cluster-65551.55862					Cluster-65551.84564	Cluster-65551.125986
Cluster-65551.128561	Cluster-65551.82898	Cluster-65551.89700			Cluster-65551.164196			Cluster-65551.55874					Cluster-65551.84652	Cluster-65551.125991
Cluster-65551.128607	Cluster-65551.82965	Cluster-65551.89725			Cluster-65551.164208			Cluster-65551.56022					Cluster-65551.84665	Cluster-65551.126008
Cluster-65551.128625	Cluster-65551.82972	Cluster-65551.89744			Cluster-65551.164240			Cluster-65551.56110					Cluster-65551.84701	Cluster-65551.126037
Cluster-65551.128631	Cluster-65551.83007	Cluster-65551.89751			Cluster-65551.164257			Cluster-65551.56251					Cluster-65551.84737	Cluster-65551.126046
Cluster-65551.128635	Cluster-65551.83043	Cluster-65551.90971			Cluster-65551.164311			Cluster-65551.56694					Cluster-65551.84879	Cluster-65551.126054
Cluster-65551.128703	Cluster-65551.83060	Cluster-65551.91010			Cluster-65551.164335			Cluster-65551.5733					Cluster-65551.85030	Cluster-65551.126059
Cluster-65551.128732	Cluster-65551.83072	Cluster-65551.91208			Cluster-65551.164359			Cluster-65551.5738					Cluster-65551.85225	Cluster-65551.126098
Cluster-65551.128761	Cluster-65551.83082	Cluster-65551.92025			Cluster-65551.164398			Cluster-65551.58531					Cluster-65551.85227	Cluster-65551.126104
Cluster-65551.128763	Cluster-65551.83102	Cluster-65551.92104			Cluster-65551.1645			Cluster-65551.58707					Cluster-65551.85228	Cluster-65551.126111
Cluster-65551.128773	Cluster-65551.83114	Cluster-65551.92206			Cluster-65551.164507			Cluster-65551.58727					Cluster-65551.85262	Cluster-65551.126133
Cluster-65551.128774	Cluster-65551.83115	Cluster-65551.92639			Cluster-65551.164540			Cluster-65551.58760					Cluster-65551.85264	Cluster-65551.126194
Cluster-65551.128776	Cluster-65551.83116	Cluster-65551.92815			Cluster-65551.164570			Cluster-65551.58890					Cluster-65551.85528	Cluster-65551.126232
Cluster-65551.128790	Cluster-65551.83141	Cluster-65551.92919			Cluster-65551.164714			Cluster-65551.58991					Cluster-65551.85544	Cluster-65551.126257
Cluster-65551.128794	Cluster-65551.83178	Cluster-65551.92928			Cluster-65551.164830			Cluster-65551.59161					Cluster-65551.85662	Cluster-65551.126274
Cluster-65551.128797	Cluster-65551.83182	Cluster-65551.93057			Cluster-65551.164843			Cluster-65551.59297					Cluster-65551.85995	Cluster-65551.126287
Cluster-65551.128803	Cluster-65551.83197	Cluster-65551.93087			Cluster-65551.164909			Cluster-65551.59320					Cluster-65551.86182	Cluster-65551.126330
Cluster-65551.128807	Cluster-65551.83261	Cluster-65551.93311			Cluster-65551.164963			Cluster-65551.59491					Cluster-65551.86211	Cluster-65551.126341
Cluster-65551.128826	Cluster-65551.83278	Cluster-65551.93576			Cluster-65551.165031			Cluster-65551.59836					Cluster-65551.86219	Cluster-65551.126395
Cluster-65551.128842	Cluster-65551.83281	Cluster-65551.93711			Cluster-65551.165047			Cluster-65551.59878					Cluster-65551.86284	Cluster-65551.126404
Cluster-65551.128852	Cluster-65551.83335	Cluster-65551.93959			Cluster-65551.165111			Cluster-65551.59924					Cluster-65551.86404	Cluster-65551.126504
Cluster-65551.128875	Cluster-65551.83415	Cluster-65551.94124			Cluster-65551.165238			Cluster-65551.60078					Cluster-65551.86408	Cluster-65551.126524
Cluster-65551.128919	Cluster-65551.83491	Cluster-65551.94410			Cluster-65551.165363			Cluster-65551.60127					Cluster-65551.86534	Cluster-65551.126579
Cluster-65551.128924	Cluster-65551.83508	Cluster-65551.94494			Cluster-65551.165382			Cluster-65551.60188					Cluster-65551.8654	Cluster-65551.126590
Cluster-65551.128926	Cluster-65551.83548	Cluster-65551.94842			Cluster-65551.165449			Cluster-65551.60202					Cluster-65551.86547	Cluster-65551.126594
Cluster-65551.128961	Cluster-65551.83551	Cluster-65551.95240			Cluster-65551.165452			Cluster-65551.60305					Cluster-65551.8656	Cluster-65551.126598
Cluster-65551.128973	Cluster-65551.83554	Cluster-65551.96010			Cluster-65551.165607			Cluster-65551.60316					Cluster-65551.86684	Cluster-65551.126635
Cluster-65551.12898	Cluster-65551.83569	Cluster-65551.96018			Cluster-65551.165816			Cluster-65551.60350					Cluster-65551.86805	Cluster-65551.126673
Cluster-65551.128992	Cluster-65551.83625	Cluster-65551.96317			Cluster-65551.165908			Cluster-65551.60492					Cluster-65551.86891	Cluster-65551.126674
Cluster-65551.128995	Cluster-65551.83710	Cluster-65551.96480			Cluster-65551.166000			Cluster-65551.60560					Cluster-65551.87100	Cluster-65551.126684
Cluster-65551.129008	Cluster-65551.83726	Cluster-65551.96598			Cluster-65551.166007			Cluster-65551.60740					Cluster-65551.87111	Cluster-65551.126704
Cluster-65551.129010	Cluster-65551.83769	Cluster-65551.96763			Cluster-65551.166036			Cluster-65551.60760					Cluster-65551.87199	Cluster-65551.126708
Cluster-65551.129055	Cluster-65551.83770	Cluster-65551.97665			Cluster-65551.166054			Cluster-65551.60791					Cluster-65551.87237	Cluster-65551.126719
Cluster-65551.129092	Cluster-65551.83837	Cluster-65551.97811			Cluster-65551.166279			Cluster-65551.60823					Cluster-65551.87350	Cluster-65551.126743
Cluster-65551.129123	Cluster-65551.83838	Cluster-65551.98311			Cluster-65551.166380			Cluster-65551.60941					Cluster-65551.87522	Cluster-65551.126746
Cluster-65551.129170	Cluster-65551.83856	Cluster-65551.98597			Cluster-65551.166424			Cluster-65551.6099					Cluster-65551.87543	Cluster-65551.126755
Cluster-65551.129171	Cluster-65551.8394	Cluster-65551.99446			Cluster-65551.166457			Cluster-65551.61046					Cluster-65551.87547	Cluster-65551.126789
Cluster-65551.129175	Cluster-65551.83946	Cluster-65551.99473			Cluster-65551.166558			Cluster-65551.61091					Cluster-65551.87620	Cluster-65551.126801
Cluster-65551.129238	Cluster-65551.83950	Cluster-65551.99596			Cluster-65551.166619			Cluster-65551.61137					Cluster-65551.87665	Cluster-65551.126815
Cluster-65551.129253	Cluster-65551.84030	Cluster-65551.99619			Cluster-65551.166680			Cluster-65551.61232					Cluster-65551.87749	Cluster-65551.126817
Cluster-65551.129258	Cluster-65551.84048	Cluster-65551.99865			Cluster-65551.166732			Cluster-65551.6132					Cluster-65551.88215	Cluster-65551.126824
Cluster-65551.129272	Cluster-65551.84191	Cluster-66828.2			Cluster-65551.166771			Cluster-65551.61371					Cluster-65551.88316	Cluster-65551.126826
Cluster-65551.129274	Cluster-65551.84233	Cluster-70310.1			Cluster-65551.166827			Cluster-65551.61513					Cluster-65551.88443	Cluster-65551.126844
Cluster-65551.129284	Cluster-65551.84251	Cluster-72228.0			Cluster-65551.166830			Cluster-65551.61669					Cluster-65551.88672	Cluster-65551.126858
Cluster-65551.129288	Cluster-65551.84273	Cluster-73111.0			Cluster-65551.167038			Cluster-65551.61689					Cluster-65551.88717	Cluster-65551.126861
Cluster-65551.129292	Cluster-65551.84276	Cluster-73283.0			Cluster-65551.167062			Cluster-65551.61853					Cluster-65551.88786	Cluster-65551.126878
Cluster-65551.129307	Cluster-65551.84288	Cluster-73314.0			Cluster-65551.167085			Cluster-65551.6189					Cluster-65551.88903	Cluster-65551.126894
Cluster-65551.129316	Cluster-65551.84322	Cluster-73402.0			Cluster-65551.167107			Cluster-65551.61895					Cluster-65551.88921	Cluster-65551.12692
Cluster-65551.129323	Cluster-65551.84387	Cluster-73489.0			Cluster-65551.167322			Cluster-65551.62084					Cluster-65551.88944	Cluster-65551.126933
Cluster-65551.129330	Cluster-65551.84453	Cluster-75957.0			Cluster-65551.167323			Cluster-65551.62131					Cluster-65551.88950	Cluster-65551.126935
Cluster-65551.129343	Cluster-65551.84455	Cluster-76126.1			Cluster-65551.167401			Cluster-65551.62138					Cluster-65551.88960	Cluster-65551.126944
Cluster-65551.129351	Cluster-65551.84458	Cluster-76184.0			Cluster-65551.167512			Cluster-65551.62247					Cluster-65551.89089	Cluster-65551.127019
Cluster-65551.129374	Cluster-65551.84482	Cluster-76196.0			Cluster-65551.167513			Cluster-65551.62550					Cluster-65551.89190	Cluster-65551.127036
Cluster-65551.129391	Cluster-65551.84486	Cluster-76201.0			Cluster-65551.167592			Cluster-65551.62551					Cluster-65551.89198	Cluster-65551.127063
Cluster-65551.129413	Cluster-65551.84503	Cluster-76221.0			Cluster-65551.167912			Cluster-65551.62552					Cluster-65551.89350	Cluster-65551.127079
Cluster-65551.129440	Cluster-65551.84575	Cluster-77680.0			Cluster-65551.167950			Cluster-65551.62608					Cluster-65551.89402	Cluster-65551.127082
Cluster-65551.129457	Cluster-65551.84643	Cluster-77768.0			Cluster-65551.167971			Cluster-65551.62684					Cluster-65551.895	Cluster-65551.127090
Cluster-65551.129465	Cluster-65551.84683	Cluster-77866.0			Cluster-65551.167977			Cluster-65551.62701					Cluster-65551.89529	Cluster-65551.127097
Cluster-65551.129470	Cluster-65551.84696	Cluster-77910.0			Cluster-65551.168148			Cluster-65551.62717					Cluster-65551.89692	Cluster-65551.127103
Cluster-65551.129500	Cluster-65551.84715	Cluster-83375.0			Cluster-65551.168244			Cluster-65551.62719					Cluster-65551.89720	Cluster-65551.127155
Cluster-65551.129510	Cluster-65551.84733	Cluster-83389.0			Cluster-65551.168328			Cluster-65551.62740					Cluster-65551.89813	Cluster-65551.127171
Cluster-65551.129516	Cluster-65551.84736	Cluster-83476.0			Cluster-65551.168535			Cluster-65551.62836					Cluster-65551.89919	Cluster-65551.127181
Cluster-65551.129520	Cluster-65551.84743	Cluster-83499.0			Cluster-65551.168760			Cluster-65551.62938					Cluster-65551.90012	Cluster-65551.127193
Cluster-65551.129534	Cluster-65551.84744	Cluster-83586.1			Cluster-65551.168832			Cluster-65551.63056					Cluster-65551.90378	Cluster-65551.127211
Cluster-65551.129535	Cluster-65551.84754	Cluster-83597.0			Cluster-65551.168939			Cluster-65551.63062					Cluster-65551.90415	Cluster-65551.127239
Cluster-65551.129536	Cluster-65551.84755	Cluster-83612.0			Cluster-65551.169023			Cluster-65551.63071					Cluster-65551.90530	Cluster-65551.127260
Cluster-65551.129548	Cluster-65551.84880	Cluster-83625.0			Cluster-65551.169124			Cluster-65551.63095					Cluster-65551.90534	Cluster-65551.127278
Cluster-65551.129565	Cluster-65551.84912	Cluster-83631.0			Cluster-65551.169243			Cluster-65551.63193					Cluster-65551.90549	Cluster-65551.127289
Cluster-65551.129581	Cluster-65551.85001	Cluster-83639.0			Cluster-65551.169244			Cluster-65551.63205					Cluster-65551.90771	Cluster-65551.127295
Cluster-65551.129606	Cluster-65551.85025	Cluster-83713.0			Cluster-65551.169281			Cluster-65551.63262					Cluster-65551.90998	Cluster-65551.127333
Cluster-65551.129640	Cluster-65551.85026	Cluster-83772.0			Cluster-65551.169333			Cluster-65551.63342					Cluster-65551.91012	Cluster-65551.127339
Cluster-65551.129641	Cluster-65551.85055	Cluster-83886.0			Cluster-65551.169533			Cluster-65551.6367					Cluster-65551.91087	Cluster-65551.127353
Cluster-65551.129668	Cluster-65551.85090	Cluster-83938.0			Cluster-65551.169603			Cluster-65551.63709					Cluster-65551.91135	Cluster-65551.127372
Cluster-65551.129705	Cluster-65551.85127	Cluster-84074.0			Cluster-65551.169657			Cluster-65551.63894					Cluster-65551.91734	Cluster-65551.127428
Cluster-65551.129708	Cluster-65551.85273	Cluster-84077.0			Cluster-65551.169782			Cluster-65551.63913					Cluster-65551.91928	Cluster-65551.127454
Cluster-65551.129714	Cluster-65551.85287	Cluster-84178.0			Cluster-65551.169792			Cluster-65551.64113					Cluster-65551.92323	Cluster-65551.127471
Cluster-65551.129746	Cluster-65551.85290	Cluster-84200.0			Cluster-65551.169812			Cluster-65551.64187					Cluster-65551.92356	Cluster-65551.127483
Cluster-65551.129747	Cluster-65551.85316	Cluster-84240.0			Cluster-65551.170037			Cluster-65551.6425					Cluster-65551.92465	Cluster-65551.127486
Cluster-65551.129783	Cluster-65551.85323	Cluster-84278.0			Cluster-65551.170181			Cluster-65551.64294					Cluster-65551.92485	Cluster-65551.127495
Cluster-65551.129789	Cluster-65551.8533	Cluster-84368.0			Cluster-65551.170261			Cluster-65551.64371					Cluster-65551.92603	Cluster-65551.127507
Cluster-65551.129803	Cluster-65551.85344	Cluster-84412.0			Cluster-65551.170801			Cluster-65551.64622					Cluster-65551.92606	Cluster-65551.127508
Cluster-65551.129805	Cluster-65551.85418	Cluster-84579.0			Cluster-65551.17104			Cluster-65551.64665					Cluster-65551.92656	Cluster-65551.127517
Cluster-65551.129813	Cluster-65551.85464	Cluster-84631.0			Cluster-65551.171116			Cluster-65551.64804					Cluster-65551.92752	Cluster-65551.127524
Cluster-65551.129831	Cluster-65551.85476	Cluster-84647.0			Cluster-65551.171126			Cluster-65551.64806					Cluster-65551.92767	Cluster-65551.127526
Cluster-65551.129867	Cluster-65551.85487	Cluster-84665.0			Cluster-65551.171127			Cluster-65551.64933					Cluster-65551.92783	Cluster-65551.127543
Cluster-65551.129877	Cluster-65551.85551	Cluster-84712.0			Cluster-65551.171166			Cluster-65551.65395					Cluster-65551.93333	Cluster-65551.127545
Cluster-65551.129878	Cluster-65551.85553	Cluster-84862.0			Cluster-65551.171279			Cluster-65551.65561					Cluster-65551.93622	Cluster-65551.127552
Cluster-65551.129904	Cluster-65551.85612	Cluster-84913.0			Cluster-65551.171341			Cluster-65551.65595					Cluster-65551.93666	Cluster-65551.127563
Cluster-65551.129930	Cluster-65551.85615	Cluster-84939.0			Cluster-65551.171371			Cluster-65551.65603					Cluster-65551.94309	Cluster-65551.127566
Cluster-65551.129945	Cluster-65551.85643	Cluster-84992.1			Cluster-65551.171402			Cluster-65551.65680					Cluster-65551.94645	Cluster-65551.127567
Cluster-65551.129962	Cluster-65551.85644	Cluster-85076.0			Cluster-65551.171425			Cluster-65551.65901					Cluster-65551.94877	Cluster-65551.127603
Cluster-65551.129975	Cluster-65551.85669	Cluster-85118.0			Cluster-65551.171472			Cluster-65551.66008					Cluster-65551.94968	Cluster-65551.127620
Cluster-65551.13002	Cluster-65551.85734	Cluster-85155.0			Cluster-65551.171571			Cluster-65551.66026					Cluster-65551.95125	Cluster-65551.127621
Cluster-65551.130033	Cluster-65551.85766	Cluster-85277.0			Cluster-65551.171761			Cluster-65551.66063					Cluster-65551.95172	Cluster-65551.127628
Cluster-65551.130035	Cluster-65551.85770	Cluster-85321.0			Cluster-65551.171783			Cluster-65551.66115					Cluster-65551.95380	Cluster-65551.127631
Cluster-65551.130036	Cluster-65551.85790	Cluster-85367.0			Cluster-65551.171825			Cluster-65551.66185					Cluster-65551.95959	Cluster-65551.127640
Cluster-65551.130097	Cluster-65551.85795	Cluster-85379.1			Cluster-65551.172125			Cluster-65551.66210					Cluster-65551.96105	Cluster-65551.127646
Cluster-65551.130111	Cluster-65551.85801	Cluster-85659.0			Cluster-65551.172211			Cluster-65551.66239					Cluster-65551.96139	Cluster-65551.127653
Cluster-65551.130116	Cluster-65551.85934	Cluster-85747.0			Cluster-65551.172274			Cluster-65551.66304					Cluster-65551.96413	Cluster-65551.127657
Cluster-65551.130122	Cluster-65551.85950	Cluster-85918.0			Cluster-65551.172406			Cluster-65551.66526					Cluster-65551.96547	Cluster-65551.127659
Cluster-65551.130135	Cluster-65551.85976	Cluster-86332.0			Cluster-65551.172407			Cluster-65551.66560					Cluster-65551.96560	Cluster-65551.127673
Cluster-65551.130143	Cluster-65551.86024	Cluster-87386.0			Cluster-65551.17261			Cluster-65551.66635					Cluster-65551.96697	Cluster-65551.127684
Cluster-65551.130205	Cluster-65551.86029	Cluster-87475.0			Cluster-65551.172613			Cluster-65551.66712					Cluster-65551.96744	Cluster-65551.127685
Cluster-65551.130214	Cluster-65551.86068	Cluster-87496.0			Cluster-65551.172751			Cluster-65551.66732					Cluster-65551.96964	Cluster-65551.127698
Cluster-65551.130243	Cluster-65551.86088	Cluster-87608.0			Cluster-65551.172766			Cluster-65551.66758					Cluster-65551.97166	Cluster-65551.127713
Cluster-65551.130284	Cluster-65551.86102	Cluster-89271.0			Cluster-65551.173085			Cluster-65551.66793					Cluster-65551.97191	Cluster-65551.127767
Cluster-65551.130288	Cluster-65551.86114	Cluster-89346.0			Cluster-65551.173179			Cluster-65551.66802					Cluster-65551.97659	Cluster-65551.127771
Cluster-65551.130305	Cluster-65551.86127	Cluster-90212.0			Cluster-65551.173454			Cluster-65551.67065					Cluster-65551.97760	Cluster-65551.127780
Cluster-65551.130315	Cluster-65551.86152	Cluster-90223.0			Cluster-65551.173715			Cluster-65551.67370					Cluster-65551.97787	Cluster-65551.127790
Cluster-65551.130364	Cluster-65551.86180	Cluster-90239.0			Cluster-65551.173923			Cluster-65551.67421					Cluster-65551.97791	Cluster-65551.127792
Cluster-65551.130393	Cluster-65551.86191	Cluster-91058.0			Cluster-65551.173924			Cluster-65551.67423					Cluster-65551.97866	Cluster-65551.127808
Cluster-65551.130401	Cluster-65551.86212	Cluster-91103.0			Cluster-65551.173986			Cluster-65551.67466					Cluster-65551.97936	Cluster-65551.127809
Cluster-65551.130421	Cluster-65551.86216	Cluster-91196.2			Cluster-65551.174023			Cluster-65551.67499					Cluster-65551.98220	Cluster-65551.127865
Cluster-65551.130422	Cluster-65551.86220	Cluster-91706.0			Cluster-65551.174554			Cluster-65551.67559					Cluster-65551.98275	Cluster-65551.127879
Cluster-65551.130425	Cluster-65551.86221	Cluster-92025.0			Cluster-65551.174602			Cluster-65551.67798					Cluster-65551.98398	Cluster-65551.127891
Cluster-65551.130433	Cluster-65551.86233	Cluster-92082.0			Cluster-65551.174805			Cluster-65551.67851					Cluster-65551.98754	Cluster-65551.127909
Cluster-65551.130439	Cluster-65551.86235	Cluster-92178.0			Cluster-65551.174852			Cluster-65551.67865					Cluster-65551.98771	Cluster-65551.127920
Cluster-65551.130464	Cluster-65551.86241	Cluster-92411.0			Cluster-65551.175124			Cluster-65551.67938					Cluster-65551.98978	Cluster-65551.127923
Cluster-65551.130466	Cluster-65551.86260	Cluster-92523.0			Cluster-65551.175216			Cluster-65551.68113					Cluster-65551.99806	Cluster-65551.127974
Cluster-65551.130484	Cluster-65551.86302	Cluster-92614.0			Cluster-65551.175435			Cluster-65551.68513					Cluster-65551.99871	Cluster-65551.1280
Cluster-65551.130497	Cluster-65551.86318	Cluster-92635.0			Cluster-65551.175457			Cluster-65551.68576					Cluster-68459.1	Cluster-65551.128017
Cluster-65551.130523	Cluster-65551.86339	Cluster-92653.0			Cluster-65551.17548			Cluster-65551.68643					Cluster-73328.1	Cluster-65551.128043
Cluster-65551.130542	Cluster-65551.86388	Cluster-92735.0			Cluster-65551.175639			Cluster-65551.68666					Cluster-73354.0	Cluster-65551.128073
Cluster-65551.130574	Cluster-65551.86468	Cluster-92778.0			Cluster-65551.176093			Cluster-65551.68716					Cluster-73523.0	Cluster-65551.128105
Cluster-65551.130581	Cluster-65551.8647	Cluster-92841.0			Cluster-65551.176166			Cluster-65551.68760					Cluster-73668.0	Cluster-65551.128142
Cluster-65551.130591	Cluster-65551.86511	Cluster-92863.1			Cluster-65551.176173			Cluster-65551.68761					Cluster-74584.0	Cluster-65551.128150
Cluster-65551.130608	Cluster-65551.86519	Cluster-92870.0			Cluster-65551.176233			Cluster-65551.68763					Cluster-76904.0	Cluster-65551.128163
Cluster-65551.130631	Cluster-65551.86595	Cluster-93163.0			Cluster-65551.176246			Cluster-65551.68942					Cluster-77698.0	Cluster-65551.128173
Cluster-65551.130646	Cluster-65551.86693	Cluster-93170.0			Cluster-65551.176248			Cluster-65551.68948					Cluster-81174.0	Cluster-65551.128184
Cluster-65551.130658	Cluster-65551.86696	Cluster-93232.0			Cluster-65551.176281			Cluster-65551.6904					Cluster-83835.0	Cluster-65551.128216
Cluster-65551.130660	Cluster-65551.86702	Cluster-93486.0			Cluster-65551.176335			Cluster-65551.69134					Cluster-85508.1	Cluster-65551.128217
Cluster-65551.130718	Cluster-65551.86794	Cluster-93531.1			Cluster-65551.176354			Cluster-65551.69185					Cluster-86959.1	Cluster-65551.128229
Cluster-65551.130729	Cluster-65551.86825	Cluster-93638.0			Cluster-65551.176410			Cluster-65551.69262					Cluster-87495.3	Cluster-65551.128265
Cluster-65551.130737	Cluster-65551.86828	Cluster-94142.0			Cluster-65551.176411			Cluster-65551.69364					Cluster-88915.0	Cluster-65551.128269
Cluster-65551.130744	Cluster-65551.86886	Cluster-94527.0			Cluster-65551.176415			Cluster-65551.69598					Cluster-88965.1	Cluster-65551.128298
Cluster-65551.130779	Cluster-65551.86910	Cluster-94684.0			Cluster-65551.176426			Cluster-65551.69674					Cluster-89313.0	Cluster-65551.128323
Cluster-65551.130780	Cluster-65551.86922	Cluster-94768.0			Cluster-65551.176578			Cluster-65551.69701					Cluster-90544.0	Cluster-65551.128326
Cluster-65551.130797	Cluster-65551.86930	Cluster-95037.0			Cluster-65551.176703			Cluster-65551.69717					Cluster-91142.0	Cluster-65551.128361
Cluster-65551.130813	Cluster-65551.86958	Cluster-95088.0			Cluster-65551.176830			Cluster-65551.69771					Cluster-91651.0	Cluster-65551.128365
Cluster-65551.130824	Cluster-65551.87045	Cluster-95101.0			Cluster-65551.176834			Cluster-65551.69891					Cluster-96162.0	Cluster-65551.128392
Cluster-65551.130835	Cluster-65551.87054	Cluster-95124.1			Cluster-65551.176897			Cluster-65551.69914					Cluster-98486.0	Cluster-65551.128424
Cluster-65551.130847	Cluster-65551.87063	Cluster-95187.0			Cluster-65551.177079			Cluster-65551.70239						Cluster-65551.128442
Cluster-65551.130881	Cluster-65551.87080	Cluster-95226.0			Cluster-65551.177163			Cluster-65551.70286						Cluster-65551.128460
Cluster-65551.130884	Cluster-65551.87090	Cluster-95265.0			Cluster-65551.177274			Cluster-65551.70333						Cluster-65551.128479
Cluster-65551.130915	Cluster-65551.87115	Cluster-95409.0			Cluster-65551.177360			Cluster-65551.70334						Cluster-65551.128494
Cluster-65551.130946	Cluster-65551.87150	Cluster-95415.0			Cluster-65551.177405			Cluster-65551.70396						Cluster-65551.128506
Cluster-65551.130954	Cluster-65551.87172	Cluster-95514.0			Cluster-65551.177564			Cluster-65551.70816						Cluster-65551.128601
Cluster-65551.130964	Cluster-65551.87340	Cluster-95869.1			Cluster-65551.177565			Cluster-65551.70823						Cluster-65551.128682
Cluster-65551.130984	Cluster-65551.87341	Cluster-95957.0			Cluster-65551.177635			Cluster-65551.70888						Cluster-65551.128693
Cluster-65551.131000	Cluster-65551.87373	Cluster-95986.0			Cluster-65551.177681			Cluster-65551.70909						Cluster-65551.128707
Cluster-65551.131016	Cluster-65551.87389	Cluster-96040.0			Cluster-65551.177683			Cluster-65551.70991						Cluster-65551.128726
Cluster-65551.131018	Cluster-65551.87391	Cluster-96111.0			Cluster-65551.177716			Cluster-65551.71223						Cluster-65551.128728
Cluster-65551.131028	Cluster-65551.87393	Cluster-96308.0			Cluster-65551.177719			Cluster-65551.71405						Cluster-65551.128729
Cluster-65551.131031	Cluster-65551.87396	Cluster-96454.0			Cluster-65551.177731			Cluster-65551.71419						Cluster-65551.128747
Cluster-65551.131034	Cluster-65551.87399	Cluster-96563.0			Cluster-65551.177815			Cluster-65551.71487						Cluster-65551.128771
Cluster-65551.131057	Cluster-65551.87410	Cluster-96633.0			Cluster-65551.177845			Cluster-65551.71494						Cluster-65551.128772
Cluster-65551.131058	Cluster-65551.87428	Cluster-96929.0			Cluster-65551.177888			Cluster-65551.7151						Cluster-65551.128777
Cluster-65551.131085	Cluster-65551.87462	Cluster-96946.0			Cluster-65551.177910			Cluster-65551.7158						Cluster-65551.128795
Cluster-65551.131102	Cluster-65551.87466	Cluster-97241.0			Cluster-65551.177944			Cluster-65551.71701						Cluster-65551.128815
Cluster-65551.131103	Cluster-65551.87567	Cluster-97243.0			Cluster-65551.177952			Cluster-65551.71772						Cluster-65551.128841
Cluster-65551.131124	Cluster-65551.87587	Cluster-97269.0			Cluster-65551.178139			Cluster-65551.71808						Cluster-65551.128844
Cluster-65551.131166	Cluster-65551.87604	Cluster-97487.0			Cluster-65551.178224			Cluster-65551.71907						Cluster-65551.128845
Cluster-65551.131217	Cluster-65551.87607	Cluster-97508.0			Cluster-65551.178330			Cluster-65551.71934						Cluster-65551.128990
Cluster-65551.131224	Cluster-65551.87608	Cluster-97548.0			Cluster-65551.178431			Cluster-65551.71936						Cluster-65551.129007
Cluster-65551.131244	Cluster-65551.87641	Cluster-97587.0			Cluster-65551.178435			Cluster-65551.72023						Cluster-65551.129017
Cluster-65551.131251	Cluster-65551.87651	Cluster-97644.0			Cluster-65551.178440			Cluster-65551.72072						Cluster-65551.129031
Cluster-65551.131261	Cluster-65551.87701	Cluster-97755.0			Cluster-65551.178514			Cluster-65551.72183						Cluster-65551.129041
Cluster-65551.131268	Cluster-65551.87718	Cluster-97857.0			Cluster-65551.178835			Cluster-65551.72187						Cluster-65551.129052
Cluster-65551.131300	Cluster-65551.87726	Cluster-98037.1			Cluster-65551.178928			Cluster-65551.72230						Cluster-65551.129063
Cluster-65551.131319	Cluster-65551.87763	Cluster-98227.0			Cluster-65551.178963			Cluster-65551.72318						Cluster-65551.129087
Cluster-65551.131330	Cluster-65551.87788	Cluster-98519.0			Cluster-65551.178972			Cluster-65551.72350						Cluster-65551.129112
Cluster-65551.131385	Cluster-65551.87824	Cluster-98538.0			Cluster-65551.178986			Cluster-65551.72383						Cluster-65551.129142
Cluster-65551.131412	Cluster-65551.87833	Cluster-98695.0			Cluster-65551.178989			Cluster-65551.72459						Cluster-65551.129151
Cluster-65551.131422	Cluster-65551.87844	Cluster-99045.0			Cluster-65551.179053			Cluster-65551.72495						Cluster-65551.129152
Cluster-65551.131440	Cluster-65551.87859	Cluster-99051.0			Cluster-65551.179079			Cluster-65551.72513						Cluster-65551.129165
Cluster-65551.131488	Cluster-65551.87906	Cluster-99213.0			Cluster-65551.179092			Cluster-65551.72519						Cluster-65551.129166
Cluster-65551.131501	Cluster-65551.87917	Cluster-99255.0			Cluster-65551.1792			Cluster-65551.72562						Cluster-65551.129192
Cluster-65551.131503	Cluster-65551.87928	Cluster-99335.0			Cluster-65551.179230			Cluster-65551.72607						Cluster-65551.129239
Cluster-65551.131520	Cluster-65551.87931	Cluster-99517.0			Cluster-65551.179324			Cluster-65551.72707						Cluster-65551.129250
Cluster-65551.131540	Cluster-65551.87976	Cluster-99612.0			Cluster-65551.179375			Cluster-65551.72766						Cluster-65551.129251
Cluster-65551.131570	Cluster-65551.87977	Cluster-99949.0			Cluster-65551.179434			Cluster-65551.72912						Cluster-65551.129256
Cluster-65551.131580	Cluster-65551.88004				Cluster-65551.179532			Cluster-65551.72969						Cluster-65551.129313
Cluster-65551.131584	Cluster-65551.88019				Cluster-65551.179634			Cluster-65551.73143						Cluster-65551.129338
Cluster-65551.131621	Cluster-65551.88051				Cluster-65551.179741			Cluster-65551.73197						Cluster-65551.129355
Cluster-65551.131634	Cluster-65551.88096				Cluster-65551.179780			Cluster-65551.73296						Cluster-65551.129358
Cluster-65551.131639	Cluster-65551.88133				Cluster-65551.1798			Cluster-65551.7342						Cluster-65551.129377
Cluster-65551.131694	Cluster-65551.88134				Cluster-65551.179812			Cluster-65551.73481						Cluster-65551.129386
Cluster-65551.131699	Cluster-65551.88151				Cluster-65551.179871			Cluster-65551.73488						Cluster-65551.129388
Cluster-65551.131714	Cluster-65551.88193				Cluster-65551.179958			Cluster-65551.73902						Cluster-65551.129401
Cluster-65551.131718	Cluster-65551.88195				Cluster-65551.180014			Cluster-65551.73924						Cluster-65551.129425
Cluster-65551.131724	Cluster-65551.88208				Cluster-65551.180036			Cluster-65551.74078						Cluster-65551.129434
Cluster-65551.131725	Cluster-65551.88211				Cluster-65551.180050			Cluster-65551.74281						Cluster-65551.129462
Cluster-65551.131727	Cluster-65551.88214				Cluster-65551.180117			Cluster-65551.74368						Cluster-65551.129472
Cluster-65551.131728	Cluster-65551.88222				Cluster-65551.180215			Cluster-65551.74377						Cluster-65551.129483
Cluster-65551.131752	Cluster-65551.88223				Cluster-65551.180381			Cluster-65551.74483						Cluster-65551.129491
Cluster-65551.131791	Cluster-65551.88235				Cluster-65551.180455			Cluster-65551.7473						Cluster-65551.129506
Cluster-65551.131797	Cluster-65551.88236				Cluster-65551.180482			Cluster-65551.74851						Cluster-65551.129527
Cluster-65551.131803	Cluster-65551.88240				Cluster-65551.180564			Cluster-65551.74906						Cluster-65551.129545
Cluster-65551.131834	Cluster-65551.88314				Cluster-65551.180640			Cluster-65551.74942						Cluster-65551.129562
Cluster-65551.131841	Cluster-65551.88372				Cluster-65551.180658			Cluster-65551.74953						Cluster-65551.129593
Cluster-65551.131878	Cluster-65551.88394				Cluster-65551.180697			Cluster-65551.75005						Cluster-65551.129598
Cluster-65551.131891	Cluster-65551.88405				Cluster-65551.180902			Cluster-65551.75067						Cluster-65551.129617
Cluster-65551.131900	Cluster-65551.88448				Cluster-65551.180959			Cluster-65551.75154						Cluster-65551.129659
Cluster-65551.131922	Cluster-65551.88455				Cluster-65551.181013			Cluster-65551.75265						Cluster-65551.129666
Cluster-65551.131957	Cluster-65551.88456				Cluster-65551.181017			Cluster-65551.75301						Cluster-65551.129685
Cluster-65551.131985	Cluster-65551.88462				Cluster-65551.181089			Cluster-65551.75329						Cluster-65551.129689
Cluster-65551.132004	Cluster-65551.88484				Cluster-65551.181095			Cluster-65551.75335						Cluster-65551.129694
Cluster-65551.132009	Cluster-65551.88494				Cluster-65551.181103			Cluster-65551.75336						Cluster-65551.129701
Cluster-65551.132031	Cluster-65551.88527				Cluster-65551.181115			Cluster-65551.75416						Cluster-65551.129707
Cluster-65551.132039	Cluster-65551.8855				Cluster-65551.181117			Cluster-65551.75445						Cluster-65551.129742
Cluster-65551.132051	Cluster-65551.88554				Cluster-65551.181144			Cluster-65551.75528						Cluster-65551.129748
Cluster-65551.132068	Cluster-65551.88557				Cluster-65551.181155			Cluster-65551.75564						Cluster-65551.129764
Cluster-65551.132072	Cluster-65551.88564				Cluster-65551.181161			Cluster-65551.75610						Cluster-65551.129767
Cluster-65551.132073	Cluster-65551.88626				Cluster-65551.181169			Cluster-65551.75646						Cluster-65551.129770
Cluster-65551.132082	Cluster-65551.88633				Cluster-65551.181178			Cluster-65551.75750						Cluster-65551.129784
Cluster-65551.132121	Cluster-65551.88640				Cluster-65551.181183			Cluster-65551.75818						Cluster-65551.129806
Cluster-65551.132123	Cluster-65551.88644				Cluster-65551.181185			Cluster-65551.76071						Cluster-65551.129823
Cluster-65551.132129	Cluster-65551.88650				Cluster-65551.181195			Cluster-65551.76107						Cluster-65551.129853
Cluster-65551.132138	Cluster-65551.88706				Cluster-65551.181199			Cluster-65551.76115						Cluster-65551.129880
Cluster-65551.132141	Cluster-65551.88766				Cluster-65551.181202			Cluster-65551.76181						Cluster-65551.129898
Cluster-65551.132175	Cluster-65551.88767				Cluster-65551.181206			Cluster-65551.76289						Cluster-65551.129914
Cluster-65551.132215	Cluster-65551.88768				Cluster-65551.181227			Cluster-65551.76303						Cluster-65551.129916
Cluster-65551.132248	Cluster-65551.88773				Cluster-65551.18123			Cluster-65551.76335						Cluster-65551.129946
Cluster-65551.132270	Cluster-65551.88791				Cluster-65551.181237			Cluster-65551.76397						Cluster-65551.129971
Cluster-65551.132303	Cluster-65551.88792				Cluster-65551.181263			Cluster-65551.76462						Cluster-65551.129987
Cluster-65551.132349	Cluster-65551.88810				Cluster-65551.181302			Cluster-65551.76586						Cluster-65551.129994
Cluster-65551.132368	Cluster-65551.88819				Cluster-65551.181348			Cluster-65551.76644						Cluster-65551.129996
Cluster-65551.132427	Cluster-65551.88836				Cluster-65551.181416			Cluster-65551.76739						Cluster-65551.130015
Cluster-65551.132467	Cluster-65551.88837				Cluster-65551.181418			Cluster-65551.76996						Cluster-65551.130021
Cluster-65551.132468	Cluster-65551.88840				Cluster-65551.181444			Cluster-65551.77132						Cluster-65551.130024
Cluster-65551.132475	Cluster-65551.88879				Cluster-65551.181462			Cluster-65551.77214						Cluster-65551.130025
Cluster-65551.132478	Cluster-65551.88881				Cluster-65551.181500			Cluster-65551.77504						Cluster-65551.130046
Cluster-65551.132544	Cluster-65551.88957				Cluster-65551.181511			Cluster-65551.7774						Cluster-65551.130066
Cluster-65551.132547	Cluster-65551.88964				Cluster-65551.181609			Cluster-65551.78566						Cluster-65551.130082
Cluster-65551.132552	Cluster-65551.88975				Cluster-65551.181625			Cluster-65551.78655						Cluster-65551.130132
Cluster-65551.132570	Cluster-65551.88994				Cluster-65551.181670			Cluster-65551.78701						Cluster-65551.130140
Cluster-65551.132576	Cluster-65551.89011				Cluster-65551.181725			Cluster-65551.78936						Cluster-65551.130150
Cluster-65551.132580	Cluster-65551.89016				Cluster-65551.181727			Cluster-65551.79079						Cluster-65551.130151
Cluster-65551.132593	Cluster-65551.89024				Cluster-65551.181740			Cluster-65551.79289						Cluster-65551.130164
Cluster-65551.132604	Cluster-65551.89033				Cluster-65551.181752			Cluster-65551.79314						Cluster-65551.130174
Cluster-65551.132614	Cluster-65551.89043				Cluster-65551.181753			Cluster-65551.79315						Cluster-65551.130195
Cluster-65551.132657	Cluster-65551.89048				Cluster-65551.181784			Cluster-65551.79651						Cluster-65551.130201
Cluster-65551.132677	Cluster-65551.89099				Cluster-65551.181792			Cluster-65551.80112						Cluster-65551.130202
Cluster-65551.132692	Cluster-65551.8913				Cluster-65551.181848			Cluster-65551.80191						Cluster-65551.130203
Cluster-65551.132693	Cluster-65551.89140				Cluster-65551.181866			Cluster-65551.80432						Cluster-65551.130207
Cluster-65551.132735	Cluster-65551.89143				Cluster-65551.181868			Cluster-65551.80486						Cluster-65551.130216
Cluster-65551.132751	Cluster-65551.89160				Cluster-65551.181877			Cluster-65551.80690						Cluster-65551.130237
Cluster-65551.132765	Cluster-65551.89234				Cluster-65551.181896			Cluster-65551.80784						Cluster-65551.130253
Cluster-65551.132790	Cluster-65551.89239				Cluster-65551.181942			Cluster-65551.81026						Cluster-65551.130256
Cluster-65551.132797	Cluster-65551.89259				Cluster-65551.181956			Cluster-65551.81343						Cluster-65551.130267
Cluster-65551.132816	Cluster-65551.89263				Cluster-65551.182037			Cluster-65551.81379						Cluster-65551.130270
Cluster-65551.132822	Cluster-65551.89309				Cluster-65551.182055			Cluster-65551.81679						Cluster-65551.130275
Cluster-65551.132870	Cluster-65551.89312				Cluster-65551.182074			Cluster-65551.81732						Cluster-65551.130325
Cluster-65551.132874	Cluster-65551.89332				Cluster-65551.182092			Cluster-65551.82346						Cluster-65551.130329
Cluster-65551.132892	Cluster-65551.89361				Cluster-65551.182128			Cluster-65551.82603						Cluster-65551.130346
Cluster-65551.132896	Cluster-65551.89380				Cluster-65551.182195			Cluster-65551.82675						Cluster-65551.130370
Cluster-65551.132946	Cluster-65551.89385				Cluster-65551.182275			Cluster-65551.82844						Cluster-65551.130427
Cluster-65551.132950	Cluster-65551.89432				Cluster-65551.182281			Cluster-65551.83380						Cluster-65551.130428
Cluster-65551.132951	Cluster-65551.89462				Cluster-65551.182292			Cluster-65551.83590						Cluster-65551.130442
Cluster-65551.132971	Cluster-65551.89479				Cluster-65551.182311			Cluster-65551.83597						Cluster-65551.130444
Cluster-65551.132974	Cluster-65551.89521				Cluster-65551.182363			Cluster-65551.84401						Cluster-65551.130459
Cluster-65551.132986	Cluster-65551.89531				Cluster-65551.182379			Cluster-65551.84494						Cluster-65551.130465
Cluster-65551.133007	Cluster-65551.89553				Cluster-65551.182428			Cluster-65551.84691						Cluster-65551.130475
Cluster-65551.133021	Cluster-65551.89599				Cluster-65551.182553			Cluster-65551.84708						Cluster-65551.130498
Cluster-65551.133037	Cluster-65551.89616				Cluster-65551.182561			Cluster-65551.84718						Cluster-65551.130505
Cluster-65551.133110	Cluster-65551.89655				Cluster-65551.182566			Cluster-65551.84809						Cluster-65551.130548
Cluster-65551.133114	Cluster-65551.89681				Cluster-65551.182572			Cluster-65551.85149						Cluster-65551.130552
Cluster-65551.133123	Cluster-65551.89682				Cluster-65551.182606			Cluster-65551.85260						Cluster-65551.130572
Cluster-65551.133142	Cluster-65551.89684				Cluster-65551.18269			Cluster-65551.85315						Cluster-65551.130577
Cluster-65551.133163	Cluster-65551.89688				Cluster-65551.182697			Cluster-65551.85339						Cluster-65551.130599
Cluster-65551.133208	Cluster-65551.89697				Cluster-65551.182705			Cluster-65551.85532						Cluster-65551.130600
Cluster-65551.133215	Cluster-65551.89698				Cluster-65551.182766			Cluster-65551.85659						Cluster-65551.130622
Cluster-65551.133220	Cluster-65551.89712				Cluster-65551.182854			Cluster-65551.85810						Cluster-65551.130638
Cluster-65551.133231	Cluster-65551.89723				Cluster-65551.182968			Cluster-65551.86030						Cluster-65551.130653
Cluster-65551.133246	Cluster-65551.89724				Cluster-65551.182992			Cluster-65551.86177						Cluster-65551.130654
Cluster-65551.133267	Cluster-65551.89729				Cluster-65551.183006			Cluster-65551.86195						Cluster-65551.130664
Cluster-65551.133268	Cluster-65551.89730				Cluster-65551.183033			Cluster-65551.86375						Cluster-65551.130694
Cluster-65551.133280	Cluster-65551.89732				Cluster-65551.183041			Cluster-65551.86410						Cluster-65551.130711
Cluster-65551.133281	Cluster-65551.89745				Cluster-65551.183049			Cluster-65551.86411						Cluster-65551.130761
Cluster-65551.133313	Cluster-65551.90715				Cluster-65551.183092			Cluster-65551.86599						Cluster-65551.130773
Cluster-65551.133316	Cluster-65551.90868				Cluster-65551.183124			Cluster-65551.86603						Cluster-65551.130786
Cluster-65551.133325	Cluster-65551.90870				Cluster-65551.183213			Cluster-65551.87146						Cluster-65551.130790
Cluster-65551.133342	Cluster-65551.90879				Cluster-65551.183218			Cluster-65551.87182						Cluster-65551.130827
Cluster-65551.133372	Cluster-65551.91391				Cluster-65551.183223			Cluster-65551.87394						Cluster-65551.130874
Cluster-65551.133422	Cluster-65551.91482				Cluster-65551.183232			Cluster-65551.87429						Cluster-65551.130877
Cluster-65551.133442	Cluster-65551.91780				Cluster-65551.183237			Cluster-65551.87488						Cluster-65551.130888
Cluster-65551.133460	Cluster-65551.91894				Cluster-65551.183328			Cluster-65551.87693						Cluster-65551.130918
Cluster-65551.133479	Cluster-65551.92109				Cluster-65551.183329			Cluster-65551.87895						Cluster-65551.130934
Cluster-65551.133522	Cluster-65551.92289				Cluster-65551.183412			Cluster-65551.87908						Cluster-65551.130945
Cluster-65551.133560	Cluster-65551.92333				Cluster-65551.183417			Cluster-65551.87943						Cluster-65551.130953
Cluster-65551.133569	Cluster-65551.92374				Cluster-65551.183541			Cluster-65551.88049						Cluster-65551.130961
Cluster-65551.133603	Cluster-65551.92492				Cluster-65551.183562			Cluster-65551.88141						Cluster-65551.130966
Cluster-65551.133629	Cluster-65551.92890				Cluster-65551.183568			Cluster-65551.88143						Cluster-65551.130968
Cluster-65551.133637	Cluster-65551.92891				Cluster-65551.183610			Cluster-65551.88256						Cluster-65551.130993
Cluster-65551.133652	Cluster-65551.92940				Cluster-65551.183652			Cluster-65551.88365						Cluster-65551.131003
Cluster-65551.133654	Cluster-65551.93528				Cluster-65551.183764			Cluster-65551.88651						Cluster-65551.131004
Cluster-65551.133677	Cluster-65551.93656				Cluster-65551.183839			Cluster-65551.88668						Cluster-65551.131027
Cluster-65551.133716	Cluster-65551.93895				Cluster-65551.183950			Cluster-65551.88765						Cluster-65551.131043
Cluster-65551.133725	Cluster-65551.93908				Cluster-65551.183984			Cluster-65551.88827						Cluster-65551.131055
Cluster-65551.133728	Cluster-65551.94210				Cluster-65551.183994			Cluster-65551.88853						Cluster-65551.131080
Cluster-65551.133734	Cluster-65551.94232				Cluster-65551.184049			Cluster-65551.88938						Cluster-65551.131098
Cluster-65551.133748	Cluster-65551.94557				Cluster-65551.184050			Cluster-65551.88939						Cluster-65551.131108
Cluster-65551.133777	Cluster-65551.94721				Cluster-65551.184062			Cluster-65551.88974						Cluster-65551.131137
Cluster-65551.133781	Cluster-65551.94994				Cluster-65551.184635			Cluster-65551.88981						Cluster-65551.131139
Cluster-65551.133792	Cluster-65551.94997				Cluster-65551.184781			Cluster-65551.89112						Cluster-65551.131142
Cluster-65551.133800	Cluster-65551.95189				Cluster-65551.184893			Cluster-65551.89113						Cluster-65551.131159
Cluster-65551.133807	Cluster-65551.95429				Cluster-65551.185013			Cluster-65551.89194						Cluster-65551.131179
Cluster-65551.133813	Cluster-65551.95670				Cluster-65551.185208			Cluster-65551.89243						Cluster-65551.131182
Cluster-65551.133820	Cluster-65551.95727				Cluster-65551.185239			Cluster-65551.89270						Cluster-65551.131183
Cluster-65551.133821	Cluster-65551.95768				Cluster-65551.18539			Cluster-65551.89271						Cluster-65551.131225
Cluster-65551.133832	Cluster-65551.95893				Cluster-65551.185462			Cluster-65551.89322						Cluster-65551.131257
Cluster-65551.133878	Cluster-65551.96843				Cluster-65551.185564			Cluster-65551.89454						Cluster-65551.131284
Cluster-65551.133888	Cluster-65551.96875				Cluster-65551.185754			Cluster-65551.90111						Cluster-65551.131286
Cluster-65551.133919	Cluster-65551.96915				Cluster-65551.185815			Cluster-65551.90573						Cluster-65551.131287
Cluster-65551.133978	Cluster-65551.96940				Cluster-65551.185957			Cluster-65551.90688						Cluster-65551.131288
Cluster-65551.133979	Cluster-65551.97465				Cluster-65551.186026			Cluster-65551.90731						Cluster-65551.131309
Cluster-65551.133980	Cluster-65551.97609				Cluster-65551.186096			Cluster-65551.90780						Cluster-65551.131322
Cluster-65551.133981	Cluster-65551.97718				Cluster-65551.186549			Cluster-65551.91235						Cluster-65551.131366
Cluster-65551.133985	Cluster-65551.98112				Cluster-65551.186768			Cluster-65551.91573						Cluster-65551.131397
Cluster-65551.134011	Cluster-65551.98131				Cluster-65551.186769			Cluster-65551.91599						Cluster-65551.131408
Cluster-65551.134012	Cluster-65551.98139				Cluster-65551.186820			Cluster-65551.91982						Cluster-65551.131425
Cluster-65551.134015	Cluster-65551.98250				Cluster-65551.186981			Cluster-65551.92002						Cluster-65551.131448
Cluster-65551.134016	Cluster-65551.98494				Cluster-65551.187208			Cluster-65551.92018						Cluster-65551.131450
Cluster-65551.134028	Cluster-65551.98666				Cluster-65551.187310			Cluster-65551.92125						Cluster-65551.131460
Cluster-65551.134038	Cluster-65551.98719				Cluster-65551.187525			Cluster-65551.92617						Cluster-65551.131465
Cluster-65551.134046	Cluster-65551.98995				Cluster-65551.187618			Cluster-65551.92774						Cluster-65551.131480
Cluster-65551.134048	Cluster-65551.99161				Cluster-65551.187683			Cluster-65551.93027						Cluster-65551.131482
Cluster-65551.134051	Cluster-65551.99162				Cluster-65551.18832			Cluster-65551.93050						Cluster-65551.131487
Cluster-65551.134057	Cluster-65551.99264				Cluster-65551.188324			Cluster-65551.93302						Cluster-65551.131494
Cluster-65551.134061	Cluster-65551.99371				Cluster-65551.188715			Cluster-65551.93639						Cluster-65551.131508
Cluster-65551.134075	Cluster-65551.99511				Cluster-65551.188807			Cluster-65551.93645						Cluster-65551.131514
Cluster-65551.134083	Cluster-65551.99648				Cluster-65551.189218			Cluster-65551.93646						Cluster-65551.131521
Cluster-65551.134116	Cluster-66100.0				Cluster-65551.189478			Cluster-65551.93802						Cluster-65551.131530
Cluster-65551.134120	Cluster-66265.0				Cluster-65551.189696			Cluster-65551.93871						Cluster-65551.131576
Cluster-65551.134125	Cluster-66777.0				Cluster-65551.189896			Cluster-65551.93952						Cluster-65551.131590
Cluster-65551.134156	Cluster-66833.0				Cluster-65551.189992			Cluster-65551.93953						Cluster-65551.131612
Cluster-65551.134162	Cluster-67372.0				Cluster-65551.190168			Cluster-65551.94018						Cluster-65551.131630
Cluster-65551.134209	Cluster-67738.0				Cluster-65551.190692			Cluster-65551.94984						Cluster-65551.131638
Cluster-65551.134228	Cluster-67739.1				Cluster-65551.190696			Cluster-65551.95054						Cluster-65551.131646
Cluster-65551.134236	Cluster-67828.0				Cluster-65551.1909			Cluster-65551.95063						Cluster-65551.131653
Cluster-65551.134240	Cluster-67911.0				Cluster-65551.190969			Cluster-65551.95622						Cluster-65551.131661
Cluster-65551.134242	Cluster-67958.0				Cluster-65551.191286			Cluster-65551.95773						Cluster-65551.131669
Cluster-65551.134255	Cluster-68625.0				Cluster-65551.191376			Cluster-65551.96108						Cluster-65551.131671
Cluster-65551.134261	Cluster-69216.0				Cluster-65551.191668			Cluster-65551.96272						Cluster-65551.131690
Cluster-65551.134269	Cluster-69339.1				Cluster-65551.191706			Cluster-65551.96339						Cluster-65551.131704
Cluster-65551.134273	Cluster-70249.1				Cluster-65551.191916			Cluster-65551.96618						Cluster-65551.131706
Cluster-65551.134277	Cluster-70289.0				Cluster-65551.192116			Cluster-65551.96914						Cluster-65551.131709
Cluster-65551.134294	Cluster-70386.0				Cluster-65551.192463			Cluster-65551.97027						Cluster-65551.131759
Cluster-65551.134304	Cluster-70607.0				Cluster-65551.192959			Cluster-65551.97313						Cluster-65551.131769
Cluster-65551.134310	Cluster-70612.0				Cluster-65551.193405			Cluster-65551.97532						Cluster-65551.131787
Cluster-65551.134338	Cluster-70676.0				Cluster-65551.193759			Cluster-65551.98566						Cluster-65551.131804
Cluster-65551.134444	Cluster-71860.0				Cluster-65551.193889			Cluster-65551.98787						Cluster-65551.131830
Cluster-65551.134485	Cluster-75175.0				Cluster-65551.194045			Cluster-65551.99098						Cluster-65551.131833
Cluster-65551.134510	Cluster-75510.0				Cluster-65551.195471			Cluster-65551.99452						Cluster-65551.131849
Cluster-65551.134532	Cluster-76278.0				Cluster-65551.195538			Cluster-76536.0						Cluster-65551.131873
Cluster-65551.134560	Cluster-76737.0				Cluster-65551.195655			Cluster-94151.0						Cluster-65551.131901
Cluster-65551.134593	Cluster-76920.0				Cluster-65551.196									Cluster-65551.131907
Cluster-65551.134651	Cluster-77086.0				Cluster-65551.196137									Cluster-65551.131937
Cluster-65551.134654	Cluster-78332.0				Cluster-65551.197									Cluster-65551.131946
Cluster-65551.134656	Cluster-78680.0				Cluster-65551.19771									Cluster-65551.131968
Cluster-65551.134659	Cluster-78848.0				Cluster-65551.198499									Cluster-65551.131973
Cluster-65551.134665	Cluster-79502.0				Cluster-65551.198778									Cluster-65551.131987
Cluster-65551.134705	Cluster-79590.0				Cluster-65551.19886									Cluster-65551.131994
Cluster-65551.134709	Cluster-80330.0				Cluster-65551.199103									Cluster-65551.132010
Cluster-65551.134720	Cluster-80441.0				Cluster-65551.199193									Cluster-65551.132091
Cluster-65551.134736	Cluster-80511.0				Cluster-65551.199280									Cluster-65551.132146
Cluster-65551.134740	Cluster-81502.0				Cluster-65551.199914									Cluster-65551.132162
Cluster-65551.134748	Cluster-81837.1				Cluster-65551.199916									Cluster-65551.132173
Cluster-65551.134758	Cluster-81837.2				Cluster-65551.20000									Cluster-65551.132176
Cluster-65551.134827	Cluster-83051.0				Cluster-65551.20001									Cluster-65551.132177
Cluster-65551.134851	Cluster-83145.0				Cluster-65551.200126									Cluster-65551.132242
Cluster-65551.134852	Cluster-84919.0				Cluster-65551.200153									Cluster-65551.132260
Cluster-65551.134854	Cluster-85488.0				Cluster-65551.200742									Cluster-65551.132262
Cluster-65551.134865	Cluster-85607.0				Cluster-65551.201046									Cluster-65551.132263
Cluster-65551.134872	Cluster-85953.0				Cluster-65551.201956									Cluster-65551.132266
Cluster-65551.134877	Cluster-86008.0				Cluster-65551.202260									Cluster-65551.132272
Cluster-65551.134908	Cluster-86071.1				Cluster-65551.202273									Cluster-65551.132278
Cluster-65551.134936	Cluster-86571.0				Cluster-65551.202378									Cluster-65551.132299
Cluster-65551.134952	Cluster-86612.0				Cluster-65551.202381									Cluster-65551.132310
Cluster-65551.134954	Cluster-86781.0				Cluster-65551.202488									Cluster-65551.132333
Cluster-65551.135008	Cluster-86872.0				Cluster-65551.202494									Cluster-65551.132334
Cluster-65551.135015	Cluster-86992.0				Cluster-65551.202632									Cluster-65551.132340
Cluster-65551.135054	Cluster-87371.0				Cluster-65551.202640									Cluster-65551.132351
Cluster-65551.135068	Cluster-87536.0				Cluster-65551.20265									Cluster-65551.132364
Cluster-65551.135106	Cluster-87653.1				Cluster-65551.202655									Cluster-65551.132384
Cluster-65551.135111	Cluster-87697.0				Cluster-65551.202658									Cluster-65551.132409
Cluster-65551.135122	Cluster-87706.0				Cluster-65551.202661									Cluster-65551.132432
Cluster-65551.1352	Cluster-88581.0				Cluster-65551.202712									Cluster-65551.132472
Cluster-65551.135210	Cluster-89046.0				Cluster-65551.202715									Cluster-65551.132482
Cluster-65551.135211	Cluster-89053.0				Cluster-65551.20274									Cluster-65551.132511
Cluster-65551.135214	Cluster-89160.0				Cluster-65551.202799									Cluster-65551.132512
Cluster-65551.135216	Cluster-89214.0				Cluster-65551.202848									Cluster-65551.132534
Cluster-65551.135222	Cluster-89409.0				Cluster-65551.202948									Cluster-65551.132541
Cluster-65551.135230	Cluster-89867.0				Cluster-65551.203040									Cluster-65551.132584
Cluster-65551.135235	Cluster-89886.0				Cluster-65551.203134									Cluster-65551.132597
Cluster-65551.13524	Cluster-90544.2				Cluster-65551.203375									Cluster-65551.132602
Cluster-65551.135240	Cluster-90596.0				Cluster-65551.203404									Cluster-65551.132643
Cluster-65551.135250	Cluster-90825.0				Cluster-65551.203624									Cluster-65551.132686
Cluster-65551.135272	Cluster-90903.0				Cluster-65551.203632									Cluster-65551.132717
Cluster-65551.135285	Cluster-90967.0				Cluster-65551.203694									Cluster-65551.132749
Cluster-65551.135291	Cluster-91278.0				Cluster-65551.203737									Cluster-65551.132750
Cluster-65551.135298	Cluster-91339.0				Cluster-65551.203751									Cluster-65551.132756
Cluster-65551.135312	Cluster-91921.1				Cluster-65551.203769									Cluster-65551.132759
Cluster-65551.135314	Cluster-94186.0				Cluster-65551.203802									Cluster-65551.132762
Cluster-65551.135332	Cluster-95022.0				Cluster-65551.203856									Cluster-65551.132763
Cluster-65551.135352	Cluster-96175.0				Cluster-65551.204025									Cluster-65551.132782
Cluster-65551.135408	Cluster-96453.0				Cluster-65551.204128									Cluster-65551.132785
Cluster-65551.135413	Cluster-96964.0				Cluster-65551.204132									Cluster-65551.132810
Cluster-65551.135442	Cluster-96971.0				Cluster-65551.204136									Cluster-65551.132821
Cluster-65551.135450	Cluster-97637.0				Cluster-65551.204373									Cluster-65551.132834
Cluster-65551.135481	Cluster-98339.0				Cluster-65551.204374									Cluster-65551.132861
Cluster-65551.135508	Cluster-98389.0				Cluster-65551.204417									Cluster-65551.132862
Cluster-65551.135515					Cluster-65551.204451									Cluster-65551.132881
Cluster-65551.135520					Cluster-65551.204459									Cluster-65551.132942
Cluster-65551.135523					Cluster-65551.204469									Cluster-65551.133016
Cluster-65551.135539					Cluster-65551.204475									Cluster-65551.133019
Cluster-65551.135542					Cluster-65551.204526									Cluster-65551.133020
Cluster-65551.135549					Cluster-65551.204545									Cluster-65551.133058
Cluster-65551.135577					Cluster-65551.2046									Cluster-65551.133090
Cluster-65551.135591					Cluster-65551.20461									Cluster-65551.133109
Cluster-65551.135651					Cluster-65551.204660									Cluster-65551.133122
Cluster-65551.135664					Cluster-65551.204753									Cluster-65551.133133
Cluster-65551.135673					Cluster-65551.204758									Cluster-65551.133134
Cluster-65551.135684					Cluster-65551.204844									Cluster-65551.133165
Cluster-65551.135705					Cluster-65551.204847									Cluster-65551.133166
Cluster-65551.135729					Cluster-65551.204848									Cluster-65551.133168
Cluster-65551.135733					Cluster-65551.204885									Cluster-65551.133172
Cluster-65551.135750					Cluster-65551.204899									Cluster-65551.133210
Cluster-65551.135760					Cluster-65551.204979									Cluster-65551.133223
Cluster-65551.135770					Cluster-65551.205031									Cluster-65551.133235
Cluster-65551.135799					Cluster-65551.205042									Cluster-65551.133247
Cluster-65551.135812					Cluster-65551.20508									Cluster-65551.133260
Cluster-65551.135834					Cluster-65551.205084									Cluster-65551.133341
Cluster-65551.135840					Cluster-65551.205132									Cluster-65551.133411
Cluster-65551.135892					Cluster-65551.205228									Cluster-65551.133478
Cluster-65551.135937					Cluster-65551.205255									Cluster-65551.133485
Cluster-65551.135971					Cluster-65551.20528									Cluster-65551.133506
Cluster-65551.136001					Cluster-65551.205299									Cluster-65551.133514
Cluster-65551.136057					Cluster-65551.205356									Cluster-65551.133518
Cluster-65551.136067					Cluster-65551.205361									Cluster-65551.133527
Cluster-65551.136083					Cluster-65551.205403									Cluster-65551.133533
Cluster-65551.136092					Cluster-65551.205416									Cluster-65551.133573
Cluster-65551.136145					Cluster-65551.205493									Cluster-65551.133605
Cluster-65551.136160					Cluster-65551.205524									Cluster-65551.133628
Cluster-65551.136199					Cluster-65551.205555									Cluster-65551.133636
Cluster-65551.136201					Cluster-65551.205602									Cluster-65551.133656
Cluster-65551.136231					Cluster-65551.205631									Cluster-65551.133661
Cluster-65551.136258					Cluster-65551.205675									Cluster-65551.133673
Cluster-65551.136268					Cluster-65551.205682									Cluster-65551.133687
Cluster-65551.136277					Cluster-65551.205716									Cluster-65551.133700
Cluster-65551.136302					Cluster-65551.205730									Cluster-65551.133720
Cluster-65551.136304					Cluster-65551.205788									Cluster-65551.133721
Cluster-65551.136306					Cluster-65551.205815									Cluster-65551.133727
Cluster-65551.136309					Cluster-65551.205868									Cluster-65551.133732
Cluster-65551.136346					Cluster-65551.205876									Cluster-65551.133747
Cluster-65551.136381					Cluster-65551.205951									Cluster-65551.133768
Cluster-65551.136398					Cluster-65551.206026									Cluster-65551.133769
Cluster-65551.136402					Cluster-65551.206035									Cluster-65551.133771
Cluster-65551.136404					Cluster-65551.206064									Cluster-65551.133799
Cluster-65551.136409					Cluster-65551.20667									Cluster-65551.133815
Cluster-65551.136428					Cluster-65551.20680									Cluster-65551.133851
Cluster-65551.136430					Cluster-65551.20681									Cluster-65551.133881
Cluster-65551.136464					Cluster-65551.20697									Cluster-65551.133900
Cluster-65551.136477					Cluster-65551.20703									Cluster-65551.133901
Cluster-65551.136498					Cluster-65551.20790									Cluster-65551.133910
Cluster-65551.136525					Cluster-65551.20797									Cluster-65551.133937
Cluster-65551.136532					Cluster-65551.20851									Cluster-65551.133938
Cluster-65551.136592					Cluster-65551.20859									Cluster-65551.133955
Cluster-65551.13660					Cluster-65551.20899									Cluster-65551.133960
Cluster-65551.136653					Cluster-65551.20921									Cluster-65551.133970
Cluster-65551.136660					Cluster-65551.21255									Cluster-65551.133973
Cluster-65551.136661					Cluster-65551.21295									Cluster-65551.133992
Cluster-65551.136672					Cluster-65551.21371									Cluster-65551.134005
Cluster-65551.136736					Cluster-65551.2141									Cluster-65551.134023
Cluster-65551.136748					Cluster-65551.21411									Cluster-65551.134037
Cluster-65551.136781					Cluster-65551.21456									Cluster-65551.134040
Cluster-65551.136793					Cluster-65551.21478									Cluster-65551.134052
Cluster-65551.136809					Cluster-65551.2152									Cluster-65551.134073
Cluster-65551.136873					Cluster-65551.21535									Cluster-65551.134102
Cluster-65551.136934					Cluster-65551.21565									Cluster-65551.134114
Cluster-65551.136944					Cluster-65551.21860									Cluster-65551.134115
Cluster-65551.136950					Cluster-65551.21903									Cluster-65551.134126
Cluster-65551.136986					Cluster-65551.21921									Cluster-65551.134127
Cluster-65551.136989					Cluster-65551.21976									Cluster-65551.134129
Cluster-65551.136999					Cluster-65551.22007									Cluster-65551.134134
Cluster-65551.137040					Cluster-65551.22039									Cluster-65551.134171
Cluster-65551.137047					Cluster-65551.22049									Cluster-65551.134199
Cluster-65551.137075					Cluster-65551.22113									Cluster-65551.134232
Cluster-65551.137176					Cluster-65551.2214									Cluster-65551.134275
Cluster-65551.137177					Cluster-65551.2215									Cluster-65551.134295
Cluster-65551.137196					Cluster-65551.22173									Cluster-65551.134305
Cluster-65551.137245					Cluster-65551.22210									Cluster-65551.134312
Cluster-65551.137285					Cluster-65551.22252									Cluster-65551.134349
Cluster-65551.137290					Cluster-65551.22324									Cluster-65551.134356
Cluster-65551.137296					Cluster-65551.2233									Cluster-65551.134421
Cluster-65551.137297					Cluster-65551.22463									Cluster-65551.134447
Cluster-65551.137321					Cluster-65551.22487									Cluster-65551.134456
Cluster-65551.137323					Cluster-65551.22661									Cluster-65551.134457
Cluster-65551.137345					Cluster-65551.22735									Cluster-65551.134479
Cluster-65551.137363					Cluster-65551.22754									Cluster-65551.134483
Cluster-65551.137367					Cluster-65551.228									Cluster-65551.134522
Cluster-65551.137378					Cluster-65551.22868									Cluster-65551.134528
Cluster-65551.137380					Cluster-65551.22933									Cluster-65551.134536
Cluster-65551.137389					Cluster-65551.22944									Cluster-65551.134537
Cluster-65551.137399					Cluster-65551.22997									Cluster-65551.134549
Cluster-65551.137403					Cluster-65551.2303									Cluster-65551.134561
Cluster-65551.137407					Cluster-65551.23040									Cluster-65551.134579
Cluster-65551.137458					Cluster-65551.23073									Cluster-65551.134585
Cluster-65551.13748					Cluster-65551.23122									Cluster-65551.134604
Cluster-65551.137491					Cluster-65551.23199									Cluster-65551.134626
Cluster-65551.137509					Cluster-65551.23200									Cluster-65551.134640
Cluster-65551.137533					Cluster-65551.23292									Cluster-65551.134641
Cluster-65551.137564					Cluster-65551.2335									Cluster-65551.134667
Cluster-65551.137570					Cluster-65551.23475									Cluster-65551.134676
Cluster-65551.137580					Cluster-65551.23559									Cluster-65551.134687
Cluster-65551.137591					Cluster-65551.236									Cluster-65551.134715
Cluster-65551.137595					Cluster-65551.23717									Cluster-65551.134717
Cluster-65551.137611					Cluster-65551.23773									Cluster-65551.134744
Cluster-65551.137612					Cluster-65551.2379									Cluster-65551.134756
Cluster-65551.137613					Cluster-65551.23895									Cluster-65551.134759
Cluster-65551.137670					Cluster-65551.2390									Cluster-65551.134763
Cluster-65551.137673					Cluster-65551.23907									Cluster-65551.134795
Cluster-65551.137694					Cluster-65551.24180									Cluster-65551.134802
Cluster-65551.137704					Cluster-65551.24244									Cluster-65551.134845
Cluster-65551.137716					Cluster-65551.24257									Cluster-65551.134861
Cluster-65551.137726					Cluster-65551.24278									Cluster-65551.134878
Cluster-65551.137736					Cluster-65551.2434									Cluster-65551.134883
Cluster-65551.137745					Cluster-65551.24392									Cluster-65551.134888
Cluster-65551.137780					Cluster-65551.24404									Cluster-65551.134901
Cluster-65551.137836					Cluster-65551.24475									Cluster-65551.134946
Cluster-65551.137837					Cluster-65551.24485									Cluster-65551.134949
Cluster-65551.137931					Cluster-65551.24554									Cluster-65551.134961
Cluster-65551.137946					Cluster-65551.24687									Cluster-65551.134977
Cluster-65551.137950					Cluster-65551.24694									Cluster-65551.134981
Cluster-65551.137952					Cluster-65551.24722									Cluster-65551.134999
Cluster-65551.138015					Cluster-65551.24745									Cluster-65551.135014
Cluster-65551.138042					Cluster-65551.24782									Cluster-65551.135022
Cluster-65551.138044					Cluster-65551.24803									Cluster-65551.135032
Cluster-65551.138046					Cluster-65551.24845									Cluster-65551.135051
Cluster-65551.138078					Cluster-65551.2508									Cluster-65551.135073
Cluster-65551.138091					Cluster-65551.25115									Cluster-65551.135078
Cluster-65551.138138					Cluster-65551.25159									Cluster-65551.135108
Cluster-65551.138170					Cluster-65551.25361									Cluster-65551.135112
Cluster-65551.138213					Cluster-65551.25491									Cluster-65551.135130
Cluster-65551.138231					Cluster-65551.25552									Cluster-65551.135157
Cluster-65551.138233					Cluster-65551.25748									Cluster-65551.135158
Cluster-65551.138239					Cluster-65551.25871									Cluster-65551.135175
Cluster-65551.138266					Cluster-65551.25925									Cluster-65551.135186
Cluster-65551.138296					Cluster-65551.25950									Cluster-65551.135198
Cluster-65551.138354					Cluster-65551.25965									Cluster-65551.135203
Cluster-65551.138366					Cluster-65551.25994									Cluster-65551.135205
Cluster-65551.138376					Cluster-65551.26025									Cluster-65551.135206
Cluster-65551.138439					Cluster-65551.2614									Cluster-65551.135207
Cluster-65551.138474					Cluster-65551.26260									Cluster-65551.135212
Cluster-65551.138488					Cluster-65551.2628									Cluster-65551.135253
Cluster-65551.138491					Cluster-65551.26292									Cluster-65551.135294
Cluster-65551.138519					Cluster-65551.26306									Cluster-65551.135321
Cluster-65551.138523					Cluster-65551.26309									Cluster-65551.135328
Cluster-65551.138574					Cluster-65551.26427									Cluster-65551.135341
Cluster-65551.138599					Cluster-65551.26469									Cluster-65551.135367
Cluster-65551.138603					Cluster-65551.26586									Cluster-65551.135391
Cluster-65551.138653					Cluster-65551.26587									Cluster-65551.135452
Cluster-65551.138738					Cluster-65551.26588									Cluster-65551.135454
Cluster-65551.138753					Cluster-65551.26605									Cluster-65551.135459
Cluster-65551.138767					Cluster-65551.2662									Cluster-65551.135475
Cluster-65551.138778					Cluster-65551.26703									Cluster-65551.135498
Cluster-65551.138816					Cluster-65551.26726									Cluster-65551.135533
Cluster-65551.138843					Cluster-65551.26748									Cluster-65551.135550
Cluster-65551.138850					Cluster-65551.26788									Cluster-65551.135572
Cluster-65551.138857					Cluster-65551.26969									Cluster-65551.135594
Cluster-65551.138861					Cluster-65551.270									Cluster-65551.135596
Cluster-65551.138869					Cluster-65551.27049									Cluster-65551.135602
Cluster-65551.138989					Cluster-65551.27162									Cluster-65551.135616
Cluster-65551.139003					Cluster-65551.27239									Cluster-65551.135662
Cluster-65551.139006					Cluster-65551.27272									Cluster-65551.135683
Cluster-65551.139021					Cluster-65551.27360									Cluster-65551.135696
Cluster-65551.139073					Cluster-65551.27407									Cluster-65551.135718
Cluster-65551.139127					Cluster-65551.27642									Cluster-65551.135734
Cluster-65551.139167					Cluster-65551.2766									Cluster-65551.135756
Cluster-65551.139175					Cluster-65551.27663									Cluster-65551.135776
Cluster-65551.139181					Cluster-65551.27749									Cluster-65551.13580
Cluster-65551.139196					Cluster-65551.27786									Cluster-65551.135816
Cluster-65551.139200					Cluster-65551.27847									Cluster-65551.135880
Cluster-65551.139236					Cluster-65551.27903									Cluster-65551.135882
Cluster-65551.139254					Cluster-65551.27921									Cluster-65551.135883
Cluster-65551.139260					Cluster-65551.27937									Cluster-65551.135902
Cluster-65551.139278					Cluster-65551.28008									Cluster-65551.135961
Cluster-65551.139303					Cluster-65551.28017									Cluster-65551.135965
Cluster-65551.139316					Cluster-65551.28076									Cluster-65551.135988
Cluster-65551.139319					Cluster-65551.28092									Cluster-65551.136014
Cluster-65551.139321					Cluster-65551.2812									Cluster-65551.136016
Cluster-65551.139346					Cluster-65551.28155									Cluster-65551.136021
Cluster-65551.139373					Cluster-65551.28166									Cluster-65551.136022
Cluster-65551.139410					Cluster-65551.2823									Cluster-65551.136031
Cluster-65551.139424					Cluster-65551.28308									Cluster-65551.136071
Cluster-65551.139431					Cluster-65551.28309									Cluster-65551.136073
Cluster-65551.139436					Cluster-65551.28316									Cluster-65551.136074
Cluster-65551.139468					Cluster-65551.28350									Cluster-65551.136078
Cluster-65551.139519					Cluster-65551.28388									Cluster-65551.136121
Cluster-65551.139524					Cluster-65551.28428									Cluster-65551.136187
Cluster-65551.139527					Cluster-65551.28452									Cluster-65551.136195
Cluster-65551.139577					Cluster-65551.2851									Cluster-65551.136200
Cluster-65551.139596					Cluster-65551.2852									Cluster-65551.136239
Cluster-65551.139604					Cluster-65551.2853									Cluster-65551.136308
Cluster-65551.139610					Cluster-65551.28638									Cluster-65551.136320
Cluster-65551.139624					Cluster-65551.28801									Cluster-65551.136326
Cluster-65551.139627					Cluster-65551.2883									Cluster-65551.136330
Cluster-65551.139662					Cluster-65551.28864									Cluster-65551.136332
Cluster-65551.139693					Cluster-65551.28971									Cluster-65551.136336
Cluster-65551.139710					Cluster-65551.29036									Cluster-65551.136362
Cluster-65551.13972					Cluster-65551.29081									Cluster-65551.136408
Cluster-65551.139743					Cluster-65551.2911									Cluster-65551.136420
Cluster-65551.139776					Cluster-65551.29123									Cluster-65551.136421
Cluster-65551.139803					Cluster-65551.29188									Cluster-65551.136445
Cluster-65551.139804					Cluster-65551.2924									Cluster-65551.136447
Cluster-65551.139805					Cluster-65551.29302									Cluster-65551.136457
Cluster-65551.139818					Cluster-65551.29324									Cluster-65551.136463
Cluster-65551.139841					Cluster-65551.29337									Cluster-65551.136472
Cluster-65551.139861					Cluster-65551.29338									Cluster-65551.136507
Cluster-65551.139917					Cluster-65551.29339									Cluster-65551.136515
Cluster-65551.139941					Cluster-65551.29346									Cluster-65551.136524
Cluster-65551.139952					Cluster-65551.29351									Cluster-65551.136535
Cluster-65551.139968					Cluster-65551.29481									Cluster-65551.136545
Cluster-65551.139988					Cluster-65551.29586									Cluster-65551.136570
Cluster-65551.140001					Cluster-65551.29720									Cluster-65551.136588
Cluster-65551.140030					Cluster-65551.29749									Cluster-65551.136595
Cluster-65551.140054					Cluster-65551.29756									Cluster-65551.1366
Cluster-65551.140064					Cluster-65551.29770									Cluster-65551.136607
Cluster-65551.140069					Cluster-65551.29776									Cluster-65551.136609
Cluster-65551.14009					Cluster-65551.29791									Cluster-65551.136610
Cluster-65551.140102					Cluster-65551.29820									Cluster-65551.136613
Cluster-65551.140103					Cluster-65551.29850									Cluster-65551.136614
Cluster-65551.140252					Cluster-65551.29909									Cluster-65551.136616
Cluster-65551.140373					Cluster-65551.29948									Cluster-65551.136621
Cluster-65551.140389					Cluster-65551.30151									Cluster-65551.136644
Cluster-65551.140391					Cluster-65551.30175									Cluster-65551.136645
Cluster-65551.140420					Cluster-65551.30176									Cluster-65551.136659
Cluster-65551.140428					Cluster-65551.3021									Cluster-65551.136665
Cluster-65551.140450					Cluster-65551.30260									Cluster-65551.136669
Cluster-65551.140465					Cluster-65551.30308									Cluster-65551.136707
Cluster-65551.140469					Cluster-65551.30398									Cluster-65551.136710
Cluster-65551.140483					Cluster-65551.30477									Cluster-65551.136718
Cluster-65551.140508					Cluster-65551.30478									Cluster-65551.136719
Cluster-65551.140560					Cluster-65551.30506									Cluster-65551.136720
Cluster-65551.140574					Cluster-65551.30589									Cluster-65551.136727
Cluster-65551.140644					Cluster-65551.30612									Cluster-65551.136738
Cluster-65551.140659					Cluster-65551.30709									Cluster-65551.136758
Cluster-65551.140669					Cluster-65551.3071									Cluster-65551.136778
Cluster-65551.140755					Cluster-65551.30766									Cluster-65551.136784
Cluster-65551.140799					Cluster-65551.30852									Cluster-65551.136792
Cluster-65551.140816					Cluster-65551.30854									Cluster-65551.136795
Cluster-65551.140837					Cluster-65551.30956									Cluster-65551.136840
Cluster-65551.140879					Cluster-65551.30967									Cluster-65551.136842
Cluster-65551.140907					Cluster-65551.30988									Cluster-65551.136877
Cluster-65551.140925					Cluster-65551.30997									Cluster-65551.136884
Cluster-65551.141034					Cluster-65551.3105									Cluster-65551.136888
Cluster-65551.141049					Cluster-65551.31160									Cluster-65551.136894
Cluster-65551.141051					Cluster-65551.31183									Cluster-65551.136908
Cluster-65551.141056					Cluster-65551.3122									Cluster-65551.136909
Cluster-65551.141057					Cluster-65551.31572									Cluster-65551.136936
Cluster-65551.141061					Cluster-65551.31785									Cluster-65551.136943
Cluster-65551.141115					Cluster-65551.31827									Cluster-65551.136971
Cluster-65551.141117					Cluster-65551.31864									Cluster-65551.136984
Cluster-65551.141127					Cluster-65551.31976									Cluster-65551.137005
Cluster-65551.141206					Cluster-65551.32028									Cluster-65551.137006
Cluster-65551.141222					Cluster-65551.32030									Cluster-65551.137015
Cluster-65551.141277					Cluster-65551.32195									Cluster-65551.137020
Cluster-65551.141280					Cluster-65551.32236									Cluster-65551.137064
Cluster-65551.141312					Cluster-65551.32241									Cluster-65551.137110
Cluster-65551.141349					Cluster-65551.32268									Cluster-65551.137117
Cluster-65551.141364					Cluster-65551.3227									Cluster-65551.137138
Cluster-65551.141395					Cluster-65551.32296									Cluster-65551.137144
Cluster-65551.141400					Cluster-65551.32297									Cluster-65551.137146
Cluster-65551.141417					Cluster-65551.3237									Cluster-65551.137166
Cluster-65551.141434					Cluster-65551.32377									Cluster-65551.137168
Cluster-65551.141445					Cluster-65551.32554									Cluster-65551.137206
Cluster-65551.141466					Cluster-65551.32585									Cluster-65551.137211
Cluster-65551.141468					Cluster-65551.32620									Cluster-65551.137295
Cluster-65551.141578					Cluster-65551.32664									Cluster-65551.137314
Cluster-65551.141755					Cluster-65551.32675									Cluster-65551.137317
Cluster-65551.141762					Cluster-65551.32840									Cluster-65551.137318
Cluster-65551.141780					Cluster-65551.32951									Cluster-65551.137322
Cluster-65551.141807					Cluster-65551.32967									Cluster-65551.13734
Cluster-65551.141830					Cluster-65551.33059									Cluster-65551.137368
Cluster-65551.141848					Cluster-65551.331									Cluster-65551.137390
Cluster-65551.141849					Cluster-65551.33111									Cluster-65551.137391
Cluster-65551.141878					Cluster-65551.33152									Cluster-65551.137398
Cluster-65551.141879					Cluster-65551.33209									Cluster-65551.137416
Cluster-65551.141910					Cluster-65551.33226									Cluster-65551.137417
Cluster-65551.141957					Cluster-65551.33281									Cluster-65551.137465
Cluster-65551.141959					Cluster-65551.33364									Cluster-65551.137529
Cluster-65551.142011					Cluster-65551.33365									Cluster-65551.137534
Cluster-65551.142014					Cluster-65551.33385									Cluster-65551.137548
Cluster-65551.142091					Cluster-65551.3339									Cluster-65551.137583
Cluster-65551.142132					Cluster-65551.33417									Cluster-65551.137593
Cluster-65551.142140					Cluster-65551.33439									Cluster-65551.137620
Cluster-65551.142198					Cluster-65551.33444									Cluster-65551.137663
Cluster-65551.142223					Cluster-65551.33486									Cluster-65551.137674
Cluster-65551.142255					Cluster-65551.33717									Cluster-65551.137732
Cluster-65551.142287					Cluster-65551.3387									Cluster-65551.137754
Cluster-65551.14230					Cluster-65551.33931									Cluster-65551.137784
Cluster-65551.142324					Cluster-65551.34016									Cluster-65551.137818
Cluster-65551.142329					Cluster-65551.3431									Cluster-65551.137844
Cluster-65551.142379					Cluster-65551.34537									Cluster-65551.137860
Cluster-65551.142393					Cluster-65551.3527									Cluster-65551.137871
Cluster-65551.142422					Cluster-65551.35306									Cluster-65551.137874
Cluster-65551.142434					Cluster-65551.35398									Cluster-65551.137905
Cluster-65551.142458					Cluster-65551.3581									Cluster-65551.137906
Cluster-65551.142503					Cluster-65551.3583									Cluster-65551.137911
Cluster-65551.142528					Cluster-65551.36008									Cluster-65551.137913
Cluster-65551.142529					Cluster-65551.3601									Cluster-65551.137928
Cluster-65551.142532					Cluster-65551.36011									Cluster-65551.137932
Cluster-65551.142536					Cluster-65551.36031									Cluster-65551.137964
Cluster-65551.142551					Cluster-65551.3627									Cluster-65551.137983
Cluster-65551.142557					Cluster-65551.36374									Cluster-65551.138004
Cluster-65551.142578					Cluster-65551.3649									Cluster-65551.138009
Cluster-65551.142582					Cluster-65551.3683									Cluster-65551.138010
Cluster-65551.142586					Cluster-65551.37121									Cluster-65551.138019
Cluster-65551.142646					Cluster-65551.37383									Cluster-65551.138057
Cluster-65551.142662					Cluster-65551.37385									Cluster-65551.138059
Cluster-65551.142700					Cluster-65551.3745									Cluster-65551.138062
Cluster-65551.142760					Cluster-65551.37491									Cluster-65551.138090
Cluster-65551.142770					Cluster-65551.37653									Cluster-65551.138115
Cluster-65551.142804					Cluster-65551.37654									Cluster-65551.138118
Cluster-65551.142888					Cluster-65551.38439									Cluster-65551.138169
Cluster-65551.142926					Cluster-65551.38508									Cluster-65551.138173
Cluster-65551.14293					Cluster-65551.38567									Cluster-65551.138177
Cluster-65551.142935					Cluster-65551.38625									Cluster-65551.138180
Cluster-65551.142964					Cluster-65551.38945									Cluster-65551.138204
Cluster-65551.143082					Cluster-65551.39010									Cluster-65551.138236
Cluster-65551.143113					Cluster-65551.39033									Cluster-65551.138256
Cluster-65551.143118					Cluster-65551.39303									Cluster-65551.138263
Cluster-65551.143129					Cluster-65551.39398									Cluster-65551.138265
Cluster-65551.143146					Cluster-65551.39557									Cluster-65551.138267
Cluster-65551.143151					Cluster-65551.3964									Cluster-65551.138303
Cluster-65551.143202					Cluster-65551.40363									Cluster-65551.138319
Cluster-65551.143226					Cluster-65551.40518									Cluster-65551.138333
Cluster-65551.143247					Cluster-65551.40619									Cluster-65551.138341
Cluster-65551.143298					Cluster-65551.40784									Cluster-65551.138365
Cluster-65551.14332					Cluster-65551.40829									Cluster-65551.138400
Cluster-65551.143325					Cluster-65551.4110									Cluster-65551.138468
Cluster-65551.143334					Cluster-65551.41245									Cluster-65551.138470
Cluster-65551.143380					Cluster-65551.423									Cluster-65551.138472
Cluster-65551.143392					Cluster-65551.4248									Cluster-65551.138482
Cluster-65551.143408					Cluster-65551.42562									Cluster-65551.138551
Cluster-65551.143435					Cluster-65551.43060									Cluster-65551.138572
Cluster-65551.143458					Cluster-65551.43193									Cluster-65551.138576
Cluster-65551.143460					Cluster-65551.43501									Cluster-65551.138588
Cluster-65551.143494					Cluster-65551.43607									Cluster-65551.138644
Cluster-65551.143506					Cluster-65551.43866									Cluster-65551.138664
Cluster-65551.143531					Cluster-65551.43953									Cluster-65551.138673
Cluster-65551.143588					Cluster-65551.4412									Cluster-65551.138741
Cluster-65551.143601					Cluster-65551.44326									Cluster-65551.138748
Cluster-65551.143603					Cluster-65551.44714									Cluster-65551.138769
Cluster-65551.143675					Cluster-65551.45015									Cluster-65551.138784
Cluster-65551.143740					Cluster-65551.45161									Cluster-65551.138803
Cluster-65551.143759					Cluster-65551.45307									Cluster-65551.138807
Cluster-65551.143760					Cluster-65551.45365									Cluster-65551.138814
Cluster-65551.143798					Cluster-65551.45367									Cluster-65551.138862
Cluster-65551.143809					Cluster-65551.45397									Cluster-65551.138870
Cluster-65551.143930					Cluster-65551.45546									Cluster-65551.138902
Cluster-65551.143999					Cluster-65551.45744									Cluster-65551.138924
Cluster-65551.144114					Cluster-65551.45779									Cluster-65551.138926
Cluster-65551.144121					Cluster-65551.45847									Cluster-65551.138945
Cluster-65551.144122					Cluster-65551.45920									Cluster-65551.138957
Cluster-65551.144127					Cluster-65551.46000									Cluster-65551.138964
Cluster-65551.144150					Cluster-65551.46060									Cluster-65551.138986
Cluster-65551.144191					Cluster-65551.46100									Cluster-65551.138987
Cluster-65551.144225					Cluster-65551.46171									Cluster-65551.139000
Cluster-65551.144226					Cluster-65551.46197									Cluster-65551.139056
Cluster-65551.144230					Cluster-65551.46214									Cluster-65551.139068
Cluster-65551.144239					Cluster-65551.46263									Cluster-65551.139069
Cluster-65551.144241					Cluster-65551.46278									Cluster-65551.139109
Cluster-65551.144305					Cluster-65551.46301									Cluster-65551.139110
Cluster-65551.144310					Cluster-65551.46384									Cluster-65551.139114
Cluster-65551.144317					Cluster-65551.46391									Cluster-65551.139116
Cluster-65551.144355					Cluster-65551.46438									Cluster-65551.139119
Cluster-65551.144362					Cluster-65551.46458									Cluster-65551.139132
Cluster-65551.144389					Cluster-65551.46478									Cluster-65551.139140
Cluster-65551.144393					Cluster-65551.46504									Cluster-65551.139146
Cluster-65551.144443					Cluster-65551.46505									Cluster-65551.139151
Cluster-65551.144448					Cluster-65551.46506									Cluster-65551.139154
Cluster-65551.144456					Cluster-65551.46525									Cluster-65551.139155
Cluster-65551.144528					Cluster-65551.46559									Cluster-65551.139157
Cluster-65551.144553					Cluster-65551.46625									Cluster-65551.139202
Cluster-65551.144556					Cluster-65551.46654									Cluster-65551.139206
Cluster-65551.144583					Cluster-65551.46772									Cluster-65551.139283
Cluster-65551.144692					Cluster-65551.46850									Cluster-65551.139294
Cluster-65551.144740					Cluster-65551.46966									Cluster-65551.139295
Cluster-65551.144743					Cluster-65551.46971									Cluster-65551.139391
Cluster-65551.144786					Cluster-65551.47010									Cluster-65551.139392
Cluster-65551.144867					Cluster-65551.47126									Cluster-65551.139393
Cluster-65551.144881					Cluster-65551.47218									Cluster-65551.139427
Cluster-65551.144899					Cluster-65551.47240									Cluster-65551.139440
Cluster-65551.144923					Cluster-65551.47321									Cluster-65551.139457
Cluster-65551.144945					Cluster-65551.47363									Cluster-65551.139462
Cluster-65551.144962					Cluster-65551.47374									Cluster-65551.139473
Cluster-65551.144968					Cluster-65551.47492									Cluster-65551.139482
Cluster-65551.144972					Cluster-65551.47572									Cluster-65551.139495
Cluster-65551.144974					Cluster-65551.47579									Cluster-65551.139526
Cluster-65551.145004					Cluster-65551.47610									Cluster-65551.139572
Cluster-65551.145055					Cluster-65551.47635									Cluster-65551.139589
Cluster-65551.145107					Cluster-65551.47653									Cluster-65551.139616
Cluster-65551.145179					Cluster-65551.47664									Cluster-65551.139643
Cluster-65551.145190					Cluster-65551.47700									Cluster-65551.139649
Cluster-65551.145199					Cluster-65551.47703									Cluster-65551.139671
Cluster-65551.14521					Cluster-65551.47704									Cluster-65551.139716
Cluster-65551.145279					Cluster-65551.47754									Cluster-65551.139742
Cluster-65551.145294					Cluster-65551.47792									Cluster-65551.139754
Cluster-65551.145350					Cluster-65551.478									Cluster-65551.139762
Cluster-65551.145461					Cluster-65551.47821									Cluster-65551.139768
Cluster-65551.145489					Cluster-65551.47890									Cluster-65551.139779
Cluster-65551.145508					Cluster-65551.47891									Cluster-65551.139781
Cluster-65551.145511					Cluster-65551.48020									Cluster-65551.139795
Cluster-65551.145515					Cluster-65551.48026									Cluster-65551.139809
Cluster-65551.145551					Cluster-65551.48044									Cluster-65551.139822
Cluster-65551.145573					Cluster-65551.48052									Cluster-65551.139844
Cluster-65551.145641					Cluster-65551.48099									Cluster-65551.139845
Cluster-65551.145642					Cluster-65551.48158									Cluster-65551.139880
Cluster-65551.145673					Cluster-65551.48176									Cluster-65551.139885
Cluster-65551.145690					Cluster-65551.48191									Cluster-65551.139898
Cluster-65551.145704					Cluster-65551.48256									Cluster-65551.139918
Cluster-65551.145706					Cluster-65551.48285									Cluster-65551.139924
Cluster-65551.145714					Cluster-65551.48290									Cluster-65551.139925
Cluster-65551.145768					Cluster-65551.48311									Cluster-65551.139953
Cluster-65551.145777					Cluster-65551.48321									Cluster-65551.139954
Cluster-65551.145844					Cluster-65551.48332									Cluster-65551.139962
Cluster-65551.145880					Cluster-65551.48371									Cluster-65551.139963
Cluster-65551.145885					Cluster-65551.48397									Cluster-65551.139964
Cluster-65551.145896					Cluster-65551.48538									Cluster-65551.140
Cluster-65551.145902					Cluster-65551.48559									Cluster-65551.140053
Cluster-65551.145918					Cluster-65551.48578									Cluster-65551.140098
Cluster-65551.145960					Cluster-65551.48587									Cluster-65551.140108
Cluster-65551.145984					Cluster-65551.48591									Cluster-65551.140151
Cluster-65551.145990					Cluster-65551.48592									Cluster-65551.140162
Cluster-65551.146013					Cluster-65551.48633									Cluster-65551.140166
[truncated: 3,111 more rows]

## Sheet: GO enrichment
Additional file 4_Table S3: Gene ontology enrichment cluster analysis of the unigenes transcribed by eight Fasciola gigantica lifecycle stages. Gene ontology enrichment carried out on GO terms from biological process and molecular function categories.
Where no value given for enrichment, no enrichment was observed.
C0 (5109 genes)				C1 (1574 genes)				C2 (1343 genes)				C3 (1076 genes)				C4 (1075 genes)				C5 (3082 genes)				C6 (724 genes)				C7 (93 genes)				C8 (1518 genes)				C9 (249 genes)				C10 (556 genes)				C11 (25 genes)				C12 (337 genes)
GO description	GO term	GO Category	Enrichment P ≤ 0.05	GO description	GO term	GO Category	Enrichment P ≤ 0.05	GO description	GO term	GO Category	Enrichment P ≤ 0.05	GO description	GO term	GO Category	Enrichment P ≤ 0.05	GO description	GO term	GO Category	Enrichment P ≤ 0.05	GO description	GO term	GO Category	Enrichment P ≤ 0.05	GO description	GO term	GO Category	Enrichment P ≤ 0.05	GO description	GO term	GO Category	Enrichment P ≤ 0.05	GO description	GO term	GO Category	Enrichment P ≤ 0.05	GO description	GO term	GO Category	Enrichment P ≤ 0.05	GO description	GO term	GO Category	Enrichment P ≤ 0.05	GO description	GO term	GO Category	Enrichment P ≤ 0.05	GO description	GO term
regulation of transcription, DNA-templated	GO:0006355	Biological Process	0.0315	transmembrane transport	GO:0055085	Biological Process	0.006791	regulation of transcription, DNA-templated	GO:0006355	Biological Process	2.82064e-05	oxidation-reduction process	GO:0055114	Biological Process	0.0043629	regulation of transcription, DNA-templated	GO:0006355	Biological Process		signal transduction	GO:0007165	Biological Process	0.0329	transmembrane transport	GO:0055085	Biological Process	0.0121	translation	GO:0006412	Biological Process		regulation of transcription, DNA-templated	GO:0006355	Biological Process	0.0003311	signal transduction	GO:0007165	Biological Process		G-protein coupled receptor signaling pathway	GO:0007186	Biological Process	0.003355	zinc ion binding	GO:0008270	Molecular Function	0.0302	regulation of transcription, DNA-templated	GO:0006355
oxidation-reduction process	GO:0055114	Biological Process	0.01125	intracellular signal transduction	GO:0035556	Biological Process	0.04569	proteolysis	GO:0006508	Biological Process	4.52404e-07	small GTPase mediated signal transduction	GO:0007264	Biological Process	0.03381	oxidation-reduction process	GO:0055114	Biological Process		transport	GO:0006810	Biological Process	0.0104	intracellular signal transduction	GO:0035556	Biological Process	3.34077e-06	ribosome biogenesis	GO:0042254	Biological Process		protein phosphorylation	GO:0006468	Biological Process	1.38548e-08	protein binding	GO:0005515	Molecular Function	8.8781e-06	DNA binding	GO:0003677	Molecular Function		protein binding	GO:0005515	Molecular Function		zinc ion binding	GO:0008270
intracellular protein transport	GO:0006886	Biological Process	0.000339	regulation of transcription, DNA-templated	GO:0006355	Biological Process		transmembrane transport	GO:0055085	Biological Process	3.59033e-06	regulation of transcription, DNA-templated	GO:0006355	Biological Process		protein phosphorylation	GO:0006468	Biological Process		proteolysis	GO:0006508	Biological Process	0.0153	G-protein coupled receptor signaling pathway	GO:0007186	Biological Process	0.0074465	regulation of transcription, DNA-templated	GO:0006355	Biological Process		DNA integration	GO:0015074	Biological Process	0.002005	ATP binding	GO:0005524	Molecular Function		protein binding	GO:0005515	Molecular Function		metal ion binding	GO:0046872	Molecular Function		protein binding	GO:0005515
vesicle-mediated transport	GO:0016192	Biological Process	0.000971	oxidation-reduction process	GO:0055114	Biological Process		signal transduction	GO:0007165	Biological Process	0.014104	signal transduction	GO:0007165	Biological Process		proteolysis	GO:0006508	Biological Process		transmembrane transport	GO:0055085	Biological Process	0.033	signal transduction	GO:0007165	Biological Process		proteolysis	GO:0006508	Biological Process		small GTPase mediated signal transduction	GO:0007264	Biological Process	0.009193													DNA binding	GO:0003677
DNA recombination	GO:0006310	Biological Process	0.000443	transport	GO:0006810	Biological Process		transport	GO:0006810	Biological Process	0.0094262	transmembrane transport	GO:0055085	Biological Process		signal transduction	GO:0007165	Biological Process		carbohydrate metabolic process	GO:0005975	Biological Process	0.0231	regulation of transcription, DNA-templated	GO:0006355	Biological Process		transport	GO:0006810	Biological Process		phosphorylation	GO:0016310	Biological Process	0.01492													ATP binding	GO:0005524
protein ubiquitination	GO:0016567	Biological Process	0.006073	signal transduction	GO:0007165	Biological Process		transcription, DNA-templated	GO:0006351	Biological Process	0.001495	metabolic process	GO:0008152	Biological Process		DNA replication	GO:0006260	Biological Process		ion transport	GO:0006811	Biological Process	0.02284	transport	GO:0006810	Biological Process		DNA integration	GO:0015074	Biological Process		serine family amino acid metabolic process	GO:0009069	Biological Process	0.000303
lipid metabolic process	GO:0006629	Biological Process	0.000169	metabolic process	GO:0008152	Biological Process		purine nucleobase metabolic process	GO:0006144	Biological Process	0.01985	transport	GO:0006810	Biological Process		protein binding	GO:0005515	Molecular Function		microtubule-based process	GO:0007017	Biological Process	0.0022	proteolysis	GO:0006508	Biological Process		positive regulation of apoptotic process	GO:0043065	Biological Process		protein ubiquitination	GO:0016567	Biological Process	0.0055
potassium ion transport	GO:0006813	Biological Process	0.0318	DNA replication	GO:0006260	Biological Process		oxidation-reduction process	GO:0055114	Biological Process		protein phosphorylation	GO:0006468	Biological Process		ATP binding	GO:0005524	Molecular Function		peptidoglycan biosynthetic process	GO:0009252	Biological Process	0.000156	oxidation-reduction process	GO:0055114	Biological Process		protein binding	GO:0005515	Molecular Function		regulation of transcription from RNA polymerase II promoter	GO:0006357	Biological Process	0.01188
fatty acid biosynthetic process	GO:0006633	Biological Process	0.001605	pathogenesis	GO:0009405	Biological Process		protein phosphorylation	GO:0006468	Biological Process		ribosome biogenesis	GO:0042254	Biological Process		zinc ion binding	GO:0008270	Molecular Function		homophilic cell adhesion via plasma membrane adhesion molecules	GO:0007156	Biological Process	0.00142	calcium ion binding	GO:0005509	Molecular Function	3.923e-07	ATP binding	GO:0005524	Molecular Function		signal transduction	GO:0007165	Biological Process
multicellular organismal development	GO:2000026	Biological Process	0.04938	purine nucleobase metabolic process	GO:0006144	Biological Process		ribosome biogenesis	GO:0042254	Biological Process		proteolysis	GO:0006508	Biological Process		DNA binding	GO:0003677	Molecular Function		regulation of transcription, DNA-templated	GO:0006355	Biological Process		G-protein coupled receptor activity	GO:0004930	Molecular Function	2.67e-05	structural constituent of ribosome	GO:0003735	Molecular Function		oxidation-reduction process	GO:0055114	Biological Process
protein folding	GO:0006457	Biological Process	0.03007	ribosome biogenesis	GO:0042254	Biological Process		protein binding	GO:0005515	Molecular Function		translation	GO:0006412	Biological Process		metal ion binding	GO:0046872	Molecular Function		oxidation-reduction process	GO:0055114	Biological Process		protein binding	GO:0005515	Molecular Function		zinc ion binding	GO:0008270	Molecular Function		transport	GO:0006810	Biological Process
protein import into nucleus	GO:0006606	Biological Process	0.00747	translation	GO:0006412	Biological Process		ATP binding	GO:0005524	Molecular Function		DNA replication	GO:0006260	Biological Process		RNA binding	GO:0003723	Molecular Function		protein phosphorylation	GO:0006468	Biological Process		ATP binding	GO:0005524	Molecular Function		DNA binding	GO:0003677	Molecular Function		purine nucleobase metabolic process	GO:0006144	Biological Process
ATP hydrolysis coupled proton transport	GO:0015991	Biological Process	0.02106	carbohydrate metabolic process	GO:0005975	Biological Process		DNA binding	GO:0003677	Molecular Function		intracellular protein transport	GO:0006886	Biological Process		protein kinase activity	GO:0004672	Molecular Function		metabolic process	GO:0008152	Biological Process		DNA binding	GO:0003677	Molecular Function		metal ion binding	GO:0046872	Molecular Function		pathogenesis	GO:0009405	Biological Process
mRNA processing	GO:0006397	Biological Process	0.0318	DNA repair	GO:0006281	Biological Process		zinc ion binding	GO:0008270	Molecular Function		pathogenesis	GO:0009405	Biological Process						purine nucleobase metabolic process	GO:0006144	Biological Process		zinc ion binding	GO:0008270	Molecular Function		motor activity	GO:0003774	Molecular Function		proteolysis	GO:0006508	Biological Process
protein deubiquitination	GO:0016579	Biological Process	0.0212	proteolysis	GO:0006508	Biological Process		metal ion binding	GO:0046872	Molecular Function		transcription, DNA-templated	GO:0006351	Biological Process						ribosome biogenesis	GO:0042254	Biological Process		metal ion binding	GO:0046872	Molecular Function		nucleic acid binding	GO:0003676	Molecular Function		transmembrane transport	GO:0055085	Biological Process
ATP synthesis coupled proton transport	GO:0015986	Biological Process	0.0459	transporter activity	GO:0005215	Molecular Function	0.005579	nucleic acid binding	GO:0003676	Molecular Function		G-protein coupled receptor signaling pathway	GO:0007186	Biological Process						translation	GO:0006412	Biological Process										intracellular protein transport	GO:0006886	Biological Process
DNA replication initiation	GO:0006270	Biological Process	0.01533	protein binding	GO:0005515	Molecular Function		transcription factor activity, sequence-specific DNA binding	GO:0003700	Molecular Function		metal ion binding	GO:0046872	Molecular Function	0.0036					small GTPase mediated signal transduction	GO:0007264	Biological Process										ribosome biogenesis	GO:0042254	Biological Process
lysine catabolic process	GO:0006554	Biological Process	0.002	ATP binding	GO:0005524	Molecular Function		calcium ion binding	GO:0005509	Molecular Function		transcription factor activity, sequence-specific DNA binding	GO:0003700	Molecular Function	0.00898					DNA integration	GO:0015074	Biological Process										DNA replication	GO:0006260	Biological Process
cell redox homeostasis	GO:0045454	Biological Process	0.0359	DNA binding	GO:0003677	Molecular Function		catalytic activity	GO:0003824	Molecular Function		sequence-specific DNA binding	GO:0043565	Molecular Function	3.925e-05					pathogenesis	GO:0009405	Biological Process										metabolic process	GO:0008152	Biological Process
Golgi vesicle transport	GO:0048193	Biological Process	0.0141	zinc ion binding	GO:0008270	Molecular Function		protein kinase activity	GO:0004672	Molecular Function		protein binding	GO:0005515	Molecular Function						G-protein coupled receptor signaling pathway	GO:0007186	Biological Process										obsolete electron transport	GO:0006118	Biological Process
arginine metabolic process	GO:0006525	Biological Process	0.00779	metal ion binding	GO:0046872	Molecular Function						DNA binding	GO:0003677	Molecular Function						intracellular signal transduction	GO:0035556	Biological Process										proton transport	GO:0015992	Biological Process
proline metabolic process	GO:0006560	Biological Process	0.0142	nucleic acid binding	GO:0003676	Molecular Function						ATP binding	GO:0005524	Molecular Function						phosphorylation	GO:0016310	Biological Process										transcription, DNA-templated	GO:0006351	Biological Process
protein methylation	GO:0006479	Biological Process	0.0487	catalytic activity	GO:0003824	Molecular Function						zinc ion binding	GO:0008270	Molecular Function						cell adhesion	GO:0007155	Biological Process										protein binding	GO:0005515	Molecular Function	1.466e-05
regulation of translational initiation	GO:0006446	Biological Process	0.00598	transcription factor activity, sequence-specific DNA binding	GO:0003700	Molecular Function						protein kinase activity	GO:0004672	Molecular Function						intracellular protein transport	GO:0006886	Biological Process										ATP binding	GO:0005524	Molecular Function	0.00358
isoleucine catabolic process	GO:0006550	Biological Process	0.00169	oxidoreductase activity	GO:0016491	Molecular Function						nucleic acid binding	GO:0003676	Molecular Function						proton transport	GO:0015992	Biological Process										metal ion binding	GO:0046872	Molecular Function	0.002521
leucine catabolic process	GO:0006552	Biological Process	0.00169	structural constituent of ribosome	GO:0003735	Molecular Function						oxidoreductase activity	GO:0016491	Molecular Function						transcription, DNA-templated	GO:0006351	Biological Process										protein kinase activity	GO:0004672	Molecular Function	3.076e-05
porphyrin-containing compound biosynthetic process	GO:0006779	Biological Process	0.00402	calcium ion binding	GO:0005509	Molecular Function						GTP binding	GO:0005525	Molecular Function						DNA replication	GO:0006260	Biological Process										transcription factor activity, sequence-specific DNA binding	GO:0003700	Molecular Function	1.798e-05
tryptophan metabolic process	GO:0006568	Biological Process	0.00203	sequence-specific DNA binding	GO:0043565	Molecular Function						RNA binding	GO:0003723	Molecular Function						pyrimidine nucleobase metabolic process	GO:0006206	Biological Process										phosphotransferase activity, alcohol group as acceptor	GO:0016773	Molecular Function	5.374e-05
valine catabolic process	GO:0006574	Biological Process	0.00169	methyltransferase activity	GO:0008168	Molecular Function						structural constituent of ribosome	GO:0003735	Molecular Function						nitrogen compound metabolic process	GO:0006807	Biological Process										nucleotide binding	GO:0000166	Molecular Function	0.01997
benzoate metabolic process	GO:0018874	Biological Process	0.000375	nucleotide binding	GO:0000166	Molecular Function						structural molecule activity	GO:0005198	Molecular Function						obsolete electron transport	GO:0006118	Biological Process										protein serine-threonine kinase activity	GO:0004674	Molecular Function	6.674e-05
chlorophyll metabolic process	GO:0015994	Biological Process	0.0364									catalytic activity	GO:0003824	Molecular Function						autophagy	GO:0006914	Biological Process										ubiquitin-protein transferase activity	GO:0004842	Molecular Function	0.00189
fatty acid metabolic process	GO:0006631	Biological Process	0.00203									GTPase activity	GO:0003924	Molecular Function						multicellular organismal development	GO:2000026	Biological Process										RNA polymerase II transcription cofactor activity	GO:0001224	Molecular Function	0.01726
steroid biosynthetic process	GO:0006694	Biological Process	0.0154									phosphotransferase activity, alcohol group as acceptor	GO:0016773	Molecular Function						photosynthesis	GO:0015979	Biological Process										DNA binding	GO:0003677	Molecular Function
signal transduction	GO:0007165	Biological Process																		protein transport	GO:0015031	Biological Process										zinc ion binding	GO:0008270	Molecular Function
transport	GO:0006810	Biological Process																		serine family amino acid metabolic process	GO:0009069	Biological Process										nucleic acid binding	GO:0003676	Molecular Function
transmembrane transport	GO:0055085	Biological Process																		tRNA processing	GO:0008033	Biological Process										calcium ion binding	GO:0005509	Molecular Function
protein phosphorylation	GO:0006468	Biological Process																		DNA repair	GO:0006281	Biological Process										GTP binding	GO:0005525	Molecular Function
proteolysis	GO:0006508	Biological Process																		calcium ion binding	GO:0005509	Molecular Function	0.00228									RNA binding	GO:0003723	Molecular Function
metabolic process	GO:0008152	Biological Process																		transporter activity	GO:0005215	Molecular Function	6.736e-05									GTPase activity	GO:0003924	Molecular Function
ribosome biogenesis	GO:0042254	Biological Process																		cysteine-type endopeptidase activity	GO:0004197	Molecular Function	0.0097									structural molecule activity	GO:0005198	Molecular Function
translation	GO:0006412	Biological Process																		hydrolase activity, hydrolyzing O-glycosyl compounds	GO:0004553	Molecular Function	0.01406									sequence-specific DNA binding	GO:0043565	Molecular Function
purine nucleobase metabolic process	GO:0006144	Biological Process																		cysteine-type peptidase activity	GO:0008234	Molecular Function	0.001661									oxidoreductase activity	GO:0016491	Molecular Function
DNA replication	GO:0006260	Biological Process																		lipid binding	GO:0008289	Molecular Function	0.00548
transcription, DNA-templated	GO:0006351	Biological Process																		G-protein beta/gamma-subunit complex binding	GO:0031683	Molecular Function	0.030865
proton transport	GO:0015992	Biological Process																		guanyl nucleotide binding	GO:0019001	Molecular Function	0.030865
pathogenesis	GO:0009405	Biological Process																		protein binding	GO:0005515	Molecular Function
DNA repair	GO:0006281	Biological Process																		ATP binding	GO:0005524	Molecular Function
carbohydrate metabolic process	GO:0005975	Biological Process																		DNA binding	GO:0003677	Molecular Function
phosphorylation	GO:0016310	Biological Process																		zinc ion binding	GO:0008270	Molecular Function
DNA integration	GO:0015074	Biological Process																		metal ion binding	GO:0046872	Molecular Function
pyrimidine nucleobase metabolic process	GO:0006206	Biological Process																		protein kinase activity	GO:0004672	Molecular Function
obsolete electron transport	GO:0006118	Biological Process																		oxidoreductase activity	GO:0016491	Molecular Function
serine family amino acid metabolic process	GO:0009069	Biological Process																		transcription factor activity, sequence-specific DNA binding	GO:0003700	Molecular Function
autophagy	GO:0006914	Biological Process																		GTP binding	GO:0005525	Molecular Function
small GTPase mediated signal transduction	GO:0007264	Biological Process																		RNA binding	GO:0003723	Molecular Function
acyl-carrier-protein biosynthetic process	GO:0042967	Biological Process																		structural constituent of ribosome	GO:0003735	Molecular Function
intracellular signal transduction	GO:0035556	Biological Process																		nucleic acid binding	GO:0003676	Molecular Function
protein transport	GO:0015031	Biological Process																		structural molecule activity	GO:0005198	Molecular Function
cell cycle	GO:0007049	Biological Process																		catalytic activity	GO:0003824	Molecular Function
G-protein coupled receptor signaling pathway	GO:0007186	Biological Process																		GTPase activity	GO:0003924	Molecular Function
nitrogen compound metabolic process	GO:0006807	Biological Process																		phosphotransferase activity, alcohol group as acceptor	GO:0016773	Molecular Function
cation transport	GO:0006812	Biological Process																		hydrolase activity	GO:0016787	Molecular Function
cell adhesion	GO:0007155	Biological Process																		sequence-specific DNA binding	GO:0043565	Molecular Function
DNA catabolic process	GO:0006308	Biological Process																		nucleotide binding	GO:0000166	Molecular Function
ion transport	GO:0006811	Biological Process																		ATPase activity	GO:0016887	Molecular Function
viral process	GO:0016032	Biological Process																		signal transducer activity	GO:0004871	Molecular Function
protein dephosphorylation	GO:0006470	Biological Process																		kinase activity	GO:0016301	Molecular Function
cellular protein modification process	GO:0006464	Biological Process																		transcription factor binding	GO:0008134	Molecular Function
regulation of RNA metabolic process	GO:0051252	Biological Process																		hormone activity	GO:0005179	Molecular Function
glycerolipid metabolic process	GO:0046486	Biological Process																		ion channel activity	GO:0005216	Molecular Function
regulation of transcription from RNA polymerase II promoter	GO:0006357	Biological Process																		actin binding	GO:0003779	Molecular Function
RNA processing	GO:0006396	Biological Process																		hydrogen ion transmembrane transporter activity	GO:0015078	Molecular Function
sodium ion transport	GO:0006814	Biological Process																		metalloendopeptidase activity	GO:0004222	Molecular Function
tyrosine metabolic process	GO:0006570	Biological Process
biosynthetic process	GO:0009058	Biological Process
cell motility	GO:0048870	Biological Process
tRNA processing	GO:0008033	Biological Process
metal ion transport	GO:0030001	Biological Process
regulation of GTPase activity	GO:0043087	Biological Process
immune response	GO:0006955	Biological Process
barrier septum assembly	GO:0090529	Biological Process
FtsZ-dependent cytokinesis	GO:0043093	Biological Process
pentose-phosphate shunt	GO:0006098	Biological Process
platelet activation	GO:0030168	Biological Process
protein polymerization	GO:0051258	Biological Process
rRNA processing	GO:0006364	Biological Process
tRNA threonylcarbamoyladenosine modification	GO:0002949	Biological Process
viral genome replication	GO:0019079	Biological Process
protein binding	GO:0005515	Molecular Function	0.01441
ATP binding	GO:0005524	Molecular Function	0.006542
DNA binding	GO:0003677	Molecular Function	0.001324
nucleic acid binding	GO:0003676	Molecular Function	1.3458e-05
RNA binding	GO:0003723	Molecular Function	0.00124
hydrolase activity	GO:0016787	Molecular Function	0.00138
catalytic activity	GO:0003824	Molecular Function	0.0057448
ATPase activity	GO:0016887	Molecular Function	0.029213
transcription factor binding	GO:0008134	Molecular Function	5.4259e-05
ubiquitin-protein transferase activity	GO:0004842	Molecular Function	0.011677
hydrogen ion transmembrane transporter activity	GO:0015078	Molecular Function	0.00767
four-way junction helicase activity	GO:0009378	Molecular Function	0.000183
metalloendopeptidase activity	GO:0004222	Molecular Function	0.02133
protein homodimerization activity	GO:0042803	Molecular Function	0.01522
NAD binding	GO:0051287	Molecular Function	0.000517
dynein binding	GO:0045502	Molecular Function	0.0149
DNA helicase activity	GO:0003678	Molecular Function	0.006825
oxidoreductase activity, acting on the CH-OH group of donors, NAD or NADP as acceptor	GO:0016616	Molecular Function	0.000215
RNA helicase activity	GO:0003724	Molecular Function	0.0167
protein tyrosine-serine-threonine phosphatase activity	GO:0008138	Molecular Function	0.03666
translation initiation factor activity	GO:0003743	Molecular Function	0.00598
ubiquitinyl hydrolase activity	GO:0101005	Molecular Function	0.02905
3-hydroxyacyl-CoA dehydrogenase activity	GO:0003857	Molecular Function	0.001249
zinc ion binding	GO:0008270	Molecular Function
metal ion binding	GO:0046872	Molecular Function
protein kinase activity	GO:0004672	Molecular Function
GTP binding	GO:0005525	Molecular Function
structural constituent of ribosome	GO:0003735	Molecular Function
transcription factor activity, sequence-specific DNA binding	GO:0003700	Molecular Function
structural molecule activity	GO:0005198	Molecular Function
calcium ion binding	GO:0005509	Molecular Function
GTPase activity	GO:0003924	Molecular Function
oxidoreductase activity	GO:0016491	Molecular Function
sequence-specific DNA binding	GO:0043565	Molecular Function
phosphotransferase activity, alcohol group as acceptor	GO:0016773	Molecular Function
nucleotide binding	GO:0000166	Molecular Function
DNA-directed RNA polymerase activity	GO:0003899	Molecular Function
methyltransferase activity	GO:0008168	Molecular Function
protein serine-threonine kinase activity	GO:0004674	Molecular Function
RNA polymerase II transcription cofactor activity	GO:0001224	Molecular Function
actin binding	GO:0003779	Molecular Function
aspartic-type endopeptidase activity	GO:0004190	Molecular Function
ATPase activity, coupled to transmembrane movement of substances	GO:0042626	Molecular Function
kinase activity	GO:0016301	Molecular Function
magnesium ion binding	GO:0000287	Molecular Function
signal transducer activity	GO:0004871	Molecular Function
transporter activity	GO:0005215	Molecular Function
cysteine-type endopeptidase activity	GO:0004197	Molecular Function
protein binding, bridging	GO:0030674	Molecular Function
receptor binding	GO:0005102	Molecular Function
RNA-directed RNA polymerase activity	GO:0003968	Molecular Function
unfolded protein binding	GO:0051082	Molecular Function
hormone activity	GO:0005179	Molecular Function
serine-type endopeptidase activity	GO:0004252	Molecular Function
electron carrier activity	GO:0009055	Molecular Function
hydrolase activity, acting on ester bonds	GO:0016788	Molecular Function
iron ion binding	GO:0005506	Molecular Function
protein transporter activity	GO:0140318	Molecular Function
protein tyrosine phosphatase activity	GO:0004725	Molecular Function
transmembrane transporter activity	GO:0022857	Molecular Function
copper ion binding	GO:0005507	Molecular Function
cysteine-type peptidase activity	GO:0008234	Molecular Function
DNA-directed DNA polymerase activity	GO:0003887	Molecular Function
exodeoxyribonuclease VII activity	GO:0008855	Molecular Function
hydrolase activity, hydrolyzing O-glycosyl compounds	GO:0004553	Molecular Function
ion channel activity	GO:0005216	Molecular Function
metal ion transmembrane transporter activity	GO:0046873	Molecular Function
transferase activity	GO:0016740	Molecular Function
transferase activity, transferring acyl groups other than amino-acyl groups	GO:0016747	Molecular Function
[truncated: 14 more columns]
