# Supplementary material for: Complex and dynamic transcriptional changes allow the helminth Fasciola gigantica to adjust to its intermediate snail and definitive mammalian hosts
Source: BMC Genomics. 2019 Oct 12;20:729. doi: 10.1186/s12864-019-6103-5 (PMC6790025; doi:10.1186/s12864-019-6103-5)
Supplement: Supplementary file 5 — Additional file 5: Table S4. List of the 34,264 Fasciola gigantica differentially expressed genes. [file 12864_2019_6103_MOESM5_ESM.xlsx]

## Sheet: Sheet1
Additional file 5_Table S4: List of the 34,264 Fasciola gigantica differentially expressed genes.
gene_id	Egg_1	Egg_2	Egg_3	Miracidia_1	Miracidia_2	Miracidia_3	Rediae_1	Rediae_2	Rediae_3	Cercariae_1	Cercariae_2	Cercariae_3	Metacercariae_1	Metacercariae_2	Metacercariae_3	Juvenile_42dpi_1	Juvenile_42dpi_2	Juvenile_42dpi_3	Juvenile_70dpi_1	Juvenile_70dpi_2	Juvenile_70dpi_3	Adult_1	Adult_2	Adult_3		Gene Length	NR GI	NR ID	NR Score	NR Evalue	NR Description	NT GI	NT ID	NT Score	NT Evalue	NT Description	KO ID	KO Name	KO Description	Http Link	Swissprot ID	Swissprot Score	Swissprot Evalue	Swissprot Description	PFAM ID	PFAM description	Gene Ontology Biological Pathway	BP Description	Gene Ontology Molecular Function
Cluster-65551.126586	16307.4	16467	16317.8	9592.89	8349.61	8442.91	8770.48	9341.48	9694.03	24993.7	25840.5	26374.7	35644.6	35891	35554.1	6410.96	6457.72	5782.78	6554.5	7076.54	5759.71	5255.98	5669.13	4757.35		456	780661529	XP_011692950.1	752	1.9e-77	PREDICTED: polyubiquitin-C [Wasmannia auropunctata]>gi|780661533|ref|XP_011692951.1| PREDICTED: polyubiquitin-C [Wasmannia auropunctata]	1084294380	XM_018796038.1	270	2.76e-137	Schistosoma mansoni putative ubiquitin (ribosomal protein L40) partial mRNA	K08770	UBC	ubiquitin C	http://www.genome.jp/dbget-bin/www_bget?ko:K08770	P0CG71	752	7.8e-79	Polyubiquitin-A OS=Caenorhabditis elegans OX=6239 GN=ubq-1 PE=3 SV=1	PF04452//PF00240//PF14560	RNA methyltransferase//Ubiquitin family//Ubiquitin-like domain	GO:0006364	rRNA processing	GO:0008168//GO:0005515
Cluster-65551.118172	170.93	175.88	170.44	508.01	405.09	402.02	1099.01	1018.8	1064.82	5133.39	5175.03	5103.68	2960.94	3200.34	3214.46	2035.77	1692.89	2034.75	2172.85	3585.23	1793.13	1829.73	2503.12	2081.07		442	358340667	GAA48513.1	393	7.7e-36	cysteine-rich protein 1 [Clonorchis sinensis]	1168884449	XM_020627904.1	57	6.8e-19	PREDICTED: Labrus bergylta cysteine rich protein 1 (crip1), mRNA	--	--	--	--	P63254	348	5.3e-32	Cysteine-rich protein 1 OS=Mus musculus OX=10090 GN=Crip1 PE=1 SV=2	PF01667//PF00412//PF02069//PF03884	Ribosomal protein S27//LIM domain//Prokaryotic metallothionein//Domain of unknown function (DUF329)	GO:0042254//GO:0006412	ribosome biogenesis//translation	GO:0008270//GO:0003735//GO:0046872
Cluster-65551.126243	2481.04	2518.61	2454.84	4738.35	5354.35	5192.03	3880	3684.23	3754.62	2087.71	2128.62	2106.09	2749.98	2803.82	2797.84	4564.89	4403.24	3718.37	5434.61	3211.42	2308.02	2955.21	3384.17	3038.42		1710	148234170	NP_001088028.1	2060	1.5e-228	uncharacterized protein LOC494720 [Xenopus laevis]>gi|52221150|gb|AAH82690.1| LOC494720 protein [Xenopus laevis]	688529201	LL236963.1	512	0	Echinostoma caproni genome assembly E_caproni_Egypt, scaffold ECPE_scaffold0003867	K03231	EEF1A	elongation factor 1-alpha	http://www.genome.jp/dbget-bin/www_bget?ko:K03231	P17508	1901	1.7e-211	Elongation factor 1-alpha, oocyte form OS=Xenopus laevis OX=8355 PE=1 SV=2	PF01926//PF03144//PF04670	50S ribosome-binding GTPase//Elongation factor Tu domain 2//Gtr1/RagA G protein conserved region	GO:0006414//GO:0006448//GO:0006184	translational elongation//regulation of translational elongation//obsolete GTP catabolic process	GO:0003924//GO:0005525//GO:0003746
Cluster-65551.124326	344.11	363.14	349.37	982.84	814.59	813.32	548.64	519.9	500.08	3509.92	3521.56	3506.19	2685.82	2675.09	2712.08	1280.87	1166.43	1424.72	1002.87	1297.17	1127.47	888.07	1282.3	884.22		552	239937595	ACS35603.1	520	1.8e-50	Stefin-1 [Fasciola gigantica]	239937594	FJ827152.1	517	0	Fasciola gigantica Stefin-1 mRNA, complete cds	K13907	CSTA_B	cystatin-A/B	http://www.genome.jp/dbget-bin/www_bget?ko:K13907	Q28988	175	7.6e-12	Cystatin-A1 OS=Sus scrofa OX=9823 PE=1 SV=1	PF00031	Cystatin domain	--	--	GO:0004869
Cluster-65551.125282	194.71	198.42	196.22	499.99	417.05	412.94	376.28	360.82	371.89	1860.01	1905.66	1830.7	2545.69	2722.93	2649.57	50.35	48.9	46.37	50.42	63.69	37.85	42.05	40.69	35.69		1538	226469968	CAX70265.1	791	1.9e-81	SDR1 protein [Schistosoma japonicum]	--	--	--	--	--	K15734	SDR16C5	all-trans-retinol dehydrogenase (NAD+)	http://www.genome.jp/dbget-bin/www_bget?ko:K15734	Q7T2D1	410	1.2e-38	Retinol dehydrogenase 10-B OS=Danio rerio OX=7955 GN=rdh10b PE=2 SV=2	PF00106	short chain dehydrogenase	GO:0008152	metabolic process	GO:0016491
Cluster-65551.125957	5041.03	5275.22	5007.77	7968.85	6064.84	5939.34	13205.1	12106	12770.3	3636.72	3638.54	3514.45	2525.29	2739.24	2686.7	4682.28	4160.43	5043.21	4464.4	5298.72	3419.7	1965.63	2402.28	1845.03		456	684388671	XP_009169137.1	186	8e-12	hypothetical protein T265_05779 [Opisthorchis viverrini]>gi|663051077|gb|KER27078.1| hypothetical protein T265_05779 [Opisthorchis viverrini]	--	--	--	--	--	--	--	--	--	P08570	137	1.6e-07	60S acidic ribosomal protein P1 OS=Drosophila melanogaster OX=7227 GN=RpLP1 PE=1 SV=2	--	--	--	--	--
Cluster-65551.126888	785.7	786.41	778.38	2160.34	2275.98	2314.57	2224.88	2176.41	2178.78	3040.03	3121.73	3017.85	2087.77	2192.66	2187.11	2642.19	2638.77	2343.28	4982.69	2884.55	1528.41	3891.84	4727.97	3921.86		1155	226477912	CAX72624.1	1294	6.7e-140	glyceraldehyde 3-phosphate dehydrogenase [Schistosoma japonicum]	16406593	AY005475.1	577	0	Fasciola hepatica glyceraldehyde phosphate dehydrogenase mRNA, partial cds	K00134	GAPDH, gapA	glyceraldehyde 3-phosphate dehydrogenase	http://www.genome.jp/dbget-bin/www_bget?ko:K00134	P20287	1274	5.9e-139	Glyceraldehyde-3-phosphate dehydrogenase OS=Schistosoma mansoni OX=6183 PE=2 SV=1	PF02826//PF02800//PF00044	D-isomer specific 2-hydroxyacid dehydrogenase, NAD binding domain//Glyceraldehyde 3-phosphate dehydrogenase, C-terminal domain//Glyceraldehyde 3-phosphate dehydrogenase, NAD binding domain	GO:0055114	oxidation-reduction process	GO:0051287//GO:0016620
Cluster-65551.125070	12072.9	11967.6	12156.4	23684.3	20128.1	20448.6	42193.8	45558.3	45461	11078.8	11078.1	10369.3	2057.74	1994.51	1917.76	15926.6	13287.3	17428.1	19567.7	23771.9	14456	6823.2	7942.7	5338.18		255	226475200	CAX71894.1	235	9.3e-18	40S ribosomal protein S28 [Schistosoma japonicum]>gi|226478270|emb|CAX78400.1| 40S ribosomal protein S28 [Schistosoma japonicum]>gi|226478272|emb|CAX78401.1| 40S ribosomal protein S28 [Schistosoma japonicum]>gi|226478274|emb|CAX78402.1| 40S ribosomal protein S28 [Schistosoma japonicum]>gi|226478276|emb|CAX78403.1| 40S ribosomal protein S28 [Schistosoma japonicum]>gi|226478278|emb|CAX78404.1| 40S …	--	--	--	--	--	K02979	RP-S28e, RPS28	small subunit ribosomal protein S28e	http://www.genome.jp/dbget-bin/www_bget?ko:K02979	Q6PBK3	214	1.1e-16	40S ribosomal protein S28 OS=Danio rerio OX=7955 GN=rps28 PE=3 SV=1	PF01200	Ribosomal protein S28e	GO:0006412//GO:0042254	translation//ribosome biogenesis	GO:0003735
Cluster-65551.126633	5555.27	5512.75	5503.66	9469.82	7159.27	7340.59	12477.2	11382.3	11393.6	2770.46	2893.92	2704	1995.48	1999.87	2021.46	7082.34	6752.25	6957.87	6488.04	7717.82	5160.01	2725.19	3215.96	2437.53		440	76162217	ABA40776.1	321	1.7e-27	SJCHGC01998 protein [Schistosoma japonicum]	--	--	--	--	--	K02975	RP-S25e, RPS25	small subunit ribosomal protein S25e	http://www.genome.jp/dbget-bin/www_bget?ko:K02975	Q8ISN9	292	1.7e-25	40S ribosomal protein S25 OS=Branchiostoma belcheri OX=7741 GN=RPS25 PE=2 SV=1	PF01325	Iron dependent repressor, N-terminal DNA binding domain	--	--	GO:0003677
Cluster-65551.127512	1038.19	1033.18	1046.09	30.39	28.77	29.99	346.06	343.5	345.12	2080.94	2132.47	2078.32	1902.07	1978.51	1986.53	89.46	76.35	86.57	30.13	22.57	53.64	30.27	45.79	43.58		1381	189485929	ACE00520.1	1054	5.4e-112	alpha crystallin-containing small heat shock protein variant NtermFhHSP35a [Fasciola hepatica]	--	--	--	--	--	--	--	--	--	P12812	527	2.9e-52	Major egg antigen OS=Schistosoma mansoni OX=6183 PE=2 SV=1	--	--	--	--	--
Cluster-65551.126089	1737.92	1731.97	1721.39	2054.11	1473.82	1496.82	4107.09	3924.78	3905.54	2090.95	2076.75	2020.75	1892.18	2001.25	2022.83	2666.6	2437.7	2064.55	2996.49	3801.2	2206.65	1208.24	1683.94	1208.73		997	58263527	AAW69422.1	1296	3.4e-140	14-3-3 protein [Fasciola gigantica]	58263526	AY878648.1	805	0	Fasciola gigantica 14-3-3 protein mRNA, complete cds	K16197	YWHAB_Q_Z	14-3-3 protein beta/theta/zeta	http://www.genome.jp/dbget-bin/www_bget?ko:K16197	P31946	717	2e-74	14-3-3 protein beta/alpha OS=Homo sapiens OX=9606 GN=YWHAB PE=1 SV=3	PF10755	Protein of unknown function (DUF2585)	--	--	--
Cluster-65551.126293	4482.95	4733.17	4670.87	6493.07	5017.52	4890.1	11248.2	11341.6	11985.8	3712.61	3756.69	3453.64	1749.76	1786.77	1839.05	4884.13	4312.21	4361.94	5160.97	5841.24	2270.38	1924.03	2201.57	1527.97		364	353228452	CCD74623.1	394	4.9e-36	putative ribosomal protein smL37a [Schistosoma mansoni]	--	--	--	--	--	K02921	RP-L37Ae, RPL37A	large subunit ribosomal protein L37Ae	http://www.genome.jp/dbget-bin/www_bget?ko:K02921	O17307	388	1e-36	60S ribosomal protein L37a (Fragment) OS=Schistosoma mansoni OX=6183 PE=2 SV=1	PF00130//PF07649//PF02892//PF01780//PF04810	Phorbol esters/diacylglycerol binding domain (C1 domain)//C1-like domain//BED zinc finger//Ribosomal L37ae protein family//Sec23/Sec24 zinc finger	GO:0055114//GO:0006412//GO:0035556//GO:0006886//GO:0006888//GO:0042254	oxidation-reduction process//translation//intracellular signal transduction//intracellular protein transport//ER to Golgi vesicle-mediated transport//ribosome biogenesis	GO:0008270//GO:0047134//GO:0003735//GO:0003677
Cluster-65551.126409	4372.69	4522.45	4259.61	5789.32	4438.83	4159.37	7215.17	6724.24	6997.24	2005.83	2016.28	1927.14	1654.23	1822.71	1812.17	3590.39	3136.24	3271.63	3117.25	4251.25	2579.43	1565.71	1785.38	1427.3		519	684411254	XP_009176333.1	601	6.9e-60	hypothetical protein T265_11418 [Opisthorchis viverrini]>gi|663043543|gb|KER19930.1| hypothetical protein T265_11418 [Opisthorchis viverrini]	1059861067	XM_017941639.1	54	3.76e-17	PREDICTED: Habropoda laboriosa 40S ribosomal protein S14 (LOC108578316), transcript variant X3, mRNA	K02955	RP-S14e, RPS14	small subunit ribosomal protein S14e	http://www.genome.jp/dbget-bin/www_bget?ko:K02955	P62263	489	2.8e-48	40S ribosomal protein S14 OS=Homo sapiens OX=9606 GN=RPS14 PE=1 SV=3	PF00411	Ribosomal protein S11	GO:0042254//GO:0006412	ribosome biogenesis//translation	GO:0003735
Cluster-65551.125236	7883.31	8105.61	7454.51	9197.77	7146.72	6773.62	22350.2	20559.7	21695	4868.17	4841.96	4698.74	1629.66	1709.33	1735.42	6710.25	5375.56	7035.82	6916.53	8745.62	5345.93	2655.78	2923.37	2566.56		349	358340946	GAA48737.1	384	6.7e-35	large subunit ribosomal protein L37e [Clonorchis sinensis]	--	--	--	--	--	K02922	RP-L37e, RPL37	large subunit ribosomal protein L37e	http://www.genome.jp/dbget-bin/www_bget?ko:K02922	O44125	374	4.1e-35	60S ribosomal protein L37 OS=Schistosoma mansoni OX=6183 GN=RPL37 PE=3 SV=3	PF04060//PF01907//PF13597//PF01155	Putative Fe-S cluster//Ribosomal protein L37e//Anaerobic ribonucleoside-triphosphate reductase//Hydrogenase/urease nickel incorporation, metallochaperone, hypA	GO:0006464//GO:0006260//GO:0006412//GO:0055114//GO:0042254//GO:0006206	cellular protein modification process//DNA replication//translation//oxidation-reduction process//ribosome biogenesis//pyrimidine nucleobase metabolic process	GO:0008998//GO:0051536//GO:0003735//GO:0016151//GO:0016491
Cluster-65551.124733	2089.76	2113.77	2068.13	4270.94	3451.2	3247.96	4866.59	4728.96	4753.5	1567.81	1584.58	1466.24	1582.39	1650.04	1707.46	3002.88	2872.68	3041.94	2685.36	2938.77	1793.69	1227.7	1459.88	1225.71		498	56759050	AAW27665.1	593	5.6e-59	SJCHGC06232 protein [Schistosoma japonicum]>gi|226472022|emb|CAX77049.1| Ribosomal protein S19a [Schistosoma japonicum]>gi|226472024|emb|CAX77050.1| Ribosomal protein S19a [Schistosoma japonicum]>gi|226472026|emb|CAX77051.1| Ribosomal protein S19a [Schistosoma japonicum]>gi|226472030|emb|CAX77053.1| Ribosomal protein S19a [Schistosoma japonicum]>gi|226472032|emb|CAX77054.1| Ribosomal protein S19a…	--	--	--	--	--	K02966	RP-S19e, RPS19	small subunit ribosomal protein S19e	http://www.genome.jp/dbget-bin/www_bget?ko:K02966	P39018	363	1.1e-33	40S ribosomal protein S19a OS=Drosophila melanogaster OX=7227 GN=RpS19a PE=1 SV=3	PF01090	Ribosomal protein S19e	GO:0042254//GO:0006412	ribosome biogenesis//translation	GO:0003735
Cluster-65551.143827	94.11	55.1	73.89	4361.07	3478.38	3588.4	57597.5	62211.1	59845.3	8147.41	8584.15	8030.56	1562.71	1273.88	1379.29	68951.5	61345.3	111361	93020.9	155504	84554.7	41569.5	52257.4	33646.3		262	--	--	--	--	--	--	--	--	--	--	--	--	--	--	--	--	--	--	--	--	--	--	--
Cluster-65551.125941	1798.05	1749.14	1747.68	205.11	154.86	165.38	459.45	432.06	431.27	1552.42	1558.06	1485.77	1473.21	1519.55	1552.98	4.65	4.79	4.06	4.92	8.68	3.71	4.05	6.82	3.99		1623	255683591	ACU27401.1	1176	4.5e-126	thioredoxin peroxidase 1 [Fasciola gigantica]	255683590	GQ259898.1	719	0	Fasciola gigantica thioredoxin peroxidase 1 (TPx-1) mRNA, complete cds	K03386	E1.11.1.15, PRDX, ahpC	peroxiredoxin (alkyl hydroperoxide reductase subunit C)	http://www.genome.jp/dbget-bin/www_bget?ko:K03386	P91883	994	2.4e-106	Thioredoxin peroxidase OS=Fasciola hepatica OX=6192 PE=2 SV=1	PF10417//PF08534//PF00578	C-terminal domain of 1-Cys peroxiredoxin//Redoxin//AhpC/TSA family	GO:0055114	oxidation-reduction process	GO:0051920//GO:0016209//GO:0016491
Cluster-65551.128180	1390.85	1346.9	1368.08	2958.72	2532.78	2520.72	2955.93	2954.55	2962.42	1137.69	1189.45	1110.77	1392.67	1430.26	1425.58	1604.45	1496.27	1365.9	1435.89	1215.51	907.47	773.36	891.8	663.4		662	684400637	XP_009172896.1	887	6e-93	LOW QUALITY PROTEIN: hypothetical protein T265_14654 [Opisthorchis viverrini]>gi|663047239|gb|KER23361.1| LOW QUALITY PROTEIN: hypothetical protein T265_14654 [Opisthorchis viverrini]	--	--	--	--	--	K02880	RP-L17e, RPL17	large subunit ribosomal protein L17e	http://www.genome.jp/dbget-bin/www_bget?ko:K02880	A8CAG3	561	1.6e-56	60S ribosomal protein L17 OS=Phlebotomus papatasi OX=29031 GN=RpL17 PE=2 SV=1	PF00237	Ribosomal protein L22p/L17e	GO:0042254//GO:0006412	ribosome biogenesis//translation	GO:0003735
Cluster-65551.126050	1697.56	1641.74	1687.67	4200.01	3257.75	3330.78	4597.49	4610	4652.87	1200.51	1214.51	1209.62	1358.01	1374.54	1389.97	2358.28	2141.19	2210.4	2198.27	2573.16	1625	1023.46	1307.26	899.05		674	684397916	XP_009172004.1	731	7.5e-75	hypothetical protein T265_08046 [Opisthorchis viverrini]>gi|663048167|gb|KER24254.1| hypothetical protein T265_08046 [Opisthorchis viverrini]	1060205327	XM_017980584.1	140	7.73e-65	PREDICTED: Drosophila busckii 40S ribosomal protein S23 (LOC108595360), mRNA	K02973	RP-S23e, RPS23	small subunit ribosomal protein S23e	http://www.genome.jp/dbget-bin/www_bget?ko:K02973	Q86FP7	669	4.9e-69	40S ribosomal protein S23 OS=Dermacentor variabilis OX=34621 GN=RpS23 PE=2 SV=1	PF00164	Ribosomal protein S12/S23	GO:0006412//GO:0042254	translation//ribosome biogenesis	GO:0003735
Cluster-65551.127039	601.41	597.59	596.09	809.04	621.33	584.81	468.11	434.66	431.52	1921.43	1909.64	1899.25	1319.66	1376.9	1357.81	360.93	344.13	283.86	266.35	326.32	258.63	307.78	322.42	250.45		1897	226475766	CAX71973.1	1519	9e-166	Aldolase [Schistosoma japonicum]	910749422	NM_001311293.1	131	2.27e-59	Biomphalaria glabrata fructose-bisphosphate aldolase-like (LOC106068389), mRNA >gi|71726726|gb|DQ117975.1| Biomphalaria glabrata fructose-biphosphate aldolase mRNA, complete cds	K01623	ALDO	fructose-bisphosphate aldolase, class I	http://www.genome.jp/dbget-bin/www_bget?ko:K01623	P53442	1486	2.5e-163	Fructose-bisphosphate aldolase OS=Schistosoma mansoni OX=6183 PE=2 SV=1	PF00274	Fructose-bisphosphate aldolase class-I	GO:0006000//GO:0006096//GO:0006094//GO:0006020//GO:0015976//GO:0006013//GO:0006098	fructose metabolic process//glycolytic process//gluconeogenesis//inositol metabolic process//carbon utilization//mannose metabolic process//pentose-phosphate shunt	GO:0004332
Cluster-65551.126531	1602.53	1561.78	1589.26	3828.74	2962.02	3015.12	3729.37	3750.74	3787.14	1475.73	1511.63	1473.72	1318.21	1356.58	1364.85	2723.68	2670.64	2635.38	2638.86	2920.13	2027.8	1265.29	1480.82	1178.82		695	358253300	GAA52769.1	587	3.9e-58	large subunit ribosomal protein L14e [Clonorchis sinensis]	--	--	--	--	--	K02875	RP-L14e, RPL14	large subunit ribosomal protein L14e	http://www.genome.jp/dbget-bin/www_bget?ko:K02875	Q3T0U2	361	2.6e-33	60S ribosomal protein L14 OS=Bos taurus OX=9913 GN=RPL14 PE=2 SV=3	PF01929	Ribosomal protein L14	GO:0006412//GO:0042254	translation//ribosome biogenesis	GO:0003735
Cluster-65551.125791	2093.12	2094.3	2042.57	3380.85	2623.48	2571.39	5258.8	5433.26	5316.9	1242.39	1264.66	1244.15	1307.34	1309.58	1323.24	3034.45	2721.2	2866.16	3037.89	3741.77	2288.36	1146.17	1353.07	1005.49		480	226477384	CAX72386.1	376	7.8e-34	putative small subunit ribosomal protein S27Ae [Schistosoma japonicum]>gi|226482950|emb|CAX79442.1| putative small subunit ribosomal protein S27Ae [Schistosoma japonicum]>gi|226482956|emb|CAX79445.1| putative small subunit ribosomal protein S27Ae [Schistosoma japonicum]>gi|226482972|emb|CAX79453.1| putative small subunit ribosomal protein S27Ae [Schistosoma japonicum]>gi|226482992|emb|CAX79463.1|…	--	--	--	--	--	K02977	RP-S27Ae, RPS27A	small subunit ribosomal protein S27Ae	http://www.genome.jp/dbget-bin/www_bget?ko:K02977	P79781	329	9.2e-30	Ubiquitin-40S ribosomal protein S27a OS=Gallus gallus OX=9031 GN=RPS27A PE=2 SV=3	PF01599	Ribosomal protein S27a	GO:0006412//GO:0042254	translation//ribosome biogenesis	GO:0003735
Cluster-65551.125177	1922.09	1937.72	1940.1	3982.2	3074.81	2976.6	6459.11	6257.33	6412.31	1414.17	1399.36	1337.9	1299.9	1392.39	1326.91	2877.73	2457.89	2590.56	2654.7	3139.52	2126.6	1034.17	1344.39	981.93		468	684395441	XP_009171207.1	636	5.4e-64	hypothetical protein T265_07425 [Opisthorchis viverrini]>gi|663048970|gb|KER25029.1| hypothetical protein T265_07425 [Opisthorchis viverrini]	--	--	--	--	--	K02949	RP-S11e, RPS11	small subunit ribosomal protein S11e	http://www.genome.jp/dbget-bin/www_bget?ko:K02949	P41115	535	1.2e-53	40S ribosomal protein S11 OS=Xenopus laevis OX=8355 GN=rps11 PE=2 SV=1	PF00366	Ribosomal protein S17	GO:0042254//GO:0006412	ribosome biogenesis//translation	GO:0003735
Cluster-65551.125693	6863.85	6992.15	6714.33	1962.43	1519.7	1457.7	3588.79	3580.93	3709.95	1927.03	1944.65	1906.64	1281.66	1343.65	1300.01	5471.84	5124.17	5971.61	5388.15	7775.93	4768.95	1567.58	1866.74	1661.41		459	358341075	GAA48842.1	243	2e-18	hypothetical protein CLF_102101 [Clonorchis sinensis]	--	--	--	--	--	--	--	--	--	O17389	130	1e-06	Thymosin beta OS=Caenorhabditis elegans OX=6239 GN=tth-1 PE=1 SV=2	PF02205//PF01290	WH2 motif//Thymosin beta-4 family	GO:0007015	actin filament organization	GO:0003785//GO:0003779
Cluster-65551.126092	2884.85	2988.77	2891.07	4189.27	3201	3173.39	7252.97	6641.31	6777.46	1910.96	1956.62	1808	1258.63	1352.32	1354.46	3209.35	2820.61	2962.37	2870.5	3419.34	2348.62	1123.29	1216.84	1009.59		540	353232285	CCD79640.1	530	1.2e-51	putative 40s ribosomal protein S15 [Schistosoma mansoni]	--	--	--	--	--	K02958	RP-S15e, RPS15	small subunit ribosomal protein S15e	http://www.genome.jp/dbget-bin/www_bget?ko:K02958	P31674	462	3.9e-45	40S ribosomal protein S15 OS=Oryza sativa subsp. japonica OX=39947 GN=RPS15 PE=2 SV=2	PF00203	Ribosomal protein S19	GO:0006412//GO:0042254	translation//ribosome biogenesis	GO:0003735
Cluster-65551.126228	1124.54	1109.36	1139.32	3039.84	2497.99	2489.44	4388.83	4445.66	4573.59	1393.25	1423.44	1364.28	1219.49	1246.85	1245.72	1749.85	1695.15	1928.12	1651.34	1767.35	1268.24	696.14	818.59	669.59		568	684396704	XP_009171612.1	740	5.7e-76	hypothetical protein T265_07749 [Opisthorchis viverrini]>gi|663048581|gb|KER24653.1| hypothetical protein T265_07749 [Opisthorchis viverrini]	1117526443	XM_019589798.1	62	1.48e-21	PREDICTED: Lupinus angustifolius 40S ribosomal protein S13-like (LOC109349115), transcript variant X2, mRNA	K02953	RP-S13e, RPS13	small subunit ribosomal protein S13e	http://www.genome.jp/dbget-bin/www_bget?ko:K02953	P62278	641	7.3e-66	40S ribosomal protein S13 OS=Rattus norvegicus OX=10116 GN=Rps13 PE=1 SV=2	PF08069//PF00312	Ribosomal S13/S15 N-terminal domain//Ribosomal protein S15	GO:0006412//GO:0042254	translation//ribosome biogenesis	GO:0003735
Cluster-65551.126128	3139.63	3270.05	3168.88	4648.9	3587.05	3428.31	7457.93	6788.92	7039.76	1707.15	1721.45	1679.8	1172.08	1200.67	1195.08	3165.22	2929.76	3061.13	3188.68	3656.74	2239.51	1674.32	1880.19	1441.89		469	358254401	GAA55199.1	573	1.1e-56	large subunit ribosomal protein L35Ae [Clonorchis sinensis]	--	--	--	--	--	K02917	RP-L35Ae, RPL35A	large subunit ribosomal protein L35Ae	http://www.genome.jp/dbget-bin/www_bget?ko:K02917	Q90YT3	380	1.1e-35	60S ribosomal protein L35a OS=Ictalurus punctatus OX=7998 GN=rpl35a PE=3 SV=1	PF01247//PF01782	Ribosomal protein L35Ae//RimM N-terminal domain	GO:0042254//GO:0006412//GO:0006364	ribosome biogenesis//translation//rRNA processing	GO:0003735
Cluster-65551.125469	1054.34	1077.64	1055.76	2112.58	2373.68	2310.09	1963.19	1848.26	1795.71	891.27	874.36	888.07	1116.06	1179.71	1199.03	1252.3	1203.64	856.6	1123.7	878.85	503.73	686.49	844.81	727.24		696	684388292	XP_009169027.1	807	1.2e-83	hypothetical protein T265_05694 [Opisthorchis viverrini]>gi|663051230|gb|KER27228.1| hypothetical protein T265_05694 [Opisthorchis viverrini]	--	--	--	--	--	K02873	RP-L13e, RPL13	large subunit ribosomal protein L13e	http://www.genome.jp/dbget-bin/www_bget?ko:K02873	Q95043	706	2.6e-73	60S ribosomal protein L13 OS=Schistosoma mansoni OX=6183 GN=RPL13 PE=2 SV=1	PF01294	Ribosomal protein L13e	GO:0006412//GO:0042254	translation//ribosome biogenesis	GO:0003735
Cluster-65551.126526	1532.85	1536.11	1529.91	774.64	1096.21	1098.31	399.44	380.42	381.57	838.77	834.93	821.98	1113.84	1190.33	1171.03	472.83	475.94	376.73	492.28	193.78	131.82	481.53	370.63	324.84		3987	358334962	GAA31742.2	2494	1.7e-278	polyadenylate-binding protein, partial [Clonorchis sinensis]	1218248163	XM_001654370.2	43	3.99e-10	PREDICTED: Aedes aegypti polyadenylate-binding protein (LOC5573211), mRNA	K13126	PABPC	polyadenylate-binding protein	http://www.genome.jp/dbget-bin/www_bget?ko:K13126	P20965	1129	1.3e-121	Polyadenylate-binding protein 1-A OS=Xenopus laevis OX=8355 GN=pabpc1-a PE=1 SV=3	PF00658//PF00076//PF02806//PF16367//PF08777	Poly-adenylate binding protein, unique domain//RNA recognition motif. (a.k.a. RRM, RBD, or RNP domain)//Alpha amylase, C-terminal all-beta domain//RNA recognition motif//RNA binding motif	GO:0005975	carbohydrate metabolic process	GO:0003824//GO:0003676//GO:0003723//GO:0043169
Cluster-65551.126418	258.88	253.55	245.84	1713.82	1451.78	1373.13	1609.22	1567.57	1559.23	2553.81	2528.62	2412.91	1089.44	1145.14	1149.65	727.2	670.4	745.18	646.05	606.55	533.41	397.44	528.57	470.2		1149	56754309	AAW25342.1	1330	4.5e-144	SJCHGC02792 protein [Schistosoma japonicum]>gi|226475158|emb|CAX71873.1| ATP:ADP antiporter [Schistosoma japonicum]>gi|226475160|emb|CAX71874.1| ATP:ADP antiporter [Schistosoma japonicum]>gi|226475162|emb|CAX71875.1| ATP:ADP antiporter [Schistosoma japonicum]>gi|226475168|emb|CAX71878.1| ATP:ADP antiporter [Schistosoma japonicum]>gi|226477322|emb|CAX78314.1| ATP:ADP antiporter [Schistosoma japoni…	318043060	NM_001200549.1	178	1.01e-85	Ictalurus punctatus ADP/ATP carrier protein 3 (adt3), mRNA >gi|308323108|gb|GU588737.1| Ictalurus punctatus clone CBZB25630 ADP/ATP carrier protein 3 (ADT3) mRNA, complete cds	K05863	SLC25A4S, ANT	solute carrier family 25 (mitochondrial adenine nucleotide translocator), member 4/5/6/31	http://www.genome.jp/dbget-bin/www_bget?ko:K05863	O49447	889	2.6e-94	ADP,ATP carrier protein 3, mitochondrial OS=Arabidopsis thaliana OX=3702 GN=AAC3 PE=1 SV=1	--	--	GO:0055085//GO:0006810	transmembrane transport//transport	GO:0005215
Cluster-65551.126003	1696.12	1702.17	1705.22	171.93	139.81	138.35	394.5	394.97	383.46	876.5	910.24	914.77	1081.08	1104.98	1133.04	469.81	417.61	440.62	418.8	579.34	371.37	243.07	351.66	241.19		1140	358340973	GAA43107.2	740	1.2e-75	hypothetical protein CLF_101998 [Clonorchis sinensis]	--	--	--	--	--	--	--	--	--	--	--	--	--	--	--	--	--	--
Cluster-65551.126240	2030.85	2052.02	1977.66	2939	2326.3	2211.72	3745.55	3641.31	3691.47	1311	1345.28	1267.85	1079.5	1125.72	1137	1924.59	1719.36	2035.77	1689.44	2167.84	1216.1	842.48	951.51	777.57		578	873236768	CEL98446.1	609	9e-61	unnamed protein product [Vitrella brassicaformis CCMP3155]	507564812	XM_004666014.1	145	1.09e-67	PREDICTED: Jaculus jaculus ubiquitin A-52 residue ribosomal protein fusion product 1 (Uba52), mRNA	K02927	RP-L40e, RPL40	large subunit ribosomal protein L40e	http://www.genome.jp/dbget-bin/www_bget?ko:K02927	P0CH07	612	1.7e-62	Ubiquitin-60S ribosomal protein L40 OS=Schizosaccharomyces pombe (strain 972 / ATCC 24843) OX=284812 GN=uep1 PE=1 SV=1	PF00111//PF14560//PF00240//PF01020	2Fe-2S iron-sulfur cluster binding domain//Ubiquitin-like domain//Ubiquitin family//Ribosomal L40e family	GO:0006412//GO:0006118//GO:0042254	translation//obsolete electron transport//ribosome biogenesis	GO:0051536//GO:0003735//GO:0005515//GO:0009055
Cluster-65551.129620	1716.68	1804.88	1640.03	4781.01	3641.26	3746.09	8061.65	7480.73	7994.13	1783.46	1754.43	1654.31	1076.62	1192.51	1168.22	2754.07	2385.87	2788.08	2621.19	3303.1	2167.51	1048.25	1138.06	982.27		472	684412322	XP_009176725.1	534	3.7e-52	hypothetical protein T265_11726 [Opisthorchis viverrini]>gi|663043073|gb|KER19528.1| hypothetical protein T265_11726 [Opisthorchis viverrini]	--	--	--	--	--	K02918	RP-L35e, RPL35	large subunit ribosomal protein L35e	http://www.genome.jp/dbget-bin/www_bget?ko:K02918	Q6ZWV7	335	1.8e-30	60S ribosomal protein L35 OS=Mus musculus OX=10090 GN=Rpl35 PE=1 SV=1	PF01496//PF00831	V-type ATPase 116kDa subunit family//Ribosomal L29 protein	GO:0006412//GO:0015991//GO:0015992//GO:0042254	translation//ATP hydrolysis coupled proton transport//proton transport//ribosome biogenesis	GO:0003735//GO:0015078
Cluster-65551.124923	1234.01	1237.49	1259.43	2813.81	2204.58	2224.42	3084.85	3101.97	3081	914.24	922.28	851.74	1075.85	1159.2	1135.9	1937.54	1808.63	1637.34	1724.55	1747.23	1142.23	915.7	1057.74	878.83		535	684371325	XP_009163741.1	655	3.9e-66	hypothetical protein T265_01451 [Opisthorchis viverrini]>gi|663056678|gb|KER32581.1| hypothetical protein T265_01451 [Opisthorchis viverrini]	688564521	LL244515.1	164	2.76e-78	Echinostoma caproni genome assembly E_caproni_Egypt, scaffold ECPE_scaffold0011386	K02964	RP-S18e, RPS18	small subunit ribosomal protein S18e	http://www.genome.jp/dbget-bin/www_bget?ko:K02964	Q8ISP0	584	2.8e-59	40S ribosomal protein S18 OS=Branchiostoma belcheri OX=7741 GN=RPS18 PE=2 SV=1	PF00416	Ribosomal protein S13/S18	GO:0006412//GO:0042254	translation//ribosome biogenesis	GO:0003735//GO:0003723
Cluster-65551.114916	2.78	3.22	3.39	15.19	50.16	93.08	37.48	37.02	38.98	491.63	464.12	456.5	1066.8	1123.36	1097.26	193.18	205.51	83.13	372.62	79.15	44.26	112.17	124.17	72.22		1147	--	--	--	--	--	52077955	AC134585.6	83	6.53e-33	Mus musculus BAC clone RP23-302F9 from 8, complete sequence	--	--	--	--	--	--	--	--	--	--	--	--	--
Cluster-65551.127232	1425.86	1407.32	1401.38	2977.15	2366.26	2267.2	4782.15	4676.64	4591.16	1139.95	1132.55	1120.73	1066.34	1113.76	1073.1	1698.91	1613.45	1466.82	1460.52	1448.65	1002.48	755.75	921.9	779.01		830	350644589	CCD60672.1	1049	1.2e-111	60S ribosomal protein L10, putative [Schistosoma mansoni]	1286097967	XM_002070735.3	105	2.75e-45	PREDICTED: Drosophila willistoni 60S ribosomal protein L10 (LOC6647926), mRNA	K02866	RP-L10e, RPL10	large subunit ribosomal protein L10e	http://www.genome.jp/dbget-bin/www_bget?ko:K02866	O96647	934	1.1e-99	60S ribosomal protein L10 OS=Bombyx mandarina OX=7092 GN=RpL10 PE=2 SV=1	PF00252	Ribosomal protein L16p/L10e	GO:0006412//GO:0042254	translation//ribosome biogenesis	GO:0003735
Cluster-65551.125795	2230.1	2270.63	2249.63	3649.13	2756.83	2662.07	6766.45	6799.44	6917.57	1698.46	1782.15	1736.35	1059.75	1078.52	1045.47	3426.95	2851.32	3279.4	3665.14	4246.59	2651.13	1358.12	1484.93	1098.6		592	684394474	XP_009170912.1	591	1.1e-58	hypothetical protein T265_07192 [Opisthorchis viverrini]>gi|663049262|gb|KER25312.1| hypothetical protein T265_07192 [Opisthorchis viverrini]	--	--	--	--	--	K02910	RP-L31e, RPL31	large subunit ribosomal protein L31e	http://www.genome.jp/dbget-bin/www_bget?ko:K02910	Q9IA76	422	1.9e-40	60S ribosomal protein L31 OS=Paralichthys olivaceus OX=8255 GN=rpl31 PE=2 SV=1	PF01198	Ribosomal protein L31e	GO:0006412//GO:0042254	translation//ribosome biogenesis	GO:0003735
Cluster-65551.125501	1029.95	1012.32	980.39	1716.96	1394.06	1379.11	4831.25	4593.81	4619.62	1297.07	1290.44	1232.36	1055.5	1105.45	1137.67	1553.09	1490.89	1448.77	1282.62	1427.25	1024.06	365.29	497.6	344.79		751	768197465	KJH53109.1	681	5.3e-69	core histone H2A/H2B/H3/H4 [Dictyocaulus viviparus]	688564924	LL244602.1	281	3.6e-143	Echinostoma caproni genome assembly E_caproni_Egypt, scaffold ECPE_scaffold0011470	K11253	H3	histone H3	http://www.genome.jp/dbget-bin/www_bget?ko:K11253	P84245	675	1.1e-69	Histone H3.3 OS=Rattus norvegicus OX=10116 GN=H3f3b PE=1 SV=2	PF15715//PF00125	PCNA-associated factor//Core histone H2A/H2B/H3/H4	GO:0006974//GO:0051726	cellular response to DNA damage stimulus//regulation of cell cycle	GO:0003677
Cluster-65551.126234	3098.87	3074.54	3093.54	605.97	461.1	444.99	730.73	727.67	722.6	1564.86	1601.1	1557.08	1032.39	1019.76	1044.15	805.29	729.8	862.63	692.36	871.63	678.66	389.3	462.93	341.94		1660	194709029	2VIM	523	2.4e-50	Chain A, X-Ray Structure Of Fasciola Hepatica Thioredoxin>gi|6687568|emb|CAB65014.1| thioredoxin (TRX) [Fasciola hepatica]	913075151	KP835688.1	464	0	Fasciola gigantica thioredoxin mRNA, complete cds	K03671	trxA	thioredoxin 1	http://www.genome.jp/dbget-bin/www_bget?ko:K03671	P29449	267	5e-22	Thioredoxin H-type 1 OS=Nicotiana tabacum OX=4097 PE=2 SV=1	PF02966//PF00462//PF01323//PF00085//PF00578//PF08534//PF00403	Mitosis protein DIM1//Glutaredoxin//DSBA-like thioredoxin domain//Thioredoxin//AhpC/TSA family//Redoxin//Heavy-metal-associated domain	GO:0006118//GO:0045454//GO:0006662//GO:0055114//GO:0000398//GO:0030001	obsolete electron transport//cell redox homeostasis//glycerol ether metabolic process//oxidation-reduction process//mRNA splicing, via spliceosome//metal ion transport	GO:0046872//GO:0016209//GO:0009055//GO:0015035//GO:0016491
Cluster-65551.126810	857.75	858.97	849.01	2825.11	2205.04	2140.63	3216.78	3226.24	3274.14	1014.54	1020.68	1018.08	1032.05	1136.75	1120.11	1620.7	1534.66	1565.95	1453.41	1657.93	1130.67	596.65	758.78	608.54		700	684410547	XP_009176107.1	974	5.2e-103	hypothetical protein T265_15382 [Opisthorchis viverrini]>gi|663043781|gb|KER20138.1| hypothetical protein T265_15382 [Opisthorchis viverrini]	170584461	XM_001896983.1	102	1.07e-43	Brugia malayi 40S ribosomal protein S5 partial mRNA	K02989	RP-S5e, RPS5	small subunit ribosomal protein S5e	http://www.genome.jp/dbget-bin/www_bget?ko:K02989	Q24186	796	9.5e-84	40S ribosomal protein S5a OS=Drosophila melanogaster OX=7227 GN=RpS5a PE=1 SV=1	--	--	--	--	--
Cluster-65551.125100	2297.28	2370.76	2295.26	3126.25	2515.07	2405.5	6187.41	5718.59	6023.37	1929.45	1973.86	1909.93	1005.42	1055.54	1076.32	2091.86	1879.87	2018.62	2066.47	2675.23	1565.85	989.52	1024.88	747.94		475	684368840	XP_009162949.1	372	2.2e-33	hypothetical protein T265_00813 [Opisthorchis viverrini]>gi|663057419|gb|KER33315.1| hypothetical protein T265_00813 [Opisthorchis viverrini]	--	--	--	--	--	K02891	RP-L22e, RPL22	large subunit ribosomal protein L22e	http://www.genome.jp/dbget-bin/www_bget?ko:K02891	Q28IL6	265	2.4e-22	60S ribosomal protein L22 OS=Xenopus tropicalis OX=8364 GN=rpl22 PE=2 SV=3	PF01776	Ribosomal L22e protein family	GO:0042254//GO:0006412	ribosome biogenesis//translation	GO:0003735
Cluster-65551.125554	612.3	622.57	609.33	1970.66	1587.31	1533.82	1855.5	1820.23	1828.5	839.66	854.88	850.98	995.17	1000.06	1012.52	934.9	874.24	889.79	869.44	1028.89	725.1	388.24	482.07	378.04		711	353233013	CCD80368.1	632	2.4e-63	putative transcription factor btf3 [Schistosoma mansoni]	688624165	LL259458.1	109	1.4e-47	Echinostoma caproni genome assembly E_caproni_Egypt, scaffold ECPE_scaffold0025565	K01527	EGD1, BTF3	nascent polypeptide-associated complex subunit beta	http://www.genome.jp/dbget-bin/www_bget?ko:K01527	Q2KIY7	394	4e-37	Transcription factor BTF3 homolog 4 OS=Bos taurus OX=9913 GN=BTF3L4 PE=2 SV=1	--	--	--	--	--
Cluster-65551.126450	1042.71	1063.92	1043.19	273.67	411.19	411.52	96.82	92.96	93.54	468.88	486.72	460.88	976.36	1053.1	1034.28	27.93	29.06	16.44	28.06	13.26	19.96	53.46	48.57	25.13		2551	684389833	XP_009169495.1	2599	7.1e-291	hypothetical protein T265_06061 [Opisthorchis viverrini]>gi|663050773|gb|KER26782.1| hypothetical protein T265_06061 [Opisthorchis viverrini]	187817585	AM710614.1	1010	0	Echinostoma caproni mRNA for heat shock protein 70 (hsp70 gene)	K03283	HSPA1_8	heat shock 70kDa protein 1/8	http://www.genome.jp/dbget-bin/www_bget?ko:K03283	A2Q0Z1	2531	2.3e-284	Heat shock cognate 71 kDa protein OS=Equus caballus OX=9796 GN=HSPA8 PE=2 SV=1	PF06723//PF02782	MreB/Mbl protein//FGGY family of carbohydrate kinases, C-terminal domain	GO:0000902//GO:0005975	cell morphogenesis//carbohydrate metabolic process	GO:0016773
Cluster-65551.125576	1248.58	1248.37	1219.56	2155.08	1738.48	1725.11	3077.36	2951.55	2916.27	850.52	869.08	835.96	975.53	998	1001.57	1467.14	1448.95	1293.38	1301.23	1250.51	960.61	626.96	734.13	590.23		1171	684375720	XP_009165159.1	1263	2.7e-136	hypothetical protein T265_13051, partial [Opisthorchis viverrini]>gi|663055225|gb|KER31145.1| hypothetical protein T265_13051, partial [Opisthorchis viverrini]	689920338	LM401325.1	88	1.11e-35	Hymenolepis nana genome assembly H_nana_Japan ,scaffold HNAJ_scaffold0002565	K02932	RP-L5e, RPL5	large subunit ribosomal protein L5e	http://www.genome.jp/dbget-bin/www_bget?ko:K02932	P15125	1060	3.9e-114	60S ribosomal protein L5-A OS=Xenopus laevis OX=8355 GN=rpl5-a PE=2 SV=2	PF00861	Ribosomal L18p/L5e family	GO:0042254//GO:0006412	ribosome biogenesis//translation	GO:0003735
Cluster-65551.125402	5978.41	5634.94	6726.31	16390.5	13380.5	13372.2	33465.2	37111.1	36344.2	5442.59	5812.66	5705.35	966.24	666.65	737.14	9880.53	9964.99	11741.6	13285.6	15332.6	8958.85	3891.96	3968.7	3234.21		238	684366089	XP_009162093.1	251	1.2e-19	hypothetical protein T265_00172 [Opisthorchis viverrini]>gi|663058442|gb|KER34331.1| hypothetical protein T265_00172 [Opisthorchis viverrini]	--	--	--	--	--	K02924	RP-L39e, RPL39	large subunit ribosomal protein L39e	http://www.genome.jp/dbget-bin/www_bget?ko:K02924	P62892	211	2.2e-16	60S ribosomal protein L39 OS=Mus musculus OX=10090 GN=Rpl39 PE=1 SV=2	PF00832	Ribosomal L39 protein	GO:0006412//GO:0042254	translation//ribosome biogenesis	GO:0003735
Cluster-65551.126288	781.35	782.05	770.31	1122.51	1263.37	1236.67	691.64	662.61	648.45	511.82	520.91	516.17	960.53	1009.41	983	447.28	432.64	370.83	616.68	322.55	243.53	345.42	422.46	363.19		2785	147903679	NP_001086877.1	2789	0	eukaryotic translation elongation factor 2, gene 2 [Xenopus laevis]>gi|50603727|gb|AAH77595.1| Eft-2-prov protein [Xenopus laevis]	147903678	NM_001093408.1	1122	0	Xenopus laevis eukaryotic translation elongation factor 2, gene 2 L homeolog (eef2.2.L), mRNA >gi|50603726|gb|BC077595.1| Xenopus laevis translation elongation factor 2, mRNA (cDNA clone MGC:84492 IMAGE:4741023), complete cds	K03234	EEF2	elongation factor 2	http://www.genome.jp/dbget-bin/www_bget?ko:K03234	Q1HPK6	2078	8.4e-232	Translation elongation factor 2 OS=Bombyx mori OX=7091 GN=tef2 PE=1 SV=1	PF03764//PF01926//PF03144//PF03623	Elongation factor G, domain IV//50S ribosome-binding GTPase//Elongation factor Tu domain 2//Focal adhesion targeting region	GO:0007165//GO:0006468//GO:0006184//GO:0007172	signal transduction//protein phosphorylation//obsolete GTP catabolic process//signal complex assembly	GO:0004713//GO:0003924//GO:0005525//GO:0004871
Cluster-65551.126389	914.48	923.4	919.23	3633.44	2733.33	2676.25	6284.01	5997.09	6116.11	1626.51	1602.76	1518.18	951.22	1006.49	977.19	2252.44	1979.04	2258.97	1999.38	2596.51	1702.58	839.68	947.06	803.17		565	56753215	AAW24817.1	428	8.6e-40	SJCHGC05252 protein [Schistosoma japonicum]>gi|226475146|emb|CAX71861.1| Ribosomal Protein, Small subunit [Schistosoma japonicum]>gi|226475148|emb|CAX71868.1| Ribosomal Protein, Small subunit [Schistosoma japonicum]>gi|226475152|emb|CAX71870.1| Ribosomal Protein, Small subunit [Schistosoma japonicum]>gi|226475154|emb|CAX71871.1| Ribosomal Protein, Small subunit [Schistosoma japonicum]>gi|22647515…	--	--	--	--	--	K02976	RP-S26e, RPS26	small subunit ribosomal protein S26e	http://www.genome.jp/dbget-bin/www_bget?ko:K02976	O45499	318	2.1e-28	40S ribosomal protein S26 OS=Caenorhabditis elegans OX=6239 GN=rps-26 PE=3 SV=1	PF01283	Ribosomal protein S26e	GO:0006412//GO:0042254	translation//ribosome biogenesis	GO:0003735
Cluster-65551.125467	971.39	1000.8	964.99	2561.89	2069.24	2011.07	4762.09	4744.14	4928.54	1466.96	1440.26	1503.09	940.61	959.68	979.74	1999.58	1958.62	2310.13	1902.7	2556.21	1704.18	759.72	975.8	651.71		471	170059748	XP_001865496.1	438	4.9e-41	late histone H2B.L4 [Culex quinquefasciatus]>gi|167878385|gb|EDS41768.1| late histone H2B.L4 [Culex quinquefasciatus]	291225532	XM_002732723.1	93	7.08e-39	PREDICTED: Saccoglossus kowalevskii histone H2B.1, sperm-like (LOC100375860), mRNA	K11252	H2B	histone H2B	http://www.genome.jp/dbget-bin/www_bget?ko:K11252	P21897	428	3e-41	Histone H2B OS=Chironomus thummi thummi OX=7155 PE=3 SV=2	PF03847//PF00125	Transcription initiation factor TFIID subunit A//Core histone H2A/H2B/H3/H4	GO:0006334//GO:0006352	nucleosome assembly//DNA-templated transcription, initiation	GO:0046982//GO:0003677
Cluster-65551.124296	170.29	180.61	173.7	48.72	48.93	46.47	29.14	27.57	30.23	393.07	395.11	396.85	939.48	973.56	985.98	243.43	223.24	313.92	247.43	228.27	180.76	371.77	351.7	290.81		2225	358253389	GAA52956.1	1724	1.8e-189	hexokinase [Clonorchis sinensis]	--	--	--	--	--	K00844	HK	hexokinase	http://www.genome.jp/dbget-bin/www_bget?ko:K00844	Q26609	1626	1.7e-179	Hexokinase OS=Schistosoma mansoni OX=6183 PE=1 SV=2	PF03727//PF00349	Hexokinase//Hexokinase	GO:0005975	carbohydrate metabolic process	GO:0016773//GO:0005524
Cluster-65551.125720	187.74	190.51	197.54	2648.39	2045.33	2107.14	793.97	748.76	792.08	2313.23	2299.75	2361.97	929.69	935.41	961.69	467.62	416.9	392.29	470.81	578.41	336.54	244.28	328.22	243.57		496	730369722	KHJ41497.1	469	1.3e-44	cytochrome [Trichuris suis]	--	--	--	--	--	K08738	CYC	cytochrome c	http://www.genome.jp/dbget-bin/www_bget?ko:K08738	P00039	461	4.7e-45	Cytochrome c OS=Manduca sexta OX=7130 PE=1 SV=2	PF00034//PF13442	Cytochrome c//Cytochrome C oxidase, cbb3-type, subunit III	GO:0006118	obsolete electron transport	GO:0009055//GO:0020037
Cluster-65551.127105	2569.64	2696.86	2624.8	1129.88	1294.25	1188.86	572.66	530	537.84	682.91	689.37	657.74	917.98	1062.72	1059.2	185.29	177.28	206.38	233.88	201.9	162.05	185.35	199.46	213.11		617	684405708	XP_009174541.1	488	1e-46	hypothetical protein T265_10029 [Opisthorchis viverrini]>gi|663045510|gb|KER21725.1| hypothetical protein T265_10029 [Opisthorchis viverrini]	--	--	--	--	--	--	--	--	--	--	--	--	--	--	--	--	--	--
Cluster-65551.125125	1675.98	1661.87	1663.29	3401.03	2792.1	2732.92	4467.05	4283.14	4216.35	1102.43	1139.31	1086.24	901.93	930.39	940.16	1473.6	1473.77	1293.52	1182.2	1167.52	840.41	603.56	758.52	673.65		709	684411916	XP_009176548.1	789	1.5e-81	hypothetical protein T265_11593 [Opisthorchis viverrini]>gi|663043279|gb|KER19701.1| hypothetical protein T265_11593 [Opisthorchis viverrini]	--	--	--	--	--	K02883	RP-L18e, RPL18	large subunit ribosomal protein L18e	http://www.genome.jp/dbget-bin/www_bget?ko:K02883	A3F4S0	637	2.6e-65	60S ribosomal protein L18 OS=Taenia asiatica OX=60517 GN=RPL18 PE=2 SV=1	--	--	--	--	--
Cluster-65551.126223	218.59	206	167.62	689.23	1249.61	1522.68	206.27	195.43	221.8	575.58	617.74	555.86	895.19	863.89	950.14	155.9	134.38	144.93	226	109.47	164.33	90.28	111.8	93.84		273	--	--	--	--	--	--	--	--	--	--	--	--	--	--	--	--	--	--	--	--	--	--	--
Cluster-65551.125734	1088.97	1106.55	1075.83	2712.94	2118.6	2087.76	4036.18	3909.78	3963.45	942.09	978.91	942.56	856.92	927.45	930.14	1291.39	1125.46	1317.07	1289.38	1267.21	955.64	621.39	748.29	568.08		779	226478448	CAX78482.1	824	1.4e-85	putative ribosomal protein L18a [Schistosoma japonicum]	--	--	--	--	--	K02882	RP-L18Ae, RPL18A	large subunit ribosomal protein L18Ae	http://www.genome.jp/dbget-bin/www_bget?ko:K02882	Q90YU9	665	1.6e-68	60S ribosomal protein L18a OS=Ictalurus punctatus OX=7998 GN=rpl18a PE=2 SV=1	PF01775	Ribosomal L18ae/LX protein domain	GO:0042254//GO:0006412	ribosome biogenesis//translation	GO:0003735
Cluster-65551.126509	988	1003.95	962.86	1960.58	1444.36	1373.19	3117.97	2964.58	2953.36	895.37	914.8	870	854.74	875.4	904.83	1257.38	1195.55	1201.32	1030.02	1136.03	775.24	465.12	520.83	428.64		702	358334423	GAA29979.2	624	2e-62	small subunit ribosomal protein S16e [Clonorchis sinensis]	--	--	--	--	--	K02960	RP-S16e, RPS16	small subunit ribosomal protein S16e	http://www.genome.jp/dbget-bin/www_bget?ko:K02960	Q98TR7	544	1.6e-54	40S ribosomal protein S16 OS=Heteropneustes fossilis OX=93621 GN=rps16 PE=2 SV=1	PF00380	Ribosomal protein S9/S16	GO:0006412//GO:0042254	translation//ribosome biogenesis	GO:0003735
Cluster-65551.127445	1045.73	1070.26	1050.52	293.46	236.76	232.33	365.15	360.8	348.03	859.57	867.2	865.11	852.19	915.32	922.28	605.17	537.19	483.97	674.6	753.86	456.34	724.25	1104.53	993.52		1888	255683591	ACU27401.1	1179	2.4e-126	thioredoxin peroxidase 1 [Fasciola gigantica]	255683590	GQ259898.1	755	0	Fasciola gigantica thioredoxin peroxidase 1 (TPx-1) mRNA, complete cds	K03386	E1.11.1.15, PRDX, ahpC	peroxiredoxin (alkyl hydroperoxide reductase subunit C)	http://www.genome.jp/dbget-bin/www_bget?ko:K03386	P91883	994	2.8e-106	Thioredoxin peroxidase OS=Fasciola hepatica OX=6192 PE=2 SV=1	PF10417//PF01543//PF00578//PF08534	C-terminal domain of 1-Cys peroxiredoxin//Hepatitis C virus capsid protein//AhpC/TSA family//Redoxin	GO:0055114	oxidation-reduction process	GO:0016491//GO:0005198//GO:0051920//GO:0016209
Cluster-65551.125632	790.01	808.99	796.77	2868.72	2438.39	2294.74	2804.12	2784.27	2741.47	698.82	701.83	706.38	849.54	885.2	895.4	1432.67	1378.53	1274.27	1269.81	1157.6	862.7	666.71	835.18	697.75		933	684373915	XP_009164574.1	1196	1.3e-128	hypothetical protein T265_02136 [Opisthorchis viverrini]>gi|663055711|gb|KER31624.1| hypothetical protein T265_02136 [Opisthorchis viverrini]	--	--	--	--	--	K02936	RP-L7Ae, RPL7A	large subunit ribosomal protein L7Ae	http://www.genome.jp/dbget-bin/www_bget?ko:K02936	O57592	878	3.9e-93	60S ribosomal protein L7a OS=Takifugu rubripes OX=31033 GN=rpl7a PE=3 SV=3	--	--	--	--	--
Cluster-65551.126029	1637.16	1692.69	1674.2	60.2	54.6	59.36	32.36	30.46	32.65	699.36	720.36	729.99	838.06	845.92	843.81	50.46	44.34	56.66	41.62	31.17	46.01	105.08	98.1	72.88		1733	--	--	--	--	--	--	--	--	--	--	--	--	--	--	--	--	--	--	PF01254	Nuclear transition protein 2	GO:0007283	spermatogenesis	GO:0003677
Cluster-65551.124605	3799.96	3738.36	3669.59	6796.77	5411.82	5336.02	15262.6	13837.2	14282.6	1675.24	1754.42	1557.87	835.06	830.15	882.34	3576.89	2998.99	4643.54	3706.87	5001.42	3543.43	1625.68	1909.16	1461.27		400	699243713	XP_009858958.1	448	2.9e-42	PREDICTED: uncharacterized protein LOC445763 [Ciona intestinalis]	--	--	--	--	--	K09568	FKBP1	FK506-binding protein 1	http://www.genome.jp/dbget-bin/www_bget?ko:K09568	O42123	391	5e-37	Peptidyl-prolyl cis-trans isomerase FKBP1A OS=Xenopus laevis OX=8355 GN=fkbp1a PE=3 SV=3	PF00254	FKBP-type peptidyl-prolyl cis-trans isomerase	GO:0006457	protein folding	--
Cluster-65551.126058	1181.25	1215.66	1229.62	2177.45	1672.97	1681.67	2326.35	2311.61	2264.44	654.9	645.77	654.17	831.16	851.94	845.68	1123.87	1081	1091.64	1131.48	1230.28	835.81	433.48	542.23	393.15		879	56754557	AAW25466.1	832	1.9e-86	SJCHGC01952 protein [Schistosoma japonicum]>gi|226475040|emb|CAX71808.1| ribosomal protein S8 [Schistosoma japonicum]>gi|226475042|emb|CAX71809.1| ribosomal protein S8 [Schistosoma japonicum]>gi|226475044|emb|CAX71810.1| ribosomal protein S8 [Schistosoma japonicum]>gi|226475046|emb|CAX71811.1| ribosomal protein S8 [Schistosoma japonicum]>gi|226476424|emb|CAX78063.1| ribosomal protein S8 [Schistos…	684385009	XM_009169764.1	203	9.71e-100	Opisthorchis viverrini hypothetical protein partial mRNA	K02995	RP-S8e, RPS8	small subunit ribosomal protein S8e	http://www.genome.jp/dbget-bin/www_bget?ko:K02995	O76756	634	7.3e-65	40S ribosomal protein S8 OS=Apis mellifera OX=7460 GN=RpS8 PE=2 SV=2	--	--	GO:0006412//GO:0042254	translation//ribosome biogenesis	GO:0003735
Cluster-65551.97763	2.89	2.28	1.07	514.87	404.82	393.24	212.79	210.77	229.74	1101.4	1131.77	1102.87	815.32	785.19	813.07	298.38	268.43	349.69	384.99	544.08	284.17	275.97	319.88	230.16		676	392856264	AFM84631.1	758	5.6e-78	CaM3 [Fasciola hepatica]	392856263	JQ792169.1	417	0	Fasciola hepatica CaM3 mRNA, complete cds	--	--	--	--	Q07167	231	3e-18	16 kDa calcium-binding protein OS=Schistosoma mansoni OX=6183 PE=2 SV=1	PF13499//PF13833//PF10591//PF13202//PF12763//PF00036//PF08414//PF13405	EF-hand domain pair//EF-hand domain pair//Secreted protein acidic and rich in cysteine Ca binding region//EF hand//Cytoskeletal-regulatory complex EF hand//EF hand//Respiratory burst NADPH oxidase//EF-hand domain	GO:0055114//GO:0007165//GO:0006979//GO:0006804	oxidation-reduction process//signal transduction//response to oxidative stress//obsolete peroxidase reaction	GO:0005515//GO:0004601//GO:0050664//GO:0005509
Cluster-65551.126313	813.43	807.5	795.5	2637.93	2173.02	2141.09	3967.15	3826.07	3808.09	695.21	713.67	695.03	814.2	847.45	875.75	1075.6	1007.95	865.17	767.92	901.83	716.35	414.33	477.26	373.2		1148	684391909	XP_009170122.1	1046	3.8e-111	hypothetical protein T265_06562 [Opisthorchis viverrini]>gi|349995906|dbj|GAA42549.1| template-activating factor I [Clonorchis sinensis]>gi|663050126|gb|KER26151.1| hypothetical protein T265_06562 [Opisthorchis viverrini]	684391908	XM_009171858.1	366	0	Opisthorchis viverrini hypothetical protein partial mRNA	K11290	SET, TAF1, I2PP2A	template-activating factor I	http://www.genome.jp/dbget-bin/www_bget?ko:K11290	Q63945	674	2.2e-69	Protein SET OS=Rattus norvegicus OX=10116 GN=Set PE=2 SV=2	PF00956//PF04546//PF07352	Nucleosome assembly protein (NAP)//Sigma-70, non-essential region//Bacteriophage Mu Gam like protein	GO:0006352//GO:0042262//GO:0006355//GO:0006334	DNA-templated transcription, initiation//DNA protection//regulation of transcription, DNA-templated//nucleosome assembly	GO:0016987//GO:0003677//GO:0003690//GO:0003700
Cluster-65551.126422	1589.71	1601.49	1612.31	3242.02	2796.99	2927.59	5273.53	5413.79	5451.72	1100.36	1112.83	1056.47	803.43	778.19	798.34	1691.23	1563.59	1698.46	1497.33	1571.73	1013.18	856.9	1069.31	768.52		574	684370289	XP_009163412.1	274	6.3e-22	hypothetical protein T265_01187 [Opisthorchis viverrini]>gi|663057009|gb|KER32909.1| hypothetical protein T265_01187 [Opisthorchis viverrini]	--	--	--	--	--	K02943	RP-LP2, RPLP2	large subunit ribosomal protein LP2	http://www.genome.jp/dbget-bin/www_bget?ko:K02943	O01725	215	1.8e-16	60S acidic ribosomal protein P2 OS=Branchiostoma floridae OX=7739 PE=3 SV=1	PF02975	Methylamine dehydrogenase, L chain	GO:0009308//GO:0055114	amine metabolic process//oxidation-reduction process	GO:0016638
Cluster-65551.126193	137.73	144.85	146.74	860.97	993.73	960.9	397.68	386.24	382.17	1069.37	1057.44	1050.14	802.68	836.05	811.45	649.11	595.34	532.32	804.23	483.8	356.91	369.2	502.72	426.53		1114	353229674	CCD75845.1	1420	1.6e-154	putative mitochondrial phosphate carrier protein [Schistosoma mansoni]	684391773	XM_009171818.1	251	2.58e-126	Opisthorchis viverrini hypothetical protein partial mRNA	K15102	SLC25A3, PHC, PIC	solute carrier family 25 (mitochondrial phosphate transporter), member 3	http://www.genome.jp/dbget-bin/www_bget?ko:K15102	P12234	1146	3.9e-124	Phosphate carrier protein, mitochondrial OS=Bos taurus OX=9913 GN=SLC25A3 PE=1 SV=1	--	--	--	--	--
Cluster-65551.125870	1231.21	1241.45	1224.61	2316.66	1879.17	1861.84	3793.96	3752.37	3727.7	840.77	859.05	816.81	796.29	854.19	867.7	2072.5	2013.58	1643.19	2135.28	2391.48	1273.06	924.17	1028.68	846.75		739	226477406	CAX72397.1	391	2.2e-35	Conserved hypothetical protein [Schistosoma japonicum]	--	--	--	--	--	K15730	PTGES3	cytosolic prostaglandin-E synthase	http://www.genome.jp/dbget-bin/www_bget?ko:K15730	Q23280	201	9.9e-15	Co-chaperone protein daf-41 OS=Caenorhabditis elegans OX=6239 GN=daf-41 PE=2 SV=1	PF01528	Herpesvirus glycoprotein M	--	--	--
Cluster-65551.126659	289.9	297.88	298.24	965.18	1018.46	1031.42	378.52	364.18	357.6	733.25	746.36	773.17	789.89	814.24	806.66	48.6	69.17	31.05	18.62	13.06	11.78	4.74	3.64	5.62		3036	358254444	GAA55280.1	639	1.6e-63	hypothetical protein CLF_107521 [Clonorchis sinensis]	--	--	--	--	--	--	--	--	--	--	--	--	--	PF16866//PF01401//PF01610//PF00628	PHD-finger//Angiotensin-converting enzyme//Transposase//PHD-finger	GO:0006313//GO:0006508	transposition, DNA-mediated//proteolysis	GO:0005515//GO:0008237//GO:0004803//GO:0008241//GO:0003677
Cluster-65551.125617	225.09	225.22	230.95	924.37	791.81	783.07	604.82	609.94	619.64	807.27	823.65	774.77	772.36	837.59	823.7	2746.62	2574.34	2334.07	3474.91	3098.99	2067.38	1638.5	2267.59	1672.83		438	226484816	CAX74317.1	256	5.9e-20	hypothetical protein [Schistosoma japonicum]	--	--	--	--	--	--	--	--	--	--	--	--	--	--	--	--	--	--
Cluster-65551.128519	1726.89	1784.41	1718.33	4081.27	3071.03	3042.71	6196.83	6156.87	6236.89	1380.75	1432.97	1385.34	755.05	753	814.99	2285.53	2072.24	2338.13	2269.52	2750.15	1765.27	854.14	1033.9	768.96		520	358338877	GAA57485.1	477	1.6e-45	large subunit ribosomal protein L36e [Clonorchis sinensis]	--	--	--	--	--	K02920	RP-L36e, RPL36	large subunit ribosomal protein L36e	http://www.genome.jp/dbget-bin/www_bget?ko:K02920	Q6Q415	283	2.2e-24	60S ribosomal protein L36 OS=Danio rerio OX=7955 GN=rpl36 PE=3 SV=1	PF01158	Ribosomal protein L36e	GO:0006412//GO:0042254	translation//ribosome biogenesis	GO:0003735
Cluster-65551.87300	5.23	3.5	3.69	53.51	45.34	43.11	6.86	6.59	6.58	1130.94	1128.26	1116.79	745.54	742.88	773.05	5694.36	4639.11	9562.1	27074.6	29429.4	8251.15	5476.33	9387.21	5678.46		783	1513073	AAB06722.1	535	4.7e-52	fatty acid binding protein [Fasciola gigantica]	159052	M95291.1	437	0	Fasciola hepatica mRNA homologous to a S.mansoni fatty acid binding protein	--	--	--	--	Q9UAS2	566	5e-57	Fatty acid-binding protein 1 OS=Fasciola gigantica OX=46835 GN=FABP-1 PE=2 SV=3	--	--	--	--	--
Cluster-65551.126560	793.4	810.58	803.05	1557.06	1689.03	1797.02	1894.01	1919.56	1902.02	656.93	661.85	644.56	744.22	746.84	772.36	675.88	599.29	535.19	674.6	407.43	307.39	477.54	673.15	505.88		731	358340593	GAA36231.2	934	2.4e-98	large subunit ribosomal protein L15e [Clonorchis sinensis]	--	--	--	--	--	K02877	RP-L15e, RPL15	large subunit ribosomal protein L15e	http://www.genome.jp/dbget-bin/www_bget?ko:K02877	Q7T3P1	730	4.5e-76	60S ribosomal protein L15 OS=Anguilla japonica OX=7937 GN=rpl15 PE=2 SV=3	PF00827	Ribosomal L15	GO:0042254//GO:0006412	ribosome biogenesis//translation	GO:0003735
Cluster-65551.125426	350.05	369.6	335.89	1585.63	1269.04	1124.72	1883.19	1888.31	1879.7	1702.31	1802	1711.79	739.91	765.88	771.62	824.22	768.83	928.81	669.63	920.14	687.73	350.45	395.09	348.21		459	674594618	CDS26643.1	215	3.5e-15	expressed conserved protein [Hymenolepis microstoma]	--	--	--	--	--	--	--	--	--	--	--	--	--	--	--	--	--	--
Cluster-65551.127464	616.94	624.11	601.21	1812.16	1574.36	1536.16	1647.17	1678	1649.05	614.66	618.85	591.2	731.27	758.36	732.21	926.44	936.24	750.63	945.28	739.98	509.66	490.23	586.91	480.07		976	226472684	CAX71028.1	974	7.2e-103	ribosomal protein S3A [Schistosoma japonicum]	226472687	FN315298.1	181	1.84e-87	Schistosoma japonicum isolate Anhui full length mRNA clone SJFCA3643.008|FSA001-P00032-B16, complete sequence	K02984	RP-S3Ae, RPS3A	small subunit ribosomal protein S3Ae	http://www.genome.jp/dbget-bin/www_bget?ko:K02984	B2CAZ2	894	5.8e-95	40S ribosomal protein S3a OS=Taenia solium OX=6204 PE=2 SV=1	PF01015	Ribosomal S3Ae family	GO:0006412//GO:0042254	translation//ribosome biogenesis	GO:0003735
Cluster-65551.123803	1185.44	1222.8	1228.19	2045.97	1617.04	1560.69	2977.37	3078.35	2994.42	889.4	889.45	871.45	729.47	750.02	740.12	1864.04	1713.06	1955.87	1768.05	2150.13	1458.7	580.94	719	576.18		560	358332502	GAA51144.1	468	2e-44	large subunit ribosomal protein L24e [Clonorchis sinensis]	--	--	--	--	--	K02896	RP-L24e, RPL24	large subunit ribosomal protein L24e	http://www.genome.jp/dbget-bin/www_bget?ko:K02896	Q7Z0T8	445	3.8e-43	60S ribosomal protein L24 OS=Schistosoma japonicum OX=6182 GN=RPL24 PE=2 SV=1	--	--	--	--	--
Cluster-65551.128313	373.1	380.15	368.58	1004.11	1000.12	978.66	1770.22	1628.61	1608.94	513.05	514.33	489.21	719.38	768.19	786.47	421.35	405.54	344.54	360.17	252.93	210.57	168.8	230.73	194.99		1084	684387936	XP_009168921.1	511	3.9e-49	hypothetical protein T265_05605 [Opisthorchis viverrini]>gi|663051366|gb|KER27361.1| hypothetical protein T265_05605 [Opisthorchis viverrini]	--	--	--	--	--	K12896	SFRS7	splicing factor, arginine/serine-rich 7	http://www.genome.jp/dbget-bin/www_bget?ko:K12896	Q8BL97	198	3.2e-14	Serine/arginine-rich splicing factor 7 OS=Mus musculus OX=10090 GN=Srsf7 PE=1 SV=1	PF00076//PF16367	RNA recognition motif. (a.k.a. RRM, RBD, or RNP domain)//RNA recognition motif	--	--	GO:0003676
Cluster-65551.125232	931.39	958.1	937.09	2398.52	1913.37	1908.79	3604.92	3573.83	3848.13	895.03	878.94	904.77	716.45	768.97	772.95	1702.7	1664.77	1714.56	1852.04	2126	1440.22	630.82	749.14	517.43		498	844876079	XP_012801662.1	538	1.3e-52	40S ribosomal protein S12, partial [Schistosoma haematobium]>gi|353229304|emb|CCD75475.1| putative 40s ribosomal protein S12 [Schistosoma mansoni]>gi|685968188|gb|KGB41867.1| 40S ribosomal protein S12, partial [Schistosoma haematobium]	--	--	--	--	--	K02951	RP-S12e, RPS12	small subunit ribosomal protein S12e	http://www.genome.jp/dbget-bin/www_bget?ko:K02951	Q9SMI3	326	2.1e-29	40S ribosomal protein S12 OS=Cyanophora paradoxa OX=2762 GN=RPS12 PE=2 SV=1	PF08032	RNA 2'-O ribose methyltransferase substrate binding	GO:0006412//GO:0042254	translation//ribosome biogenesis	GO:0003735//GO:0008168
Cluster-65551.158138	3.55	3.32	3.34	508.79	394.19	400.97	3.01	1.84	1.92	962.96	996.41	964.66	713.27	732.63	741.27	40.71	32.24	42.14	43.63	48.04	37.13	53.36	55.77	34.08		724	349962420	GAA40982.1	437	1e-40	16 kDa calcium-binding protein [Clonorchis sinensis]	--	--	--	--	--	--	--	--	--	Q07167	244	1e-19	16 kDa calcium-binding protein OS=Schistosoma mansoni OX=6183 PE=2 SV=1	PF13499//PF12763//PF00036//PF13833//PF10591//PF13202//PF13405	EF-hand domain pair//Cytoskeletal-regulatory complex EF hand//EF hand//EF-hand domain pair//Secreted protein acidic and rich in cysteine Ca binding region//EF hand//EF-hand domain	GO:0007165	signal transduction	GO:0005515//GO:0005509
Cluster-65551.124205	579.72	573.78	593.33	1593.37	2112.1	2263.92	1394.5	1520.86	1479.82	507.37	552.66	523.06	706.19	696.07	737.64	619.63	540.36	549.4	736.8	459.66	346.43	475.69	697.17	605.42		1584	358337431	GAA55792.1	170	2e-09	cellular nucleic acid-binding protein [Clonorchis sinensis]	--	--	--	--	--	--	--	--	--	Q5R5R5	157	2.7e-09	Cellular nucleic acid-binding protein OS=Pongo abelii OX=9601 GN=CNBP PE=2 SV=1	PF00098	Zinc knuckle	--	--	GO:0003676//GO:0008270
Cluster-65551.127455	978.53	996.44	973.67	1241.28	1065.77	1060.55	1210.6	1182.93	1198.93	1622.8	1704.6	1543.37	695.84	740.68	771.99	797.72	726.62	817.17	858.27	941.08	640.34	443.78	660.8	504.72		529	358340500	GAA48380.1	358	1.1e-31	NADH dehydrogenase (ubiquinone) 1 alpha subcomplex 7 [Clonorchis sinensis]	--	--	--	--	--	--	--	--	--	--	--	--	--	PF07347	NADH:ubiquinone oxidoreductase subunit B14.5a (Complex I-B14.5a)	GO:0042773//GO:0006744//GO:0006120//GO:0006814//GO:0015992	ATP synthesis coupled electron transport//ubiquinone biosynthetic process//mitochondrial electron transport, NADH to ubiquinone//sodium ion transport//proton transport	GO:0008137
Cluster-65551.126799	214.72	208.95	219.2	207.28	286.82	311.99	28.29	31.67	31.41	300.31	305.08	309.24	679.83	687.63	699.07	161.87	158.59	153.25	89.88	60.44	108.63	24.87	18.61	13.77		2882	44829173	DAA04500.1	1833	5.3e-202	TPA_exp: pol polyprotein [Schistosoma mansoni]	--	--	--	--	--	--	--	--	--	P0CT40	501	6.3e-49	Transposon Tf2-9 polyprotein OS=Schizosaccharomyces pombe (strain 972 / ATCC 24843) OX=284812 GN=Tf2-9 PE=3 SV=1	PF13683//PF00665	Integrase core domain//Integrase core domain	GO:0015074	DNA integration	--
Cluster-65551.131125	266.45	271.54	268.85	501.56	801.48	773.46	75.92	71.97	81.04	408.48	405.6	402.91	677.02	692.32	686.41	147.82	144.3	163.8	268.14	143.81	148.56	244.84	304.52	290.64		513	478252606	ENN73011.1	684	1.6e-69	hypothetical protein YQE_10346, partial [Dendroctonus ponderosae]>gi|546677977|gb|ERL88706.1| hypothetical protein D910_06088 [Dendroctonus ponderosae]	1071046195	XM_018423435.1	53	1.34e-16	Cutaneotrichosporon oleaginosus putative Rho GTPase mRNA	K04393	CDC42	cell division control protein 42	http://www.genome.jp/dbget-bin/www_bget?ko:K04393	P60952	672	1.7e-69	Cell division control protein 42 homolog OS=Canis lupus familiaris OX=9615 GN=CDC42 PE=2 SV=2	PF08168//PF00071//PF08477//PF00025	NUC205 domain//Ras family//Ras of Complex, Roc, domain of DAPkinase//ADP-ribosylation factor family	GO:0007264	small GTPase mediated signal transduction	GO:0005525
Cluster-65551.126670	1670.67	1698.04	1673.06	603.09	466.92	449.81	1183.63	1145.77	1140.28	754.45	764.55	732.65	672.02	713.31	726.47	1227.88	1136.56	1276.06	767.13	1030.31	1081.34	869.63	847.94	768.42		1253	684398123	XP_009172071.1	953	2.5e-100	hypothetical protein T265_08100 [Opisthorchis viverrini]>gi|663048072|gb|KER24162.1| hypothetical protein T265_08100 [Opisthorchis viverrini]	--	--	--	--	--	--	--	--	--	Q9IA79	512	1.5e-50	Probable Bax inhibitor 1 OS=Paralichthys olivaceus OX=8255 GN=tmbim6 PE=2 SV=1	--	--	--	--	--
Cluster-65551.126038	910.23	896.63	891.89	1717.82	1462.85	1442.95	2167.32	2045.24	2070.66	678.86	706.51	656.51	669.83	682.83	714.7	1272.93	1277.46	1110.69	1266.64	1398.63	811.84	652.51	755.88	620.05		741	684388016	XP_009168944.1	754	1.8e-77	hypothetical protein T265_05621 [Opisthorchis viverrini]>gi|663051300|gb|KER27296.1| hypothetical protein T265_05621 [Opisthorchis viverrini]	688713084	LL322566.1	41	9.23e-10	Anisakis simplex genome assembly A_simplex ,scaffold ASIM_scaffold0003002	K02940	RP-L9e, RPL9	large subunit ribosomal protein L9e	http://www.genome.jp/dbget-bin/www_bget?ko:K02940	P51410	526	2e-52	60S ribosomal protein L9 OS=Mus musculus OX=10090 GN=Rpl9 PE=2 SV=2	PF00347	Ribosomal protein L6	GO:0042254//GO:0006412	ribosome biogenesis//translation	GO:0003735//GO:0019843
Cluster-65551.113430	2.14	2.63	1.75	11.1	28.72	72.97	15.48	17.5	17.95	270.48	255.78	251.76	663.65	686.52	710.66	113.73	127.15	53.58	319.31	51.16	20.9	77.27	93.38	49.9		1102	--	--	--	--	--	52077955	AC134585.6	83	6.26e-33	Mus musculus BAC clone RP23-302F9 from 8, complete sequence	--	--	--	--	--	--	--	--	--	--	--	--	--
Cluster-65551.126507	203.46	205.03	202.08	544.04	487.17	494.09	395.29	414.17	405.87	367.6	352.39	364.26	662.88	674.22	675.69	934.06	950.5	517.61	735.85	663.38	781.54	317.23	361.12	238.98		3897	724951806	XP_010351937.1	2460	1.4e-274	PREDICTED: LOW QUALITY PROTEIN: heat shock protein HSP 90-alpha [Rhinopithecus roxellana]	928167740	XR_134513.3	237	5.58e-118	PREDICTED: Canis lupus familiaris heat shock protein HSP 90-alpha pseudogene (LOC607470), misc_RNA	K04079	htpG, HSP90A	molecular chaperone HtpG	http://www.genome.jp/dbget-bin/www_bget?ko:K04079	O61998	1619	2e-178	Heat shock protein 90 OS=Brugia pahangi OX=6280 GN=HSP90 PE=2 SV=2	PF08692//PF02724//PF00183	Mitochondrial protein Pet20//CDC45-like protein//Hsp90 protein	GO:0006457//GO:0006950//GO:0006270	protein folding//response to stress//DNA replication initiation	GO:0005524//GO:0051082
Cluster-65551.127233	674.49	692.29	668.33	1483.65	1318.46	1317.2	1740.67	1709.06	1697.11	568.85	580.02	562.59	653.06	676.63	682.53	587.2	582.83	555.93	561.16	472.07	331.93	280.09	363.44	286.74		1279	684390133	XP_009169587.1	963	1.8e-101	hypothetical protein T265_06130 [Opisthorchis viverrini]>gi|663050612|gb|KER26624.1| hypothetical protein T265_06130 [Opisthorchis viverrini]	--	--	--	--	--	K02934	RP-L6e, RPL6	large subunit ribosomal protein L6e	http://www.genome.jp/dbget-bin/www_bget?ko:K02934	Q6QMZ4	455	6.1e-44	60S ribosomal protein L6 OS=Chinchilla lanigera OX=34839 GN=RPL6 PE=2 SV=3	PF03668//PF01159	P-loop ATPase protein family//Ribosomal protein L6e	GO:0042254//GO:0006412	ribosome biogenesis//translation	GO:0003735//GO:0005524
Cluster-65551.125530	969.25	1012.22	954.43	1994.56	1570.12	1638.61	2885.53	2865.01	2891.21	775.09	812.21	766.22	633.39	611.32	617.7	1227.7	1175.41	1300.61	1128.19	1320.53	874.86	509.98	661.48	476.34		768	684398519	XP_009172203.1	581	2.1e-57	hypothetical protein T265_08204 [Opisthorchis viverrini]>gi|663047936|gb|KER24031.1| hypothetical protein T265_08204 [Opisthorchis viverrini]	--	--	--	--	--	K02898	RP-L26e, RPL26	large subunit ribosomal protein L26e	http://www.genome.jp/dbget-bin/www_bget?ko:K02898	P61257	400	8.7e-38	60S ribosomal protein L26 OS=Bos taurus OX=9913 GN=RPL26 PE=2 SV=1	PF16906	Ribosomal proteins L26 eukaryotic, L24P archaeal	GO:0042254//GO:0006412	ribosome biogenesis//translation	GO:0003735
Cluster-65551.126317	173.78	170.03	171.17	583.9	534.45	527.09	312.51	320.63	320.81	819.47	852.3	824.79	632.24	640.45	641.46	606.95	575.47	537.38	651.29	534.62	413.84	398.08	558.14	420.84		1076	684369896	XP_009163284.1	1343	1.3e-145	hypothetical protein T265_01077 [Opisthorchis viverrini]>gi|663057090|gb|KER32989.1| hypothetical protein T265_01077 [Opisthorchis viverrini]	686774996	LM125985.1	128	5.9e-58	Taenia asiatica genome assembly T_asiatica_South_Korea ,scaffold TASK_contig0000188	K00235	SDHB, SDH2	succinate dehydrogenase (ubiquinone) iron-sulfur subunit	http://www.genome.jp/dbget-bin/www_bget?ko:K00235	P21913	1059	4.7e-114	Succinate dehydrogenase [ubiquinone] iron-sulfur subunit, mitochondrial OS=Rattus norvegicus OX=10116 GN=Sdhb PE=2 SV=2	PF00111//PF13085	2Fe-2S iron-sulfur cluster binding domain//2Fe-2S iron-sulfur cluster binding domain	GO:0006118	obsolete electron transport	GO:0009055//GO:0051536
Cluster-65551.125811	928.88	982.36	927.85	1652.19	1291.64	1272.02	2705.03	2597.75	2725.47	754.29	767.65	733.75	629.15	635.33	643.73	1027.5	986.88	1070.27	957.17	1027.29	624.03	437.34	547.93	424.07		714	684401159	XP_009173062.1	641	2.2e-64	hypothetical protein T265_08876 [Opisthorchis viverrini]>gi|358334437|dbj|GAA52876.1| large subunit ribosomal protein L23e [Clonorchis sinensis]>gi|663047050|gb|KER23181.1| hypothetical protein T265_08876 [Opisthorchis viverrini]	1314963274	XM_023306742.1	63	5.23e-22	PREDICTED: Drosophila hydei 60S ribosomal protein L23 (LOC111593748), mRNA	K02894	RP-L23e, RPL23	large subunit ribosomal protein L23e	http://www.genome.jp/dbget-bin/www_bget?ko:K02894	P48158	550	3.3e-55	60S ribosomal protein L23 OS=Caenorhabditis elegans OX=6239 GN=rpl-23 PE=3 SV=1	PF00238	Ribosomal protein L14p/L23e	GO:0042254//GO:0006412	ribosome biogenesis//translation	GO:0003735
Cluster-65551.127022	1802.13	1745.07	1748.3	1449.08	1754.85	1678.96	2887.26	2890.55	2765.89	620.79	644.16	628.71	627.76	660.87	676.66	2648.68	2738.07	2224.11	3341.62	2684.9	1490.56	1744.28	3394.92	3242.28		567	762109106	XP_011437202.1	664	3.7e-67	PREDICTED: actin-like [Crassostrea gigas]	1027018547	XM_016755872.1	183	8.05e-89	Spizellomyces punctatus DAOM BR117 actin-A3b, cytoplasmic (SPPG_07715), mRNA	K05692	ACTB_G1	actin beta/gamma 1	http://www.genome.jp/dbget-bin/www_bget?ko:K05692	O17320	662	2.7e-68	Actin OS=Crassostrea gigas OX=29159 PE=2 SV=1	--	--	--	--	--
Cluster-65551.128107	469.01	473.53	454.98	1155.9	1051.02	1067.89	1195.14	1228.48	1197.12	485.9	492.66	472.25	620.22	631.39	641.47	696.6	615.29	477.55	603.68	514.28	314.59	342.21	409.28	333.9		941	238659403	CAZ30437.1	1032	1.3e-109	40S ribosomal protein S3, putative [Schistosoma mansoni]	--	--	--	--	--	K02985	RP-S3e, RPS3	small subunit ribosomal protein S3e	http://www.genome.jp/dbget-bin/www_bget?ko:K02985	P47835	805	1.2e-84	40S ribosomal protein S3-B OS=Xenopus laevis OX=8355 GN=rps3-b PE=2 SV=1	PF07650	KH domain	--	--	GO:0003723
Cluster-65551.125605	310.59	317.73	313.99	715.28	582.71	578.04	609.12	590.94	594.4	767.28	788.87	772.35	613.12	618.07	628.83	630.89	653.55	611.56	652.72	664.53	553.4	285.83	382.1	320.75		846	238658791	CAZ29840.1	456	7.3e-43	hypothetical protein Smp_021730.2 [Schistosoma mansoni]	--	--	--	--	--	K02265	COX5B	cytochrome c oxidase subunit 5b	http://www.genome.jp/dbget-bin/www_bget?ko:K02265	--	--	--	--	PF01215//PF05130//PF04136	Cytochrome c oxidase subunit Vb//FlgN protein//Sec34-like family	GO:0015992//GO:0006886//GO:0044780//GO:0006123	proton transport//intracellular protein transport//bacterial-type flagellum assembly//mitochondrial electron transport, cytochrome c to oxygen	GO:0004129
Cluster-65551.126290	126.5	128.05	129.78	195.79	315.62	335.38	5.45	5.62	5.82	252.88	257.82	255.46	605.96	618.77	623.68	136.05	126.75	122.28	69.29	46.17	79.61	18.48	8.32	8.41		1320	44829164	DAA04495.1	1093	1.6e-116	TPA_exp: pol polyprotein [Schistosoma mansoni]	--	--	--	--	--	--	--	--	--	P20825	401	1.1e-37	Retrovirus-related Pol polyprotein from transposon 297 OS=Drosophila melanogaster OX=7227 GN=pol PE=3 SV=1	--	--	--	--	--
Cluster-65551.126108	1273.48	1225.69	1296.38	2774.25	2028.95	2045.93	4967.76	5296.3	5128.6	1341.21	1394.58	1312.91	604.43	569.99	591.77	2516.33	2194.82	2363.06	2311.42	2731.56	1650.29	970.89	1169.31	905.58		547	60692924	AAX30655.1	365	1.7e-32	SJCHGC06537 protein [Schistosoma japonicum]>gi|226474496|emb|CAX71734.1| Ribosomal Protein, Small subunit [Schistosoma japonicum]>gi|226474498|emb|CAX71735.1| Ribosomal Protein, Small subunit [Schistosoma japonicum]>gi|226474500|emb|CAX71736.1| Ribosomal Protein, Small subunit [Schistosoma japonicum]>gi|226474502|emb|CAX71737.1| Ribosomal Protein, Small subunit [Schistosoma japonicum]>gi|22647450…	--	--	--	--	--	K02971	RP-S21e, RPS21	small subunit ribosomal protein S21e	http://www.genome.jp/dbget-bin/www_bget?ko:K02971	Q86CT3	295	9.2e-26	40S ribosomal protein S21 OS=Branchiostoma belcheri OX=7741 GN=RPS21 PE=3 SV=1	PF01249	Ribosomal protein S21e	GO:0006412//GO:0042254	translation//ribosome biogenesis	GO:0003735
Cluster-65551.125361	23.54	24.37	26.78	55.19	47.18	46.05	25.26	25.78	23.82	582.59	581.72	593.23	604.11	628.09	628.63	57.82	58.7	63.3	68.49	74.63	66.42	54.04	72.99	55.48		1666	298200351	ADI60059.1	536	7.6e-52	serpin [Clonorchis sinensis]	--	--	--	--	--	--	--	--	--	P93692	409	1.7e-38	Serpin-Z2B OS=Triticum aestivum OX=4565 PE=1 SV=1	--	--	--	--	--
Cluster-65551.126136	786.18	760.63	773.14	1916.49	1441.85	1371.94	2245.77	2216.41	2202.08	563.4	576.3	576.2	593.66	574.42	573.8	1604.17	1541.61	1415.4	1420.37	1691.45	1077.59	624.15	722.94	550.26		1138	684376806	XP_009165512.1	960	3.6e-101	hypothetical protein T265_02895 [Opisthorchis viverrini]>gi|663054823|gb|KER30749.1| hypothetical protein T265_02895 [Opisthorchis viverrini]	--	--	--	--	--	K02993	RP-S7e, RPS7	small subunit ribosomal protein S7e	http://www.genome.jp/dbget-bin/www_bget?ko:K02993	Q5RT64	547	1.2e-54	40S ribosomal protein S7 OS=Felis catus OX=9685 GN=RPS7 PE=2 SV=1	PF01251	Ribosomal protein S7e	GO:0006412//GO:0042254	translation//ribosome biogenesis	GO:0003735
Cluster-65551.125166	447.85	446.69	450.82	1309.6	1098.36	1095.07	1150.52	1138.21	1134.28	412.6	418.95	415.99	590.43	617.41	630.81	769.25	697.06	618.54	754.9	565.5	491.78	409.33	527.26	399.15		1722	148234066	NP_001090003.1	1157	7.7e-124	uncharacterized protein LOC735074 [Xenopus laevis]>gi|62089517|gb|AAH92154.1| MGC115171 protein [Xenopus laevis]	148234065	NM_001096534.1	390	0	Xenopus laevis uncharacterized protein MGC115171 (MGC115171), mRNA >gi|62089516|gb|BC092154.1| Xenopus laevis hypothetical protein MGC115171, mRNA (cDNA clone MGC:115171 IMAGE:6956266), complete cds	K02981	RP-S2e, RPS2	small subunit ribosomal protein S2e	http://www.genome.jp/dbget-bin/www_bget?ko:K02981	P49154	912	8.3e-97	40S ribosomal protein S2 OS=Urechis caupo OX=6431 GN=RPS2 PE=2 SV=1	PF00069//PF07714//PF03719//PF00333	Protein kinase domain//Protein tyrosine kinase//Ribosomal protein S5, C-terminal domain//Ribosomal protein S5, N-terminal domain	GO:0042254//GO:0006468//GO:0006412	ribosome biogenesis//protein phosphorylation//translation	GO:0003723//GO:0005524//GO:0004672//GO:0003735
Cluster-65551.125188	799.97	782.16	792.52	1984.06	1489.96	1476.8	3194.01	3109.39	3178.03	767.8	783.03	722.26	588.64	609.1	585.87	1354.1	1344.65	1455.2	1284.79	1489.23	1025.4	565.71	691.18	506.9		620	358335599	GAA54233.1	503	1.9e-48	large subunit ribosomal protein L28e [Clonorchis sinensis]	--	--	--	--	--	K02903	RP-L28e, RPL28	large subunit ribosomal protein L28e	http://www.genome.jp/dbget-bin/www_bget?ko:K02903	Q3T0L7	224	1.8e-17	60S ribosomal protein L28 OS=Bos taurus OX=9913 GN=RPL28 PE=2 SV=3	--	--	--	--	--
Cluster-65551.126261	539.39	528.27	529.18	1646.2	1292.67	1304.81	1883.06	1923.4	1923.47	509.84	524.04	505.36	583.14	575.26	582.31	838.48	829.73	765.23	780.5	803.4	583.06	363.92	433.05	334.16		1188	226474792	CAX77606.1	964	1.3e-101	large subunit ribosomal protein L7e [Schistosoma japonicum]	688674527	LL294016.1	50	1.5e-14	Echinostoma caproni genome assembly E_caproni_Egypt, scaffold ECPE_scaffold0043185	K02937	RP-L7e, RPL7	large subunit ribosomal protein L7e	http://www.genome.jp/dbget-bin/www_bget?ko:K02937	P32100	703	9.8e-73	60S ribosomal protein L7 OS=Drosophila melanogaster OX=7227 GN=RpL7 PE=1 SV=2	PF03494	Beta-amyloid peptide (beta-APP)	--	--	--
Cluster-65551.126707	539.76	521.83	520.11	1468.06	1125.37	1136.8	1880.45	1862.45	1844.56	539.78	550.77	527.75	581.77	575.1	585.83	952.69	932.26	802.08	852.87	852.62	570.44	359.7	479.6	316.48		837	684405741	XP_009174552.1	945	1.4e-99	hypothetical protein T265_10037 [Opisthorchis viverrini]>gi|663045472|gb|KER21689.1| hypothetical protein T265_10037 [Opisthorchis viverrini]	--	--	--	--	--	K02872	RP-L13Ae, RPL13A	large subunit ribosomal protein L13Ae	http://www.genome.jp/dbget-bin/www_bget?ko:K02872	Q4R8Z2	651	7.4e-67	60S ribosomal protein L13a OS=Macaca fascicularis OX=9541 GN=RPL13A PE=2 SV=3	PF00572	Ribosomal protein L13	GO:0006412//GO:0042254	translation//ribosome biogenesis	GO:0003735
Cluster-65551.125846	757.45	760.79	763.76	1483.92	1179.71	1198.11	1799.53	1726.29	1724.58	582.48	597.27	572.78	580.8	614.87	594.78	771.13	717.75	706.04	700.21	824.98	531.87	375.65	449.67	313.99		967	358333209	GAA51768.1	960	3e-101	small subunit ribosomal protein S6e [Clonorchis sinensis]	--	--	--	--	--	K02991	RP-S6e, RPS6	small subunit ribosomal protein S6e	http://www.genome.jp/dbget-bin/www_bget?ko:K02991	Q90YR8	787	1.5e-82	40S ribosomal protein S6 OS=Ictalurus punctatus OX=7998 GN=rps6 PE=2 SV=1	PF01092	Ribosomal protein S6e	GO:0006412//GO:0042254	translation//ribosome biogenesis	GO:0003735
Cluster-65551.125920	550.89	553.54	547.19	1025.04	800.04	773.45	1297.08	1274.07	1307.69	710.56	727.1	706.32	578.24	602.13	576.45	1202.93	1132.13	1301.06	1341.8	1638.96	1175.79	538.5	596.53	456.93		533	353230760	CCD77177.1	479	9.9e-46	endothelial differentiation-related factor 1 [Schistosoma mansoni]	--	--	--	--	--	K03627	MBF1	putative transcription factor	http://www.genome.jp/dbget-bin/www_bget?ko:K03627	Q3T0V7	391	6.6e-37	Endothelial differentiation-related factor 1 OS=Bos taurus OX=9913 GN=EDF1 PE=2 SV=1	PF01381//PF12844	Helix-turn-helix//Helix-turn-helix domain	--	--	GO:0043565
Cluster-65551.125959	1997.24	2026.57	2035.43	719.88	762.78	718.68	281.91	273.1	266.42	328.01	326.99	338.99	573.18	606.07	585.9	123.53	122.47	127.81	136.94	118.89	106.7	118.06	126.44	134.93		2164	684405708	XP_009174541.1	1294	1.3e-139	hypothetical protein T265_10029 [Opisthorchis viverrini]>gi|663045510|gb|KER21725.1| hypothetical protein T265_10029 [Opisthorchis viverrini]	--	--	--	--	--	K16865	PDCD4	programmed cell death protein 4	http://www.genome.jp/dbget-bin/www_bget?ko:K16865	Q98TX3	365	2.8e-33	Programmed cell death protein 4 OS=Gallus gallus OX=9031 GN=PDCD4 PE=2 SV=1	--	--	--	--	--
Cluster-65551.126443	880.19	876.89	856.37	801.84	621.31	616.47	755.76	715.27	706.17	829.66	840.4	822.14	565.32	597.65	609.23	766.16	753.81	674.96	811.15	916.57	575.28	434.3	545.28	478.11		1525	358254932	GAA56606.1	301	1.2e-24	hypothetical protein CLF_111203 [Clonorchis sinensis]	688522936	LL234258.1	65	8.87e-23	Echinostoma caproni genome assembly E_caproni_Egypt, scaffold ECPE_scaffold0001163	--	--	--	--	--	--	--	--	--	--	--	--	--
Cluster-65551.120518	211.34	218.39	223.39	581.01	488.39	486.63	500.61	530.13	506.48	804.87	849.71	834.95	564.54	586.29	563.21	526.88	472.75	503.4	584.08	666.42	312.87	279.1	385.74	268.61		532	684406121	XP_009174676.1	337	2.9e-29	hypothetical protein T265_10133 [Opisthorchis viverrini]>gi|663045335|gb|KER21562.1| hypothetical protein T265_10133 [Opisthorchis viverrini]	--	--	--	--	--	K02131	ATPeF0F6, ATP5J	F-type H+-transporting ATPase subunit 6	http://www.genome.jp/dbget-bin/www_bget?ko:K02131	Q24407	131	9.4e-07	ATP synthase-coupling factor 6, mitochondrial OS=Drosophila melanogaster OX=7227 GN=ATPsynCf6 PE=3 SV=1	PF05511	Mitochondrial ATP synthase coupling factor 6	GO:0015986//GO:0015992	ATP synthesis coupled proton transport//proton transport	GO:0015078
Cluster-65551.126961	589.55	602.83	605.02	1677.14	1333.7	1372.9	2489.01	2511.67	2609.65	547.01	568.59	518.85	556.43	578.88	574.11	1172.03	1056.91	1247.24	1221.85	1456.38	978.55	431.73	514.36	350.22		704	684388023	XP_009168946.1	551	5.9e-54	hypothetical protein T265_05623 [Opisthorchis viverrini]>gi|663051302|gb|KER27298.1| hypothetical protein T265_05623 [Opisthorchis viverrini]	--	--	--	--	--	K02901	RP-L27e, RPL27	large subunit ribosomal protein L27e	http://www.genome.jp/dbget-bin/www_bget?ko:K02901	A1XQU5	374	8.2e-35	60S ribosomal protein L27 OS=Sus scrofa OX=9823 GN=RPL27 PE=1 SV=1	PF01777//PF04566	Ribosomal L27e protein family//RNA polymerase Rpb2, domain 4	GO:0042254//GO:0006206//GO:0006144//GO:0006412//GO:0006351	ribosome biogenesis//pyrimidine nucleobase metabolic process//purine nucleobase metabolic process//translation//transcription, DNA-templated	GO:0003677//GO:0003735//GO:0003899
Cluster-65551.126141	811.95	820.1	810.62	113.73	90.34	91.8	511.31	496.4	484.65	621.92	634.18	608.85	555.18	595.69	599.24	89.12	76.27	85.07	38.09	46.55	70.82	97.07	92.24	71.4		1351	358332564	GAA51199.1	705	1.6e-71	major egg antigen [Clonorchis sinensis]	688569377	LL245596.1	38	8e-08	Echinostoma caproni genome assembly E_caproni_Egypt, scaffold ECPE_scaffold0012450	--	--	--	--	P12812	589	1.8e-59	Major egg antigen OS=Schistosoma mansoni OX=6183 PE=2 SV=1	--	--	--	--	--
Cluster-65551.128156	1276.44	1299.64	1275.1	118.87	88.53	84.91	963.4	955	937.93	1163.24	1122.47	1163.16	552.99	608.02	612.77	1700.91	1449.47	1685.24	1982.64	2829.5	1455.82	3106.47	3535.63	2690.87		594	425856958	AFX98103.1	894	8.3e-94	glutathione S-transferase sigma class [Fasciola gigantica]>gi|562744661|gb|AHB33338.1| glutathione S-transferase [Fasciola gigantica]	425856957	JX157879.1	594	0	Fasciola gigantica glutathione S-transferase sigma class mRNA, complete cds	K01830	E5.3.99.2, PTGDS	prostaglandin-H2 D-isomerase	http://www.genome.jp/dbget-bin/www_bget?ko:K01830	P09792	355	1.1e-32	Glutathione S-transferase class-mu 28 kDa isozyme OS=Schistosoma mansoni OX=6183 GN=GST28 PE=1 SV=1	PF02798//PF13417	Glutathione S-transferase, N-terminal domain//Glutathione S-transferase, N-terminal domain	--	--	GO:0005515
Cluster-65551.126311	1002.03	1005.33	1020.56	778.61	630.79	617.01	105.38	104.62	101.55	737.71	736.98	743.48	547.29	544.34	549.5	133.58	133.96	129.24	134.83	190.12	128.37	97.72	115.36	95.46		2018	353530050	AER10559.1	470	4.1e-44	ATG8-2 LC3-2 like protein [Echinococcus granulosus]>gi|353530054|gb|AER10561.1| ATG8-2 LC3-1 like protein [Echinococcus multilocularis]	--	--	--	--	--	K08341	GABARAP, ATG8, LC3	GABA(A) receptor-associated protein	http://www.genome.jp/dbget-bin/www_bget?ko:K08341	P60522	398	3.9e-37	Gamma-aminobutyric acid receptor-associated protein-like 2 OS=Rattus norvegicus OX=10116 GN=Gabarapl2 PE=3 SV=1	PF04110	Ubiquitin-like autophagy protein Apg12	GO:0000045	autophagosome assembly	--
Cluster-65551.127424	591.14	587.3	584.48	1273.32	1044.55	1037.3	1472.21	1453.83	1430.72	416.9	418.65	406.94	543.76	551.89	541.82	812.41	748.04	662.97	733.61	579.68	436.22	435.14	501.03	408.11		1669	684374414	XP_009164735.1	1249	1.6e-134	hypothetical protein T265_02267 [Opisthorchis viverrini]>gi|663055580|gb|KER31495.1| hypothetical protein T265_02267 [Opisthorchis viverrini]	1084309800	XM_018790535.1	252	1.08e-126	Schistosoma mansoni 60S ribosomal protein L8, putative partial mRNA	K02938	RP-L8e, RPL8	large subunit ribosomal protein L8e	http://www.genome.jp/dbget-bin/www_bget?ko:K02938	Q3T0S6	1068	6.6e-115	60S ribosomal protein L8 OS=Bos taurus OX=9913 GN=RPL8 PE=2 SV=3	PF03947//PF06936//PF00181	Ribosomal Proteins L2, C-terminal domain//Selenoprotein S (SelS)//Ribosomal Proteins L2, RNA binding domain	GO:0006412//GO:0042254//GO:0006886	translation//ribosome biogenesis//intracellular protein transport	GO:0003735
Cluster-65551.125924	574.78	585.96	578.76	1731.12	1353.56	1429.99	3068.21	3092.42	3103.17	655.19	681.27	631.93	542.16	522.46	531.89	985.03	935.47	971.72	875.52	914.42	645.18	418.64	579.31	394.92		1308	684375446	XP_009165070.1	398	6e-36	hypothetical protein T265_02543 [Opisthorchis viverrini]>gi|663055308|gb|KER31227.1| hypothetical protein T265_02543 [Opisthorchis viverrini]	1184341375	XM_004521817.3	76	5.82e-29	PREDICTED: Ceratitis capitata 60S ribosomal protein L27a (LOC101456617), mRNA	K02900	RP-L27Ae, RPL27A	large subunit ribosomal protein L27Ae	http://www.genome.jp/dbget-bin/www_bget?ko:K02900	P47830	268	3e-22	60S ribosomal protein L27a OS=Xenopus laevis OX=8355 GN=rpl27a PE=2 SV=2	--	--	--	--	--
Cluster-65551.126262	1132.91	1147.94	1135.54	1221.14	1118.53	1127.21	2525.29	2384.14	2394.53	372.23	371.45	364.6	540.21	551.93	554.15	263.04	253.36	200.59	165.71	115.75	169.91	55.53	68.29	42.99		1550	780036326	XP_011667444.1	1956	1.6e-216	PREDICTED: tubulin alpha-1 chain-like [Strongylocentrotus purpuratus]	1060148786	XM_018017662.1	421	0	PREDICTED: Drosophila arizonae tubulin alpha-1 chain (LOC108620736), mRNA	K07374	TUBA	tubulin alpha	http://www.genome.jp/dbget-bin/www_bget?ko:K07374	P18258	1965	5.9e-219	Tubulin alpha-1 chain OS=Paracentrotus lividus OX=7656 PE=2 SV=1	PF00091//PF05750	Tubulin/FtsZ family, GTPase domain//Rubella capsid protein	--	--	GO:0003924
Cluster-65551.126834	140.53	146.76	146.36	206.64	219.17	181.99	304.92	310.35	301.32	408.62	406.43	423.28	538.11	558.21	535.4	367.27	345.81	291.9	224.62	227.94	276.66	75.64	98.89	82.41		9359	684406127	XP_009174678.1	868	1.4e-89	hypothetical protein T265_10135 [Opisthorchis viverrini]>gi|663045338|gb|KER21565.1| hypothetical protein T265_10135 [Opisthorchis viverrini]	688541976	LL239974.1	44	2.62e-10	Echinostoma caproni genome assembly E_caproni_Egypt, scaffold ECPE_scaffold0006874	K15078	SLX1	structure-specific endonuclease subunit SLX1	http://www.genome.jp/dbget-bin/www_bget?ko:K15078	Q8BX32	548	7.3e-54	Structure-specific endonuclease subunit SLX1 OS=Mus musculus OX=10090 GN=Slx1b PE=2 SV=1	PF00782//PF05706//PF05669//PF00102	Dual specificity phosphatase, catalytic domain//Cyclin-dependent kinase inhibitor 3 (CDKN3)//SOH1//Protein-tyrosine phosphatase	GO:0006470//GO:0006570//GO:0006355	protein dephosphorylation//tyrosine metabolic process//regulation of transcription, DNA-templated	GO:0004721//GO:0008138//GO:0004725//GO:0001104
Cluster-65551.152735	1.2	1.47	1.27	111.45	185.8	187.92	10.89	9.57	10.71	217.54	201.85	215.28	534.47	573.14	577.58	136.91	97.22	101.06	231.91	111.24	83.04	240.35	240.81	197.04		1122	637371361	XP_008122121.1	157	4.5e-08	PREDICTED: neuroblast differentiation-associated protein AHNAK-like [Anolis carolinensis]	688529019	LL236912.1	486	0	Echinostoma caproni genome assembly E_caproni_Egypt, scaffold ECPE_scaffold0003817	--	--	--	--	--	--	--	--	--	--	--	--	--
Cluster-65551.125184	585.43	597.89	576.16	769.89	562.5	552.29	1161.06	1114.5	1143.78	962.58	930.14	912.67	531.98	538.64	559.14	1896.56	1783.32	1825.5	1806.72	2099.93	1419.83	1141.04	1565.52	1169.57		720	353229795	CCD75966.1	633	1.9e-63	putative succinate dehydrogenase [Schistosoma mansoni]	--	--	--	--	--	K00236	SDHC, SDH3	succinate dehydrogenase (ubiquinone) cytochrome b560 subunit	http://www.genome.jp/dbget-bin/www_bget?ko:K00236	P70097	265	3.7e-22	Succinate dehydrogenase cytochrome b560 subunit, mitochondrial OS=Cricetulus griseus OX=10029 GN=SDHC PE=2 SV=1	PF01127	Succinate dehydrogenase/Fumarate reductase transmembrane subunit	--	--	GO:0016627
Cluster-65551.105336	41.25	39.07	39.78	262.8	206.46	196.94	439.74	438.89	446.64	704.56	749.94	738.47	527.42	510.57	524.75	574.22	534.69	580.22	474.47	490.84	459.2	278.94	367.25	264.74		895	226471290	CAX70726.1	252	3.5e-19	hypotheticial protein [Schistosoma japonicum]>gi|226489208|emb|CAX75748.1| hypotheticial protein [Schistosoma japonicum]	--	--	--	--	--	--	--	--	--	B5FXC9	134	7.1e-07	Single-pass membrane and coiled-coil domain-containing protein 4 OS=Taeniopygia guttata OX=59729 GN=smco4 PE=3 SV=1	PF01350	Flavivirus non-structural protein NS4A	GO:0016032//GO:0016070	viral process//RNA metabolic process	--
Cluster-65551.123884	835.1	775.71	788.29	1398.43	1061.14	1101.75	2809.97	2834.82	2973.38	1896.49	1997.87	1926.78	525.91	503.68	532.55	1705.62	1484.67	1743.78	1985.99	1897.42	1739.01	698.99	1176.98	624.49		369	674589626	CDS31429.1	149	1.3e-07	peptidyl prolyl cis trans isomerase B [Hymenolepis microstoma]	--	--	--	--	--	--	--	--	--	--	--	--	--	--	--	--	--	--
Cluster-65551.127840	105.8	109.3	110.7	81.98	134.05	137.34	29.9	29.56	29.45	242.25	236.83	241.25	524.75	541.76	545.2	203.07	180.43	105.02	143.98	117.54	115.27	30.94	27.92	24.09		5574	44829169	DAA04498.1	4377	0	TPA_exp: pol polyprotein [Schistosoma mansoni]	688594823	LL251280.1	112	2.46e-48	Echinostoma caproni genome assembly E_caproni_Egypt, scaffold ECPE_scaffold0017986	--	--	--	--	--	--	--	--	PF00665	Integrase core domain	GO:0015074	DNA integration	--
Cluster-65551.128206	1012.94	1058.34	1050.36	1460.17	1078.56	1093.77	2711.53	2621.93	2633.24	508.63	522.88	502.08	524.64	547.97	545.82	1978.92	1732.02	1561.34	1984.13	2360.87	570.44	939.49	1047.27	595.36		687	360044514	CCD82062.1	699	3.9e-71	putative 40s ribosomal protein S9 [Schistosoma mansoni]	--	--	--	--	--	K02997	RP-S9e, RPS9	small subunit ribosomal protein S9e	http://www.genome.jp/dbget-bin/www_bget?ko:K02997	P55935	622	1.4e-63	40S ribosomal protein S9 OS=Drosophila melanogaster OX=7227 GN=RpS9 PE=1 SV=2	PF00163//PF01479	Ribosomal protein S4/S9 N-terminal domain//S4 domain	--	--	GO:0019843//GO:0003723
Cluster-65551.125775	352.78	349.59	346.91	1108.2	908.14	867.83	1184.2	1160.64	1146.49	388.88	389.67	373.72	522.74	560.11	550.29	574.77	554.5	448.32	574.23	409.96	381.6	292.37	365.03	335.24		2134	684379254	XP_009166265.1	1112	1.6e-118	hypothetical protein T265_03501 [Opisthorchis viverrini]>gi|663054085|gb|KER30023.1| hypothetical protein T265_03501 [Opisthorchis viverrini]	--	--	--	--	--	K02998	RP-SAe, RPSA	small subunit ribosomal protein SAe	http://www.genome.jp/dbget-bin/www_bget?ko:K02998	Q5DA90	935	2.2e-99	40S ribosomal protein SA OS=Schistosoma japonicum OX=6182 GN=SJCHGC06078 PE=2 SV=1	PF00318//PF07859	Ribosomal protein S2//alpha/beta hydrolase fold	GO:0006412//GO:0042254//GO:0008152	translation//ribosome biogenesis//metabolic process	GO:0016787//GO:0003735
Cluster-65551.128279	1165.06	1188.26	1075.98	1493.99	1194.39	1210.13	3949.29	3777.62	4092.2	1875.32	1938.51	1785.63	518.39	541.12	505.54	1390.44	1159.66	1350.08	1681.51	2046.59	1172.79	746.68	839.55	563.25		345	360043493	CCD78906.1	252	1.3e-19	hypothetical protein Smp_019060 [Schistosoma mansoni]	688628624	LL262207.1	119	1.78e-53	Echinostoma caproni genome assembly E_caproni_Egypt, scaffold ECPE_scaffold0028006	K09481	SEC61B, SBH2	protein transport protein SEC61 subunit beta	http://www.genome.jp/dbget-bin/www_bget?ko:K09481	P60467	179	1.6e-12	Protein transport protein Sec61 subunit beta OS=Canis lupus familiaris OX=9615 GN=SEC61B PE=1 SV=2	PF06734	UL97	GO:0016032	viral process	GO:0005524//GO:0004672
Cluster-65551.126105	1930.66	1907.64	1916.86	436.89	343.48	357.53	804.51	797.19	782.32	641.88	675.52	636.3	516.38	489.59	519.15	725.56	682.63	638.8	688.15	809.73	525.58	493.18	596.02	515.77		955	330976894	AEC48730.1	699	5.5e-71	ubiquitin-conjugating enzyme E2 b [Eriocheir sinensis]	--	--	--	--	--	K06689	UBE2D_E, UBC4, UBC5	ubiquitin-conjugating enzyme E2 D/E	http://www.genome.jp/dbget-bin/www_bget?ko:K06689	P25867	697	3.9e-72	Ubiquitin-conjugating enzyme E2-17 kDa OS=Drosophila melanogaster OX=7227 GN=eff PE=2 SV=1	PF05773	RWD domain	--	--	GO:0005515
Cluster-65551.126533	7575.53	7583.45	7550.71	532.72	421.88	416.97	730	726.03	716.2	850.39	845.51	811.67	515.31	529.35	536.01	1144.67	1018.22	1147.69	1214.13	1434.15	747.4	1079.65	1183.53	1056.27		1081	117956206	ABK58679.1	636	1.3e-63	PHGPx isoform 1 [Clonorchis sinensis]	688540934	LL239784.1	106	1.01e-45	Echinostoma caproni genome assembly E_caproni_Egypt, scaffold ECPE_scaffold0006684	K05361	GPX4	phospholipid-hydroperoxide glutathione peroxidase	http://www.genome.jp/dbget-bin/www_bget?ko:K05361	Q9N2J2	458	2.3e-44	Phospholipid hydroperoxide glutathione peroxidase OS=Bos taurus OX=9913 GN=GPX4 PE=2 SV=2	PF00255	Glutathione peroxidase	GO:0006979//GO:0006749//GO:0006804//GO:0055114	response to oxidative stress//glutathione metabolic process//obsolete peroxidase reaction//oxidation-reduction process	GO:0004602
Cluster-65551.126576	761.71	739.72	751.45	1552.44	1161.8	1111.44	1656.62	1722.94	1695.32	373.76	385.4	389.95	505.15	492.15	521.25	1254.2	1177.63	1109.53	1084.49	1316.54	806.15	473.7	550.12	415.28		936	684380087	XP_009166525.1	759	5.9e-78	hypothetical protein T265_03714 [Opisthorchis viverrini]>gi|663053754|gb|KER29697.1| hypothetical protein T265_03714 [Opisthorchis viverrini]	--	--	--	--	--	K02893	RP-L23Ae, RPL23A	large subunit ribosomal protein L23Ae	http://www.genome.jp/dbget-bin/www_bget?ko:K02893	Q24JY1	417	1.1e-39	60S ribosomal protein L23a OS=Bos taurus OX=9913 GN=RPL23A PE=2 SV=1	PF00276	Ribosomal protein L23	GO:0042254//GO:0006412	ribosome biogenesis//translation	GO:0003735
Cluster-65551.126229	194.52	199.94	197.16	716.14	631.92	608.87	1045.37	1026.27	1022.66	716.84	711.84	699.9	502.67	502.27	506.05	710.69	688.24	611.66	664.67	537.02	478.04	336.81	450.94	398.58		1435	358342887	GAA51601.1	1871	1e-206	enolase [Clonorchis sinensis]	499266	U10297.1	1372	0	Fasciola hepatica enolase trans-spliced mRNA, complete cds	K01689	ENO, eno	enolase	http://www.genome.jp/dbget-bin/www_bget?ko:K01689	Q27655	2210	2.1e-247	Enolase OS=Fasciola hepatica OX=6192 GN=ENO PE=2 SV=1	PF00113//PF03952	Enolase, C-terminal TIM barrel domain//Enolase, N-terminal domain	GO:0006096//GO:0006571//GO:0006094//GO:0009094//GO:0000162	glycolytic process//tyrosine biosynthetic process//gluconeogenesis//L-phenylalanine biosynthetic process//tryptophan biosynthetic process	GO:0000287//GO:0004634
Cluster-65551.126603	286.1	294.43	294.19	920.7	990.79	941.07	1022.16	978.87	980.51	351.55	355.29	358.13	501.58	529.66	525.92	209.34	214.38	170.76	146.45	160.52	151.42	174.05	175.68	164.95		1587	674259596	CDJ05362.1	1479	3.3e-161	protein arginine N methyltransferase 8 [Echinococcus multilocularis]>gi|674572219|emb|CDS42644.1| protein arginine N methyltransferase 8 [Echinococcus multilocularis]	844866974	XM_012943989.1	150	5.18e-70	Schistosoma haematobium Protein arginine N-methyltransferase 1 mRNA	K11434	PRMT1	protein arginine N-methyltransferase 1	http://www.genome.jp/dbget-bin/www_bget?ko:K11434	Q99873	1217	3.3e-132	Protein arginine N-methyltransferase 1 OS=Homo sapiens OX=9606 GN=PRMT1 PE=1 SV=3	PF01135//PF08123//PF08241//PF05175//PF05185	Protein-L-isoaspartate(D-aspartate) O-methyltransferase (PCMT)//Histone methylation protein DOT1//Methyltransferase domain//Methyltransferase small domain//PRMT5 arginine-N-methyltransferase	GO:0006464//GO:0046500//GO:0008152//GO:0006479//GO:0006554	cellular protein modification process//S-adenosylmethionine metabolic process//metabolic process//protein methylation//lysine catabolic process	GO:0004719//GO:0018024//GO:0008168
Cluster-65551.125675	287.68	295.58	297.64	322.16	262.58	246.48	135.59	133.07	130.7	408.53	413.06	402.3	500.27	502.47	517.14	193.76	176.52	124.88	145.63	175.98	92.01	73.58	85.17	65.87		841	--	--	--	--	--	--	--	--	--	--	--	--	--	--	--	--	--	--	PF08025	Spider antimicrobial peptide	GO:0019836	hemolysis by symbiont of host erythrocytes	--
Cluster-65551.121224	55.85	53.47	56.79	470.03	365.58	363.35	425.29	427.84	443.08	570.44	575.65	562.74	488.31	490.09	505.99	898.99	829.35	871.55	1162.71	1232.62	768.44	287.52	331.42	247.02		920	358337832	GAA56152.1	555	2.6e-54	endophilin-B1 [Clonorchis sinensis]	688632167	LL264468.1	44	2.49e-11	Echinostoma caproni genome assembly E_caproni_Egypt, scaffold ECPE_contig0001437	K11248	SH3GLB	endophilin-B	http://www.genome.jp/dbget-bin/www_bget?ko:K11248	Q9JK48	439	3.1e-42	Endophilin-B1 OS=Mus musculus OX=10090 GN=Sh3glb1 PE=1 SV=1	PF05964//PF03114	F/Y-rich N-terminus//BAR domain	--	--	GO:0005515
Cluster-65551.124787	50.96	54.9	58.57	479.68	366.33	374.84	118.62	118.94	123.88	549.92	554.15	564.41	485.35	511.24	497.12	78.17	73.8	70.67	70.46	87.63	69.47	44.8	49.93	41.32		1267	512933054	XP_004932696.1	580	4.6e-57	PREDICTED: iron-sulfur cluster assembly enzyme ISCU, mitochondrial [Bombyx mori]	928041994	XM_014014348.1	102	1.98e-43	PREDICTED: Austrofundulus limnaeus iron-sulfur cluster assembly enzyme (iscu), mRNA	K04488	iscU, nifU	nitrogen fixation protein NifU and related proteins	http://www.genome.jp/dbget-bin/www_bget?ko:K04488	Q9D7P6	543	3.8e-54	Iron-sulfur cluster assembly enzyme ISCU, mitochondrial OS=Mus musculus OX=10090 GN=Iscu PE=1 SV=1	PF05363//PF01592	Herpesvirus US12 family//NifU-like N terminal domain	GO:0019049//GO:0016226	evasion or tolerance of host defenses by virus//iron-sulfur cluster assembly	GO:0051536//GO:0005506
Cluster-65551.126225	321.39	328.64	318.14	460.56	389.3	394.37	608.55	619.52	624.51	483.45	490.8	484.82	484.55	508.2	506.45	355.98	338.5	308.94	379.47	392.08	223.27	183.95	272.46	176.3		2000	58263527	AAW69422.1	1126	3.5e-120	14-3-3 protein [Fasciola gigantica]	1343311878	MG518623.1	422	0	Fasciola hepatica 14-3-3 zeta protein mRNA, complete cds	K16197	YWHAB_Q_Z	14-3-3 protein beta/theta/zeta	http://www.genome.jp/dbget-bin/www_bget?ko:K16197	Q20655	726	3.6e-75	14-3-3-like protein 2 OS=Caenorhabditis elegans OX=6239 GN=ftt-2 PE=1 SV=1	PF15499	Ubiquitin-specific peptidase-like, SUMO isopeptidase	--	--	GO:0070140//GO:0032183
Cluster-65551.124588	418.83	419.51	414.51	975.86	888.43	871.83	1267.11	1207.06	1202.41	332.96	339.87	318.6	484.46	511.47	515.88	477.14	468.79	383.07	435.6	354.94	269.37	215.34	275.89	199.92		1223	353229591	CCD75762.1	722	1.5e-73	putative arginine/serine-rich splicing factor [Schistosoma mansoni]	--	--	--	--	--	K12893	SFRS4_5_6	splicing factor, arginine/serine-rich 4/5/6	http://www.genome.jp/dbget-bin/www_bget?ko:K12893	Q8VE97	536	2.3e-53	Serine/arginine-rich splicing factor 4 OS=Mus musculus OX=10090 GN=Srsf4 PE=2 SV=1	PF08777//PF00076	RNA binding motif//RNA recognition motif. (a.k.a. RRM, RBD, or RNP domain)	--	--	GO:0003676//GO:0003723
Cluster-65551.132398	385.68	395.37	404.77	1024.37	906.88	897.14	1182.86	1213.68	1206.31	423.7	436.26	436.72	482.55	472.23	476.75	476.57	471.57	445.83	457.6	439.01	348.93	280.19	382.86	277.22		940	353228709	CCD74880.1	1078	6.1e-115	putative ran [Schistosoma mansoni]	628256510	XM_007731368.1	162	6.45e-77	Capronia epimyces CBS 606.96 GTP-binding nuclear protein GSP1/Ran partial mRNA	K07936	RAN	GTP-binding nuclear protein Ran	http://www.genome.jp/dbget-bin/www_bget?ko:K07936	P79735	986	1.2e-105	GTP-binding nuclear protein Ran OS=Danio rerio OX=7955 GN=ran PE=2 SV=1	PF00071//PF03193//PF04670//PF08477//PF01926//PF00503//PF00025//PF02367//PF03266//PF00910	Ras family//Protein of unknown function, DUF258//Gtr1/RagA G protein conserved region//Ras of Complex, Roc, domain of DAPkinase//50S ribosome-binding GTPase//G-protein alpha subunit//ADP-ribosylation factor family//Threonylcarbamoyl adenosine biosynthesis protein TsaE//NTPase//RNA helicase	GO:0007186//GO:0007165//GO:0002949//GO:0007264	G-protein coupled receptor signaling pathway//signal transduction//tRNA threonylcarbamoyladenosine modification//small GTPase mediated signal transduction	GO:0005525//GO:0098519//GO:0031683//GO:0019001//GO:0003924//GO:0003723//GO:0004871//GO:0003724
Cluster-65551.126345	228.35	223.32	225.59	989.2	1619.36	1520.16	345.51	322.34	321.69	290.24	285.81	305.1	481.16	505.43	492.87	511.33	443.21	371.21	578.63	271.38	173.73	351.78	444.6	424.21		999	147906378	NP_001086484.1	675	3.5e-68	ribosomal protein L19 [Xenopus laevis]>gi|49671163|gb|AAH75206.1| Rpl19-prov protein [Xenopus laevis]	--	--	--	--	--	K02885	RP-L19e, RPL19	large subunit ribosomal protein L19e	http://www.genome.jp/dbget-bin/www_bget?ko:K02885	Q90YU8	471	6.6e-46	60S ribosomal protein L19 OS=Ictalurus punctatus OX=7998 GN=rpl19 PE=2 SV=1	PF01280	Ribosomal protein L19e	GO:0006412//GO:0042254	translation//ribosome biogenesis	GO:0003735
Cluster-65551.126602	258.51	249.74	255.06	791.78	1017.07	1010.25	554.05	534.95	522.56	348.99	347.87	336.75	476.25	506.7	510.26	384.24	357.51	291.97	422.07	222.44	162.52	285.2	326.44	296.58		1318	360044250	CCD81797.1	1283	1.4e-138	putative 40s ribosomal protein S4 [Schistosoma mansoni]	688634978	LL266305.1	141	4.31e-65	Echinostoma caproni genome assembly E_caproni_Egypt, scaffold ECPE_contig0001796	K02987	RP-S4e, RPS4	small subunit ribosomal protein S4e	http://www.genome.jp/dbget-bin/www_bget?ko:K02987	Q5UAP0	1039	1.2e-111	40S ribosomal protein S4 OS=Bombyx mori OX=7091 GN=RpS4 PE=2 SV=1	PF01479//PF10729	S4 domain//Cell division activator CedA	GO:0051301	cell division	GO:0003723//GO:0003677
Cluster-65551.126962	790.72	867.47	997.9	6700.69	5404.97	5355.04	12856.8	13466.1	13462	3286.92	3568.35	3315.48	474.41	471.53	561.11	2.73	2.09	13.59	2.53	2.39	9.42	13.14	1.78	2.47		238	358335003	GAA53434.1	281	4e-23	small subunit ribosomal protein S29e [Clonorchis sinensis]	--	--	--	--	--	K02980	RP-S29e, RPS29	small subunit ribosomal protein S29e	http://www.genome.jp/dbget-bin/www_bget?ko:K02980	Q6F473	248	1.1e-20	40S ribosomal protein S29 OS=Plutella xylostella OX=51655 GN=RpS29 PE=3 SV=1	PF00253	Ribosomal protein S14p/S29e	GO:0042254//GO:0006412	ribosome biogenesis//translation	GO:0003735
Cluster-65551.127830	391.41	391.01	391.37	711.68	677.14	672.12	939.22	932.85	917.27	592.72	598.05	587.06	473.5	500.88	504.76	1470.5	1333.12	1255.18	1525.84	1095.24	761.83	489.5	789.88	592.97		1506	684372189	XP_009164024.1	654	1.4e-65	hypothetical protein T265_01694 [Opisthorchis viverrini]>gi|663056362|gb|KER32268.1| hypothetical protein T265_01694 [Opisthorchis viverrini]	769863286	XM_011645191.1	66	2.44e-23	PREDICTED: Pogonomyrmex barbatus peptidyl-prolyl cis-trans isomerase-like (LOC105431162), mRNA	K09565	PPIF	peptidyl-prolyl isomerase F (cyclophilin D)	http://www.genome.jp/dbget-bin/www_bget?ko:K09565	P22011	592	9.3e-60	Peptidyl-prolyl cis-trans isomerase OS=Candida albicans (strain SC5314 / ATCC MYA-2876) OX=237561 GN=CYP1 PE=3 SV=1	PF00160	Cyclophilin type peptidyl-prolyl cis-trans isomerase/CLD	GO:0000413//GO:0006457	protein peptidyl-prolyl isomerization//protein folding	GO:0003755
Cluster-65551.126668	263.49	268.16	266.04	682.26	522.22	510.22	1448.68	1409.38	1430.89	759.78	769.7	741.69	471.2	478.08	509.43	731.97	674.82	700.79	691.35	813	545.41	285.15	393.71	294.68		1007	684371234	XP_009163711.1	364	4e-32	hypothetical protein T265_01421 [Opisthorchis viverrini]>gi|663056643|gb|KER32546.1| hypothetical protein T265_01421 [Opisthorchis viverrini]	--	--	--	--	--	K02128	ATPeF0C, ATP5G, ATP9	F-type H+-transporting ATPase subunit c	http://www.genome.jp/dbget-bin/www_bget?ko:K02128	Q06055	275	3.5e-23	ATP synthase F(0) complex subunit C2, mitochondrial OS=Homo sapiens OX=9606 GN=ATP5G2 PE=2 SV=1	PF00137	ATP synthase subunit C	GO:0015992//GO:0015991	proton transport//ATP hydrolysis coupled proton transport	GO:0015078
Cluster-65551.122051	63.81	66.08	63.1	163.38	180.53	159.36	50.97	56.87	47.9	325.59	317.1	317.8	467.84	455.09	477.34	59.9	63.79	61.54	86.04	72.47	54	130.95	138.43	123.74		653	684401464	XP_009173161.1	641	2e-64	hypothetical protein T265_08954 [Opisthorchis viverrini]>gi|663046967|gb|KER23102.1| hypothetical protein T265_08954 [Opisthorchis viverrini]	--	--	--	--	--	K19476	IST1	vacuolar protein sorting-associated protein IST1	http://www.genome.jp/dbget-bin/www_bget?ko:K19476	Q5R6G8	489	3.5e-48	IST1 homolog OS=Pongo abelii OX=9601 GN=IST1 PE=2 SV=1	--	--	--	--	--
Cluster-65551.120565	21.3	21.89	21.74	144.2	123.64	119.4	139.85	135.11	131.68	442.33	442.26	439.19	467.18	490.9	489.81	101.92	83.07	68.89	51.49	60.46	59.86	8.51	15.73	6.66		1846	147900085	NP_001087775.1	1883	5.4e-208	MGC84751 protein [Xenopus laevis]>gi|51895921|gb|AAH81209.1| MGC84751 protein [Xenopus laevis]	--	--	--	--	--	K01915	glnA, GLUL	glutamine synthetase	http://www.genome.jp/dbget-bin/www_bget?ko:K01915	P15105	1305	2.4e-142	Glutamine synthetase OS=Mus musculus OX=10090 GN=Glul PE=1 SV=6	PF03951//PF00120	Glutamine synthetase, beta-Grasp domain//Glutamine synthetase, catalytic domain	GO:0006542//GO:0006807//GO:0009252	glutamine biosynthetic process//nitrogen compound metabolic process//peptidoglycan biosynthetic process	GO:0005524//GO:0004356
Cluster-65551.119627	1015.56	982.11	1004.7	1586.64	1235.76	1280.93	3268.34	3470.17	3501.17	3070.98	3179.6	2998.64	466.33	434.04	407.94	1784.79	1555.41	2297.53	2503.92	3200.08	1948.28	813.91	1099.86	772.91		332	--	--	--	--	--	--	--	--	--	--	--	--	--	--	--	--	--	--	PF05365	Ubiquinol-cytochrome C reductase, UQCRX/QCR9 like	GO:0006122	mitochondrial electron transport, ubiquinol to cytochrome c	--
Cluster-65551.125850	1004.09	1031.02	1007.97	793.87	638.81	623.48	1328.84	1383.7	1377.08	921.97	951.87	926.35	465.16	441.89	455.17	1428.43	1238.17	1477.82	1331.75	1826.99	1376.06	786.07	779.48	648.95		507	674264770	CDI99636.1	287	1.7e-23	ribosome associated membrane protein 4 [Echinococcus multilocularis]>gi|674577471|emb|CDS36918.1| ribosome associated membrane protein 4 [Echinococcus multilocularis]	--	--	--	--	--	--	--	--	--	Q3T073	154	1.9e-09	Stress-associated endoplasmic reticulum protein 2 OS=Bos taurus OX=9913 GN=SERP2 PE=3 SV=1	PF06624	Ribosome associated membrane protein RAMP4	--	--	--
Cluster-65551.126452	1250.47	1314.25	1229.72	1160.77	1024.85	992.37	2722.54	2688.64	2751.92	365.09	376.22	327.78	464.05	512.63	518.29	1041.51	975.65	809.65	890.24	898.4	616.13	449.7	536.88	394.87		357	358331785	GAA50546.1	434	1.1e-40	serine/arginine-rich splicing factor 2 [Clonorchis sinensis]	--	--	--	--	--	K12891	SFRS2	splicing factor, arginine/serine-rich 2	http://www.genome.jp/dbget-bin/www_bget?ko:K12891	Q01130	318	1.3e-28	Serine/arginine-rich splicing factor 2 OS=Homo sapiens OX=9606 GN=SRSF2 PE=1 SV=4	PF03718//PF00076	Glycosyl hydrolase family 49//RNA recognition motif. (a.k.a. RRM, RBD, or RNP domain)	GO:0005975	carbohydrate metabolic process	GO:0003676//GO:0004553
Cluster-65551.119821	108.62	122.21	126.58	434.46	502.87	450.74	382.73	382.28	376.23	297.14	314.91	268.22	460.84	550.97	579.96	369.49	364.46	276.78	291.88	257.59	233.81	111.97	106.6	175.69		300	684411178	XP_009176309.1	297	7e-25	hypothetical protein T265_15424, partial [Opisthorchis viverrini]>gi|663043546|gb|KER19932.1| hypothetical protein T265_15424, partial [Opisthorchis viverrini]	--	--	--	--	--	--	--	--	--	Q13148	201	4e-15	TAR DNA-binding protein 43 OS=Homo sapiens OX=9606 GN=TARDBP PE=1 SV=1	--	--	--	--	--
Cluster-65551.121712	155.14	161.1	162.53	222.6	197.94	211.2	333.67	342.65	348.25	474.08	496.01	492.62	458.07	420.09	454.87	150.07	141.4	179.44	92.53	153.5	171.19	41.21	46.74	32.23		679	--	--	--	--	--	688591537	LL250490.1	250	5.53e-126	Echinostoma caproni genome assembly E_caproni_Egypt, scaffold ECPE_scaffold0017228	--	--	--	--	--	--	--	--	--	--	--	--	--
Cluster-65551.125552	513.31	511.61	493.84	1340.63	1159.01	1111.89	1361.51	1366.74	1340.7	424.35	436.78	447.45	448.12	451.11	450.91	682.74	674.79	694.2	547.17	615.77	385.23	300.9	376.85	296.21		766	684396941	XP_009171688.1	766	7.5e-79	hypothetical protein T265_14389 [Opisthorchis viverrini]>gi|663048487|gb|KER24562.1| hypothetical protein T265_14389 [Opisthorchis viverrini]	--	--	--	--	--	K02870	RP-L12e, RPL12	large subunit ribosomal protein L12e	http://www.genome.jp/dbget-bin/www_bget?ko:K02870	P35979	642	7.5e-66	60S ribosomal protein L12 OS=Mus musculus OX=10090 GN=Rpl12 PE=1 SV=2	PF00298//PF08168	Ribosomal protein L11, RNA binding domain//NUC205 domain	GO:0006412//GO:0042254	translation//ribosome biogenesis	GO:0003735
Cluster-65551.125158	659.27	696.15	668.06	1328.24	1116	1107.55	1986.59	1933.99	1951.55	516.79	521.01	520.68	445.53	483.07	476.98	943.49	831.94	866.02	854.88	1007.45	664.99	421.08	435.82	376.74		714	684370887	XP_009163598.1	931	5.1e-98	hypothetical protein T265_01328 [Opisthorchis viverrini]>gi|663056739|gb|KER32641.1| hypothetical protein T265_01328 [Opisthorchis viverrini]	--	--	--	--	--	K02865	RP-L10Ae, RPL10A	large subunit ribosomal protein L10Ae	http://www.genome.jp/dbget-bin/www_bget?ko:K02865	Q963B6	727	9.8e-76	60S ribosomal protein L10a OS=Spodoptera frugiperda OX=7108 GN=RpL10A PE=2 SV=1	--	--	--	--	--
Cluster-65551.123183	212.91	214.57	222.07	162.75	168.32	170.37	110.32	88.63	110.67	291.34	304.01	299.02	444.13	439.98	424.5	290.46	264.38	252.21	318.85	275	187.13	206.59	270.75	211.36		1241	684406759	XP_009174886.1	535	7.4e-52	hypothetical protein T265_10296 [Opisthorchis viverrini]>gi|663045123|gb|KER21365.1| hypothetical protein T265_10296 [Opisthorchis viverrini]	688526247	LL235762.1	61	1.2e-20	Echinostoma caproni genome assembly E_caproni_Egypt, scaffold ECPE_scaffold0002667	--	--	--	--	--	--	--	--	--	--	--	--	--
Cluster-65551.126845	430.75	436.7	420.89	572.73	436.45	461.38	676.52	711.76	701.89	878.76	891.73	869.11	442.91	442.04	464.44	551.29	526.31	618.09	460.77	625.13	496.54	317.22	439.85	336.56		561	353232038	CCD79393.1	310	4.1e-26	hypothetical protein Smp_053700 [Schistosoma mansoni]	--	--	--	--	--	K00418	QCR8, UQCRQ	ubiquinol-cytochrome c reductase subunit 8	http://www.genome.jp/dbget-bin/www_bget?ko:K00418	Q9CQ69	185	5.4e-13	Cytochrome b-c1 complex subunit 8 OS=Mus musculus OX=10090 GN=Uqcrq PE=1 SV=3	PF02939//PF10890	UcrQ family//Protein of unknown function (DUF2741)	GO:0015992//GO:0022900//GO:0006119//GO:0006118	proton transport//electron transport chain//oxidative phosphorylation//obsolete electron transport	GO:0008121
Cluster-65551.125988	15.5	14.44	14.2	19.06	26.58	20.3	4.09	4.98	5.33	182.8	182.15	179.45	441.39	478.35	470.72	4.34	3.29	5.33	5.4	2.88	4.56	10.72	9.8	10.53		1650	358334947	GAA29577.2	1238	3e-133	elongation of very long chain fatty acids protein 7 [Clonorchis sinensis]	688547067	LL241076.1	181	3.15e-87	Echinostoma caproni genome assembly E_caproni_Egypt, scaffold ECPE_scaffold0007974	K10247	ELOVL1	elongation of very long chain fatty acids protein 1	http://www.genome.jp/dbget-bin/www_bget?ko:K10247	A1L3X0	447	6.6e-43	Elongation of very long chain fatty acids protein 7 OS=Homo sapiens OX=9606 GN=ELOVL7 PE=1 SV=1	PF01151	GNS1/SUR4 family	--	--	--
Cluster-65551.125677	745.41	742.89	756.28	483.88	404.31	379.48	130.93	132.45	131.26	413.39	415.08	411.3	439.55	446.15	453.95	182.04	182.29	152.57	164.97	192.6	148.71	143.39	156.31	141.58		1551	684406133	XP_009174680.1	618	2.2e-61	hypothetical protein T265_10137 [Opisthorchis viverrini]>gi|663045340|gb|KER21567.1| hypothetical protein T265_10137 [Opisthorchis viverrini]	--	--	--	--	--	K04552	UBE2L3, UBCH7	ubiquitin-conjugating enzyme E2 L3	http://www.genome.jp/dbget-bin/www_bget?ko:K04552	P68037	506	8.9e-50	Ubiquitin-conjugating enzyme E2 L3 OS=Mus musculus OX=10090 GN=Ube2l3 PE=1 SV=1	PF05773//PF05743	RWD domain//UEV domain	GO:0015031//GO:0006464	protein transport//cellular protein modification process	GO:0005515
Cluster-65551.126728	1209.9	1238.03	1231.91	1718.54	1289.43	1309.02	2605.32	2636.96	2606.9	642.25	656.74	635.05	437.93	462.23	454.66	1473.41	1253.82	1384.07	1350.78	1759.42	1030.21	669.87	766	515.91		815	684394583	XP_009170948.1	361	7.3e-32	hypothetical protein T265_14231, partial [Opisthorchis viverrini]>gi|663049291|gb|KER25341.1| hypothetical protein T265_14231, partial [Opisthorchis viverrini]	--	--	--	--	--	K02983	RP-S30e, RPS30	small subunit ribosomal protein S30e	http://www.genome.jp/dbget-bin/www_bget?ko:K02983	--	--	--	--	PF04758	Ribosomal protein S30	GO:0006412//GO:0042254	translation//ribosome biogenesis	GO:0003735
Cluster-65551.127346	129.98	132.78	128.12	332.45	479.92	483.31	222.65	212.94	204.06	522.03	523.88	510.55	437.36	443.66	453.31	345.25	316.87	254.97	467.19	205.85	142.07	225.27	319.27	304.01		1722	684372380	XP_009164086.1	2214	2.1e-246	hypothetical protein T265_01732 [Opisthorchis viverrini]>gi|663056203|gb|KER32110.1| hypothetical protein T265_01732 [Opisthorchis viverrini]	684372379	XM_009165822.1	506	0	Opisthorchis viverrini hypothetical protein partial mRNA	K02133	ATPeF1B, ATP5B, ATP2	F-type H+-transporting ATPase subunit beta	http://www.genome.jp/dbget-bin/www_bget?ko:K02133	Q25117	1951	2.8e-217	ATP synthase subunit beta, mitochondrial OS=Hemicentrotus pulcherrimus OX=7650 PE=2 SV=1	PF02874//PF00931//PF03193//PF00006//PF01637//PF00306//PF00004	ATP synthase alpha/beta family, beta-barrel domain//NB-ARC domain//Protein of unknown function, DUF258//ATP synthase alpha/beta family, nucleotide-binding domain//Archaeal ATPase//ATP synthase alpha/beta chain, C terminal domain//ATPase family associated with various cellular activities (AAA)	GO:0046034//GO:0015992//GO:0015991	ATP metabolic process//proton transport//ATP hydrolysis coupled proton transport	GO:0005525//GO:0003924//GO:0016820//GO:0043531//GO:0005524
Cluster-65551.125111	273.48	275.83	274.25	1054.93	1096.51	1080.79	752.35	758.84	737.97	279.63	282.9	269.89	435.12	447.63	450.78	393.44	380.18	304.46	412.21	269.35	213.24	248.9	304.28	239.24		1904	148232513	NP_001087574.1	2018	1.2e-223	MGC84749 protein [Xenopus laevis]>gi|51261715|gb|AAH80121.1| MGC84749 protein [Xenopus laevis]	--	--	--	--	--	K02925	RP-L3e, RPL3	large subunit ribosomal protein L3e	http://www.genome.jp/dbget-bin/www_bget?ko:K02925	P39023	1457	5.8e-160	60S ribosomal protein L3 OS=Homo sapiens OX=9606 GN=RPL3 PE=1 SV=2	PF00297	Ribosomal protein L3	GO:0042254//GO:0006412	ribosome biogenesis//translation	GO:0003735
Cluster-65551.127709	215.03	222.91	211.44	627.76	514.97	521.99	1455.93	1433.82	1415.11	533.62	551.99	542.96	434.7	468.24	449.46	625.71	610.64	584.37	620.32	629.74	569.92	282.97	314.11	274.52		1638	511890	AAA73525.1	516	1.6e-49	integral membrane protein 23 [Schistosoma mansoni]	--	--	--	--	--	--	--	--	--	P19331	518	3.8e-51	23 kDa integral membrane protein OS=Schistosoma mansoni OX=6183 PE=2 SV=1	PF00335	Tetraspanin family	--	--	--
Cluster-65551.127681	346.75	354.4	340.66	503.44	368.1	360.48	697.09	679.32	680.57	661.38	655.13	637.35	430.58	419.38	422.53	543.03	520.9	497.48	531.28	662.08	448.26	184.48	218.83	208.11		720	684400337	XP_009172799.1	633	1.9e-63	hypothetical protein T265_08664 [Opisthorchis viverrini]>gi|663047324|gb|KER23443.1| hypothetical protein T265_08664 [Opisthorchis viverrini]	--	--	--	--	--	K11353	NDUFA13	NADH dehydrogenase (ubiquinone) 1 alpha subcomplex subunit 13	http://www.genome.jp/dbget-bin/www_bget?ko:K11353	Q95KV7	225	1.6e-17	NADH dehydrogenase [ubiquinone] 1 alpha subcomplex subunit 13 OS=Bos taurus OX=9913 GN=NDUFA13 PE=1 SV=3	--	--	--	--	--
Cluster-65551.126616	1222.58	1233.98	1238.2	324.17	260.45	244.5	511.23	519.83	502.93	472.18	490.19	484.03	423.84	433.04	426.59	959.85	902.11	978.99	1060.93	1285.44	754.21	451.91	601.49	426.94		1528	426308936	AFY24239.1	586	1.1e-57	tetraspanin 2B [Opisthorchis viverrini]	--	--	--	--	--	--	--	--	--	Q26499	276	4.1e-23	23 kDa integral membrane protein OS=Schistosoma haematobium OX=6185 PE=2 SV=1	PF00335	Tetraspanin family	--	--	--
Cluster-65551.127584	288.96	282.07	282.38	114.49	101.58	92.41	155.52	145.06	140.98	282.89	287.55	284.19	410.36	437.09	454.71	138.51	137.58	102.63	128.99	105.38	80.09	96.27	95.61	99.81		1763	684383758	XP_009167641.1	1055	5.3e-112	hypothetical protein T265_13540, partial [Opisthorchis viverrini]>gi|663052653|gb|KER28618.1| hypothetical protein T265_13540, partial [Opisthorchis viverrini]	--	--	--	--	--	--	--	--	--	--	--	--	--	--	--	--	--	--
Cluster-65551.126028	351.21	309.13	336.56	3860.72	2798.13	3094.01	3276.74	3819.65	3474.82	701.56	736.61	709.77	409.44	331.17	336.73	82.36	57.5	199.33	28.61	26.56	24.49	10.5	14.73	12.05		558	--	--	--	--	--	--	--	--	--	--	--	--	--	--	--	--	--	--	--	--	--	--	--
Cluster-65551.125783	350.64	344.78	330.02	158.72	126.64	140.1	2518.59	2710.66	2608.64	372.87	405.79	403.04	409.09	381.24	385.71	5419.05	5226.97	8699.41	6776.73	6861.87	7558.71	4088.3	7073.81	2440.05		663	--	--	--	--	--	--	--	--	--	--	--	--	--	--	--	--	--	--	--	--	--	--	--
Cluster-65551.124286	160.33	163.73	165.17	716.8	571.64	576.37	242.6	248.4	242.32	293.21	289.17	278.47	406.53	406.2	395.84	140.5	133.91	132.44	80.94	49.96	133.76	40.1	45.04	42.12		1020	--	--	--	--	--	--	--	--	--	--	--	--	--	--	--	--	--	--	--	--	--	--	--
Cluster-65551.130866	187.69	187.72	194.1	1085.72	852.89	861.72	1336.02	1322.32	1323.67	890.35	913.01	895.79	406.2	422.12	428.6	1583.66	1515.73	1504.39	1721.49	1491.66	1207.23	794.14	1065.72	949.28		825	684402317	XP_009173434.1	626	1.4e-62	hypothetical protein T265_09164 [Opisthorchis viverrini]>gi|663046679|gb|KER22827.1| hypothetical protein T265_09164 [Opisthorchis viverrini]	--	--	--	--	--	K00799	GST, gst	glutathione S-transferase	http://www.genome.jp/dbget-bin/www_bget?ko:K00799	Q9CPU4	266	3.2e-22	Microsomal glutathione S-transferase 3 OS=Mus musculus OX=10090 GN=Mgst3 PE=1 SV=1	--	--	--	--	--
Cluster-65551.126990	421.67	433.55	436.34	1186.96	958.3	928.35	1282.11	1296.22	1294.13	366.93	370.82	359.6	403.55	409.15	411.67	635.58	614.13	620.45	539.53	521.35	400.9	263.62	311.77	270.66		1267	684413620	XP_009177374.1	835	1.2e-86	hypothetical protein T265_12116 [Opisthorchis viverrini]>gi|663042023|gb|KER18879.1| hypothetical protein T265_12116 [Opisthorchis viverrini]	688574741	LL246836.1	186	4e-90	Echinostoma caproni genome assembly E_caproni_Egypt, scaffold ECPE_scaffold0013671	K02868	RP-L11e, RPL11	large subunit ribosomal protein L11e	http://www.genome.jp/dbget-bin/www_bget?ko:K02868	Q19162	715	4.3e-74	60S ribosomal protein L11-2 OS=Caenorhabditis elegans OX=6239 GN=rpl-11.2 PE=3 SV=1	--	--	--	--	--
Cluster-65551.125555	51.96	51.21	52.6	7.12	5.57	7.42	3.45	2.72	3.44	361.76	368.3	377.13	397.3	415.57	416.3	7.85	6.99	4.75	5.07	8.52	2.97	47.49	32.64	15.03		986	358336340	GAA54878.1	372	4.7e-33	superoxide dismutase [Cu-Zn], partial [Clonorchis sinensis]	--	--	--	--	--	K04565	SOD1	superoxide dismutase, Cu-Zn family	http://www.genome.jp/dbget-bin/www_bget?ko:K04565	Q9C0N4	343	4.5e-31	Superoxide dismutase [Cu-Zn] OS=Cryptococcus gattii OX=552467 GN=SOD1 PE=2 SV=3	PF00080	Copper/zinc superoxide dismutase (SODC)	GO:0055114//GO:0006801	oxidation-reduction process//superoxide metabolic process	GO:0046872
Cluster-65551.126363	1285.74	1378.16	1301.72	468.71	418.14	414.1	594.89	579.99	578.66	399.6	413	404.52	394.38	398.84	398.04	413.52	409.16	420.75	441.81	502.79	340.55	380.62	466.64	338.38		1550	358336985	GAA55422.1	816	2.4e-84	hypothetical protein CLF_107885, partial [Clonorchis sinensis]	688521641	LL233431.1	135	1.1e-61	Echinostoma caproni genome assembly E_caproni_Egypt, scaffold ECPE_scaffold0000336	K16197	YWHAB_Q_Z	14-3-3 protein beta/theta/zeta	http://www.genome.jp/dbget-bin/www_bget?ko:K16197	Q2F637	646	5.2e-66	14-3-3 protein zeta OS=Bombyx mori OX=7091 GN=14-3-3zeta PE=2 SV=2	--	--	--	--	--
Cluster-65551.124770	79.59	68.3	77.49	382.35	439.41	418.47	471.38	419.58	400.39	241.79	242.38	224.96	390.49	403.02	398.9	180.89	175.74	133.51	129.45	90.27	92.07	73.48	99.41	93.03		859	684390490	XP_009169692.1	903	1.1e-94	hypothetical protein T265_06220 [Opisthorchis viverrini]>gi|663050563|gb|KER26577.1| hypothetical protein T265_06220 [Opisthorchis viverrini]	--	--	--	--	--	K17843	KHDRBS2, SLM1	KH domain-containing, RNA-binding, signal transduction-associated protein 2	http://www.genome.jp/dbget-bin/www_bget?ko:K17843	Q08BJ2	347	1.4e-31	KH domain-containing, RNA-binding, signal transduction-associated protein 2 OS=Danio rerio OX=7955 GN=khdrbs2 PE=2 SV=1	PF00013//PF13014//PF13184	KH domain//KH domain//NusA-like KH domain	--	--	GO:0003723
Cluster-65551.128856	483.32	486.9	487.63	804.47	690.4	696.69	1064.35	1039.22	1019.64	402.79	403.43	381.13	390.47	395.94	378.12	568.35	573.78	495.58	517.45	508.52	317.96	251.73	313.31	259.48		1575	353230708	CCD77125.1	583	2.6e-57	putative 60s ribosomal protein L21 [Schistosoma mansoni]	1314958330	XM_023304058.1	47	9.29e-13	PREDICTED: Drosophila hydei 60S ribosomal protein L21 (LOC111592059), mRNA	K02889	RP-L21e, RPL21	large subunit ribosomal protein L21e	http://www.genome.jp/dbget-bin/www_bget?ko:K02889	P46778	475	3.6e-46	60S ribosomal protein L21 OS=Homo sapiens OX=9606 GN=RPL21 PE=1 SV=2	PF01157	Ribosomal protein L21e	GO:0042254//GO:0006412	ribosome biogenesis//translation	GO:0003735
Cluster-65551.128400	70.24	69.72	62.45	371.76	668.71	667.84	164.52	134.77	139.06	146.48	155.98	133.06	385.29	402.09	394.8	116.82	114.44	87.27	56.18	83.45	147.82	33.13	26.2	16.18		377	--	--	--	--	--	--	--	--	--	--	--	--	--	--	--	--	--	--	--	--	--	--	--
Cluster-65551.126963	1155.46	1162	1168.23	1235.48	1085.29	1071.79	1557.64	1564.81	1566.44	364.94	362.23	353.68	384.55	392.58	396.96	1029.05	971.51	912.92	902.76	913.05	609.61	583.97	597.8	601.88		1027	358254248	GAA54252.1	641	3.1e-64	elongation factor 1-beta, partial [Clonorchis sinensis]	--	--	--	--	--	K03232	EEF1B	elongation factor 1-beta	http://www.genome.jp/dbget-bin/www_bget?ko:K03232	O96827	452	1.1e-43	Probable elongation factor 1-beta OS=Drosophila melanogaster OX=7227 GN=eEF1beta PE=1 SV=3	PF00736	EF-1 guanine nucleotide exchange domain	GO:0006414//GO:0006448	translational elongation//regulation of translational elongation	GO:0003746
Cluster-65551.125286	243.08	249.87	244.24	117.97	102.23	101.55	37.4	38.47	38.36	320.5	327.67	318.58	382.42	388.39	384.83	33.02	29.81	40.96	30.22	30.91	27.13	45.52	41.5	35.2		1438	358254540	GAA55764.1	549	2e-53	sorcin [Clonorchis sinensis]	--	--	--	--	--	--	--	--	--	Q94743	488	1e-47	Sorcin OS=Schistosoma japonicum OX=6182 PE=2 SV=1	PF13499//PF00036//PF13833//PF13405//PF13202	EF-hand domain pair//EF hand//EF-hand domain pair//EF-hand domain//EF hand	--	--	GO:0005509
Cluster-65551.126596	473.91	481.68	494.68	477.34	544.73	553.55	352.51	361.99	358.57	324.03	329.07	316.52	379.56	380.09	375.7	89.73	101.78	32.51	23.28	28.8	11.1	3.47	3.74	6.68		3064	358254444	GAA55280.1	655	2.2e-65	hypothetical protein CLF_107521 [Clonorchis sinensis]	--	--	--	--	--	--	--	--	--	--	--	--	--	PF16866//PF00628//PF01610//PF01401	PHD-finger//PHD-finger//Transposase//Angiotensin-converting enzyme	GO:0006313//GO:0006508	transposition, DNA-mediated//proteolysis	GO:0004803//GO:0003677//GO:0008241//GO:0008237//GO:0005515
Cluster-65551.132884	518.52	543.39	514.24	528.55	427.13	410.18	7546	7431.36	7907.65	1802.94	1774.68	1744.3	379.56	333.38	356.31	6458.89	6361.72	7051.02	8770.82	12075.4	7347.56	1677.5	1996.16	1855.56		428	6911186	AAF31420.1	201	1.4e-13	putative calcium-binding protein [Fasciola hepatica]	--	--	--	--	--	--	--	--	--	P13566	159	4.2e-10	Calcium-binding protein OS=Schistosoma mansoni OX=6183 PE=2 SV=1	PF00036//PF13499//PF02186//PF13405//PF13202//PF10591//PF13833	EF hand//EF-hand domain pair//TFIIE beta subunit core domain//EF-hand domain//EF hand//Secreted protein acidic and rich in cysteine Ca binding region//EF-hand domain pair	GO:0007165//GO:0006367	signal transduction//transcription initiation from RNA polymerase II promoter	GO:0005509
Cluster-65551.126789	1812.8	1824.34	1775.08	1135.32	1239.95	1193.1	2429.38	2287	2268.58	532.92	535.56	534.83	378.16	384.6	376.83	2147.87	2094.63	1851.39	2767.2	2235.79	1264.74	1429.11	2600.73	2511.18		837	768956133	XP_011616661.1	1299	1.3e-140	PREDICTED: LOW QUALITY PROTEIN: actin, cytoplasmic 3-like [Takifugu rubripes]	688529275	LL237000.1	437	0	Echinostoma caproni genome assembly E_caproni_Egypt, scaffold ECPE_scaffold0003904	K05692	ACTB_G1	actin beta/gamma 1	http://www.genome.jp/dbget-bin/www_bget?ko:K05692	P79818	1302	2.4e-142	Actin, cytoplasmic 1 OS=Oryzias latipes OX=8090 GN=actb PE=2 SV=2	--	--	--	--	--
Cluster-65551.132137	2356.44	2519.67	2358.89	865.09	728.44	668.49	3074.76	2704.45	2913.54	1468.19	1534.37	1411.07	372.43	368.63	392.51	1656.3	1494.27	1881.39	1811.1	2479.2	1620.63	958.3	980.25	838.92		366	226482632	CAX73915.1	215	2.8e-15	hypotheticial protein [Schistosoma japonicum]>gi|226482634|emb|CAX73916.1| hypotheticial protein [Schistosoma japonicum]	--	--	--	--	--	--	--	--	--	Q3ZC22	153	1.8e-09	Heat shock factor-binding protein 1 OS=Bos taurus OX=9913 GN=HSBP1 PE=3 SV=1	PF01601//PF05531//PF16752//PF04513	Coronavirus S2 glycoprotein//Nucleopolyhedrovirus P10 protein//Tubulin-specific chaperone C N-terminal domain//Baculovirus polyhedron envelope protein, PEP, C terminus	GO:0046813//GO:0061025	receptor-mediated virion attachment to host cell//membrane fusion	GO:0015631//GO:0005198
Cluster-65551.127614	157.3	154.66	159.56	187.56	179.83	176.44	117.54	110.55	113.88	374.66	388.76	383.65	371.85	413.25	402.42	88.24	85.49	105.55	104.45	97.63	84.04	83.75	100.23	87.82		1900	684404415	XP_009174119.1	807	3.3e-83	hypothetical protein T265_09699 [Opisthorchis viverrini]>gi|663045943|gb|KER22130.1| hypothetical protein T265_09699 [Opisthorchis viverrini]	878288498	NM_001310342.1	93	3.02e-38	Anas platyrhynchos RAB11A, member RAS oncogene family (RAB11A), mRNA >gi|159906378|gb|EU244434.1| Anas platyrhynchos RAB11B (rab11b) mRNA, complete cds	K07905	RAB11B	Ras-related protein Rab-11B	http://www.genome.jp/dbget-bin/www_bget?ko:K07905	P22129	749	7.3e-78	Ras-related protein Rab-11B OS=Diplobatis ommata OX=1870830 PE=2 SV=1	PF02421//PF04670//PF00071//PF03193//PF08477//PF01926//PF10662//PF00025//PF00762//PF03266//PF00005	Ferrous iron transport protein B//Gtr1/RagA G protein conserved region//Ras family//Protein of unknown function, DUF258//Ras of Complex, Roc, domain of DAPkinase//50S ribosome-binding GTPase//Ethanolamine utilisation - propanediol utilisation//ADP-ribosylation factor family//Ferrochelatase//NTPase//ABC transporter	GO:0015994//GO:0006783//GO:0006576//GO:0015684//GO:0007264	chlorophyll metabolic process//heme biosynthetic process//cellular biogenic amine metabolic process//ferrous iron transport//small GTPase mediated signal transduction	GO:0098519//GO:0005525//GO:0003924//GO:0004325//GO:0005524//GO:0016887//GO:0015093
Cluster-65551.122912	217.94	215.13	214.83	60.98	45.11	41.09	182.94	186.04	178.64	487.6	504.13	490.25	364.23	345.49	361.92	1337.4	1320.88	1439.06	782.26	1151.8	1209.77	764.84	744.12	705.64		863	55978577	AAV68752.1	175	2.9e-10	cystatin [Fasciola hepatica]	--	--	--	--	--	--	--	--	--	--	--	--	--	PF00836//PF00031	Stathmin family//Cystatin domain	GO:0031110	regulation of microtubule polymerization or depolymerization	GO:0004869
Cluster-65551.124278	220.22	223.44	219.57	738.3	603.56	598.39	724.84	729.63	710.84	249.61	244.98	241.28	364.22	379.8	377.38	419.13	397.23	338.66	388.29	317.77	250.65	228.99	282.81	233.5		2009	684385277	XP_009168114.1	1529	6.6e-167	hypothetical protein T265_04973 [Opisthorchis viverrini]>gi|663052166|gb|KER28142.1| hypothetical protein T265_04973 [Opisthorchis viverrini]	--	--	--	--	--	K14753	RACK1	guanine nucleotide-binding protein subunit beta-2-like 1 protein	http://www.genome.jp/dbget-bin/www_bget?ko:K14753	O42249	1319	6.2e-144	Guanine nucleotide-binding protein subunit beta-2-like 1 OS=Oreochromis niloticus OX=8128 GN=gnb2l1 PE=2 SV=1	PF00400	WD domain, G-beta repeat	--	--	GO:0005515
Cluster-65551.125954	441.18	472.75	448.67	916.39	710.94	649.01	1695.98	1568.86	1526.74	341.24	339.84	326.82	362.71	359.54	360.15	766.15	701.55	637.91	691.51	898.21	574.08	298.22	397.89	327.78		429	684388807	XP_009169180.1	502	1.7e-48	hypothetical protein T265_05809 [Opisthorchis viverrini]>gi|663051038|gb|KER27040.1| hypothetical protein T265_05809 [Opisthorchis viverrini]	1126214572	XM_019785650.1	41	5.17e-10	PREDICTED: Branchiostoma belcheri small nuclear ribonucleoprotein Sm D3-like (LOC109482808), mRNA	K11088	SNRPD3, SMD3	small nuclear ribonucleoprotein D3	http://www.genome.jp/dbget-bin/www_bget?ko:K11088	O44437	374	5e-35	Small nuclear ribonucleoprotein Sm D3 OS=Drosophila melanogaster OX=7227 GN=SmD3 PE=1 SV=1	--	--	--	--	--
Cluster-65551.126501	222.31	237	228.67	506.59	409.19	414.89	463.02	449.92	449.86	428.88	414.89	409.88	358.19	356.21	355.98	571.52	510.06	598.66	524.83	669.53	416.57	268.39	303.12	295.32		631	226468486	CAX69920.1	511	2.3e-49	Elongin B [Schistosoma japonicum]	688549301	LL241525.1	65	3.56e-23	Echinostoma caproni genome assembly E_caproni_Egypt, scaffold ECPE_scaffold0008421	K03873	TCEB2	transcription elongation factor B, polypeptide 2	http://www.genome.jp/dbget-bin/www_bget?ko:K03873	P62870	272	5e-23	Elongin-B OS=Rattus norvegicus OX=10116 GN=Elob PE=1 SV=1	PF00240	Ubiquitin family	--	--	GO:0005515
Cluster-65551.123882	282.73	276.19	300.78	1948.95	1668.48	1638.25	1892.93	1855.91	1909.34	629.95	631.47	626.55	356.22	396.81	388.11	875.18	785.42	781.86	845.94	864.4	573.71	390.92	598.83	513.07		594	684372152	XP_009164012.1	627	7.6e-63	hypothetical protein T265_01682 [Opisthorchis viverrini]>gi|663056346|gb|KER32252.1| hypothetical protein T265_01682 [Opisthorchis viverrini]	--	--	--	--	--	K00940	ndk, NME	nucleoside-diphosphate kinase	http://www.genome.jp/dbget-bin/www_bget?ko:K00940	Q5RC56	512	6.9e-51	Nucleoside diphosphate kinase A OS=Pongo abelii OX=9601 GN=NME1 PE=2 SV=1	PF00334	Nucleoside diphosphate kinase	GO:0006241//GO:0006206//GO:0006183//GO:0006228//GO:0006144//GO:0006165	CTP biosynthetic process//pyrimidine nucleobase metabolic process//GTP biosynthetic process//UTP biosynthetic process//purine nucleobase metabolic process//nucleoside diphosphate phosphorylation	GO:0004550
Cluster-65551.123582	373.69	396.52	402.52	629.91	476.77	490.14	1127.91	1083.57	1164.92	796.94	828.54	747.12	355.03	346	363.08	620.25	544.55	541.97	580.1	701.71	495.91	207.95	287.65	197.06		469	--	--	--	--	--	--	--	--	--	--	--	--	--	--	--	--	--	--	PF08040//PF00001	MNLL subunit//7 transmembrane receptor (rhodopsin family)	GO:0007186//GO:0006118	G-protein coupled receptor signaling pathway//obsolete electron transport	GO:0004930//GO:0003954
Cluster-65551.123567	501.05	505.84	506.91	1195.57	916.34	933.43	1891.31	1938.19	1943.59	413.63	430.6	436.65	353.51	396.02	385.26	1005.99	930.18	910.47	818.07	988.67	740.83	354.74	452.47	351.94		697	684397576	XP_009171894.1	678	1.1e-68	hypothetical protein T265_07959 [Opisthorchis viverrini]>gi|663048272|gb|KER24355.1| hypothetical protein T265_07959 [Opisthorchis viverrini]	--	--	--	--	--	K02912	RP-L32e, RPL32	large subunit ribosomal protein L32e	http://www.genome.jp/dbget-bin/www_bget?ko:K02912	P84325	462	5.1e-45	60S ribosomal protein L32 OS=Drosophila azteca OX=7249 GN=RpL32 PE=3 SV=1	PF01655	Ribosomal protein L32	GO:0006412//GO:0042254	translation//ribosome biogenesis	GO:0003735
Cluster-65551.127764	206.96	210.64	213.31	171.37	186.6	173.99	63.79	63.55	60.44	276.46	276.33	276.3	349.29	368.86	363.91	17.58	15.63	16.14	29.29	16.39	15.21	27.4	23.81	21.38		1848	358255362	GAA57070.1	1555	5.8e-170	ADIPOR-like receptor CG5315 [Clonorchis sinensis]	--	--	--	--	--	K07297	ADIPOR	adiponectin receptor	http://www.genome.jp/dbget-bin/www_bget?ko:K07297	Q9VCY8	872	3.9e-92	Adiponectin receptor protein OS=Drosophila melanogaster OX=7227 GN=AdipoR PE=1 SV=2	PF03006//PF03951	Haemolysin-III related//Glutamine synthetase, beta-Grasp domain	GO:0006542//GO:0006807//GO:0009252	glutamine biosynthetic process//nitrogen compound metabolic process//peptidoglycan biosynthetic process	GO:0004356
Cluster-65551.127634	423.26	417.73	434.52	1320.28	1056.69	1077.18	4535.71	4524.09	4375.15	396.13	402.7	382.08	347.77	356.4	357.45	641.15	583.17	508.36	454.67	451.76	383.15	202.04	284.11	177.31		1106	684408521	XP_009175450.1	360	1.3e-31	hypothetical protein T265_10726 [Opisthorchis viverrini]>gi|663044520|gb|KER20809.1| hypothetical protein T265_10726 [Opisthorchis viverrini]	688526602	LL235935.1	204	3.43e-100	Echinostoma caproni genome assembly E_caproni_Egypt, scaffold ECPE_scaffold0002840	K11295	HMGB2	high mobility group protein B2	http://www.genome.jp/dbget-bin/www_bget?ko:K11295	P26583	189	3.7e-13	High mobility group protein B2 OS=Homo sapiens OX=9606 GN=HMGB2 PE=1 SV=2	--	--	--	--	--
Cluster-65551.125558	226.17	226.55	223.87	582.75	519.61	517.05	742.67	703.78	712.09	393.53	391.51	399.73	346.28	376.39	375.51	423.9	395.07	353.65	378.2	387.59	302.62	191.02	262.88	234.92		1707	684388026	XP_009168947.1	2515	2.6e-281	hypothetical protein T265_05624 [Opisthorchis viverrini]>gi|663051303|gb|KER27299.1| hypothetical protein T265_05624 [Opisthorchis viverrini]	1201911770	XM_021381174.1	446	0	PREDICTED: Numida meleagris ATP synthase, H+ transporting, mitochondrial F1 complex, alpha subunit 1, cardiac muscle (ATP5A1), transcript variant X2, mRNA	K02132	ATPeF1A, ATP5A1, ATP1	F-type H+-transporting ATPase subunit alpha	http://www.genome.jp/dbget-bin/www_bget?ko:K02132	Q5R546	2211	1.9e-247	ATP synthase subunit alpha, mitochondrial OS=Pongo abelii OX=9601 GN=ATP5F1A PE=2 SV=1	PF00306//PF00006//PF02874	ATP synthase alpha/beta chain, C terminal domain//ATP synthase alpha/beta family, nucleotide-binding domain//ATP synthase alpha/beta family, beta-barrel domain	GO:0015992//GO:0015991//GO:0046034	proton transport//ATP hydrolysis coupled proton transport//ATP metabolic process	GO:0005524//GO:0016820
Cluster-65551.125647	3355.8	3452.84	3382.19	820.44	684.83	669.11	2010.51	2001.54	2028.17	962.13	1021.4	924.98	344.08	319.72	327.1	653.98	600.25	699.36	685.82	933.9	613.86	358.92	414.89	314.3		455	358332003	GAA50736.1	241	3.3e-18	hypothetical protein CLF_104970 [Clonorchis sinensis]	--	--	--	--	--	--	--	--	--	--	--	--	--	--	--	--	--	--
Cluster-65551.127440	1158.79	1247.48	1132.37	1381.23	1131.49	1005.02	2107.47	1981.91	2038.01	1575.78	1647.47	1630.66	342.48	354.33	357.32	950.06	918.16	1120.37	931.85	1274.01	904.02	401.47	373.3	347.31		377	358335169	GAA53663.1	175	1.2e-10	hypothetical protein CLF_110734 [Clonorchis sinensis]	--	--	--	--	--	--	--	--	--	--	--	--	--	--	--	--	--	--
Cluster-65551.126875	507.76	498.26	499.24	828.87	674.61	708.18	923.15	968.58	957.41	307.94	332.2	321.64	333.57	345.11	347.53	612.47	578.82	554.83	632.12	646.07	401.11	316.86	404.48	304.31		1330	684405238	XP_009174388.1	709	5.3e-72	hypothetical protein T265_09908 [Opisthorchis viverrini]>gi|663045673|gb|KER21878.1| hypothetical protein T265_09908 [Opisthorchis viverrini]	--	--	--	--	--	--	--	--	--	Q28FE4	599	1.3e-60	MORN repeat-containing protein 5 OS=Xenopus tropicalis OX=8364 GN=morn5 PE=2 SV=1	PF01287	Eukaryotic elongation factor 5A hypusine, DNA-binding OB fold	GO:0006452//GO:0006448//GO:0045901//GO:0045905	translational frameshifting//regulation of translational elongation//positive regulation of translational elongation//positive regulation of translational termination	GO:0003746//GO:0003723//GO:0043022
Cluster-65551.127066	764.13	743.79	702.19	735.87	678.58	614.63	1289.3	1262.61	1272.78	474.88	478.8	459.69	329.33	325.37	325.36	567.37	537.31	581.67	588.39	574.29	372.5	332.35	405.79	355.19		523	684371754	XP_009163879.1	484	2.6e-46	hypothetical protein T265_01556 [Opisthorchis viverrini]>gi|663056423|gb|KER32328.1| hypothetical protein T265_01556 [Opisthorchis viverrini]	--	--	--	--	--	K11095	SNRPC	U1 small nuclear ribonucleoprotein C	http://www.genome.jp/dbget-bin/www_bget?ko:K11095	B0JYS7	325	2.9e-29	U1 small nuclear ribonucleoprotein C OS=Xenopus tropicalis OX=8364 GN=snrpc PE=2 SV=1	PF06220//PF14659	U1 zinc finger//Phage integrase, N-terminal SAM-like domain	GO:0015074	DNA integration	GO:0003677//GO:0008270
Cluster-65551.121220	103.39	120.36	111.8	465.5	378.97	359.08	533.15	514.49	544.02	820.51	871.9	811.64	326.34	298.45	315.98	713.37	667.11	639.79	903.45	1037.59	636.68	177.09	230.05	163.24		415	--	--	--	--	--	--	--	--	--	--	--	--	--	--	--	--	--	--	--	--	--	--	--
Cluster-65551.125684	208.18	210.58	210.62	548.48	426.76	421.65	752.58	794.38	749.84	253.94	261.36	256.86	322.89	340.52	342.64	457.05	415.12	407.28	466.16	533.22	332.44	228.5	282.42	191.85		1122	684375505	XP_009165089.1	655	8.2e-66	hypothetical protein T265_13033, partial [Opisthorchis viverrini]>gi|663055310|gb|KER31229.1| hypothetical protein T265_13033, partial [Opisthorchis viverrini]	688588055	LL249674.1	176	1.28e-84	Echinostoma caproni genome assembly E_caproni_Egypt, scaffold ECPE_scaffold0016442	K03626	EGD2, NACA	nascent polypeptide-associated complex subunit alpha	http://www.genome.jp/dbget-bin/www_bget?ko:K03626	Q8JIU7	426	1.2e-40	Nascent polypeptide-associated complex subunit alpha OS=Danio rerio OX=7955 GN=naca PE=1 SV=1	--	--	--	--	--
Cluster-65551.126563	376.96	337.23	377.35	635.05	491.84	551.89	582.84	746.46	680.32	196.78	209.72	196.36	322.51	290.29	307.31	715.66	730.67	595.43	720	744.06	244.74	280.03	386.13	241.62		862	22655520	AAN04092.1	459	3.3e-43	ribosomal protein S24 [Clonorchis sinensis]	--	--	--	--	--	K02974	RP-S24e, RPS24	small subunit ribosomal protein S24e	http://www.genome.jp/dbget-bin/www_bget?ko:K02974	O42387	364	1.4e-33	40S ribosomal protein S24 OS=Takifugu rubripes OX=31033 GN=rps24 PE=3 SV=1	PF01282	Ribosomal protein S24e	GO:0042254//GO:0006412	ribosome biogenesis//translation	GO:0003735
Cluster-65551.121813	249.88	250.68	252.11	489.49	455.12	430.44	556.32	554.89	548	236.89	237.29	237.77	316.88	327.6	324.04	402.08	390.89	299.24	357.47	433.93	343.25	166.58	235.71	168.06		1381	226473292	CAX71332.1	833	2.3e-86	Mitochondrial import receptor subunit TOM34 [Schistosoma japonicum]	--	--	--	--	--	K09560	ST13	suppressor of tumorigenicity protein 13	http://www.genome.jp/dbget-bin/www_bget?ko:K09560	Q5ZLF0	618	8.2e-63	Hsc70-interacting protein OS=Gallus gallus OX=9031 GN=ST13 PE=2 SV=1	PF13181//PF13174//PF13371//PF02064//PF13892//PF04194//PF00515//PF13414	Tetratricopeptide repeat//Tetratricopeptide repeat//Tetratricopeptide repeat//MAS20 protein import receptor//DNA-binding domain//Programmed cell death protein 2, C-terminal putative domain//Tetratricopeptide repeat//TPR repeat	GO:0006886//GO:0006605	intracellular protein transport//protein targeting	GO:0003677//GO:0005515
Cluster-65551.128130	149.97	149.76	148.8	262.03	204.67	222.92	620.62	630.2	618.49	512.68	514.09	501.27	315.95	331.56	330.34	216.57	189.64	190.75	164.22	243.42	91.71	177.15	139.73	189.77		2853	684387095	XP_009168668.1	306	6.1e-25	hypothetical protein T265_05406 [Opisthorchis viverrini]>gi|663051599|gb|KER27588.1| hypothetical protein T265_05406 [Opisthorchis viverrini]	--	--	--	--	--	K11275	H1_5	histone H1/5	http://www.genome.jp/dbget-bin/www_bget?ko:K11275	P15870	214	1.2e-15	Histone H1-delta OS=Strongylocentrotus purpuratus OX=7668 PE=3 SV=1	PF00538//PF03523	linker histone H1 and H5 family//Macrophage scavenger receptor	GO:0006334//GO:0006898//GO:0007165	nucleosome assembly//receptor-mediated endocytosis//signal transduction	GO:0003677//GO:0005044
Cluster-65551.126176	662.15	666.37	650.99	1155.98	938.8	883.94	1688.53	1655.04	1722.47	539.08	554.1	512.67	314.3	350.23	313.02	609.32	529.74	544.58	566.77	692.36	241.83	266.43	264.48	213.03		1573	22655520	AAN04092.1	457	1e-42	ribosomal protein S24 [Clonorchis sinensis]	--	--	--	--	--	K02974	RP-S24e, RPS24	small subunit ribosomal protein S24e	http://www.genome.jp/dbget-bin/www_bget?ko:K02974	O42387	363	3.5e-33	40S ribosomal protein S24 OS=Takifugu rubripes OX=31033 GN=rps24 PE=3 SV=1	PF01282	Ribosomal protein S24e	GO:0006412//GO:0042254	translation//ribosome biogenesis	GO:0003735
Cluster-65551.125413	13.74	5.88	7.07	86.36	46.09	123.41	11.34	25.05	14.82	20.15	18.96	30.33	313.76	228.31	230.78	131.25	132.68	125.81	149.18	88.51	67.19	49.24	52.55	26.93		915	358339411	GAA47480.1	483	5.8e-46	small subunit ribosomal protein S17e [Clonorchis sinensis]	--	--	--	--	--	K02962	RP-S17e, RPS17	small subunit ribosomal protein S17e	http://www.genome.jp/dbget-bin/www_bget?ko:K02962	A5PK63	409	9.3e-39	40S ribosomal protein S17 OS=Bos taurus OX=9913 GN=RPS17 PE=2 SV=1	PF00833	Ribosomal S17	GO:0006412//GO:0042254	translation//ribosome biogenesis	GO:0003735
Cluster-65551.120753	202.88	203.4	204.42	122.6	146.57	144.32	246.03	235.29	231.16	202.23	201.7	205.06	312.85	338.05	327.79	343.14	335.87	275.23	415.68	290.26	211.34	142.9	156.57	160.97		1479	169146624	CAP72050.1	2149	6.2e-239	tubulin beta-2 [Fasciola hepatica]	323363238	AM933586.2	1452	0	Fasciola hepatica mRNA for tubulin beta-2 (beta-tub2 gene)	K07375	TUBB	tubulin beta	http://www.genome.jp/dbget-bin/www_bget?ko:K07375	Q3MHM5	2129	5.4e-238	Tubulin beta-4B chain OS=Bos taurus OX=9913 GN=TUBB4B PE=2 SV=1	PF00091	Tubulin/FtsZ family, GTPase domain	--	--	GO:0003924
Cluster-65551.120214	843.77	813.36	857.58	1074.01	862.02	834.64	7308.76	8051.4	8037.28	461.14	493.78	402.85	311.33	324.7	336.9	2394.63	2469.56	1928.1	1856.62	2702.74	1846.17	1059.71	1371.32	1022.24		338	3913799	P56598.2	469	9e-45	RecName: Full=Glutathione S-transferase class-mu 26 kDa isozyme 1; Short=GST1; AltName: Full=Fh1 [Fasciola hepatica]>gi|384153|prf||1905266D glutathione S transferase:ISOTYPE=GST1	159056	M77679.1	213	9.66e-106	Fasciola hepatica glutathione S-transferase mRNA, 3' flank	K00799	GST, gst	glutathione S-transferase	http://www.genome.jp/dbget-bin/www_bget?ko:K00799	P56598	469	3.8e-46	Glutathione S-transferase class-mu 26 kDa isozyme 1 OS=Fasciola hepatica OX=6192 PE=1 SV=2	PF13417//PF02798	Glutathione S-transferase, N-terminal domain//Glutathione S-transferase, N-terminal domain	--	--	GO:0005515
Cluster-65551.125296	1041.45	1051.56	1026.47	984.92	773.96	747.61	417.89	394.23	401.04	675.14	681.62	688.88	310.59	332.28	331.42	143.79	139.78	140.61	83.97	79.51	103.49	29.05	30.83	22.51		1271	844851939	XP_012795827.1	1611	1.3e-176	putative citrate synthase 2, mitochondrial [Schistosoma haematobium]>gi|685960373|gb|KGB36062.1| putative citrate synthase 2, mitochondrial [Schistosoma haematobium]	468181142	KC150136.1	1215	0	Fasciola hepatica citrate synthase mRNA, complete cds	K01647	CS, gltA	citrate synthase	http://www.genome.jp/dbget-bin/www_bget?ko:K01647	Q16P20	1430	5.3e-157	Probable citrate synthase 2, mitochondrial OS=Aedes aegypti OX=7159 GN=AAEL011789 PE=3 SV=1	PF00285	Citrate synthase	--	--	GO:0046912
Cluster-65551.110303	37.64	43.71	31.13	65.45	90.15	81.43	14	12.54	6	135.21	139.95	102.44	309.8	305.45	341.03	129.38	135.3	57.21	98.4	69.23	84.73	23.86	26.81	20.54		270	--	--	--	--	--	--	--	--	--	--	--	--	--	--	--	--	--	--	--	--	--	--	--
Cluster-65551.128286	73.76	73.8	75.47	89.67	87.75	81.05	24.87	26.24	26.86	234.44	252.58	242.86	302.25	318.68	313.34	31.75	30.37	23.39	36.02	33.32	33.65	39.1	41.52	43.96		967	684410206	XP_009175996.1	624	2.8e-62	hypothetical protein T265_11150 [Opisthorchis viverrini]>gi|663043900|gb|KER20244.1| hypothetical protein T265_11150 [Opisthorchis viverrini]	--	--	--	--	--	K12197	CHMP1, VPS46, DID2	charged multivesicular body protein 1	http://www.genome.jp/dbget-bin/www_bget?ko:K12197	Q6NUD8	475	2.2e-46	Charged multivesicular body protein 1a OS=Xenopus laevis OX=8355 GN=chmp1a PE=2 SV=1	PF07352//PF03357//PF01025	Bacteriophage Mu Gam like protein//Snf7//GrpE	GO:0006457//GO:0007034//GO:0042262	protein folding//vacuolar transport//DNA protection	GO:0042803//GO:0000774//GO:0051087//GO:0003690
Cluster-65551.118145	83.68	89.03	83.87	459.74	486.41	517.12	799.65	793.61	795.49	475.17	499.73	469.4	299.62	319.93	322.42	373.8	328.85	376.96	417.98	385.8	246.35	433.9	573.59	483.13		796	684400276	XP_009172779.1	233	4.9e-17	hypothetical protein T265_08649 [Opisthorchis viverrini]>gi|663047369|gb|KER23487.1| hypothetical protein T265_08649 [Opisthorchis viverrini]	--	--	--	--	--	--	--	--	--	--	--	--	--	--	--	--	--	--
Cluster-65551.127080	118.08	127.62	126.38	320.14	254.22	251.58	622.18	633.43	635.69	239.64	245.49	247.89	299.41	315.08	304.77	679.75	644.13	671.49	466.1	583.14	578.55	333.89	325.74	280.26		2047	3392892	CAA12644.1	2434	7.7e-272	protein disulphide isomerase [Fasciola hepatica]	3392891	AJ225804.1	1631	0	Fasciola hepatica mRNA for putative protein disulphide isomerase	K09580	PDIA1, P4HB	protein disulfide-isomerase A1	http://www.genome.jp/dbget-bin/www_bget?ko:K09580	P04785	1202	2.3e-130	Protein disulfide-isomerase OS=Rattus norvegicus OX=10116 GN=P4hb PE=1 SV=2	PF08651//PF00085//PF00462//PF01216//PF08534//PF07912//PF00578	DASH complex subunit Duo1//Thioredoxin//Glutaredoxin//Calsequestrin//Redoxin//ERp29, N-terminal domain//AhpC/TSA family	GO:0055114//GO:0009306//GO:0045454//GO:0006118//GO:0007067	oxidation-reduction process//protein secretion//cell redox homeostasis//obsolete electron transport//mitotic nuclear division	GO:0016491//GO:0005509//GO:0009055//GO:0016209//GO:0015035
Cluster-65551.125689	195.47	207.5	204.92	515.89	433.48	429.46	417	415.27	413.29	561.19	555.2	576.07	296.68	310.12	286.65	1334.86	1267.45	1164.56	1616.37	1496.23	1051	803.55	1015.18	775.17		726	226484816	CAX74317.1	611	6.7e-61	hypothetical protein [Schistosoma japonicum]	--	--	--	--	--	--	--	--	--	Q5ZKP2	348	8.8e-32	Methylmalonic aciduria and homocystinuria type D homolog, mitochondrial OS=Gallus gallus OX=9031 GN=MMADHC PE=2 SV=1	PF10229	Uncharacterized conserved protein (DUF2246)	GO:0009235	cobalamin metabolic process	--
Cluster-65551.127253	115.24	119.32	117.42	49.44	40.1	40.01	77.32	73.99	74.95	279.45	282.27	281.71	296.41	299.1	304.48	94.71	91.1	86.64	97.96	103.75	79.76	76.29	82.68	71.08		1694	358331574	GAA50364.1	723	1.6e-73	charged multivesicular body protein 2A [Clonorchis sinensis]	--	--	--	--	--	K12191	CHMP2A	charged multivesicular body protein 2A	http://www.genome.jp/dbget-bin/www_bget?ko:K12191	Q7ZW25	499	6.3e-49	Charged multivesicular body protein 2a OS=Danio rerio OX=7955 GN=chmp2a PE=2 SV=1	PF04675//PF01920//PF13851//PF10741//PF03357	DNA ligase N terminus//Prefoldin subunit//Growth-arrest specific micro-tubule binding//Type II secretion system (T2SS), protein M subtype b//Snf7	GO:0006281//GO:0006457//GO:0006260//GO:0006310//GO:0048870//GO:0006858//GO:0007034	DNA repair//protein folding//DNA replication//DNA recombination//cell motility//extracellular transport//vacuolar transport	GO:0003910//GO:0051082//GO:0003677
Cluster-65551.126298	736.52	745.32	748.43	1108.5	819.23	823.57	1821.41	1806.44	1801.39	459.75	460.62	451.28	295.37	281.79	291.29	1091.47	1034.55	1063.02	960.72	1264.38	812.82	367.61	405.57	306.39		994	684413526	XP_009177327.1	548	1.8e-53	hypothetical protein T265_12096 [Opisthorchis viverrini]>gi|663042184|gb|KER18926.1| hypothetical protein T265_12096 [Opisthorchis viverrini]	1339048160	XM_023856504.1	74	5.67e-28	PREDICTED: Cryptotermes secundus 40S ribosomal protein S20 (LOC111867040), mRNA	K02969	RP-S20e, RPS20	small subunit ribosomal protein S20e	http://www.genome.jp/dbget-bin/www_bget?ko:K02969	P60868	362	2.9e-33	40S ribosomal protein S20 OS=Rattus norvegicus OX=10116 GN=Rps20 PE=3 SV=1	--	--	--	--	--
Cluster-65551.130735	170.58	175.55	174.53	664.6	542.06	520.3	449.91	441.53	448.67	556.85	558.55	558.1	291.56	300.4	284	629.06	606.71	542.61	707.09	721.1	484.61	315.6	385.82	293.49		838	50593186	AAT79387.1	888	5.8e-93	Mn-SOD [Paragonimus westermani]	1104685209	XM_010631073.2	83	4.71e-33	PREDICTED: Fukomys damarensis superoxide dismutase 2, mitochondrial (Sod2), mRNA	K04564	SOD2	superoxide dismutase, Fe-Mn family	http://www.genome.jp/dbget-bin/www_bget?ko:K04564	Q8HXP3	820	1.9e-86	Superoxide dismutase [Mn], mitochondrial OS=Macaca fascicularis OX=9541 GN=SOD2 PE=2 SV=3	PF02777//PF00424//PF00081	Iron/manganese superoxide dismutases, C-terminal domain//REV protein (anti-repression trans-activator protein)//Iron/manganese superoxide dismutases, alpha-hairpin domain	GO:0006355//GO:0055114//GO:0006801	regulation of transcription, DNA-templated//oxidation-reduction process//superoxide metabolic process	GO:0004784//GO:0003700//GO:0046872
Cluster-65551.119245	528.12	541.85	545.51	1071.39	1138.71	1089.97	1891.98	1827.79	1811.74	275.35	273.21	260.81	290.91	289.47	306.46	693.37	605.75	508.24	647.03	470.37	299.57	293.11	434.93	291.83		572	684367577	XP_009162565.1	542	5.3e-53	hypothetical protein T265_00497 [Opisthorchis viverrini]>gi|663057709|gb|KER33602.1| hypothetical protein T265_00497 [Opisthorchis viverrini]	--	--	--	--	--	K12896	SFRS7	splicing factor, arginine/serine-rich 7	http://www.genome.jp/dbget-bin/www_bget?ko:K12896	Q3T106	356	8.2e-33	Serine/arginine-rich splicing factor 7 OS=Bos taurus OX=9913 GN=SRSF7 PE=2 SV=1	PF00098//PF16367//PF00076	Zinc knuckle//RNA recognition motif//RNA recognition motif. (a.k.a. RRM, RBD, or RNP domain)	--	--	GO:0008270//GO:0003676
Cluster-65551.124703	125.39	127.29	127.77	365.87	531.5	488.75	674.97	677.23	672.14	267.85	268.84	276.1	290.52	300.53	296.68	201.15	189.11	152	181.59	113.97	120.25	48.99	64.96	60.45		1305	218511920	Q86QS6.2	510	6.2e-49	RecName: Full=Acidic leucine-rich nuclear phosphoprotein 32-related protein; AltName: Full=ANP32/acidic nuclear phosphoprotein-like protein>gi|203378049|gb|AAO21365.2| leucine-rich protein [Schistosoma mansoni]	--	--	--	--	--	K18646	ANP32A_C_D	acidic leucine-rich nuclear phosphoprotein 32 family member A/C/D	http://www.genome.jp/dbget-bin/www_bget?ko:K18646	Q86QS6	510	2.6e-50	Acidic leucine-rich nuclear phosphoprotein 32-related protein OS=Schistosoma mansoni OX=6183 GN=SMV0119 PE=2 SV=2	PF13855//PF00560//PF13516//PF01080	Leucine rich repeat//Leucine Rich Repeat//Leucine Rich repeat//Presenilin	--	--	GO:0005515//GO:0004190
Cluster-65551.127217	69.68	68.01	68.01	281.9	387.11	429.69	193.72	193.77	191.83	146.12	150.43	150.65	289.66	288.52	298.61	117.25	112.07	89.52	103.57	75.98	90.92	52.07	58.95	52.32		7254	19067879	AAK14815.1	2387	7.7e-266	polyprotein [Schistosoma japonicum]	688568226	LL245342.1	242	1.73e-120	Echinostoma caproni genome assembly E_caproni_Egypt, scaffold ECPE_scaffold0012199	K13158	HNRNPA2B1	heterogeneous nuclear ribonucleoprotein A2/B1	http://www.genome.jp/dbget-bin/www_bget?ko:K13158	Q9TTV2	560	2.3e-55	Heterogeneous nuclear ribonucleoproteins A2/B1 OS=Saguinus oedipus OX=9490 GN=HNRNPA2B1 PE=1 SV=1	PF08777//PF16367//PF08024//PF02951//PF00076//PF02515	RNA binding motif//RNA recognition motif//Ant antimicrobial peptide//Prokaryotic glutathione synthetase, N-terminal domain//RNA recognition motif. (a.k.a. RRM, RBD, or RNP domain)//CoA-transferase family III	GO:0019836//GO:0006750	hemolysis by symbiont of host erythrocytes//glutathione biosynthetic process	GO:0003824//GO:0003676//GO:0003723//GO:0004363
Cluster-65551.122728	58.13	58.6	55.28	49.59	37.92	35.73	49.68	45.93	49.21	263.68	257.57	272.64	288.54	287.2	280.99	102.61	95.41	100.05	116.86	124.04	76.65	91.96	99.6	90.77		1169	358254417	GAA55213.1	697	1.1e-70	charged multivesicular body protein 5 [Clonorchis sinensis]	--	--	--	--	--	K12198	CHMP5, VPS60	charged multivesicular body protein 5	http://www.genome.jp/dbget-bin/www_bget?ko:K12198	Q5FW29	443	1.4e-42	Charged multivesicular body protein 5 OS=Xenopus tropicalis OX=8364 GN=chmp5 PE=2 SV=1	PF01920//PF07499//PF03357	Prefoldin subunit//RuvA, C-terminal domain//Snf7	GO:0006457//GO:0006281//GO:0007034//GO:0006310	protein folding//DNA repair//vacuolar transport//DNA recombination	GO:0009378//GO:0005524//GO:0051082
Cluster-65551.129434	561.43	565.87	563.78	342.92	283.49	262.94	554.95	552.15	553.21	324.52	324.55	327.69	287.27	270.53	292.76	1279.21	1397.2	907.15	798.49	938.89	880.88	861.98	928.41	766.09		999	684414394	XP_009177761.1	621	6.3e-62	hypothetical protein T265_16020, partial [Opisthorchis viverrini]>gi|663038571|gb|KER18492.1| hypothetical protein T265_16020, partial [Opisthorchis viverrini]	--	--	--	--	--	K02432	FZD1_7, fz	frizzled 1/7	http://www.genome.jp/dbget-bin/www_bget?ko:K02432	P18537	352	4.1e-32	Frizzled OS=Drosophila melanogaster OX=7227 GN=fz PE=1 SV=1	PF01392//PF01534	Fz domain//Frizzled/Smoothened family membrane region	GO:0007166	cell surface receptor signaling pathway	GO:0005515
Cluster-65551.123189	51.89	37.87	36.57	46.5	80.67	78.65	9.47	16.89	21.94	135.07	117.6	144.28	287.08	277.65	291.95	129.37	123.15	56.19	91.56	76.51	89.49	18.43	13.67	20.65		341	254587300	CAX83707.1	311	1.9e-26	Gag-Pol polyprotein [Schistosoma japonicum]	--	--	--	--	--	--	--	--	--	--	--	--	--	--	--	--	--	--
Cluster-65551.125805	338.62	346.85	341.4	984.54	809.5	738.66	769.16	755.5	762.64	544.74	593.05	594.86	287.03	249.06	276.26	956.79	923.32	968.5	937.44	1331.7	836.74	563.82	770.74	661.25		431	684403846	XP_009173933.1	212	7.3e-15	hypothetical protein T265_09561 [Opisthorchis viverrini]>gi|663046140|gb|KER22316.1| hypothetical protein T265_09561 [Opisthorchis viverrini]	--	--	--	--	--	--	--	--	--	--	--	--	--	--	--	--	--	--
Cluster-65551.126295	5016.44	4925.07	5007.46	834.67	625.84	613.33	1351.19	1400.1	1361.52	321.62	334.26	320.11	285	281.29	284.68	370.86	359.89	348.58	278.39	315.67	279.22	301.95	359.59	227.83		1343	349988080	GAA36495.1	608	2.7e-60	universal stress protein [Clonorchis sinensis]	--	--	--	--	--	--	--	--	--	P9WLP0	148	2.5e-08	Universal stress protein MT2052 OS=Mycobacterium tuberculosis (strain CDC 1551 / Oshkosh) OX=83331 GN=MT2052 PE=2 SV=1	PF00582	Universal stress protein family	GO:0006950	response to stress	--
Cluster-65551.127109	65.48	67.42	67.52	46.61	39.28	40.69	94.81	92.02	94.09	328.69	336.64	328.75	277.69	277.37	283.28	949.85	831.3	1014.41	524.23	544.32	603.17	436.75	415.48	317.44		2156	410061138	AFV53480.1	601	2.9e-59	type-1 cystatin cysteine protease inhibitor [Fasciola gigantica]	410061137	JX838801.1	818	0	Fasciola gigantica type-1 cystatin cysteine protease inhibitor mRNA, complete cds	--	--	--	--	--	--	--	--	PF00031	Cystatin domain	--	--	GO:0004869
Cluster-65551.124897	43.49	42.95	47.91	30.99	28.46	26.2	49.59	51.11	50.42	255.01	265.01	260.74	276.92	282.86	281.07	73.62	68.61	63.7	91.47	110.16	65.45	34.84	39.39	32.84		1019	358337754	GAA56088.1	501	5.3e-48	von Hippel-lindau disease tumor supressor [Clonorchis sinensis]	--	--	--	--	--	--	--	--	--	--	--	--	--	PF07525	SOCS box	GO:0035556	intracellular signal transduction	--
Cluster-65551.127024	522.74	512.66	526	1199.3	1011.01	1026.41	806.93	828.84	794.99	249.45	257.57	244.68	274.14	266.05	271.36	487.47	446.93	573.89	450.47	481.92	329.32	221.12	289.45	219.37		1250	62484125	AAX84199.1	469	3.4e-44	translationally controlled tumor protein [Clonorchis sinensis]	--	--	--	--	--	--	--	--	--	P91800	445	8.5e-43	Translationally-controlled tumor protein homolog OS=Schistosoma japonicum OX=6182 GN=TCTP PE=2 SV=1	PF01297	Zinc-uptake complex component A periplasmic	GO:0030001	metal ion transport	GO:0046872
Cluster-65551.118531	171.96	178.73	168.24	397.62	340.55	322.21	514.67	522.33	508.8	257.36	283.15	266.43	272.65	280.16	287.13	428.6	412.19	337.63	438.1	515.47	280.53	202.21	267.57	193.45		634	226471910	CAX76993.1	844	5.6e-88	lesswright [Schistosoma japonicum]>gi|226471912|emb|CAX76994.1| lesswright [Schistosoma japonicum]>gi|226471914|emb|CAX76995.1| lesswright [Schistosoma japonicum]>gi|226471916|emb|CAX76996.1| lesswright [Schistosoma japonicum]>gi|226471918|emb|CAX76997.1| lesswright [Schistosoma japonicum]>gi|226471920|emb|CAX76998.1| lesswright [Schistosoma japonicum]>gi|226471922|emb|CAX76999.1| lesswright [Sch…	--	--	--	--	--	K10577	UBE2I, UBC9	ubiquitin-conjugating enzyme E2 I	http://www.genome.jp/dbget-bin/www_bget?ko:K10577	Q9W6H5	622	1.3e-63	SUMO-conjugating enzyme UBC9-A OS=Danio rerio OX=7955 GN=ube2ia PE=1 SV=1	PF05773	RWD domain	--	--	GO:0005515
Cluster-65551.121825	573.04	611.21	575.58	1241.5	991.72	1030.73	3765.37	3674.63	3864.36	1920.1	2014.22	1841.57	270.35	299.48	252.89	1102.26	911.06	1158.65	1358.67	1730.23	1053.46	521.57	624.35	451.14		348	674262601	CDJ01249.1	203	6.5e-14	ubiquinol cytochrome c oxidoreductase subunit 6 [Echinococcus multilocularis]>gi|674575246|emb|CDS38531.1| ubiquinol cytochrome c oxidoreductase subunit 6 [Echinococcus multilocularis]	688590290	LL250244.1	37	6.87e-08	Echinostoma caproni genome assembly E_caproni_Egypt, scaffold ECPE_scaffold0016992	K00416	QCR6, UQCRH	ubiquinol-cytochrome c reductase subunit 6	http://www.genome.jp/dbget-bin/www_bget?ko:K00416	P00126	149	5e-09	Cytochrome b-c1 complex subunit 6, mitochondrial OS=Bos taurus OX=9913 GN=UQCRH PE=1 SV=2	--	--	--	--	--
Cluster-65551.125894	269.36	270.99	268.16	154.46	119.02	119.34	133.01	145.02	129.74	247.14	233.7	255.79	269.08	311.87	305.5	169.36	161.63	137.4	156.79	148.8	110.93	179.46	190.84	176.55		1285	684406759	XP_009174886.1	535	7.7e-52	hypothetical protein T265_10296 [Opisthorchis viverrini]>gi|663045123|gb|KER21365.1| hypothetical protein T265_10296 [Opisthorchis viverrini]	688526247	LL235762.1	61	1.25e-20	Echinostoma caproni genome assembly E_caproni_Egypt, scaffold ECPE_scaffold0002667	--	--	--	--	--	--	--	--	--	--	--	--	--
Cluster-65551.126449	1194.92	1223.83	1236.43	223.07	163.59	139.83	96.9	99.35	93.75	275.98	279.9	277.24	267.98	284.69	266.53	632.47	617.07	623.94	790.2	974.42	676.8	385.53	447.76	416.53		784	684390438	XP_009169675.1	212	1.3e-14	hypothetical protein T265_06203 [Opisthorchis viverrini]>gi|663050545|gb|KER26559.1| hypothetical protein T265_06203 [Opisthorchis viverrini]	--	--	--	--	--	--	--	--	--	--	--	--	--	--	--	--	--	--
Cluster-65551.125127	332.56	332.6	325.05	204.06	236.43	223.44	200.58	188.31	199.8	234	247.06	230.27	265.03	277.28	277.65	46.94	43.75	45.76	63.5	44.36	32.26	64.6	80.45	62.98		1311	56752873	AAW24648.1	1721	2.3e-189	SJCHGC06313 protein [Schistosoma japonicum]>gi|58003504|gb|AAW62258.1| unknown protein [Schistosoma japonicum]>gi|226479840|emb|CAX73216.1| protein phosphatase 1, catalytic subunit, gamma isoform [Schistosoma japonicum]	1249044927	XM_007235888.2	231	4e-115	PREDICTED: Astyanax mexicanus serine/threonine-protein phosphatase alpha-2 isoform (LOC103034518), mRNA	K06269	PPP1C	serine/threonine-protein phosphatase PP1 catalytic subunit	http://www.genome.jp/dbget-bin/www_bget?ko:K06269	Q3T0E7	1570	3.2e-173	Serine/threonine-protein phosphatase PP1-alpha catalytic subunit OS=Bos taurus OX=9913 GN=PPP1CA PE=2 SV=1	PF00149	Calcineurin-like phosphoesterase	GO:0006470	protein dephosphorylation	GO:0004721//GO:0016787
Cluster-65551.124562	218.11	209.23	213.02	578.11	585.64	547.58	803.11	759.32	750.44	236.63	245.72	234.04	260.68	286.71	283.03	359.47	347.9	265.36	288.34	217.38	161.25	117.86	149.15	151.85		731	353233403	CCD80758.1	522	1.4e-50	putative small nuclear ribonucleoprotein-associated protein [Schistosoma mansoni]	--	--	--	--	--	K11086	SNRPB, SMB	small nuclear ribonucleoprotein B and B'	http://www.genome.jp/dbget-bin/www_bget?ko:K11086	Q9PV94	346	1.5e-31	Small nuclear ribonucleoprotein-associated protein B' OS=Gallus gallus OX=9031 GN=SNRPB PE=2 SV=1	--	--	--	--	--
Cluster-65551.123681	101.5	100.37	97.93	228.25	247.08	253.5	225.94	226.53	233.93	292.8	308.33	296.97	260.65	273.93	279.56	156.62	142.25	128.36	193.71	100.4	88.67	109.54	156.02	136.33		1788	358340592	GAA48449.1	2145	2.2e-238	mitochondrial-processing peptidase subunit beta [Clonorchis sinensis]	1236486051	XM_022364950.1	35	4.96e-06	PREDICTED: Drosophila obscura uncharacterized zinc protease RBE_0522-like (LOC111072870), mRNA	K17732	PMPCB, MAS1	mitochondrial-processing peptidase subunit beta	http://www.genome.jp/dbget-bin/www_bget?ko:K17732	Q3SZ71	1356	2.8e-148	Mitochondrial-processing peptidase subunit beta OS=Bos taurus OX=9913 GN=PMPCB PE=2 SV=1	--	--	--	--	--
Cluster-65551.145468	9.85	10.32	10.85	230.17	206.06	210.07	40.67	43.46	41.72	354.03	363.43	369.64	260.31	250.24	254.46	116.59	118.53	123.32	91.09	106.83	91.15	64.98	79.18	79.03		1717	358339075	GAA47202.1	395	1.8e-35	LIM and SH3 domain protein F42H10.3 [Clonorchis sinensis]	--	--	--	--	--	K09377	CSRP	cysteine and glycine-rich protein	http://www.genome.jp/dbget-bin/www_bget?ko:K09377	Q9DC07	176	1.8e-11	LIM zinc-binding domain-containing Nebulette OS=Mus musculus OX=10090 GN=Nebl PE=1 SV=1	PF00412//PF00020//PF04252	LIM domain//TNFR/NGFR cysteine-rich region//Predicted SAM-dependent RNA methyltransferase	--	--	GO:0005515//GO:0008270//GO:0008168
Cluster-65551.128136	185.69	191.56	180.44	518.88	413.93	411.31	526.69	529.56	520.8	376.11	384.87	369.51	260.21	248.87	261.29	437.04	427.83	450.02	439.92	453.93	321.19	212.28	301.94	218.48		788	684394404	XP_009170890.1	687	1.1e-69	hypothetical protein T265_07175 [Opisthorchis viverrini]>gi|663049326|gb|KER25375.1| hypothetical protein T265_07175 [Opisthorchis viverrini]	--	--	--	--	--	K02138	ATPeF0D, ATP5H, ATP7	F-type H+-transporting ATPase subunit d	http://www.genome.jp/dbget-bin/www_bget?ko:K02138	Q24251	223	3e-17	ATP synthase subunit d, mitochondrial OS=Drosophila melanogaster OX=7227 GN=ATPsynD PE=2 SV=2	PF04124	Dor1-like family	--	--	--
Cluster-65551.124777	586.17	579.97	561.57	1744.3	1431.21	1417.04	2620.85	2626.65	2638.72	636.46	649.43	613.31	259.33	320.36	317.92	761.6	737.43	897.03	727.72	917.34	644.48	267.25	326.19	208.33		1087	684382448	XP_009167239.1	546	3.4e-53	hypothetical protein T265_04276 [Opisthorchis viverrini]>gi|663053023|gb|KER28980.1| hypothetical protein T265_04276 [Opisthorchis viverrini]	--	--	--	--	--	K02962	RP-S17e, RPS17	small subunit ribosomal protein S17e	http://www.genome.jp/dbget-bin/www_bget?ko:K02962	A5PK63	432	2.4e-41	40S ribosomal protein S17 OS=Bos taurus OX=9913 GN=RPS17 PE=2 SV=1	PF00833	Ribosomal S17	GO:0042254//GO:0006412	ribosome biogenesis//translation	GO:0003735
Cluster-65551.126502	884.91	881.69	871.57	127.21	127.91	117.94	240.44	237.49	236.69	279.62	281.03	282.24	258.56	271.04	273.93	535.8	486.96	639.42	459.69	367	544.42	328.2	301.1	279.54		2400	684404047	XP_009173998.1	2394	3.9e-267	hypothetical protein T265_09613 [Opisthorchis viverrini]>gi|663046068|gb|KER22247.1| hypothetical protein T265_09613 [Opisthorchis viverrini]	684404046	XM_009175734.1	254	1.21e-127	Opisthorchis viverrini hypothetical protein partial mRNA	K00029	E1.1.1.40, maeB	malate dehydrogenase (oxaloacetate-decarboxylating)(NADP+)	http://www.genome.jp/dbget-bin/www_bget?ko:K00029	P48163	1350	1.9e-147	NADP-dependent malic enzyme OS=Homo sapiens OX=9606 GN=ME1 PE=1 SV=1	PF00390//PF03949	Malic enzyme, N-terminal domain//Malic enzyme, NAD binding domain	GO:0055114//GO:0006108//GO:0006099//GO:0006090//GO:0015976	oxidation-reduction process//malate metabolic process//tricarboxylic acid cycle//pyruvate metabolic process//carbon utilization	GO:0051287//GO:0004471
Cluster-65551.125263	147.33	145.82	141.22	247.44	271.98	261.14	233.98	231.15	227.19	253.91	259.98	253.26	258.22	265.24	266.62	584.94	565.96	630.63	710.84	508.9	460.31	352	442.26	414.46		1900	192807489	ACF06126.1	2459	9e-275	mitochondrial acetate:succinate CoA-transferase [Fasciola hepatica]	192807488	EU786800.1	1392	0	Fasciola hepatica mitochondrial acetate:succinate CoA-transferase mRNA, complete cds; nuclear gene for mitochondrial product	--	--	--	--	P38942	923	4.9e-98	4-hydroxybutyrate coenzyme A transferase OS=Clostridium kluyveri (strain ATCC 8527 / DSM 555 / NCIMB 10680) OX=431943 GN=cat2 PE=3 SV=3	PF17068//PF02550	Required for respiratory growth protein 8 mitochondrial//Acetyl-CoA hydrolase/transferase N-terminal domain	GO:0000002//GO:0006084	mitochondrial genome maintenance//acetyl-CoA metabolic process	GO:0003824
Cluster-65551.127112	748.36	759.13	749.19	644.09	491.06	467	309.59	313.24	307.83	262.93	264.8	266.44	257.71	264.05	256.33	232.09	227.71	222.82	193.68	223.42	185.96	131.29	162	115.88		1065	844854199	XP_012796358.1	772	2.1e-79	S-phase kinase-associated protein 1 [Schistosoma haematobium]>gi|360042665|emb|CCD78075.1| skp1-related [Schistosoma mansoni]>gi|685960916|gb|KGB36595.1| S-phase kinase-associated protein 1 [Schistosoma haematobium]	159138036	EU232119.1	175	4.36e-84	Clonorchis sinensis RNA polymerase II elongation factor mRNA, complete cds	K03094	SKP1, CBF3D	S-phase kinase-associated protein 1	http://www.genome.jp/dbget-bin/www_bget?ko:K03094	Q5R512	670	5.9e-69	S-phase kinase-associated protein 1 OS=Pongo abelii OX=9601 GN=SKP1 PE=2 SV=1	PF03931//PF00651//PF01466	Skp1 family, tetramerisation domain//BTB/POZ domain//Skp1 family, dimerisation domain	GO:0006511	ubiquitin-dependent protein catabolic process	GO:0005515
Cluster-65551.123128	61	65.83	62.34	100.36	95.44	96.56	44.72	36.39	40.71	240.74	248.85	226.37	257.02	266.96	283.51	38.56	36.25	33.33	44.78	36.48	28.4	59.84	64.17	66.07		1173	684401464	XP_009173161.1	212	2e-14	hypothetical protein T265_08954 [Opisthorchis viverrini]>gi|663046967|gb|KER23102.1| hypothetical protein T265_08954 [Opisthorchis viverrini]	--	--	--	--	--	--	--	--	--	--	--	--	--	--	--	--	--	--
Cluster-65551.129222	161.28	161.22	159.05	317.98	267.71	264.3	518.61	526.98	554.42	328.19	341.61	308.84	256.1	243.81	269.67	314.18	287.7	320.34	344.72	451.47	251.43	206.97	235.86	122.81		467	238659424	CAZ30457.1	503	1.4e-48	hypothetical protein Smp_027880 [Schistosoma mansoni]	--	--	--	--	--	K04798	pfdB, PFDN6	prefoldin beta subunit	http://www.genome.jp/dbget-bin/www_bget?ko:K04798	Q5TJE6	297	4.6e-26	Prefoldin subunit 6 OS=Canis lupus familiaris OX=9615 GN=PFDN6 PE=3 SV=1	PF12919//PF16716//PF06156//PF02601//PF09036//PF07195//PF10473//PF08702//PF04799//PF01920//PF05615	TcdA/TcdB catalytic glycosyltransferase domain//Bone marrow stromal antigen 2//Protein of unknown function (DUF972)//Exonuclease VII, large subunit//Bcr-Abl oncoprotein oligomerisation domain//Flagellar hook-associated protein 2 C-terminus//Leucine-rich repeats of kinetochore protein Cenp-F/LEK1//Fibrinogen alpha/beta chain family//fzo-like conserved region//Prefoldin subunit//Tho complex subunit…	GO:0051607//GO:0016310//GO:0009069//GO:0006397//GO:0051258//GO:0030168//GO:0008053//GO:0006260//GO:0006308//GO:0006468//GO:0007165//GO:0006457//GO:0007155	defense response to virus//phosphorylation//serine family amino acid metabolic process//mRNA processing//protein polymerization//platelet activation//mitochondrial fusion//DNA replication//DNA catabolic process//protein phosphorylation//signal transduction//protein folding//cell adhesion	GO:0003924//GO:0045502//GO:0008134//GO:0005102//GO:0030674//GO:0005096//GO:0004674//GO:0042803//GO:0051082//GO:0008855//GO:0016757
Cluster-65551.126380	871.17	881.82	871.33	378.54	317.53	294.42	1058.46	1045.2	1060.23	321.26	337.88	335.17	255.57	248.85	253.42	686.38	665.59	583.47	646.54	712.49	585.07	286.92	330.12	307.7		1341	347365555	AEO89649.1	978	3.4e-103	14-3-3 epsilon [Clonorchis sinensis]>gi|358340025|dbj|GAA39371.2| tyrosine 3-monooxygenase/tryptophan 5-monooxygenase activation protein [Clonorchis sinensis]	915106742	XM_013410187.1	38	7.94e-08	Exophiala aquamarina CBS 119918 14-3-3 family protein partial mRNA	K06630	YWHAE	14-3-3 protein epsilon	http://www.genome.jp/dbget-bin/www_bget?ko:K06630	P68252	731	6.3e-76	14-3-3 protein gamma OS=Bos taurus OX=9913 GN=YWHAG PE=1 SV=2	--	--	--	--	GO:0019904//GO:0004497
Cluster-65551.122919	446.64	441.74	447	239.61	184.14	186.36	539.09	527.78	560.89	300.92	285.86	285.69	254.54	266.28	271.74	293.01	253.42	304.32	267.23	299.95	200.69	213	242.85	211.18		624	684368690	XP_009162903.1	603	4.8e-60	hypothetical protein T265_00767 [Opisthorchis viverrini]>gi|663057361|gb|KER33257.1| hypothetical protein T265_00767 [Opisthorchis viverrini]	--	--	--	--	--	K02155	ATPeV0C, ATP6L	V-type H+-transporting ATPase 16kDa proteolipid subunit	http://www.genome.jp/dbget-bin/www_bget?ko:K02155	Q03105	526	1.7e-52	V-type proton ATPase 16 kDa proteolipid subunit OS=Torpedo marmorata OX=7788 PE=1 SV=1	PF07062//PF00137	Clc-like//ATP synthase subunit C	GO:0015992//GO:0015991	proton transport//ATP hydrolysis coupled proton transport	GO:0015078
Cluster-65551.126571	2502.59	2546.86	2563.26	473.7	359.66	339.17	923.01	907.21	906.56	354.12	348.57	347.08	254.11	255.87	275.82	665.84	582.63	710.39	539.21	734.35	505.4	466.48	503.34	415.01		535	684385669	XP_009168234.1	328	3.2e-28	hypothetical protein T265_05059 [Opisthorchis viverrini]>gi|663052033|gb|KER28012.1| hypothetical protein T265_05059 [Opisthorchis viverrini]	--	--	--	--	--	--	--	--	--	--	--	--	--	--	--	--	--	--
Cluster-65551.123597	64.82	67.06	66.89	195.37	325.36	349.12	128.21	129.87	128.66	149.94	147.03	153.86	253.66	244.23	251.81	117.69	118.42	98.84	138.21	80.6	68.46	92.17	115.41	83.23		2325	684372861	XP_009164238.1	1399	9e-152	hypothetical protein T265_12872, partial [Opisthorchis viverrini]>gi|663056107|gb|KER32015.1| hypothetical protein T265_12872, partial [Opisthorchis viverrini]	688576315	LL247148.1	163	4.53e-77	Echinostoma caproni genome assembly E_caproni_Egypt, scaffold ECPE_scaffold0013973	K13210	FUBP	far upstream element-binding protein	http://www.genome.jp/dbget-bin/www_bget?ko:K13210	Q91WJ8	463	1.3e-44	Far upstream element-binding protein 1 OS=Mus musculus OX=10090 GN=Fubp1 PE=1 SV=1	PF07650//PF15957//PF00013//PF08057//PF13014	KH domain//Commissureless//KH domain//Erythromycin resistance leader peptide//KH domain	GO:0007411//GO:0046677	axon guidance//response to antibiotic	GO:0003723
Cluster-65551.125006	365.11	363.83	351	311.03	258.47	250.47	475.21	465.38	488.34	363.42	375.85	343.07	252.39	252.73	242.21	416.08	404.67	431.57	405.65	618.06	401.12	216.77	219.87	147.63		507	684412158	XP_009176643.1	375	1.1e-33	hypothetical protein T265_11665 [Opisthorchis viverrini]>gi|663043169|gb|KER19608.1| hypothetical protein T265_11665 [Opisthorchis viverrini]	499274	U10292.1	334	8.2e-173	Fasciola hepatica clone Fas 3-4 trans-spliced mRNA with spliced leader	K13113	UBL5, HUB1	ubiquitin-like protein 5	http://www.genome.jp/dbget-bin/www_bget?ko:K13113	Q9V998	327	1.7e-29	Ubiquitin-like protein 5 OS=Drosophila melanogaster OX=7227 GN=ubl PE=3 SV=1	PF00240//PF14560	Ubiquitin family//Ubiquitin-like domain	--	--	GO:0005515
Cluster-65551.125509	208.1	215.85	211.57	571.14	563.66	551.95	537.46	513.17	509.84	190.44	187.42	187.53	252.2	268.03	269.75	205.63	193.34	162.55	204.9	159.44	109.04	127.88	163.51	122.93		2954	684374158	XP_009164653.1	1521	8.2e-166	hypothetical protein T265_02201 [Opisthorchis viverrini]>gi|663055643|gb|KER31557.1| hypothetical protein T265_02201 [Opisthorchis viverrini]	1048046601	XM_017639349.1	83	1.71e-32	PREDICTED: Rhagoletis zephyria 60S ribosomal protein L4-like (LOC108382979), mRNA	K02930	RP-L4e, RPL4	large subunit ribosomal protein L4e	http://www.genome.jp/dbget-bin/www_bget?ko:K02930	Q9D8E6	1102	1.3e-118	60S ribosomal protein L4 OS=Mus musculus OX=10090 GN=Rpl4 PE=1 SV=3	PF09168//PF00573	X-Prolyl dipeptidyl aminopeptidase PepX, N-terminal//Ribosomal protein L4/L1 family	GO:0006508//GO:0006412//GO:0042254	proteolysis//translation//ribosome biogenesis	GO:0008239//GO:0003735
Cluster-65551.125766	469.3	474.35	457.08	702.87	628.78	629.2	392.84	386.56	387.2	215.67	219.56	212.18	249.92	259.19	257.83	311.67	310.94	246.18	352.68	254.57	218.04	246.64	310.66	251.9		2406	358340573	GAA36748.2	1535	1.6e-167	DnaJ homolog subfamily A member 1 [Clonorchis sinensis]	688550694	LL241887.1	64	5.07e-22	Echinostoma caproni genome assembly E_caproni_Egypt, scaffold ECPE_scaffold0008782	K09502	DNAJA1	DnaJ homolog subfamily A member 1	http://www.genome.jp/dbget-bin/www_bget?ko:K09502	P31689	1049	1.5e-112	DnaJ homolog subfamily A member 1 OS=Homo sapiens OX=9606 GN=DNAJA1 PE=1 SV=2	PF00684//PF00641//PF01155	DnaJ central domain//Zn-finger in Ran binding protein and others//Hydrogenase/urease nickel incorporation, metallochaperone, hypA	GO:0006464	cellular protein modification process	GO:0008270//GO:0051082//GO:0031072//GO:0016151
Cluster-65551.125723	471.73	468.94	477.34	480.51	372.79	371.55	602.54	594.92	585.01	263.5	266.98	264.91	247.65	247.05	247.01	511.52	487.99	489.3	449.32	570.23	408.86	264.2	283.94	243.05		1808	3182915	P91924.3	825	2.5e-85	RecName: Full=ADP-ribosylation factor [Dugesia japonica]>gi|1842150|dbj|BAA19225.1| ADP-ribosylation factor [Dugesia japonica]	688580982	LL248179.1	253	3.27e-127	Echinostoma caproni genome assembly E_caproni_Egypt, scaffold ECPE_scaffold0014985	K07937	ARF1	ADP-ribosylation factor 1	http://www.genome.jp/dbget-bin/www_bget?ko:K07937	P91924	825	1.1e-86	ADP-ribosylation factor OS=Dugesia japonica OX=6161 PE=2 SV=3	PF00503//PF00025//PF04670//PF08477//PF00071//PF01926//PF01591	G-protein alpha subunit//ADP-ribosylation factor family//Gtr1/RagA G protein conserved region//Ras of Complex, Roc, domain of DAPkinase//Ras family//50S ribosome-binding GTPase//6-phosphofructo-2-kinase	GO:0007165//GO:0006000//GO:0007186//GO:0006013//GO:0007264	signal transduction//fructose metabolic process//G-protein coupled receptor signaling pathway//mannose metabolic process//small GTPase mediated signal transduction	GO:0005525//GO:0003873//GO:0003924//GO:0019001//GO:0031683//GO:0004871//GO:0005524
Cluster-65551.118357	120.53	124.93	117.25	964.31	761.53	772.16	1119.39	1052.3	1186.12	1013.6	953.28	974.82	245.22	265.27	265.15	629.25	554.22	559.68	387.63	687.74	343.86	77.93	169.11	79.18		362	--	--	--	--	--	--	--	--	--	--	--	--	--	--	--	--	--	--	--	--	--	--	--
Cluster-65551.128327	102.17	102.86	99.66	133.92	214.84	200.7	13.06	11.25	12.34	103.76	104.02	101.85	245.18	266.9	259.55	24.09	21.01	15.81	28.7	20.68	14.11	29.31	30.93	27.9		2327	358252961	GAA51032.1	1646	2.1e-180	F-box and WD-40 domain protein 1/11 [Clonorchis sinensis]	--	--	--	--	--	K03362	FBXW1_11, BTRC, beta-TRCP	F-box and WD-40 domain protein 1/11	http://www.genome.jp/dbget-bin/www_bget?ko:K03362	Q5SRY7	325	1.3e-28	F-box/WD repeat-containing protein 11 OS=Mus musculus OX=10090 GN=Fbxw11 PE=1 SV=1	PF12125//PF12937//PF00775//PF00400	D domain of beta-TrCP//F-box-like//Dioxygenase//WD domain, G-beta repeat	GO:0055114//GO:0006725	oxidation-reduction process//cellular aromatic compound metabolic process	GO:0008199//GO:0005515//GO:0046983//GO:0003824
Cluster-65551.125219	210.08	213.42	213.83	227.03	165.59	163.41	313.55	308.95	326.71	256.47	242.45	254.35	244.64	247.62	248.94	210.48	204.82	205.4	180.68	213.96	146.96	109.78	143.77	111.14		603	238664980	CAZ35773.1	538	1.6e-52	methionine sulfoxide reductase B2b,putative [Schistosoma mansoni]	--	--	--	--	--	K07305	msrB	peptide-methionine (R)-S-oxide reductase	http://www.genome.jp/dbget-bin/www_bget?ko:K07305	Q78J03	425	8.6e-41	Methionine-R-sulfoxide reductase B2, mitochondrial OS=Mus musculus OX=10090 GN=Msrb2 PE=1 SV=1	PF01641	SelR domain	GO:0055114	oxidation-reduction process	GO:0033743
Cluster-65551.127199	174.68	184.04	186.62	387.96	383.59	405.54	470.11	442.13	462.49	167.88	165.68	174.06	243.82	234.67	239.24	236.84	235.25	197.83	250.96	177.96	127.9	130	171.15	121.96		1013	238659403	CAZ30437.1	1004	2.5e-106	40S ribosomal protein S3, putative [Schistosoma mansoni]	--	--	--	--	--	K02985	RP-S3e, RPS3	small subunit ribosomal protein S3e	http://www.genome.jp/dbget-bin/www_bget?ko:K02985	P23396	793	3.1e-83	40S ribosomal protein S3 OS=Homo sapiens OX=9606 GN=RPS3 PE=1 SV=2	--	--	--	--	--
Cluster-65551.126969	188.1	188.29	185.95	789.44	1110.78	1102.4	610.13	601.57	596.45	186.41	187.4	189.86	243.71	260.45	253.49	169.99	150.39	146.2	180.57	109.34	105.51	72.25	76.83	69.07		2799	684397050	XP_009171724.1	2696	4.4e-302	hypothetical protein T265_07827 [Opisthorchis viverrini]>gi|663048433|gb|KER24510.1| hypothetical protein T265_07827 [Opisthorchis viverrini]	688591896	LL250577.1	274	1.08e-138	Echinostoma caproni genome assembly E_caproni_Egypt, scaffold ECPE_scaffold0017313	--	--	--	--	Q8IX12	824	2.2e-86	Cell division cycle and apoptosis regulator protein 1 OS=Homo sapiens OX=9606 GN=CCAR1 PE=1 SV=2	PF13971	Meiosis-specific protein Mei4	GO:0042138//GO:0006310	meiotic DNA double-strand break formation//DNA recombination	--
Cluster-65551.126005	565.51	558.17	556.14	1076.69	825.42	825.46	1297.24	1270.48	1262.87	206	217.41	212.02	242.97	241.69	238.05	615.11	567.34	470.72	534	623.77	417.21	355.29	435.11	322.95		1508	358336196	GAA38919.2	1574	3e-172	elongation factor 1-gamma, partial [Clonorchis sinensis]	--	--	--	--	--	K03233	EEF1G	elongation factor 1-gamma	http://www.genome.jp/dbget-bin/www_bget?ko:K03233	P26641	970	1.4e-103	Elongation factor 1-gamma OS=Homo sapiens OX=9606 GN=EEF1G PE=1 SV=3	PF00647//PF13417//PF13409//PF02798	Elongation factor 1 gamma, conserved domain//Glutathione S-transferase, N-terminal domain//Glutathione S-transferase, N-terminal domain//Glutathione S-transferase, N-terminal domain	GO:0006448//GO:0006414	regulation of translational elongation//translational elongation	GO:0005515//GO:0003746
Cluster-65551.120325	279.94	282.78	266.95	314.13	243.33	233.49	576.31	551.73	577.8	274.28	277.25	271.82	242.84	243.1	230.2	495.82	475.32	531.74	506.11	631.66	518.11	247.92	272.37	200.55		681	353229263	CCD75434.1	478	1.6e-45	putative intermembrane space import and assembly protein 40, mitochondrial precursor (Mitochondrial import inner membrane translocase TIM40) [Schistosoma mansoni]	--	--	--	--	--	--	--	--	--	--	--	--	--	PF05428	Corticotropin-releasing factor binding protein (CRF-BP)	--	--	GO:0051424
Cluster-65551.126508	153.64	146.51	153.86	196.02	157.78	162.58	190.38	198.17	194.72	204.33	204.85	194.26	242.09	240.07	242.57	249.33	234.82	250.51	174.01	233.01	214.86	180.06	323.55	177.95		838	56756879	AAW26611.1	377	1e-33	SJCHGC01785 protein [Schistosoma japonicum]	--	--	--	--	--	--	--	--	--	Q9D0B5	220	7e-17	Thiosulfate sulfurtransferase/rhodanese-like domain-containing protein 3 OS=Mus musculus OX=10090 GN=Tstd3 PE=1 SV=1	--	--	--	--	--
Cluster-65551.129546	80.38	78.98	80.23	248.35	202.51	196.73	253.31	248.29	252.35	305.17	310.08	297.18	240.3	254.69	248.7	261.18	265.11	224.21	242.64	250.86	180.32	125.73	151.04	121.45		685	358333513	GAA52011.1	844	6e-88	NADH dehydrogenase (ubiquinone) Fe-S protein 8, partial [Clonorchis sinensis]	1321307013	XM_023439733.1	125	1.71e-56	PREDICTED: Lucilia cuprina NADH-ubiquinone oxidoreductase subunit 8 (LOC111678388), mRNA	K03941	NDUFS8	NADH dehydrogenase (ubiquinone) Fe-S protein 8	http://www.genome.jp/dbget-bin/www_bget?ko:K03941	P0CB98	766	2.8e-80	NADH dehydrogenase [ubiquinone] iron-sulfur protein 8, mitochondrial OS=Pongo pygmaeus OX=9600 GN=NDUFS8 PE=2 SV=1	PF05187//PF08782	Electron transfer flavoprotein-ubiquinone oxidoreductase, 4Fe-4S//c-SKI Smad4 binding domain	GO:0055114	oxidation-reduction process	GO:0004174//GO:0046332
Cluster-65551.124578	75.7	73.77	71.81	154.62	226.7	221.6	190.19	177.93	175.21	133.35	131.65	130.46	240.1	239.01	243.77	224.84	199.27	167.92	263.31	109.2	97.25	148.53	170.16	160.41		1482	684366423	XP_009162201.1	1100	2.7e-117	hypothetical protein T265_00229 [Opisthorchis viverrini]>gi|663058155|gb|KER34045.1| hypothetical protein T265_00229 [Opisthorchis viverrini]	--	--	--	--	--	K02941	RP-LP0, RPLP0	large subunit ribosomal protein LP0	http://www.genome.jp/dbget-bin/www_bget?ko:K02941	P47826	886	7.4e-94	60S acidic ribosomal protein P0 OS=Gallus gallus OX=9031 GN=RPLP0 PE=2 SV=1	PF00466	Ribosomal protein L10	GO:0042254	ribosome biogenesis	--
Cluster-65551.116044	36.3	33.74	31.96	252.95	557.06	483.46	76.85	78.62	84.11	96.71	101.38	87.81	240.01	278.19	273.45	57.72	51.21	44.45	85.8	21.1	21.48	47.43	48.8	44.1		618	844872861	XP_012800904.1	315	1.2e-26	SAFB-like transcription modulator [Schistosoma haematobium]>gi|685967148|gb|KGB41142.1| SAFB-like transcription modulator [Schistosoma haematobium]	--	--	--	--	--	--	--	--	--	Q498L2	143	4.4e-08	SAFB-like transcription modulator OS=Xenopus laevis OX=8355 GN=sltm PE=2 SV=1	--	--	--	--	--
Cluster-65551.125271	718.05	721.72	726.91	76.36	66.81	69.31	258.16	260.45	266.78	254.35	256.76	252.49	239.84	241.49	240.19	400.2	379.78	331.66	462.04	542.72	416.79	245.02	250.56	227		1694	157779038	ABV71063.1	930	1.6e-97	cathepsin L3 precursor [Schistosoma mansoni]>gi|360044915|emb|CCD82463.1| subfamily C1A unassigned peptidase (C01 family) [Schistosoma mansoni]	--	--	--	--	--	K01365	CTSL	cathepsin L	http://www.genome.jp/dbget-bin/www_bget?ko:K01365	Q26636	788	2e-82	Cathepsin L OS=Sarcophaga peregrina OX=7386 PE=1 SV=1	PF00112//PF03051	Papain family cysteine protease//Peptidase C1-like family	GO:0006508	proteolysis	GO:0004197//GO:0016787//GO:0008234
Cluster-65551.125767	33.56	39.67	33.85	5.46	3.85	2.75	6.28	11.99	9.85	162.38	172.04	169.59	239.19	234.02	226.83	6.05	5.91	5.84	3.12	2.32	4.05	2.15	1.85	1.61		1590	189485929	ACE00520.1	720	3.4e-73	alpha crystallin-containing small heat shock protein variant NtermFhHSP35a [Fasciola hepatica]	--	--	--	--	--	--	--	--	--	P12812	288	1.7e-24	Major egg antigen OS=Schistosoma mansoni OX=6183 PE=2 SV=1	PF08115	SFI toxin family	GO:0009405	pathogenesis	--
Cluster-65551.140437	578.65	599.01	592.2	734.12	577.86	567.56	1551.67	1507.89	1563.81	748.68	751.72	699.7	238.84	267.99	274.02	811.79	761.46	839.64	937.25	1088.33	708.86	442.13	601.49	433.41		440	358332657	GAA51299.1	380	2.5e-34	hypothetical protein CLF_105858 [Clonorchis sinensis]	--	--	--	--	--	--	--	--	--	--	--	--	--	PF08122	NADH-ubiquinone oxidoreductase B12 subunit family	GO:0022900	electron transport chain	--
Cluster-65551.127191	133.06	128.16	130.65	422.65	664.65	670.16	235.6	243.83	248.22	158.09	150.8	155.07	237.87	262.61	257.33	164.57	170.64	132.71	209.16	94.19	72.92	98.22	137.87	99.03		1514	684366423	XP_009162201.1	1100	2.8e-117	hypothetical protein T265_00229 [Opisthorchis viverrini]>gi|663058155|gb|KER34045.1| hypothetical protein T265_00229 [Opisthorchis viverrini]	--	--	--	--	--	K02941	RP-LP0, RPLP0	large subunit ribosomal protein LP0	http://www.genome.jp/dbget-bin/www_bget?ko:K02941	P47826	886	7.6e-94	60S acidic ribosomal protein P0 OS=Gallus gallus OX=9031 GN=RPLP0 PE=2 SV=1	PF00466	Ribosomal protein L10	GO:0042254	ribosome biogenesis	--
Cluster-65551.125948	119.57	112.23	120.99	284.87	214.7	233.82	525.9	543.39	543.44	243.36	248.33	242.4	237.47	243.75	246.12	2076.14	2008.4	1929.34	3343.69	3931.36	2689.78	569.75	948.64	752.39		1157	4574306	AAD23997.1	1080	4.4e-115	glutathione S-transferase [Fasciola gigantica]>gi|198444874|gb|ACH88355.1| glutathione S-transferase [Fasciola gigantica]	159061	M77682.1	694	0	Fasciola hepatica mu-glutathione S-transferase mRNA, complete cds	K00799	GST, gst	glutathione S-transferase	http://www.genome.jp/dbget-bin/www_bget?ko:K00799	P30112	1033	5.2e-111	Glutathione S-transferase class-mu 26 kDa isozyme 51 OS=Fasciola hepatica OX=6192 PE=1 SV=3	PF02798//PF10588//PF00692//PF13417	Glutathione S-transferase, N-terminal domain//NADH-ubiquinone oxidoreductase-G iron-sulfur binding region//dUTPase//Glutathione S-transferase, N-terminal domain	GO:0046080//GO:0055114	dUTP metabolic process//oxidation-reduction process	GO:0005515//GO:0016491//GO:0016787//GO:0016740
Cluster-65551.126119	4602.44	4650.92	4624.11	1281.94	1009.21	1012.04	757.84	740.17	735.36	324.46	321.01	328.18	237.43	258.34	254.66	698.1	604.33	761.91	591.77	625.29	563.33	364.73	402.77	410.19		1625	350000255	GAA36848.1	517	1.2e-49	fibrillin 2 [Clonorchis sinensis]	688670830	LL291241.1	319	6e-164	Echinostoma caproni genome assembly E_caproni_Egypt, scaffold ECPE_contig0015423	--	--	--	--	--	--	--	--	PF11421//PF02100	ATP synthase F1 beta subunit//Ornithine decarboxylase antizyme	GO:0019467//GO:0006754	ornithine catabolic process, by decarboxylation//ATP biosynthetic process	GO:0004857//GO:0005524//GO:0016887//GO:0008073
Cluster-65551.130302	160.92	165.94	162.22	171.95	177.15	173.08	214.5	219.48	221.2	224.08	234.18	227.13	234.74	242.79	235.45	398.61	385.39	322.21	431.61	353.85	235.08	292.62	409.96	360.22		2341	358254399	GAA55197.1	2939	0	succinate dehydrogenase (ubiquinone) flavoprotein subunit [Clonorchis sinensis]	1249028337	XM_007253066.3	233	5.58e-116	PREDICTED: Astyanax mexicanus succinate dehydrogenase complex flavoprotein subunit A (sdha), mRNA	K00234	SDHA, SDH1	succinate dehydrogenase (ubiquinone) flavoprotein subunit	http://www.genome.jp/dbget-bin/www_bget?ko:K00234	Q7ZVF3	2513	2.5e-282	Succinate dehydrogenase [ubiquinone] flavoprotein subunit, mitochondrial OS=Danio rerio OX=7955 GN=sdha PE=2 SV=2	PF01266//PF02910//PF01494//PF07992//PF01134	FAD dependent oxidoreductase//Fumarate reductase flavoprotein C-term//FAD binding domain//Pyridine nucleotide-disulphide oxidoreductase//Glucose inhibited division protein A	GO:0008033//GO:0055114	tRNA processing//oxidation-reduction process	GO:0071949//GO:0016491//GO:0050660
Cluster-65551.124042	134.36	130.92	131.39	82.06	111.46	102.59	108.92	101.4	102.27	256.09	253.49	250.04	234.41	240.82	238.47	964.77	939.17	911.25	1540.23	958.52	633.28	684.24	810.84	920.07		1892	358333184	GAA51736.1	2414	1.5e-269	propionyl-CoA carboxylase beta chain [Clonorchis sinensis]	1197421215	CP021361.1	83	1.09e-32	Acidovorax sp. NA3, complete genome	K01966	PCCB, pccB	propionyl-CoA carboxylase beta chain	http://www.genome.jp/dbget-bin/www_bget?ko:K01966	P79384	2051	7.7e-229	Propionyl-CoA carboxylase beta chain, mitochondrial OS=Sus scrofa OX=9823 GN=PCCB PE=2 SV=1	PF06833	Malonate decarboxylase gamma subunit (MdcE)	--	--	GO:0016874
Cluster-65551.126448	484.71	487.73	486.12	168.78	133.72	130.89	134.63	128.78	131.39	253.29	251.44	257.71	233.29	247.72	243.1	222.88	209.54	218.23	244.96	292.73	199.08	157.54	163.35	154.78		2194	--	--	--	--	--	--	--	--	--	--	--	--	--	--	--	--	--	--	--	--	--	--	--
Cluster-65551.127585	88.88	88.25	89.56	248.03	192.23	199.68	401.64	397.05	390.44	244.63	250.08	251.02	232.86	242.79	242.4	199.48	184.8	185.4	171.55	222.85	159.46	104.47	122.12	103.18		1675	56756050	AAW26203.1	405	1.2e-36	SJCHGC01775 protein [Schistosoma japonicum]>gi|226474428|emb|CAX71700.1| ATPase, H+ transporting, lysosomal, V0 subunit c [Schistosoma japonicum]>gi|226474430|emb|CAX71701.1| ATPase, H+ transporting, lysosomal, V0 subunit c [Schistosoma japonicum]>gi|226474432|emb|CAX71702.1| ATPase, H+ transporting, lysosomal, V0 subunit c [Schistosoma japonicum]>gi|226474434|emb|CAX71703.1| ATPase, H+ transport…	--	--	--	--	--	K02155	ATPeV0C, ATP6L	V-type H+-transporting ATPase 16kDa proteolipid subunit	http://www.genome.jp/dbget-bin/www_bget?ko:K02155	P63081	324	1.2e-28	V-type proton ATPase 16 kDa proteolipid subunit OS=Rattus norvegicus OX=10116 GN=Atp6v0c PE=2 SV=1	PF03323//PF00137	Bacillus/Clostridium GerA spore germination protein//ATP synthase subunit C	GO:0015991//GO:0015992//GO:0009847//GO:0006810	ATP hydrolysis coupled proton transport//proton transport//spore germination//transport	GO:0015078
Cluster-65551.122965	119.89	115.86	118.04	278.7	237.53	230.13	377.72	373.13	367.75	215.08	213.45	203.1	232.21	230.45	234.25	237.48	222	247.46	204.59	235.56	199.07	173.39	157.18	143.44		1880	674590666	CDS30446.1	2107	5.8e-234	transport protein Sec61 alpha subunit [Hymenolepis microstoma]	1012034593	XM_016134441.1	107	4.93e-46	PREDICTED: Rousettus aegyptiacus Sec61 translocon alpha 2 subunit (SEC61A2), transcript variant X2, mRNA	K10956	SEC61A	protein transport protein SEC61 subunit alpha	http://www.genome.jp/dbget-bin/www_bget?ko:K10956	Q5NVM7	1934	2.8e-215	Protein transport protein Sec61 subunit alpha isoform 2 OS=Pongo abelii OX=9601 GN=SEC61A2 PE=2 SV=1	PF00344	SecY translocase	GO:0015031	protein transport	--
Cluster-65551.124953	119.97	112.92	113.75	421.14	358.76	332.85	282.79	291.88	288.06	209.29	208.34	215.57	231.2	235.46	237.09	136.63	129.56	118.55	86.28	119.94	76.53	89.7	88.88	86.38		883	684394910	XP_009171050.1	309	8.5e-26	hypothetical protein T265_07299 [Opisthorchis viverrini]>gi|663049141|gb|KER25195.1| hypothetical protein T265_07299 [Opisthorchis viverrini]	--	--	--	--	--	K18644	EIF4EBP2	eukaryotic translation initiation factor 4E binding protein 2	http://www.genome.jp/dbget-bin/www_bget?ko:K18644	Q62622	259	2.2e-21	Eukaryotic translation initiation factor 4E-binding protein 1 OS=Rattus norvegicus OX=10116 GN=Eif4ebp1 PE=1 SV=3	PF05456	Eukaryotic translation initiation factor 4E binding protein (EIF4EBP)	GO:0045947	negative regulation of translational initiation	GO:0008190
Cluster-65551.124179	145.67	152.08	152.33	364.84	300.76	287.67	279.29	266.47	269.28	261.65	263.53	258.78	231.13	243.88	244.74	164.64	156.96	131.56	144.29	141.58	123.57	75.5	99.99	81.2		1602	358341501	GAA49165.1	1322	5.3e-143	cytochrome b-c1 complex subunit 2 mitochondrial [Clonorchis sinensis]	--	--	--	--	--	--	--	--	--	P23004	257	6.9e-21	Cytochrome b-c1 complex subunit 2, mitochondrial OS=Bos taurus OX=9913 GN=UQCRC2 PE=1 SV=2	--	--	--	--	--
Cluster-65551.126325	194.81	188.96	190.14	226.8	210.33	211.3	239.3	256.34	253.37	218.88	226.44	222.95	230.8	211.43	218	703.48	760.07	486.38	416.94	379.04	576.42	60.1	73.47	44.16		2598	44829169	DAA04498.1	641	7.9e-64	TPA_exp: pol polyprotein [Schistosoma mansoni]	29125683	AJ508370.1	286	2.14e-145	Fasciola hepatica microsatellite DNA, clone FH26/1	--	--	--	--	--	--	--	--	PF00665	Integrase core domain	GO:0015074	DNA integration	--
Cluster-65551.129163	126.1	131.31	134.43	210.37	177.14	166.54	240.68	251.22	250.53	199.08	200.86	200.87	230.63	243.98	241.74	242.8	236.86	217.26	209.74	250.08	207.91	161.38	179.46	167.46		1526	353230109	CCD76280.1	740	1.5e-75	putative rab15, 13, 10, 1, 35, 5, and [Schistosoma mansoni]	688537392	LL239043.1	121	6.58e-54	Echinostoma caproni genome assembly E_caproni_Egypt, scaffold ECPE_scaffold0005945	K07874	RAB1A	Ras-related protein Rab-1A	http://www.genome.jp/dbget-bin/www_bget?ko:K07874	P22125	679	7.7e-70	Ras-related protein ORAB-1 OS=Diplobatis ommata OX=1870830 PE=2 SV=1	PF07728//PF00025//PF01926//PF03193//PF04670//PF08477//PF00071//PF00004	AAA domain (dynein-related subfamily)//ADP-ribosylation factor family//50S ribosome-binding GTPase//Protein of unknown function, DUF258//Gtr1/RagA G protein conserved region//Ras of Complex, Roc, domain of DAPkinase//Ras family//ATPase family associated with various cellular activities (AAA)	GO:0007264	small GTPase mediated signal transduction	GO:0005525//GO:0016887//GO:0005524//GO:0003924
Cluster-65551.125909	560.53	585.47	560.15	1131.11	831.44	790.73	2730.39	2551.18	2689.74	504.28	530.91	492.41	230.48	230.5	227.5	949.24	860.34	965.54	1026.98	1309.04	857.53	417.74	481.51	364.05		386	684365863	XP_009162020.1	417	1.1e-38	hypothetical protein T265_00099 [Opisthorchis viverrini]>gi|663058360|gb|KER34249.1| hypothetical protein T265_00099 [Opisthorchis viverrini]	1338744926	XM_023812645.1	43	3.56e-11	PREDICTED: Paramormyrops kingsleyae small nuclear ribonucleoprotein polypeptide F (snrpf), mRNA	K11098	SNRPF, SMF	small nuclear ribonucleoprotein F	http://www.genome.jp/dbget-bin/www_bget?ko:K11098	P62321	295	6.5e-26	Small nuclear ribonucleoprotein F OS=Xenopus laevis OX=8355 GN=snrpf PE=3 SV=1	--	--	--	--	--
Cluster-65551.94600	116.37	113.51	109.08	470.22	422.81	409.13	651.74	656.57	675.94	487.45	498.89	485.81	228.99	234.98	235.94	300.89	287.11	265.28	293.17	318.08	186.25	124.53	190.24	123.24		569	3024779	O01369.2	585	5.4e-58	RecName: Full=Cytochrome b-c1 complex subunit 7; AltName: Full=Complex III subunit 7; AltName: Full=Complex III subunit VII; AltName: Full=Ubiquinol-cytochrome c reductase complex 14 kDa protein [Fasciola hepatica]>gi|1927217|gb|AAC47730.1| ubiquinol cytochrome reductase complex binding protein [Fasciola hepatica]	1927216	U91748.1	491	0	Fasciola hepatica ubiquinol cytochrome reductase complex binding protein (UbCRBP) gene, complete cds and enolase gene, partial cds	K00417	QCR7, UQCRB	ubiquinol-cytochrome c reductase subunit 7	http://www.genome.jp/dbget-bin/www_bget?ko:K00417	O01369	585	2.3e-59	Cytochrome b-c1 complex subunit 7 OS=Fasciola hepatica OX=6192 GN=UBCRBP PE=3 SV=2	PF16834//PF02271	Shu complex component Csm2, DNA-binding//Ubiquinol-cytochrome C reductase complex 14kD subunit	GO:0006122//GO:0000725	mitochondrial electron transport, ubiquinol to cytochrome c//recombinational repair	--
Cluster-65551.130617	85.81	88.06	92.07	270.49	220.19	211.19	433.28	431.21	435.65	395.01	403.13	391.56	228.33	236.62	233.5	442.29	415.82	352.97	418.58	535.27	337.98	213.82	256.17	195.31		975	60594751	AAX29976.1	1196	1.3e-128	phosphoglycerate mutase [Clonorchis sinensis]	688563129	LL244340.1	130	4.12e-59	Echinostoma caproni genome assembly E_caproni_Egypt, scaffold ECPE_scaffold0011212	K01834	PGAM, gpmA	2,3-bisphosphoglycerate-dependent phosphoglycerate mutase	http://www.genome.jp/dbget-bin/www_bget?ko:K01834	B3QVL0	882	1.4e-93	2,3-bisphosphoglycerate-dependent phosphoglycerate mutase OS=Chloroherpeton thalassium (strain ATCC 35110 / GB-78) OX=517418 GN=gpmA PE=3 SV=1	--	--	--	--	--
Cluster-65551.128773	114.13	117.64	113.06	275.2	263.67	250.66	206.5	194.58	196.77	145.41	144.26	142.33	228.05	242.2	231.05	63.66	63.04	45.39	65.51	47.24	39.56	37.94	37.84	30.27		1952	684395832	XP_009171331.1	1680	2e-184	hypothetical protein T265_07522 [Opisthorchis viverrini]>gi|663048834|gb|KER24897.1| hypothetical protein T265_07522 [Opisthorchis viverrini]	1044337459	XM_017497163.1	89	5.2e-36	PREDICTED: Cebus capucinus imitator methionine adenosyltransferase 1A (MAT1A), transcript variant X4, mRNA	K00789	metK	S-adenosylmethionine synthetase	http://www.genome.jp/dbget-bin/www_bget?ko:K00789	Q5R5H1	1395	9.3e-153	S-adenosylmethionine synthase isoform type-2 OS=Pongo abelii OX=9601 GN=MAT2A PE=2 SV=1	PF02772//PF00438//PF02773	S-adenosylmethionine synthetase, central domain//S-adenosylmethionine synthetase, N-terminal domain//S-adenosylmethionine synthetase, C-terminal domain	GO:0006555//GO:0006556	methionine metabolic process//S-adenosylmethionine biosynthetic process	GO:0004478
Cluster-65551.127917	75.79	78.01	79.14	365.2	301.39	302.54	312.66	317.09	306.73	332.57	339.52	338.91	227.35	239.06	241.54	324.72	317.66	258.48	335.53	351.19	251.46	183.78	197.49	167.28		1687	148283734	AAZ17561.2	2032	2.6e-225	phosphoglycerate kinase [Fasciola hepatica]	224482793	FJ666097.1	1337	0	Fasciola hepatica phosphoglycerate kinase mRNA, partial cds	K00927	PGK, pgk	phosphoglycerate kinase	http://www.genome.jp/dbget-bin/www_bget?ko:K00927	P41759	1676	2.1e-185	Phosphoglycerate kinase OS=Schistosoma mansoni OX=6183 GN=PGK PE=1 SV=1	PF00162	Phosphoglycerate kinase	GO:0015976//GO:0016310//GO:0006094//GO:0006096	carbon utilization//phosphorylation//gluconeogenesis//glycolytic process	GO:0004618
Cluster-65551.138434	5.27	7.26	8.07	6.59	6.64	7.34	72.93	79.57	72.66	206.7	178.06	167.61	225.9	217.71	199.76	51.22	40.99	50.61	87.55	47.64	32.92	35.47	46.16	36.76		2077	808883000	KKF30259.1	1957	1.6e-216	Tubulin alpha-1A chain [Larimichthys crocea]	169146615	AM933582.1	1263	0	Fasciola hepatica partial mRNA for tubulin alpha-3 (alpha-tub3 gene)	K07374	TUBA	tubulin alpha	http://www.genome.jp/dbget-bin/www_bget?ko:K07374	Q94572	1936	1.8e-215	Tubulin alpha-3 chain OS=Homarus americanus OX=6706 PE=2 SV=1	PF00091	Tubulin/FtsZ family, GTPase domain	--	--	GO:0003924
Cluster-65551.114905	62.95	67.24	64.36	289.69	255.94	270.92	177.89	168.19	169.81	236.37	237.88	228.16	223.21	235.42	239.19	165.97	158.28	132.65	228.43	193.58	179.13	103.68	150.08	108.37		606	844871609	XP_012800562.1	578	3.7e-57	Pyruvate dehydrogenase E1 component subunit alpha type II, mitochondrial [Schistosoma haematobium]>gi|685966532|gb|KGB40802.1| Pyruvate dehydrogenase E1 component subunit alpha type II, mitochondrial [Schistosoma haematobium]	--	--	--	--	--	K00161	PDHA, pdhA	pyruvate dehydrogenase E1 component alpha subunit	http://www.genome.jp/dbget-bin/www_bget?ko:K00161	P26268	434	7.8e-42	Pyruvate dehydrogenase E1 component subunit alpha type II, mitochondrial (Fragment) OS=Ascaris suum OX=6253 PE=2 SV=1	PF00676	Dehydrogenase E1 component	GO:0008152	metabolic process	GO:0016624
Cluster-65551.129098	9.53	9.36	9.09	25.19	17.56	20.97	56.45	55.86	60.38	208.32	212.72	211.72	223.02	227.76	227.42	41.06	38.52	45.26	36.2	45.07	39.89	5.45	7.16	6.19		1827	684382380	XP_009167217.1	584	2.3e-57	hypothetical protein T265_04264 [Opisthorchis viverrini]>gi|663053124|gb|KER29080.1| hypothetical protein T265_04264 [Opisthorchis viverrini]	--	--	--	--	--	K00799	GST, gst	glutathione S-transferase	http://www.genome.jp/dbget-bin/www_bget?ko:K00799	P15964	574	1.4e-57	Glutathione S-transferase class-mu 26 kDa isozyme OS=Schistosoma mansoni OX=6183 PE=2 SV=1	PF02798	Glutathione S-transferase, N-terminal domain	--	--	GO:0005515
Cluster-65551.126416	210.55	220.4	211.06	720.93	688.44	676.9	599.97	596.45	592.78	212.17	212.12	216.54	222.87	230.46	224.58	337.23	342.77	309.54	269.83	307.11	226.17	121.13	153.14	128.82		1058	226470888	CAX76877.1	751	5.7e-77	Complement component 1 Q subcomponent-binding protein, mitochondrial precursor [Schistosoma japonicum]>gi|226470894|emb|CAX76880.1| Complement component 1 Q subcomponent-binding protein, mitochondrial precursor [Schistosoma japonicum]>gi|226470896|emb|CAX76881.1| Complement component 1 Q subcomponent-binding protein, mitochondrial precursor [Schistosoma japonicum]>gi|226470904|emb|CAX76885.1| Com…	--	--	--	--	--	--	--	--	--	O35796	217	2e-16	Complement component 1 Q subcomponent-binding protein, mitochondrial OS=Rattus norvegicus OX=10116 GN=C1qbp PE=1 SV=2	PF02330	Mitochondrial glycoprotein	--	--	--
Cluster-65551.125164	44.64	46.89	40.65	44.03	46.34	42.72	31.72	27.64	29.8	162.9	164.16	165.44	222.39	249.44	242.97	42.55	37.86	48.65	47.11	44.93	41.99	38.09	45.16	47.48		1676	844837903	XP_012792533.1	530	3.8e-51	Transcription elongation factor B polypeptide 1 [Schistosoma haematobium]>gi|353233465|emb|CCD80820.1| hypothetical protein Smp_009320.2 [Schistosoma mansoni]>gi|685956577|gb|KGB32752.1| Transcription elongation factor B polypeptide 1 [Schistosoma haematobium]	--	--	--	--	--	K03872	TCEB1	transcription elongation factor B, polypeptide 1	http://www.genome.jp/dbget-bin/www_bget?ko:K03872	Q2KII4	456	6.1e-44	Elongin-C OS=Bos taurus OX=9913 GN=ELOC PE=3 SV=1	PF03931//PF01020	Skp1 family, tetramerisation domain//Ribosomal L40e family	GO:0042254//GO:0006412//GO:0006511	ribosome biogenesis//translation//ubiquitin-dependent protein catabolic process	GO:0003735
Cluster-65551.125859	1245.1	1144	1279.25	2351.72	1844.04	1960.5	2972.91	3785.21	3425.97	830.13	951.2	976.28	219.01	186.24	197.39	3072.65	3520.83	3044.09	3629.75	4186.13	2441.85	1148.27	1438.95	983.27		332	358335003	GAA53434.1	276	2.1e-22	small subunit ribosomal protein S29e [Clonorchis sinensis]	--	--	--	--	--	K02980	RP-S29e, RPS29	small subunit ribosomal protein S29e	http://www.genome.jp/dbget-bin/www_bget?ko:K02980	Q6F473	243	6e-20	40S ribosomal protein S29 OS=Plutella xylostella OX=51655 GN=RpS29 PE=3 SV=1	PF00253	Ribosomal protein S14p/S29e	GO:0042254//GO:0006412	ribosome biogenesis//translation	GO:0003735
Cluster-65551.127498	2717.32	2742.46	2716.54	149.45	182.89	181.49	157.65	145.59	155.52	124.09	122.8	123.92	218.03	226.16	226.5	204.27	188.42	191.2	213.9	83.49	69.59	107.09	136.77	124.28		2096	684386932	XP_009168618.1	2560	1.9e-286	hypothetical protein T265_05363 [Opisthorchis viverrini]>gi|663051656|gb|KER27644.1| hypothetical protein T265_05363 [Opisthorchis viverrini]	751455930	XM_011184209.1	98	5.55e-41	PREDICTED: Bactrocera cucurbitae transketolase-like protein 2 (LOC105212315), mRNA	K00615	E2.2.1.1, tktA, tktB	transketolase	http://www.genome.jp/dbget-bin/www_bget?ko:K00615	Q6B855	1841	1.9e-204	Transketolase OS=Bos taurus OX=9913 GN=TKT PE=2 SV=1	PF13292//PF00676//PF02775//PF02780	1-deoxy-D-xylulose-5-phosphate synthase//Dehydrogenase E1 component//Thiamine pyrophosphate enzyme, C-terminal TPP binding domain//Transketolase, C-terminal domain	GO:0006694//GO:0008152//GO:0016114	steroid biosynthetic process//metabolic process//terpenoid biosynthetic process	GO:0008661//GO:0003824//GO:0030976//GO:0016624
Cluster-65551.123727	81.42	85.7	77.54	197.97	175.78	176.62	191.09	190.57	201.61	141.86	141.31	163.28	215.68	203.2	212.35	507.81	512.81	334.22	344.09	352.62	379.34	71.01	88.64	79.54		534	--	--	--	--	--	--	--	--	--	--	--	--	--	--	--	--	--	--	--	--	--	--	--
Cluster-65551.101466	1.69	1.16	1.67	76.57	90.92	89.85	37.91	34.62	35.13	154.68	148.25	154.97	214.11	232.73	229.96	69.31	63.44	59.01	71.49	57.58	39.96	36.53	41.27	39.73		2046	358337203	GAA55604.1	1331	6.1e-144	zyxin, partial [Clonorchis sinensis]	--	--	--	--	--	K12792	TRIP6	thyroid receptor-interacting protein 6	http://www.genome.jp/dbget-bin/www_bget?ko:K12792	Q15942	372	4.1e-34	Zyxin OS=Homo sapiens OX=9606 GN=ZYX PE=1 SV=1	PF06662//PF00412	D-glucuronyl C5-epimerase C-terminus//LIM domain	GO:0006024	glycosaminoglycan biosynthetic process	GO:0008270//GO:0016857
Cluster-65551.125201	61.35	59.04	52.8	44.23	49.65	46.58	40.34	37.12	35.23	192.57	193.42	192.37	212.8	232.86	226.33	12.38	14.09	8.55	10.98	9.47	12.02	5.55	9.3	7.48		1718	844837903	XP_012792533.1	530	3.9e-51	Transcription elongation factor B polypeptide 1 [Schistosoma haematobium]>gi|353233465|emb|CCD80820.1| hypothetical protein Smp_009320.2 [Schistosoma mansoni]>gi|685956577|gb|KGB32752.1| Transcription elongation factor B polypeptide 1 [Schistosoma haematobium]	--	--	--	--	--	K03872	TCEB1	transcription elongation factor B, polypeptide 1	http://www.genome.jp/dbget-bin/www_bget?ko:K03872	Q2KII4	456	6.2e-44	Elongin-C OS=Bos taurus OX=9913 GN=ELOC PE=3 SV=1	PF01020//PF03931	Ribosomal L40e family//Skp1 family, tetramerisation domain	GO:0042254//GO:0006412//GO:0006511	ribosome biogenesis//translation//ubiquitin-dependent protein catabolic process	GO:0003735
Cluster-65551.127388	173.06	192.09	196.11	259.5	253.01	214.26	374.66	343.91	358.38	630.37	619.09	625.25	212.78	253.08	239.65	362.98	333	296.94	411.96	301.56	219.02	314.2	406.63	313.51		442	684405247	XP_009174391.1	486	1.3e-46	hypothetical protein T265_09911 [Opisthorchis viverrini]>gi|663045640|gb|KER21846.1| hypothetical protein T265_09911 [Opisthorchis viverrini]	--	--	--	--	--	K00237	SDHD, SDH4	succinate dehydrogenase (ubiquinone) membrane anchor subunit	http://www.genome.jp/dbget-bin/www_bget?ko:K00237	Q5ZIS0	197	1.7e-14	Succinate dehydrogenase [ubiquinone] cytochrome b small subunit, mitochondrial OS=Gallus gallus OX=9031 GN=SDHD PE=1 SV=1	--	--	--	--	--
Cluster-65551.124220	129.08	130.85	128.91	311.86	273.09	264.13	220.61	216.18	228.61	350.64	346.94	350.24	212.57	212.35	204.75	164.74	162.68	128.36	197.12	194.27	169.03	95.43	135.34	99.76		612	226480710	CAX73452.1	530	1.4e-51	pyruvate dehydrogenase E1 alpha 1 [Schistosoma japonicum]	--	--	--	--	--	K00161	PDHA, pdhA	pyruvate dehydrogenase E1 component alpha subunit	http://www.genome.jp/dbget-bin/www_bget?ko:K00161	P29803	375	5.5e-35	Pyruvate dehydrogenase E1 component subunit alpha, testis-specific form, mitochondrial OS=Homo sapiens OX=9606 GN=PDHA2 PE=1 SV=1	PF04382//PF08703//PF01623//PF00676	SAB domain//PLC-beta C terminal//Carlavirus putative nucleic acid binding protein//Dehydrogenase E1 component	GO:0009395//GO:0006355//GO:0008152//GO:0046339//GO:0030866//GO:0016042	phospholipid catabolic process//regulation of transcription, DNA-templated//metabolic process//diacylglycerol metabolic process//cortical actin cytoskeleton organization//lipid catabolic process	GO:0003676//GO:0004435//GO:0005509//GO:0016624//GO:0008092
Cluster-65551.127760	387.83	385.76	372.84	264.8	213.91	211.3	152.87	150.62	150.83	399.26	408.85	408.4	212.32	215.63	220.31	55.8	51.45	59.12	47.29	50.29	47.24	30.83	33.57	22.67		1261	358332036	GAA32554.2	910	2.5e-95	NAD dependent epimerase/dehydratase [Clonorchis sinensis]	--	--	--	--	--	--	--	--	--	--	--	--	--	--	--	--	--	--
Cluster-65551.124965	271.89	259.91	257.99	216.01	176	196.22	276.61	294.18	288.32	248.77	247.12	233.41	211.73	198.88	190.87	301.31	294.16	215.91	207.08	141.37	218.1	48.51	53.85	44.71		591	--	--	--	--	--	1045664	U38258.1	167	6.6e-80	Fasciola hepatica differential display PCR clone disp10 mRNA	--	--	--	--	--	--	--	--	--	--	--	--	--
Cluster-65551.124472	193.56	196.18	188.39	69.81	56.71	57.98	22.24	23.14	23.63	149.14	142.63	150.76	210.09	215.69	219.8	43.01	37.49	37.24	29.1	35.45	29.87	38.86	55.01	33.8		1336	358332564	GAA51199.1	674	6.1e-68	major egg antigen [Clonorchis sinensis]	--	--	--	--	--	--	--	--	--	P12812	557	9.4e-56	Major egg antigen OS=Schistosoma mansoni OX=6183 PE=2 SV=1	PF08845	Toxin SymE, type I toxin-antitoxin system	GO:0016070	RNA metabolic process	GO:0016788//GO:0003723
Cluster-65551.134248	19.88	20	20.38	10.64	14.42	13.82	43.08	41.23	39.55	180.58	177.83	173.17	209.85	219.15	222.01	231.22	205.94	186.73	244.26	102.06	93.76	113.68	157.63	155.37		6519	350032561	GAA38235.1	2921	0	phosphoenolpyruvate carboxykinase (GTP) [Clonorchis sinensis]	849388618	LC061163.1	250	5.56e-125	Fasciola sp. Wuh9-1 gene for phosphoenolpyruvate carboxykinase, partial cds, isolate: Wuh9-1, clone: pepck-13-Fg >gi|849388626|dbj|LC061165.1| Fasciola sp. Wuh11-1 gene for phosphoenolpyruvate carboxykinase, partial cds, isolate: Wuh11-1, clone: pepck-14-Fg >gi|849388635|dbj|LC061167.1| Fasciola sp. Wuh4-2 gene for phosphoenolpyruvate carboxykinase, partial cds, isolate: Wuh4-2, clone: pepck-15-F…	K01596	E4.1.1.32, pckA, PEPCK	phosphoenolpyruvate carboxykinase (GTP)	http://www.genome.jp/dbget-bin/www_bget?ko:K01596	Q16822	2159	7.9e-241	Phosphoenolpyruvate carboxykinase [GTP], mitochondrial OS=Homo sapiens OX=9606 GN=PCK2 PE=1 SV=4	PF00821	Phosphoenolpyruvate carboxykinase	GO:0006094	gluconeogenesis	GO:0004611//GO:0005525
Cluster-65551.123596	130.43	134.43	131.83	218.08	198.37	186.54	1520.04	1491.07	1468.25	236.55	241.52	234.96	208.59	225.52	230.25	1395.61	1370.57	1117.91	1413.26	1281	943.83	380.86	457.94	369.58		2067	780036326	XP_011667444.1	2193	6.8e-244	PREDICTED: tubulin alpha-1 chain-like [Strongylocentrotus purpuratus]	169146613	AM933581.1	1344	0	Fasciola hepatica partial mRNA for tubulin alpha-2 (alpha-tub2 gene)	K07374	TUBA	tubulin alpha	http://www.genome.jp/dbget-bin/www_bget?ko:K07374	Q9NY65	2044	5.4e-228	Tubulin alpha-8 chain OS=Homo sapiens OX=9606 GN=TUBA8 PE=1 SV=1	PF00091	Tubulin/FtsZ family, GTPase domain	--	--	GO:0003924
Cluster-65551.130352	177.85	182.42	177.97	582.13	765.9	766.47	472.47	462.9	460.24	163.56	171.8	164.62	204.73	214.78	208.28	451.38	426.34	322.75	567.1	315.15	250.65	303.32	396.89	355.92		1895	358255039	GAA56729.1	2422	1.8e-270	chaperonin GroEL [Clonorchis sinensis]	1079740610	XM_018684133.1	164	1.02e-77	PREDICTED: Lates calcarifer 60 kDa heat shock protein, mitochondrial-like (LOC108888230), mRNA	K04077	groEL, HSPD1	chaperonin GroEL	http://www.genome.jp/dbget-bin/www_bget?ko:K04077	P18687	1947	8.8e-217	60 kDa heat shock protein, mitochondrial OS=Cricetulus griseus OX=10029 GN=HSPD1 PE=2 SV=1	PF00118	TCP-1/cpn60 chaperonin family	--	--	GO:0005524
Cluster-65551.126573	184.9	196.66	189.31	333.23	255.56	251.69	475.53	472.12	483.88	245.48	249.29	245.69	204.3	209.83	199.89	549.18	526.03	488.37	611.2	676.3	458.83	144.38	184.2	127		1131	684378973	XP_009166177.1	330	4e-28	hypothetical protein T265_03429 [Opisthorchis viverrini]>gi|663054119|gb|KER30056.1| hypothetical protein T265_03429 [Opisthorchis viverrini]	--	--	--	--	--	--	--	--	--	P37167	219	1.2e-16	Actophorin OS=Acanthamoeba castellanii OX=5755 PE=1 SV=2	PF03483//PF00241	B3/4 domain//Cofilin/tropomyosin-type actin-binding protein	GO:0006571//GO:0009094//GO:0006432//GO:0000162	tyrosine biosynthetic process//L-phenylalanine biosynthetic process//phenylalanyl-tRNA aminoacylation//tryptophan biosynthetic process	GO:0004826//GO:0003723//GO:0003779
Cluster-65551.126015	668.39	675.55	666.34	161.25	130.35	123.26	110.48	115.39	119.73	239.43	243.96	241.53	203.91	208.02	204.93	183.35	177	148.09	203.37	276.12	150.64	161.63	170.09	133.22		1372	297265585	XP_001086014.2	490	1.4e-46	PREDICTED: hypothetical protein LOC695627 isoform 2 [Macaca mulatta]	--	--	--	--	--	K08341	GABARAP, ATG8, LC3	GABA(A) receptor-associated protein	http://www.genome.jp/dbget-bin/www_bget?ko:K08341	Q9DCD6	480	8.2e-47	Gamma-aminobutyric acid receptor-associated protein OS=Mus musculus OX=10090 GN=Gabarap PE=1 SV=2	PF04110	Ubiquitin-like autophagy protein Apg12	GO:0000045	autophagosome assembly	--
Cluster-65551.125212	308.95	310.19	300.63	465.52	359.98	363.7	817.21	720.18	747.72	315.24	316.63	314.04	203.1	214.79	216.46	572.92	546.24	498.6	508.75	570.92	418.07	243.3	312.28	242.93		556	684391692	XP_009170055.1	421	5.5e-39	hypothetical protein T265_14043, partial [Opisthorchis viverrini]>gi|663050172|gb|KER26195.1| hypothetical protein T265_14043, partial [Opisthorchis viverrini]	--	--	--	--	--	--	--	--	--	--	--	--	--	PF07225	NADH-ubiquinone oxidoreductase B15 subunit (NDUFB4)	GO:0006744//GO:0006120//GO:0015992//GO:0006814	ubiquinone biosynthetic process//mitochondrial electron transport, NADH to ubiquinone//proton transport//sodium ion transport	GO:0008137
Cluster-65551.127021	1190.63	1212.76	1284.47	3611.58	3036.02	2895.68	3584.8	3982.1	3705.98	580.88	717.39	614.77	202.78	180.83	156.08	1376.93	1232.59	1460.73	1177.93	1775.71	1074.62	670.05	810.7	679.73		265	238665842	CAZ36533.1	281	4.5e-23	ribosome biogenesis protein Nop10, putative [Schistosoma mansoni]	--	--	--	--	--	K11130	NOP10, NOLA3	H/ACA ribonucleoprotein complex subunit 3	http://www.genome.jp/dbget-bin/www_bget?ko:K11130	Q6DRH5	228	2.6e-18	H/ACA ribonucleoprotein complex subunit 3 OS=Danio rerio OX=7955 GN=nop10 PE=3 SV=1	PF04135	Nucleolar RNA-binding protein, Nop10p family	GO:0001522//GO:0042254	pseudouridine synthesis//ribosome biogenesis	GO:0030515
Cluster-65551.125624	317.52	316.5	323.1	100.07	81.06	76.97	22.66	20.25	20.08	187.21	190.94	181.43	202.21	202.99	212.52	62.39	57.63	71.14	52.13	49.44	62.45	71.42	76.9	90.49		2814	358340291	GAA48217.1	869	3.1e-90	annexin A6 [Clonorchis sinensis]	--	--	--	--	--	K17095	ANXA7_11	annexin A7/11	http://www.genome.jp/dbget-bin/www_bget?ko:K17095	Q4R5L5	603	9.2e-61	Annexin A7 OS=Macaca fascicularis OX=9541 GN=ANXA7 PE=2 SV=1	PF00191//PF08587	Annexin//Ubiquitin associated domain (UBA)	GO:0016310//GO:0009069	phosphorylation//serine family amino acid metabolic process	GO:0004674//GO:0005509//GO:0005544
Cluster-65551.126651	355.19	343.59	344.43	87.64	83.26	86.53	89.26	85.77	82.33	121.56	123.71	121.42	201.32	223.49	214.07	261.34	274.01	200.26	418.86	258.57	160.41	228.69	284.29	232.84		1110	169146628	CAP72052.1	1704	1.8e-187	tubulin beta-4 [Fasciola hepatica]	323363240	AM933588.2	1032	0	Fasciola hepatica mRNA for tubulin beta-4 (beta-tub4 gene)	K07375	TUBB	tubulin beta	http://www.genome.jp/dbget-bin/www_bget?ko:K07375	P11833	1641	1.6e-181	Tubulin beta chain OS=Paracentrotus lividus OX=7656 PE=2 SV=1	PF00091//PF00462	Tubulin/FtsZ family, GTPase domain//Glutaredoxin	GO:0006118//GO:0045454	obsolete electron transport//cell redox homeostasis	GO:0009055//GO:0015035//GO:0003924
Cluster-65551.126915	14.72	13.73	14.37	101.7	171.54	173.53	19.62	19.86	20.32	100.51	94.54	100.93	201.25	181.84	186.96	22.31	24.79	13.91	12.74	16.34	24.76	6.3	6.18	2.69		2317	--	--	--	--	--	688662010	LL284692.1	36	1.79e-06	Echinostoma caproni genome assembly E_caproni_Egypt, scaffold ECPE_contig0010084	--	--	--	--	--	--	--	--	PF06357//PF06444	Omega-atracotoxin//NADH dehydrogenase subunit 2 C-terminus	GO:0015992//GO:0055114//GO:0006744//GO:0006120//GO:0006952//GO:0006814//GO:0006810//GO:0009405	proton transport//oxidation-reduction process//ubiquinone biosynthetic process//mitochondrial electron transport, NADH to ubiquinone//defense response//sodium ion transport//transport//pathogenesis	GO:0008137//GO:0019855
Cluster-65551.128220	29.19	30.06	29.75	75.24	123.42	138.04	14.83	13.99	14.85	98.54	99.17	94.41	200.24	206.69	204.8	27.93	27.58	17.05	17.1	17.18	24.91	11.17	6.89	5.58		5218	44829173	DAA04500.1	4175	0	TPA_exp: pol polyprotein [Schistosoma mansoni]	353232888	HE601629.1	968	0	Schistosoma mansoni strain Puerto Rico chromosome 6, complete genome	--	--	--	--	Q7LHG5	843	2.5e-88	Transposon Ty3-I Gag-Pol polyprotein OS=Saccharomyces cerevisiae (strain ATCC 204508 / S288c) OX=559292 GN=TY3B-I PE=3 SV=2	PF13683//PF00665	Integrase core domain//Integrase core domain	GO:0015074	DNA integration	--
Cluster-65551.127608	38.56	35.5	32.91	151	124.58	120.09	125.78	117.44	119.68	154.74	156.54	149.18	200.22	196.22	206.37	146.79	158.83	118.68	90.35	114.69	105.68	35.9	55.27	40.15		1210	17564542	NP_503386.1	759	7.7e-78	CMD-1 [Caenorhabditis elegans]>gi|268555780|ref|XP_002635879.1| C. briggsae CBR-CMD-1 protein [Caenorhabditis briggsae]>gi|308488338|ref|XP_003106363.1| CRE-CMD-1 protein [Caenorhabditis remanei]>gi|55976211|sp|O16305.3|CALM_CAEEL RecName: Full=Calmodulin; Short=CaM>gi|29726960|pdb|1OOJ|A Chain A, Structural Genomics Of Caenorhabditis Elegans : Calmodulin>gi|4160167|emb|CAA10601.1| calmodulin [Ca…	146188633	AM412546.1	413	0	Fasciola hepatica mRNA for calmodulin-like protein 1 (CaM1) (cmd-1 gene)	K02183	CALM	calmodulin	http://www.genome.jp/dbget-bin/www_bget?ko:K02183	O16305	759	3.2e-79	Calmodulin OS=Caenorhabditis elegans OX=6239 GN=cmd-1 PE=1 SV=3	PF13833//PF10591//PF13202//PF02563//PF13499//PF13405//PF03874//PF12763//PF00036	EF-hand domain pair//Secreted protein acidic and rich in cysteine Ca binding region//EF hand//Polysaccharide biosynthesis/export protein//EF-hand domain pair//EF-hand domain//RNA polymerase Rpb4//Cytoskeletal-regulatory complex EF hand//EF hand	GO:0009792//GO:0040010//GO:0051726//GO:0007165//GO:0006144//GO:0006351//GO:0042981//GO:0032880//GO:0006206//GO:0015774//GO:0016477//GO:0007052//GO:0006898//GO:0051296//GO:0043277	embryo development ending in birth or egg hatching//positive regulation of growth rate//regulation of cell cycle//signal transduction//purine nucleobase metabolic process//transcription, DNA-templated//regulation of apoptotic process//regulation of protein localization//pyrimidine nucleobase metabolic process//polysaccharide transport//cell migration//mitotic spindle organization//receptor-mediat…	GO:0015159//GO:0005515//GO:0003899//GO:0005509
Cluster-65551.144134	7.39	14.58	7.62	32.11	23.99	46.22	49.56	39.68	65.99	138.26	112.68	106.22	200.21	146.34	170.53	70.97	62.58	48.92	7.6	71.56	47.09	42.05	44.51	42.03		238	--	--	--	--	--	--	--	--	--	--	--	--	--	--	--	--	--	--	--	--	--	--	--
Cluster-65551.124369	114.73	117.5	119.46	258.43	196.75	192.85	326.38	326.78	322.89	161.34	161.23	158.17	199.21	207.64	206.19	132.3	120.35	110.51	124.91	151.45	116.65	72.27	78.7	66.76		1222	358341804	GAA49392.1	591	2.3e-58	translation initiation factor 1A [Clonorchis sinensis]	1037090485	XM_017288489.1	95	1.49e-39	PREDICTED: Drosophila miranda eukaryotic translation initiation factor 1A, X-chromosomal (LOC108156802), transcript variant X4, mRNA	K03236	EIF1A	translation initiation factor 1A	http://www.genome.jp/dbget-bin/www_bget?ko:K03236	P47815	414	3.3e-39	Eukaryotic translation initiation factor 1A OS=Triticum aestivum OX=4565 PE=1 SV=2	PF04931//PF01176	DNA polymerase phi//Translation initiation factor 1A / IF-1	GO:0006413//GO:0006351//GO:0006260//GO:0006446	translational initiation//transcription, DNA-templated//DNA replication//regulation of translational initiation	GO:0003743//GO:0003887//GO:0003677//GO:0003723
Cluster-65551.123385	1656.62	1770.57	1632.95	2126.01	1677.33	1757.92	4329.89	4266.65	4399.93	1219.2	1310.6	1215.1	198.05	206.38	205.99	2015.53	1771.98	1941.98	2453.38	3008.24	1262.97	903.07	896.25	778.8		280	226485545	CAX75192.1	136	3e-06	hypothetical protein [Schistosoma japonicum]>gi|226485547|emb|CAX75193.1| hypothetical protein [Schistosoma japonicum]>gi|226485551|emb|CAX75195.1| hypothetical protein [Schistosoma japonicum]	--	--	--	--	--	--	--	--	--	--	--	--	--	PF01194	RNA polymerases N / 8 kDa subunit	GO:0006351//GO:0006206//GO:0006144	transcription, DNA-templated//pyrimidine nucleobase metabolic process//purine nucleobase metabolic process	GO:0003899//GO:0003677
Cluster-65551.124053	90.38	88.71	94.53	73.73	54.03	56.95	31.89	36.32	35.24	223.85	234.2	232.01	197.95	199.22	202.38	424.36	392.83	402.4	561.91	617.02	405.91	227.52	298.68	183.79		1197	554553322	XP_005871140.1	300	1.3e-24	PREDICTED: methylmalonyl-CoA epimerase, mitochondrial [Myotis brandtii]	--	--	--	--	--	K05606	MCEE, epi	methylmalonyl-CoA/ethylmalonyl-CoA epimerase	http://www.genome.jp/dbget-bin/www_bget?ko:K05606	Q2KIZ3	293	3.5e-25	Methylmalonyl-CoA epimerase, mitochondrial OS=Bos taurus OX=9913 GN=MCEE PE=2 SV=1	--	--	--	--	--
Cluster-65551.135085	222.86	226.44	228.89	221.02	189.89	164.4	443.94	431.25	448.78	363.9	370.68	350.19	197.26	187.03	192.19	283.03	288.23	228.63	164.43	198.22	239.8	144.2	200.83	101.71		601	684403217	XP_009173727.1	298	1.1e-24	hypothetical protein T265_09412 [Opisthorchis viverrini]>gi|663046353|gb|KER22517.1| hypothetical protein T265_09412 [Opisthorchis viverrini]	--	--	--	--	--	K03009	RPB12, POLR2K	DNA-directed RNA polymerases I, II, and III subunit RPABC4	http://www.genome.jp/dbget-bin/www_bget?ko:K03009	P53803	169	4.1e-11	DNA-directed RNA polymerases I, II, and III subunit RPABC4 OS=Homo sapiens OX=9606 GN=POLR2K PE=1 SV=1	PF01096//PF01155//PF03604	Transcription factor S-II (TFIIS)//Hydrogenase/urease nickel incorporation, metallochaperone, hypA//DNA directed RNA polymerase, 7 kDa subunit	GO:0006206//GO:0006144//GO:0006351//GO:0006464	pyrimidine nucleobase metabolic process//purine nucleobase metabolic process//transcription, DNA-templated//cellular protein modification process	GO:0003677//GO:0016151//GO:0008270//GO:0003899//GO:0003676
Cluster-65551.125548	289.05	287.3	276.93	432.33	357.41	355.8	495.74	500.26	492.81	202.92	197.66	199.96	196.99	201.03	207.7	654.2	589.18	604.87	523.89	610.91	510.66	263.94	343.78	254.6		807	562824039	XP_006141803.1	654	7.7e-66	PREDICTED: peptidyl-prolyl cis-trans isomerase B isoform X1 [Tupaia chinensis]	985390556	XM_015524459.1	66	1.28e-23	PREDICTED: Diuraphis noxia peptidyl-prolyl cis-trans isomerase 5 (LOC107173783), mRNA	K03768	PPIB, ppiB	peptidyl-prolyl cis-trans isomerase B (cyclophilin B)	http://www.genome.jp/dbget-bin/www_bget?ko:K03768	P24367	647	2.1e-66	Peptidyl-prolyl cis-trans isomerase B OS=Gallus gallus OX=9031 GN=PPIB PE=2 SV=1	PF00160//PF00187	Cyclophilin type peptidyl-prolyl cis-trans isomerase/CLD//Chitin recognition protein	GO:0000413//GO:0006457	protein peptidyl-prolyl isomerization//protein folding	GO:0003755//GO:0008061
Cluster-65551.126627	1096.72	1094.08	1109.43	59.04	59.11	56.93	4.4	3.96	3.89	139.9	137.53	147.45	196.02	198.2	194.16	67.66	72.42	49.27	89.7	57.63	50.26	58.3	54.5	41.41		4433	684377851	XP_009165839.1	743	2e-75	hypothetical protein T265_03162 [Opisthorchis viverrini]>gi|663054499|gb|KER30430.1| hypothetical protein T265_03162 [Opisthorchis viverrini]	--	--	--	--	--	K07189	PPP1R3	protein phosphatase 1 regulatory subunit 3A/B/C/D/E	http://www.genome.jp/dbget-bin/www_bget?ko:K07189	Q6DDQ5	215	1.4e-15	Protein phosphatase 1 regulatory subunit 3C OS=Xenopus laevis OX=8355 GN=ppp1r3c PE=2 SV=1	PF03370	Carbohydrate/starch-binding module (family 21)	--	--	GO:0005515
Cluster-65551.127186	404.26	403.31	403.78	458.78	523.52	520.11	339.47	329.68	325.87	134.28	138.16	129.93	192.75	198.56	203.03	269.95	250.65	236.17	452.63	299.9	222.92	259.95	346.76	291.69		1835	360042977	CCD78388.1	2515	2.8e-281	putative heat shock protein 70 (hsp70) [Schistosoma mansoni]	386697866	JQ001343.1	262	3.3e-132	Askinasia sp. AD304 heat shock protein cognate 5 (Hsc70-5) gene, partial cds	K04043	dnaK	molecular chaperone DnaK	http://www.genome.jp/dbget-bin/www_bget?ko:K04043	Q3ZCH0	2263	1.9e-253	Stress-70 protein, mitochondrial OS=Bos taurus OX=9913 GN=HSPA9 PE=2 SV=1	PF02782//PF06723//PF02185	FGGY family of carbohydrate kinases, C-terminal domain//MreB/Mbl protein//Hr1 repeat	GO:0000902//GO:0005975//GO:0007165	cell morphogenesis//carbohydrate metabolic process//signal transduction	GO:0016773
Cluster-65551.130454	228.27	218.19	229.55	349.06	288.77	268.57	552.21	553.11	549.32	330.88	320.97	310.3	192.26	191.79	197.35	337.99	320.77	280.87	263.66	312.82	221.63	172.56	242.78	198.68		854	358342087	GAA49634.1	792	8.1e-82	F-type H+-transporting ATPase oligomycin sensitivity conferral protein [Clonorchis sinensis]	--	--	--	--	--	K02137	ATPeF0O, ATP5O, ATP5	F-type H+-transporting ATPase subunit O	http://www.genome.jp/dbget-bin/www_bget?ko:K02137	Q24439	473	3.3e-46	ATP synthase subunit O, mitochondrial OS=Drosophila melanogaster OX=7227 GN=ATPsynO PE=2 SV=2	PF00213	ATP synthase delta (OSCP) subunit	GO:0015986	ATP synthesis coupled proton transport	GO:0046933
Cluster-65551.137154	32.65	36.07	22.91	158.52	160.16	141.05	144.26	142.67	142.45	170.45	173.99	162.59	192.17	202.84	214.64	175.89	160.73	174.87	176.53	150.33	152.86	82.7	133.61	122.04		816	684372316	XP_009164065.1	806	1.8e-83	hypothetical protein T265_12840, partial [Opisthorchis viverrini]>gi|663056383|gb|KER32289.1| hypothetical protein T265_12840, partial [Opisthorchis viverrini]	--	--	--	--	--	K02127	ATPeF0B, ATP5F1, ATP4	F-type H+-transporting ATPase subunit b	http://www.genome.jp/dbget-bin/www_bget?ko:K02127	Q94516	288	8.9e-25	ATP synthase subunit b, mitochondrial OS=Drosophila melanogaster OX=7227 GN=ATPsynB PE=2 SV=2	PF05405	Mitochondrial ATP synthase B chain precursor (ATP-synt_B)	GO:0015986//GO:0015992	ATP synthesis coupled proton transport//proton transport	GO:0015078
Cluster-65551.116361	122.23	117.1	123.47	421.38	318.16	312.46	474.17	479.84	467.94	198.96	190.54	189.81	192.05	199.58	207.56	529.21	489.93	532.77	463.61	574.45	392.43	224.41	286.31	218.13		720	844847286	XP_012794830.1	468	2.5e-44	Translocon-associated protein subunit delta, partial [Schistosoma haematobium]>gi|685959219|gb|KGB35051.1| Translocon-associated protein subunit delta, partial [Schistosoma haematobium]	--	--	--	--	--	K04571	SSR4	translocon-associated protein subunit delta	http://www.genome.jp/dbget-bin/www_bget?ko:K04571	Q62186	223	2.7e-17	Translocon-associated protein subunit delta OS=Mus musculus OX=10090 GN=Ssr4 PE=1 SV=1	PF05404	Translocon-associated protein, delta subunit precursor (TRAP-delta)	--	--	--
Cluster-65551.133946	100.38	102.1	101.37	254.29	203.49	201.09	352.85	360.88	353.66	329.5	345.29	334.14	191.35	187.02	181.03	220.12	203.62	217.57	231.36	252.04	157.14	109.24	149.31	106.46		1786	684395716	XP_009171296.1	270	5.7e-21	hypothetical protein T265_07495 [Opisthorchis viverrini]>gi|663048864|gb|KER24926.1| hypothetical protein T265_07495 [Opisthorchis viverrini]	--	--	--	--	--	K02140	ATPeFG, ATP5L, ATP20	F-type H+-transporting ATPase subunit g	http://www.genome.jp/dbget-bin/www_bget?ko:K02140	O75964	147	4.4e-08	ATP synthase subunit g, mitochondrial OS=Homo sapiens OX=9606 GN=ATP5L PE=1 SV=3	PF04718	Mitochondrial ATP synthase g subunit	GO:0015986//GO:0015992	ATP synthesis coupled proton transport//proton transport	GO:0015078
Cluster-65551.127061	317.6	326.55	328.33	340.57	285.86	272.65	426.85	417.48	399.83	237.64	245.96	246.29	191.15	186.42	204.48	259.09	244.22	251.57	275.91	327.86	235.93	165.37	229.41	189.1		1308	684412558	XP_009176843.1	709	5.2e-72	hypothetical protein T265_11810 [Opisthorchis viverrini]>gi|663042921|gb|KER19409.1| hypothetical protein T265_11810 [Opisthorchis viverrini]	--	--	--	--	--	K12755	MYL9	myosin regulatory light chain 9	http://www.genome.jp/dbget-bin/www_bget?ko:K12755	Q5RC34	499	4.9e-49	Myosin regulatory light chain 12A OS=Pongo abelii OX=9601 GN=MYL12A PE=2 SV=3	PF00036//PF13499//PF13202//PF13405//PF00804//PF13833	EF hand//EF-hand domain pair//EF hand//EF-hand domain//Syntaxin//EF-hand domain pair	--	--	GO:0005509
Cluster-65551.127941	209.68	208.94	209.93	26.28	20.96	19.43	92.87	91.04	92.81	164.89	159.07	170.27	191.05	185.74	190.87	214.51	202.99	149.27	126.87	139.52	167.78	77.14	67.36	52.64		1205	684394263	XP_009170848.1	539	2.5e-52	hypothetical protein T265_07140 [Opisthorchis viverrini]>gi|663049349|gb|KER25397.1| hypothetical protein T265_07140 [Opisthorchis viverrini]	--	--	--	--	--	--	--	--	--	Q5RFN6	219	1.3e-16	Calponin-2 OS=Pongo abelii OX=9601 GN=CNN2 PE=2 SV=3	--	--	--	--	--
Cluster-65551.127163	110.7	113.44	100.92	222.13	173.84	165.56	258.42	248.33	249.87	285.02	292.24	284.94	190.75	201.05	204.08	176.18	170.96	149.49	175.54	180.21	125.21	95.73	128.18	104.44		1038	358252974	GAA51151.1	434	3.2e-40	F-type H+-transporting ATPase subunit delta [Clonorchis sinensis]	--	--	--	--	--	K02134	ATPeF1D, ATP5D, ATP16	F-type H+-transporting ATPase subunit delta	http://www.genome.jp/dbget-bin/www_bget?ko:K02134	P05630	324	7.6e-29	ATP synthase subunit delta, mitochondrial OS=Bos taurus OX=9913 GN=ATP5F1D PE=1 SV=2	PF02823	ATP synthase, Delta/Epsilon chain, beta-sandwich domain	GO:0015986//GO:0006119//GO:0015992	ATP synthesis coupled proton transport//oxidative phosphorylation//proton transport	GO:0046933//GO:0046961
Cluster-65551.128786	69.94	70	68.64	329.81	281.68	284.83	404.35	397.23	394.99	174.79	173.05	179.32	189.5	199.04	202.61	267.37	268.18	219.06	201.25	244.23	192.67	138.91	126.97	85.37		2137	359318421	AET10307.2	2230	3.6e-248	glucose-regulated protein 78 [Dugesia japonica]	688621334	LL257705.1	740	0	Echinostoma caproni genome assembly E_caproni_Egypt, scaffold ECPE_scaffold0024010	K09490	HSPA5, BIP	heat shock 70kDa protein 5	http://www.genome.jp/dbget-bin/www_bget?ko:K09490	Q0VCX2	2172	8.1e-243	Endoplasmic reticulum chaperone BiP OS=Bos taurus OX=9913 GN=HSPA5 PE=2 SV=1	PF01968//PF06723	Hydantoinase/oxoprolinase//MreB/Mbl protein	GO:0000902	cell morphogenesis	GO:0016787
Cluster-65551.115837	112.79	116.41	111.77	563.36	415.72	423.39	441.2	408.36	445.38	332.05	323.76	326.48	187.85	183.06	171.32	406.77	342.16	415.44	343.3	387.43	356.16	118.2	166.28	115.25		515	353233052	CCD80407.1	456	4.4e-43	hypothetical protein Smp_099420 [Schistosoma mansoni]	--	--	--	--	--	--	--	--	--	O95563	354	1.3e-32	Mitochondrial pyruvate carrier 2 OS=Homo sapiens OX=9606 GN=MPC2 PE=1 SV=1	PF03650//PF03083	Uncharacterised protein family (UPF0041)//Sugar efflux transporter for intercellular exchange	GO:0006850	mitochondrial pyruvate transport	--
Cluster-65551.126958	347.49	360.72	369.04	367.35	311.6	321.65	518.32	523.22	519.32	174.63	181.46	169.07	187.18	198.68	194.28	183.65	189.43	153.4	198.64	172.81	126.55	124.44	151.39	110.24		965	56755771	AAW26064.1	944	2.2e-99	SJCHGC06192 protein [Schistosoma japonicum]>gi|226478594|emb|CAX72792.1| Eukaryotic translation initiation factor 3 subunit 5 [Schistosoma japonicum]>gi|226478706|emb|CAX72848.1| Eukaryotic translation initiation factor 3 subunit 5 [Schistosoma japonicum]>gi|257205694|emb|CAX82498.1| Eukaryotic translation initiation factor 3 subunit 5 [Schistosoma japonicum]>gi|257205952|emb|CAX82627.1| Eukaryot…	--	--	--	--	--	K03249	EIF3F	translation initiation factor 3 subunit F	http://www.genome.jp/dbget-bin/www_bget?ko:K03249	Q4R5B8	521	1e-51	Eukaryotic translation initiation factor 3 subunit F OS=Macaca fascicularis OX=9541 GN=EIF3F PE=2 SV=1	PF01398	JAB1/Mov34/MPN/PAD-1 ubiquitin protease	GO:0006446//GO:0006413	regulation of translational initiation//translational initiation	GO:0003743//GO:0005515
Cluster-65551.113505	2.69	3.17	2.63	47.31	37.85	42.09	94.69	95.91	100.18	212.83	215.06	212.79	185.49	186.12	187.88	121.04	113.25	98.38	100.23	113.5	94.34	28.69	33.99	23.98		1821	23598421	AAN35188.1	153	2.1e-07	tropomyosin [Euprymna scolopes]	--	--	--	--	--	--	--	--	--	P42636	148	3.4e-08	Tropomyosin-1 OS=Biomphalaria glabrata OX=6526 PE=2 SV=1	--	--	--	--	--
Cluster-65551.123896	455.37	459.38	439.93	598.92	451.6	440.09	922.28	908.85	933.3	355.09	329.94	342.78	185.24	185.04	183.99	726.43	676.92	629.9	664.31	876.82	536.62	315.64	342	254.57		411	353231526	CCD77944.1	322	1.2e-27	hypothetical protein Smp_021040 [Schistosoma mansoni]	--	--	--	--	--	K13120	FAM32A	protein FAM32A	http://www.genome.jp/dbget-bin/www_bget?ko:K13120	B0JZ89	187	2.3e-13	Protein FAM32A OS=Xenopus tropicalis OX=8364 GN=fam32a PE=3 SV=1	PF06459	Ryanodine Receptor TM 4-6	GO:0006874//GO:0006816	cellular calcium ion homeostasis//calcium ion transport	GO:0005219
Cluster-65551.144712	13.34	26.57	27.27	135.98	158.78	154.04	36.02	70.31	44.56	79.32	101.16	80.52	182.74	104.32	133.83	29.96	65.1	25.66	56.22	53.58	30.25	37.84	68.02	27.34		223	--	--	--	--	--	--	--	--	--	--	--	--	--	--	--	--	--	--	--	--	--	--	--
Cluster-65551.116046	104.25	104.21	100.25	333.26	351.9	338.74	425.85	397.26	395.43	125.2	122.49	121.9	182.61	195.71	196.77	136.52	130.77	102.23	119.58	90.31	76.68	54.87	78.95	64.35		1022	358340943	GAA41818.2	527	5.2e-51	transformer-2 protein homolog beta [Clonorchis sinensis]	--	--	--	--	--	K12897	TRA2	transformer-2 protein	http://www.genome.jp/dbget-bin/www_bget?ko:K12897	Q3ZBT6	292	3.8e-25	Transformer-2 protein homolog beta OS=Bos taurus OX=9913 GN=TRA2B PE=2 SV=1	PF00076	RNA recognition motif. (a.k.a. RRM, RBD, or RNP domain)	--	--	GO:0003676
Cluster-65551.127748	109.05	106.9	104.33	21.47	21.32	21.81	21.97	21.08	21.59	109.87	108.11	114.03	182.11	191.13	185.81	8.38	8.79	14.56	8.41	4.87	8.45	9.1	9.29	10.19		2079	358341638	GAA27369.2	1375	4.9e-149	sulfide:quinone oxidoreductase mitochondrial [Clonorchis sinensis]	--	--	--	--	--	K17218	sqr	sulfide:quinone oxidoreductase	http://www.genome.jp/dbget-bin/www_bget?ko:K17218	Q9Y6N5	989	1.2e-105	Sulfide:quinone oxidoreductase, mitochondrial OS=Homo sapiens OX=9606 GN=SQOR PE=1 SV=1	PF00070//PF05834//PF01266//PF13241//PF07992	Pyridine nucleotide-disulphide oxidoreductase//Lycopene cyclase protein//FAD dependent oxidoreductase//Putative NAD(P)-binding//Pyridine nucleotide-disulphide oxidoreductase	GO:0019354//GO:0016117//GO:0055114//GO:0006779	siroheme biosynthetic process//carotenoid biosynthetic process//oxidation-reduction process//porphyrin-containing compound biosynthetic process	GO:0016705//GO:0016491//GO:0043115
Cluster-65551.130625	41.99	42.4	44.7	754.61	597.24	587.34	679.62	665.48	685.55	251.02	254.06	243.03	181.1	200.92	199.03	307.47	295.62	369.71	316.66	503.27	288.79	169.65	250.02	202.02		831	684406343	XP_009174749.1	296	2.6e-24	hypothetical protein T265_10188 [Opisthorchis viverrini]>gi|663045266|gb|KER21498.1| hypothetical protein T265_10188 [Opisthorchis viverrini]	--	--	--	--	--	--	--	--	--	--	--	--	--	PF02566//PF17064	OsmC-like protein//Sleepless protein	GO:1903818//GO:0006979//GO:0030431//GO:0032222	positive regulation of voltage-gated potassium channel activity//response to oxidative stress//sleep//regulation of synaptic transmission, cholinergic	GO:0034235
Cluster-65551.127397	388.52	404.4	398.86	297.52	244	242.02	410.98	399.53	399.55	180.66	172.95	178.07	180.98	192.39	194.94	308.93	304.47	243.53	333.43	355.49	252.47	204.61	246.89	200.04		1016	684381961	XP_009167096.1	798	1.9e-82	hypothetical protein T265_04162 [Opisthorchis viverrini]>gi|663053199|gb|KER29153.1| hypothetical protein T265_04162 [Opisthorchis viverrini]	--	--	--	--	--	--	--	--	--	--	--	--	--	PF03615	GCM motif protein	GO:0006355	regulation of transcription, DNA-templated	GO:0003677
Cluster-65551.131701	449.34	436.68	436.11	189.8	151.45	154.9	229.68	224.19	225.63	205.35	211.52	206.52	180.53	157.41	173.79	249.35	238.19	256.23	261.63	309.7	231.1	189.28	229.89	201.75		795	60692940	AAX30656.1	271	1.9e-21	SJCHGC06597 protein [Schistosoma japonicum]>gi|226470594|emb|CAX70577.1| V-type H+-transporting ATPase subunit H [Schistosoma japonicum]>gi|226470996|emb|CAX70579.1| V-type H+-transporting ATPase subunit H [Schistosoma japonicum]>gi|226487252|emb|CAX75491.1| V-type H+-transporting ATPase subunit H [Schistosoma japonicum]>gi|226487254|emb|CAX75492.1| V-type H+-transporting ATPase subunit H [Schist…	--	--	--	--	--	K02153	ATPeV0E, ATP6H	V-type H+-transporting ATPase subunit e	http://www.genome.jp/dbget-bin/www_bget?ko:K02153	Q9CQD8	216	1.9e-16	V-type proton ATPase subunit e 1 OS=Mus musculus OX=10090 GN=Atp6v0e1 PE=3 SV=3	PF02751//PF05493	Transcription initiation factor IIA, gamma subunit//ATP synthase subunit H	GO:0015991//GO:0006367//GO:0015992	ATP hydrolysis coupled proton transport//transcription initiation from RNA polymerase II promoter//proton transport	GO:0015078
Cluster-65551.125261	104.64	101.28	99.92	346.8	325.26	309.05	193.31	192.35	186.39	189.99	202.24	199.33	180.09	194.67	205.22	173.46	167.3	136.43	165.63	139.41	112.6	64.95	93.13	74.73		1503	358334555	GAA53024.1	1181	1.1e-126	ubiquinol-cytochrome c reductase cytochrome c1 subunit [Clonorchis sinensis]	688526552	LL235912.1	119	8.38e-53	Echinostoma caproni genome assembly E_caproni_Egypt, scaffold ECPE_scaffold0002817	K00413	CYC1, CYT1, petC	ubiquinol-cytochrome c reductase cytochrome c1 subunit	http://www.genome.jp/dbget-bin/www_bget?ko:K00413	Q9D0M3	737	1.4e-76	Cytochrome c1, heme protein, mitochondrial OS=Mus musculus OX=10090 GN=Cyc1 PE=1 SV=1	PF00034//PF13442//PF02167	Cytochrome c//Cytochrome C oxidase, cbb3-type, subunit III//Cytochrome C1 family	GO:0006118	obsolete electron transport	GO:0020037//GO:0009055
Cluster-65551.126241	1448.93	1451.13	1447.25	72.21	75.59	67.9	130.44	126.17	126.3	138.53	138.24	140.01	179.42	191.11	193.25	83.25	86.04	65.87	88.49	96.69	80.38	116.81	96.93	67.3		2402	684412164	XP_009176646.1	2138	1.9e-237	hypothetical protein T265_11668 [Opisthorchis viverrini]>gi|663043172|gb|KER19611.1| hypothetical protein T265_11668 [Opisthorchis viverrini]	688651387	LL277118.1	528	0	Echinostoma caproni genome assembly E_caproni_Egypt, scaffold ECPE_scaffold0039175	K12614	DDX6, RCK, DHH1	ATP-dependent RNA helicase DDX6/DHH1	http://www.genome.jp/dbget-bin/www_bget?ko:K12614	Q95YF3	1511	4e-166	ATP-dependent RNA helicase cgh-1 OS=Caenorhabditis elegans OX=6239 GN=cgh-1 PE=1 SV=1	PF00270	DEAD/DEAH box helicase	--	--	GO:0005524//GO:0003676
Cluster-65551.133617	6.29	6.97	5.39	2.65	2.55	3.25	23.53	23.17	23.27	242.25	260.61	253.38	179.03	166.69	164.76	57.47	51.73	71.72	58.75	77.14	60.53	20.63	35.55	24.38		2372	358340817	GAA48631.1	401	4.9e-36	dynein light chain LC8-type [Clonorchis sinensis]	--	--	--	--	--	K10418	DYNLL	dynein light chain LC8-type	http://www.genome.jp/dbget-bin/www_bget?ko:K10418	O02414	322	3e-28	Dynein light chain LC6, flagellar outer arm OS=Heliocidaris crassispina OX=1043166 PE=3 SV=1	PF01221//PF05275	Dynein light chain type 1//Copper resistance protein B precursor (CopB)	GO:0007017//GO:0006878	microtubule-based process//cellular copper ion homeostasis	GO:0005507
Cluster-65551.121108	25.18	27.14	27.48	113.58	84.92	89.37	43.71	44.32	43.69	152.34	158.13	159.67	177.94	193.59	183.13	57.16	63.48	60.22	70.64	91.8	63.01	22.78	25.45	13.46		829	844860369	XP_012797855.1	616	2e-61	Universal stress protein [Schistosoma haematobium]>gi|685962716|gb|KGB38094.1| Universal stress protein [Schistosoma haematobium]	--	--	--	--	--	--	--	--	--	--	--	--	--	PF00582	Universal stress protein family	GO:0006950	response to stress	--
Cluster-65551.126719	351.3	351.9	338.76	295.28	226.96	225.18	488.45	469.71	495.75	240.46	252.2	249.15	177.58	178.79	184.35	400.36	361.05	384.5	443.67	555.16	354.08	254.43	268.04	209.17		1005	684400273	XP_009172778.1	480	1.4e-45	hypothetical protein T265_08648 [Opisthorchis viverrini]>gi|663047368|gb|KER23486.1| hypothetical protein T265_08648 [Opisthorchis viverrini]	688529946	LL237358.1	176	1.14e-84	Echinostoma caproni genome assembly E_caproni_Egypt, scaffold ECPE_scaffold0004262	K03113	EIF1, SUI1	translation initiation factor 1	http://www.genome.jp/dbget-bin/www_bget?ko:K03113	P42678	345	2.7e-31	Eukaryotic translation initiation factor eIF1 OS=Anopheles gambiae OX=7165 GN=eIF1 PE=3 SV=1	PF01253	Translation initiation factor SUI1	GO:0006413//GO:0006446	translational initiation//regulation of translational initiation	GO:0003743
Cluster-65551.125645	170.3	172.84	173.9	194.96	148.61	140.61	177.1	178.58	183.56	199.96	198.6	201.28	177.1	184.02	179.43	191.08	185.43	141.53	192.98	196.82	149.15	108.19	121.99	103.05		1392	684412624	XP_009176876.1	1498	1.8e-163	hypothetical protein T265_11829 [Opisthorchis viverrini]>gi|663042881|gb|KER19380.1| hypothetical protein T265_11829 [Opisthorchis viverrini]	1069797063	XM_018467754.1	59	1.75e-19	PREDICTED: Agrilus planipennis pyruvate dehydrogenase E1 component subunit beta, mitochondrial-like (LOC108735681), mRNA	K00162	PDHB, pdhB	pyruvate dehydrogenase E1 component beta subunit	http://www.genome.jp/dbget-bin/www_bget?ko:K00162	O44451	1202	1.6e-130	Pyruvate dehydrogenase E1 component subunit beta, mitochondrial OS=Caenorhabditis elegans OX=6239 GN=pdhb-1 PE=1 SV=2	PF04211//PF09243//PF02822//PF02780	Tetrahydromethanopterin S-methyltransferase, subunit C//Mitochondrial small ribosomal subunit Rsm22//Antistasin family//Transketolase, C-terminal domain	GO:0006412//GO:0008152//GO:0046656//GO:0015948	translation//metabolic process//folic acid biosynthetic process//methanogenesis	GO:0008168//GO:0004867//GO:0030269//GO:0003824
Cluster-65551.118244	239.64	263.02	277.01	259.48	231.39	222.5	314.59	321.9	310.28	256.21	243.6	276.95	175.95	175.35	183.76	116.89	111.8	106.64	120.26	84.35	60.32	87.6	132.77	108.3		516	360045487	CCD83035.1	179	5.8e-11	putative fun14 domain containing [Schistosoma mansoni]	--	--	--	--	--	--	--	--	--	--	--	--	--	--	--	--	--	--
Cluster-65551.131123	237.99	236.39	221.95	650.18	492.23	477.88	1004.87	989.15	1022.83	278.53	297.78	267.1	175.88	180.06	192.56	599.18	624.69	615.35	653.89	643.72	506.98	262.82	293.87	243.37		539	684372657	XP_009164172.1	461	1.2e-43	hypothetical protein T265_01798 [Opisthorchis viverrini]>gi|663056109|gb|KER32017.1| hypothetical protein T265_01798 [Opisthorchis viverrini]	--	--	--	--	--	K11368	ENY2, DC6, SUS1	enhancer of yellow 2 transcription factor	http://www.genome.jp/dbget-bin/www_bget?ko:K11368	Q9NPA8	305	6.3e-27	Transcription and mRNA export factor ENY2 OS=Homo sapiens OX=9606 GN=ENY2 PE=1 SV=1	--	--	--	--	--
Cluster-65551.125284	1572.49	1609.14	1542.46	3591.42	2963.46	3034.8	7189.95	6906.6	7124.1	298.54	321.45	287.01	175.72	192.38	185.16	1307.54	1249.1	1086.35	798.22	1067.35	850.59	313.23	584.37	380.96		535	358336105	GAA41240.2	440	3.3e-41	histone H2A.x [Clonorchis sinensis]	689226498	LL731977.1	95	6.28e-40	Hydatigera taeniaeformis genome assembly H_taeniaeformis_Canary_Islands ,scaffold TTAC_scaffold0005423	K11251	H2A	histone H2A	http://www.genome.jp/dbget-bin/www_bget?ko:K11251	Q9BTM1	392	5.1e-37	Histone H2A.J OS=Homo sapiens OX=9606 GN=H2AFJ PE=1 SV=1	PF00125	Core histone H2A/H2B/H3/H4	--	--	GO:0003677
Cluster-65551.124821	210.94	214.61	221.69	407.67	390.54	385.72	384.94	373	370.75	128.51	130.62	128.51	175.26	183.39	187.03	200.26	191.22	142.45	185.1	155.48	118.7	110.41	127.54	99.89		1884	349929328	GAA28677.1	2354	1.3e-262	T-complex protein 1 subunit delta [Clonorchis sinensis]	704278327	XM_010162112.1	90	1.39e-36	PREDICTED: Caprimulgus carolinensis chaperonin containing TCP1, subunit 4 (delta) (CCT4), partial mRNA	K09496	CCT4	T-complex protein 1 subunit delta	http://www.genome.jp/dbget-bin/www_bget?ko:K09496	Q9NB32	1787	3.1e-198	T-complex protein 1 subunit delta OS=Ochlerotatus triseriatus OX=7162 PE=2 SV=1	PF00118	TCP-1/cpn60 chaperonin family	--	--	GO:0005524
Cluster-65551.121615	204.1	274.58	182.69	71.53	86.35	93.27	33.88	134.72	70.95	63.35	110.85	49.93	174.91	99.44	109.32	109.67	64.15	53.24	81.35	73.76	77.54	40.61	60.37	64.13		224	684377739	XP_009165805.1	156	1.2e-08	hypothetical protein T265_03128 [Opisthorchis viverrini]>gi|663054462|gb|KER30393.1| hypothetical protein T265_03128 [Opisthorchis viverrini]	--	--	--	--	--	--	--	--	--	--	--	--	--	--	--	--	--	--
Cluster-65551.58458	9.01	9.72	13.66	23.39	13.69	15.4	1187.5	1139.7	1201.62	425.62	438.65	427.09	174.34	177.47	180.69	878.6	835.37	969.93	716.7	884.76	704.43	109.59	109.1	95.21		474	--	--	--	--	--	--	--	--	--	--	--	--	--	--	--	--	--	--	--	--	--	--	--
Cluster-65551.120993	38.09	38.73	34.57	224.43	199.63	202.57	285.29	282.05	275.37	309.44	318.26	304.82	172.87	173.57	176.31	250.98	258.24	220.77	236.34	212.01	162.04	132.49	175.78	155.66		1192	684367271	XP_009162469.1	1299	1.8e-140	hypothetical protein T265_00432 [Opisthorchis viverrini]>gi|663057859|gb|KER33751.1| hypothetical protein T265_00432 [Opisthorchis viverrini]	690304993	LM898428.1	66	1.92e-23	Protopolystoma xenopodis genome assembly P_xenopodis_South_Africa ,scaffold PXEA_contig0160885	K01899	LSC1	succinyl-CoA synthetase alpha subunit	http://www.genome.jp/dbget-bin/www_bget?ko:K01899	Q9YGD2	1128	5.2e-122	Succinate--CoA ligase [ADP/GDP-forming] subunit alpha, mitochondrial (Fragment) OS=Columba livia OX=8932 GN=SUCLG1 PE=1 SV=1	PF02629//PF00549//PF13380	CoA binding domain//CoA-ligase//CoA binding domain	GO:0008152	metabolic process	GO:0048037//GO:0003824
Cluster-65551.116757	115.39	120.86	120.34	229.88	183.52	178.16	361.35	370.77	382.74	188.48	184.84	184.24	172.64	189.5	162.29	493.65	429.61	503.7	466.03	580.31	432.6	317.6	377.42	271.44		505	358338834	GAA28531.2	272	9.4e-22	vacuolar ATP synthase subunit G [Clonorchis sinensis]	--	--	--	--	--	--	--	--	--	Q8BMC1	136	2.3e-07	V-type proton ATPase subunit G 3 OS=Mus musculus OX=10090 GN=Atp6v1g3 PE=1 SV=1	--	--	--	--	--
Cluster-65551.127246	251.15	246.89	255.64	154.49	144.07	140.04	33.42	33.01	34.85	168.98	162.87	172.08	170.01	173.67	187.26	744.78	712.3	711.1	1001.58	793.08	622.71	461.41	524.87	465.65		3471	684394103	XP_009170800.1	2976	0	hypothetical protein T265_14208, partial [Opisthorchis viverrini]>gi|663049426|gb|KER25472.1| hypothetical protein T265_14208, partial [Opisthorchis viverrini]	1249980216	CP017414.1	98	9.25e-41	Halobacteriovorax marinus strain BE01 chromosome, complete genome	K01847	MUT	methylmalonyl-CoA mutase	http://www.genome.jp/dbget-bin/www_bget?ko:K01847	P16332	2510	8.4e-282	Methylmalonyl-CoA mutase, mitochondrial OS=Mus musculus OX=10090 GN=Mut PE=1 SV=2	PF08029//PF01642//PF02310//PF03462	HisG, C-terminal domain//Methylmalonyl-CoA mutase//B12 binding domain//PCRF domain	GO:0006449//GO:0008152//GO:0006415//GO:0006547//GO:0000105	regulation of translational termination//metabolic process//translational termination//histidine metabolic process//histidine biosynthetic process	GO:0016866//GO:0016149//GO:0003879//GO:0046872//GO:0031419//GO:0000287
Cluster-65551.126987	810.24	814.68	813.35	190.8	148.45	145.57	205.34	204.33	204.25	322.92	323.97	329.39	168.96	179.29	172.51	444.76	454.5	496.12	570.03	659.57	606.84	233.12	278.01	273.98		2554	47531133	AAT35230.1	922	2e-96	mitochondrial malate dehydrogenase [Clonorchis sinensis]	688538653	LL239300.1	47	1.52e-12	Echinostoma caproni genome assembly E_caproni_Egypt, scaffold ECPE_scaffold0006202	K00026	MDH2	malate dehydrogenase	http://www.genome.jp/dbget-bin/www_bget?ko:K00026	Q5NVR2	785	6.6e-82	Malate dehydrogenase, mitochondrial OS=Pongo abelii OX=9601 GN=MDH2 PE=2 SV=1	PF03435//PF02882//PF02402//PF00056//PF01118//PF01073//PF02866	Saccharopine dehydrogenase NADP binding domain//Tetrahydrofolate dehydrogenase/cyclohydrolase, NAD(P)-binding domain//Lysis protein//lactate/malate dehydrogenase, NAD binding domain//Semialdehyde dehydrogenase, NAD binding domain//3-beta hydroxysteroid dehydrogenase/isomerase family//lactate/malate dehydrogenase, alpha/beta C-terminal domain	GO:0006694//GO:0046487//GO:0008209//GO:0019835//GO:0008210//GO:0009405//GO:0008207//GO:0055114//GO:0009396	steroid biosynthetic process//glyoxylate metabolic process//androgen metabolic process//cytolysis//estrogen metabolic process//pathogenesis//C21-steroid hormone metabolic process//oxidation-reduction process//folic acid-containing compound biosynthetic process	GO:0003824//GO:0004488//GO:0003854//GO:0051287//GO:0016620//GO:0016616//GO:0016491
Cluster-65551.125397	328.83	333.71	334.61	208.15	249.36	244.93	36.88	35.34	37.3	135.99	135.04	143.78	167.92	169.21	167.5	49.68	46.46	47.12	109.43	62.15	41.08	94.71	140	134.96		1487	358255741	GAA57401.1	637	1.3e-63	Rho GDP-dissociation inhibitor [Clonorchis sinensis]	--	--	--	--	--	K12462	ARHGDI, RHOGDI	Rho GDP-dissociation inhibitor	http://www.genome.jp/dbget-bin/www_bget?ko:K12462	Q99PT1	355	2.8e-32	Rho GDP-dissociation inhibitor 1 OS=Mus musculus OX=10090 GN=Arhgdia PE=1 SV=3	PF02115//PF02182	RHO protein GDP dissociation inhibitor//SAD/SRA domain	--	--	GO:0042393//GO:0005094
Cluster-65551.118401	116.45	122.87	119.33	443.02	331.85	342.24	479.21	479.56	468.59	368.19	366.7	373.32	167.79	181.81	185.63	340.49	352.21	399.98	312.4	349.59	299.88	178.47	194.17	146.16		872	684371880	XP_009163921.1	553	4.3e-54	hypothetical protein T265_01598 [Opisthorchis viverrini]>gi|663056470|gb|KER32375.1| hypothetical protein T265_01598 [Opisthorchis viverrini]	--	--	--	--	--	K02263	COX4	cytochrome c oxidase subunit 4	http://www.genome.jp/dbget-bin/www_bget?ko:K02263	--	--	--	--	PF02936	Cytochrome c oxidase subunit IV	GO:0006123//GO:0015992	mitochondrial electron transport, cytochrome c to oxygen//proton transport	GO:0004129
Cluster-65551.133216	188.43	162.37	147.16	100.98	118.77	130.5	56.73	39.17	52.65	79.76	103.58	107.44	166.39	205.08	230.63	61.12	80.02	40.41	71.48	65.01	58.32	78.84	95.47	50.05		254	--	--	--	--	--	--	--	--	--	--	--	--	--	--	--	--	--	--	PF04722	Ssu72-like protein	GO:0006397//GO:0006470	mRNA processing//protein dephosphorylation	GO:0004721
Cluster-65551.126589	158.79	159.94	157.25	118.43	160.55	155.21	132.33	128.34	126.86	128.89	134.38	129.38	165.64	180.56	181.37	175.58	156.8	163.2	254.28	161.95	120.46	216.09	242.24	248.67		1721	358334783	GAA27218.2	903	2.2e-94	growth hormone-inducible transmembrane protein [Clonorchis sinensis]	--	--	--	--	--	--	--	--	--	Q5XIA8	420	9.3e-40	Growth hormone-inducible transmembrane protein OS=Rattus norvegicus OX=10116 GN=Ghitm PE=2 SV=1	PF15985	KH domain	--	--	GO:0003723
Cluster-65551.138357	12.02	12.34	10.33	123.67	118.26	108.21	192.41	180.08	181.76	209.94	217.6	196.59	164.98	165.55	166.29	107.15	115.2	89.84	118.16	118.53	80.81	28.77	21.59	19.77		493	156765	AAA28318.1	472	5.9e-45	actin [Drosophila melanogaster]	688540303	LL239615.1	201	6.84e-99	Echinostoma caproni genome assembly E_caproni_Egypt, scaffold ECPE_scaffold0006515	K12314	ACTC1	actin, alpha cardiac muscle	http://www.genome.jp/dbget-bin/www_bget?ko:K12314	P53471	470	4.3e-46	Actin-2 OS=Schistosoma mansoni OX=6183 PE=2 SV=1	--	--	--	--	--
Cluster-65551.127514	128.83	122.94	124.51	270.63	213.41	207.61	318.51	322.02	306.92	129.35	131.56	129.47	164.84	164.62	161.73	212.68	213.9	174.02	204.5	192.23	146.93	104.66	122.15	97.64		1461	33348820	AAQ16110.1	755	2.7e-77	small glutamine-rich tetratricopeptide [Schistosoma japonicum]	--	--	--	--	--	K16365	SGTA	small glutamine-rich tetratricopeptide repeat-containing protein alpha	http://www.genome.jp/dbget-bin/www_bget?ko:K16365	Q32LM2	477	1.9e-46	Small glutamine-rich tetratricopeptide repeat-containing protein alpha OS=Bos taurus OX=9913 GN=SGTA PE=2 SV=1	PF13374//PF00515//PF13414//PF13176//PF13371//PF09280//PF13174//PF13181//PF06100	Tetratricopeptide repeat//Tetratricopeptide repeat//TPR repeat//Tetratricopeptide repeat//Tetratricopeptide repeat//XPC-binding domain//Tetratricopeptide repeat//Tetratricopeptide repeat//MCRA family	GO:0006631//GO:0043161//GO:0006281//GO:0006289	fatty acid metabolic process//proteasome-mediated ubiquitin-dependent protein catabolic process//DNA repair//nucleotide-excision repair	GO:0071949//GO:0005515//GO:0003684//GO:0050151
Cluster-65551.121447	46.99	45.66	46.05	227.61	164.94	172.84	328.85	338.06	346.63	242.03	239.81	232.77	163.66	178.3	163.35	128.7	122.31	144.53	113.93	150.34	127.29	61.09	68.32	60.31		1047	674588765	CDS32247.1	184	3.1e-11	expressed protein [Hymenolepis microstoma]	--	--	--	--	--	--	--	--	--	--	--	--	--	PF02046	Cytochrome c oxidase subunit VIa	GO:0015992//GO:0006123	proton transport//mitochondrial electron transport, cytochrome c to oxygen	GO:0004129
Cluster-65551.123153	98.48	98.25	92.55	74.76	83.21	100.76	11.66	7.92	5.25	54.29	59.67	58.69	163.28	177.03	179.74	18.57	13.94	16.22	27.21	14.24	14.76	23.03	29.41	23.41		393	844838507	XP_012792682.1	687	5.5e-70	F-box/WD repeat-containing protein 11, partial [Schistosoma haematobium]>gi|685956738|gb|KGB32906.1| F-box/WD repeat-containing protein 11, partial [Schistosoma haematobium]	--	--	--	--	--	K03362	FBXW1_11, BTRC, beta-TRCP	F-box and WD-40 domain protein 1/11	http://www.genome.jp/dbget-bin/www_bget?ko:K03362	Q9Y297	586	1.2e-59	F-box/WD repeat-containing protein 1A OS=Homo sapiens OX=9606 GN=BTRC PE=1 SV=1	PF00400	WD domain, G-beta repeat	--	--	GO:0005515
Cluster-65551.131387	60.14	59.12	59.36	331.53	544.33	543.96	77.46	79.8	76.18	60.18	59.31	64.54	162.71	170.68	164.45	69.49	60.68	50.75	93.31	44.32	36.58	50.58	53.45	43.2		2226	358339276	GAA47370.1	286	9.9e-23	nucleolin [Clonorchis sinensis]	--	--	--	--	--	--	--	--	--	P20397	150	2.5e-08	Nucleolin OS=Xenopus laevis OX=8355 GN=ncl PE=2 SV=3	PF00558//PF04931//PF11705//PF03153//PF04147//PF00076//PF02978	Vpu protein//DNA polymerase phi//DNA-directed RNA polymerase III subunit Rpc31//Transcription factor IIA, alpha/beta subunit//Nop14-like family//RNA recognition motif. (a.k.a. RRM, RBD, or RNP domain)//Signal peptide binding domain	GO:0006367//GO:0019076//GO:0006260//GO:0032801//GO:0006812//GO:0006359//GO:0006614//GO:0006351	transcription initiation from RNA polymerase II promoter//viral release from host cell//DNA replication//receptor catabolic process//cation transport//regulation of transcription from RNA polymerase III promoter//SRP-dependent cotranslational protein targeting to membrane//transcription, DNA-templated	GO:0005261//GO:0003887//GO:0008312//GO:0003676//GO:0003677
Cluster-65551.125211	175.13	166.34	160.22	303.99	278.79	273.5	38.07	38.97	34.46	149.24	134.65	154.82	162.37	206.92	205.3	44.25	44.3	46.36	47.03	41.76	55.87	70.75	53.15	93.91		551	56757821	AAW27051.1	225	2.9e-16	SJCHGC00735 protein [Schistosoma japonicum]>gi|226467778|emb|CAX69765.1| AN1-type zinc finger protein 6 (Zinc finger A20 domain-containing protein 3) [Schistosoma japonicum]>gi|226482386|emb|CAX73792.1| AN1-type zinc finger protein 6 (Zinc finger A20 domain-containing protein 3) [Schistosoma japonicum]	--	--	--	--	--	--	--	--	--	Q9SZ69	125	4.8e-06	Zinc finger A20 and AN1 domain-containing stress-associated protein 7 OS=Arabidopsis thaliana OX=3702 GN=SAP7 PE=1 SV=1	PF01754	A20-like zinc finger	--	--	GO:0008270//GO:0005488//GO:0003677
Cluster-65551.116182	144.33	138.31	149.02	369.41	285.99	279.28	1020.98	894.7	1018.56	490.89	521.89	478.8	160.64	164.29	209.56	207.35	213.09	254.21	300.9	357.54	248.08	86.39	99.28	76.89		359	60690701	AAX30523.1	312	1.5e-26	SJCHGC04432 protein [Schistosoma japonicum]>gi|226478876|emb|CAX72933.1| Immediate early response 3-interacting protein 1 [Schistosoma japonicum]	--	--	--	--	--	--	--	--	--	Q4VBI2	200	6.3e-15	Immediate early response 3-interacting protein 1 OS=Danio rerio OX=7955 GN=ier3ip1 PE=3 SV=1	--	--	--	--	--
Cluster-65551.125992	428.59	438.97	424.19	567.45	460.38	423.42	979.92	955.17	986.46	214.24	210.47	215.54	159.84	176.39	157.27	372.32	296.8	354.83	383.66	469.85	299.19	154.88	196.16	150.38		491	226489556	CAX75922.1	421	4.8e-39	H/ACA ribonucleoprotein complex subunit 2 [Schistosoma japonicum]	--	--	--	--	--	K11129	NHP2, NOLA2	H/ACA ribonucleoprotein complex subunit 2	http://www.genome.jp/dbget-bin/www_bget?ko:K11129	Q6PBV6	278	7.8e-24	H/ACA ribonucleoprotein complex subunit 2-like protein OS=Danio rerio OX=7955 GN=nhp2 PE=2 SV=1	PF01676	Metalloenzyme superfamily	--	--	GO:0046872//GO:0003824
Cluster-65551.126867	153.49	149.34	145.15	142.31	115.25	113.07	211.9	215.52	210.42	127.17	137.18	130.1	159.41	162.51	155.01	421.74	393.11	368.95	385.88	403.95	401.56	203.02	239.25	163.47		1060	684398608	XP_009172232.1	437	1.5e-40	hypothetical protein T265_08225 [Opisthorchis viverrini]>gi|663047920|gb|KER24016.1| hypothetical protein T265_08225 [Opisthorchis viverrini]	--	--	--	--	--	--	--	--	--	O35426	152	6.8e-09	X-box-binding protein 1 OS=Mus musculus OX=10090 GN=Xbp1 PE=1 SV=2	PF07716//PF00170//PF03131//PF01956	Basic region leucine zipper//bZIP transcription factor//bZIP Maf transcription factor//Integral membrane protein DUF106	GO:0006355	regulation of transcription, DNA-templated	GO:0003677//GO:0043565//GO:0003700
Cluster-65551.132022	117.31	114.02	107.44	152.66	135.82	139.24	218.7	202.71	204.84	109.63	118.66	114.16	159.29	159.43	149.5	99.02	96.89	81.17	99.26	95.52	68.94	52.3	65.75	48.96		910	684408169	XP_009175336.1	553	4.4e-54	hypothetical protein T265_15216, partial [Opisthorchis viverrini]>gi|663044627|gb|KER20907.1| hypothetical protein T265_15216, partial [Opisthorchis viverrini]	--	--	--	--	--	K13172	SRRM2, SRM300	serine/arginine repetitive matrix protein 2	http://www.genome.jp/dbget-bin/www_bget?ko:K13172	Q9UQ35	278	1.4e-23	Serine/arginine repetitive matrix protein 2 OS=Homo sapiens OX=9606 GN=SRRM2 PE=1 SV=2	PF02724//PF08086//PF07267	CDC45-like protein//Ergtoxin family//Nucleopolyhedrovirus capsid protein P87	GO:0006270//GO:0009405//GO:0006810	DNA replication initiation//pathogenesis//transport	GO:0019870
Cluster-65551.138483	23.52	23.52	24.81	8.83	7.65	6.92	1.13	1.44	1.15	133	136.23	130.66	158.84	163.57	169.3	277.97	284.06	261.99	556.47	570.32	355.78	192.45	213.55	170.26		2179	226471034	CAX70598.1	1748	2.9e-192	ornithine aminotransferase [Schistosoma japonicum]>gi|226471036|emb|CAX70599.1| ornithine aminotransferase [Schistosoma japonicum]>gi|226487328|emb|CAX75529.1| ornithine aminotransferase [Schistosoma japonicum]>gi|226487330|emb|CAX75530.1| ornithine aminotransferase [Schistosoma japonicum]>gi|226487332|emb|CAX75531.1| ornithine aminotransferase [Schistosoma japonicum]	688551505	LL242055.1	50	2.78e-14	Echinostoma caproni genome assembly E_caproni_Egypt, scaffold ECPE_scaffold0008950	K00819	rocD, OAT	ornithine--oxo-acid transaminase	http://www.genome.jp/dbget-bin/www_bget?ko:K00819	Q3ZCF5	1526	6.7e-168	Ornithine aminotransferase, mitochondrial OS=Bos taurus OX=9913 GN=OAT PE=2 SV=1	PF04262//PF00155//PF00202	Glutamate-cysteine ligase//Aminotransferase class I and II//Aminotransferase class-III	GO:0006750//GO:0006749//GO:0009058	glutathione biosynthetic process//glutathione metabolic process//biosynthetic process	GO:0008483//GO:0030170//GO:0004357
Cluster-65551.129184	168.67	172.06	167.33	113.91	99.36	92.94	72.28	75.09	71.56	153.92	154.33	151.83	158.15	161.34	158.79	51.16	49.39	49.1	42.17	47.95	45.48	46.27	54.23	44.73		2578	684395467	XP_009171217.1	1868	4.1e-206	hypothetical protein T265_07435 [Opisthorchis viverrini]>gi|663048981|gb|KER25040.1| hypothetical protein T265_07435 [Opisthorchis viverrini]	257449990	FJ940773.1	38	1.55e-07	Escherichia coli serogroup O99 O-antigen gene cluster, complete sequence	K00033	PGD, gnd, gntZ	6-phosphogluconate dehydrogenase	http://www.genome.jp/dbget-bin/www_bget?ko:K00033	P00349	1649	4.3e-182	6-phosphogluconate dehydrogenase, decarboxylating OS=Ovis aries OX=9940 GN=PGD PE=1 SV=4	PF02268//PF00393//PF03446//PF02751	Transcription initiation factor IIA, gamma subunit, helical domain//6-phosphogluconate dehydrogenase, C-terminal domain//NAD binding domain of 6-phosphogluconate dehydrogenase//Transcription initiation factor IIA, gamma subunit	GO:0019521//GO:0055114//GO:0006098//GO:0006367	D-gluconate metabolic process//oxidation-reduction process//pentose-phosphate shunt//transcription initiation from RNA polymerase II promoter	GO:0050661//GO:0004616
Cluster-65551.127930	21.42	23.37	24.7	53.77	100.47	125.58	3.67	4.73	3.99	71.27	71.46	74.27	157.07	154.08	158.16	21.26	19.54	9.7	12.64	15.08	21.75	5.35	4.59	1.49		1947	684403503	XP_009173821.1	258	1.5e-19	hypothetical protein T265_09477 [Opisthorchis viverrini]>gi|663046262|gb|KER22431.1| hypothetical protein T265_09477 [Opisthorchis viverrini]	688549721	LL241633.1	296	4.4e-151	Echinostoma caproni genome assembly E_caproni_Egypt, scaffold ECPE_scaffold0008529	--	--	--	--	--	--	--	--	--	--	--	--	--
Cluster-65551.134135	76.12	79.03	80.5	156.32	167.82	156.22	233.31	230.19	224.99	109.36	110.1	102.95	157	166.7	163.91	114.11	102.14	83.64	117.77	76.99	70.74	61.18	81.12	64.24		1122	358253767	GAA53754.1	426	2.9e-39	RNA-binding protein 1, partial [Clonorchis sinensis]	--	--	--	--	--	K12896	SFRS7	splicing factor, arginine/serine-rich 7	http://www.genome.jp/dbget-bin/www_bget?ko:K12896	Q18409	213	6.1e-16	Probable splicing factor, arginine/serine-rich 6 OS=Caenorhabditis elegans OX=6239 GN=rsp-6 PE=3 SV=1	PF16367//PF00076	RNA recognition motif//RNA recognition motif. (a.k.a. RRM, RBD, or RNP domain)	--	--	GO:0003676
Cluster-65551.129403	82.87	85.74	84.22	478.79	356.7	365.48	706.92	728.75	714.15	139.77	141.01	139.04	156.59	148.08	152.82	1044.36	979.24	881.15	734	1068.35	864.89	402.74	440.37	291.65		1530	350855184	CAZ30718.2	1132	5.4e-121	calreticulin autoantigen homolog precursor,putative [Schistosoma mansoni]	1339599739	MG617983.1	51	5.4e-15	Drilaster sp. INB157 calreticulin (Crc) gene, partial cds	K08057	CALR	calreticulin	http://www.genome.jp/dbget-bin/www_bget?ko:K08057	Q06814	1128	6.6e-122	Calreticulin OS=Schistosoma mansoni OX=6183 PE=2 SV=2	PF00262//PF02862	Calreticulin family//DDHD domain	GO:0006457	protein folding	GO:0051082//GO:0005509//GO:0046872
Cluster-65551.123826	58.62	60.57	64.19	80.89	123.03	121.94	112.84	114.99	110.96	82.59	91.62	85.18	155.73	158.13	149.89	41.1	39.47	35.46	47.12	29.48	26.61	30	40.2	29.28		899	844853427	XP_012796159.1	501	4.7e-48	Zinc finger Ran-binding domain-containing protein 2 [Schistosoma haematobium]>gi|685960710|gb|KGB36396.1| Zinc finger Ran-binding domain-containing protein 2 [Schistosoma haematobium]	--	--	--	--	--	--	--	--	--	Q5R580	364	1.5e-33	Zinc finger Ran-binding domain-containing protein 2 OS=Pongo abelii OX=9601 GN=ZRANB2 PE=2 SV=1	PF00641//PF04931//PF04147//PF05887//PF09726//PF09026	Zn-finger in Ran binding protein and others//DNA polymerase phi//Nop14-like family//Procyclic acidic repetitive protein (PARP)//Transmembrane protein//Centromere protein B dimerisation domain	GO:0006260//GO:0006351//GO:0006355	DNA replication//transcription, DNA-templated//regulation of transcription, DNA-templated	GO:0003682//GO:0008270//GO:0003887//GO:0003677
Cluster-65551.126709	346.83	350.83	351.63	65.54	76.79	74.05	34.99	34.61	30.37	112.49	114.66	114.18	154.46	163.37	158.09	14.37	14.44	15.15	15.75	14.08	13.34	26.86	23.46	27.5		2281	358255574	GAA57263.1	670	3e-67	calcium-activated potassium channel slowpoke [Clonorchis sinensis]	688522612	LL234056.1	161	5.75e-76	Echinostoma caproni genome assembly E_caproni_Egypt, scaffold ECPE_scaffold0000961	--	--	--	--	C4QM85	630	5.5e-64	Tetraspanning orphan receptor OS=Schistosoma mansoni OX=6183 GN=TOR PE=2 SV=2	PF03821	Golgi 4-transmembrane spanning transporter	--	--	--
Cluster-65551.124378	89.97	92.63	81.87	394.66	323.15	287.38	657.53	611.95	637.89	396.15	387.54	416.93	153.39	153.78	146.46	496.11	449.83	500.26	454.84	631.74	421.34	259.62	272.47	238.16		442	--	--	--	--	--	--	--	--	--	--	--	--	--	--	--	--	--	--	--	--	--	--	--
Cluster-65551.132287	11.19	12.18	11.16	67.14	77.17	75.73	15.81	18.13	18.73	80.23	85.89	76.07	152.78	167.49	159.8	33.32	32.7	28.55	50.4	35.06	28.6	57.13	61.66	43.34		991	684368503	XP_009162847.1	1197	1e-128	hypothetical protein T265_00734 [Opisthorchis viverrini]>gi|663057531|gb|KER33426.1| hypothetical protein T265_00734 [Opisthorchis viverrini]	--	--	--	--	--	K06030	MFN	mitofusin	http://www.genome.jp/dbget-bin/www_bget?ko:K06030	O95140	723	3.9e-75	Mitofusin-2 OS=Homo sapiens OX=9606 GN=MFN2 PE=1 SV=3	PF05049//PF03193//PF01926	Interferon-inducible GTPase (IIGP)//Protein of unknown function, DUF258//50S ribosome-binding GTPase	--	--	GO:0003924//GO:0005525
Cluster-65551.133018	33.93	36.51	37.96	53.9	41.89	44.7	348.97	344.55	334.55	242.42	249.46	243.67	152.59	155.66	163.69	588.01	561.25	541.3	758.89	802.44	552.16	399.14	509.66	393.5		1199	480328213	AGJ83762.1	1328	8e-144	triose phosphate isomerase [Fasciola hepatica]	480328212	KC164346.1	726	0	Fasciola hepatica triose phosphate isomerase mRNA, complete cds	K01803	TPI, tpiA	triosephosphate isomerase (TIM)	http://www.genome.jp/dbget-bin/www_bget?ko:K01803	P48501	932	2.8e-99	Triosephosphate isomerase OS=Schistosoma mansoni OX=6183 GN=TPI PE=1 SV=1	PF00121	Triosephosphate isomerase	GO:0008152//GO:0006013//GO:0046486//GO:0015976//GO:0006020//GO:0006094//GO:0006096//GO:0006000	metabolic process//mannose metabolic process//glycerolipid metabolic process//carbon utilization//inositol metabolic process//gluconeogenesis//glycolytic process//fructose metabolic process	GO:0004807
Cluster-65551.125648	132.96	135.85	138.66	338.32	382.13	383.82	308.82	292.37	301.88	105.39	103.85	107.76	152.04	160.34	156.73	97.93	93.47	83.25	107.76	77.07	65.51	67.88	83.02	66.05		1768	360044883	CCD82431.1	2203	4.1e-245	putative chaperonin containing t-complex protein 1, theta subunit, tcpq [Schistosoma mansoni]	--	--	--	--	--	K09500	CCT8	T-complex protein 1 subunit theta	http://www.genome.jp/dbget-bin/www_bget?ko:K09500	Q6EE31	1600	1.4e-176	T-complex protein 1 subunit theta OS=Gallus gallus OX=9031 GN=CCT8 PE=1 SV=3	PF00118//PF07817	TCP-1/cpn60 chaperonin family//GLE1-like protein	GO:0016973	poly(A)+ mRNA export from nucleus	GO:0005524
Cluster-65551.130496	34.31	35.79	32.35	178.34	297.25	254.64	96.07	88.39	87.63	74.84	76.18	73.85	151.74	164.01	170.26	69.42	61.56	57.37	78.49	39.07	28.64	61.17	67.08	57.86		2607	684372861	XP_009164238.1	1691	1.4e-185	hypothetical protein T265_12872, partial [Opisthorchis viverrini]>gi|663056107|gb|KER32015.1| hypothetical protein T265_12872, partial [Opisthorchis viverrini]	688576315	LL247148.1	154	5.13e-72	Echinostoma caproni genome assembly E_caproni_Egypt, scaffold ECPE_scaffold0013973	K13210	FUBP	far upstream element-binding protein	http://www.genome.jp/dbget-bin/www_bget?ko:K13210	Q91WJ8	478	2.7e-46	Far upstream element-binding protein 1 OS=Mus musculus OX=10090 GN=Fubp1 PE=1 SV=1	PF00013//PF13014//PF08057//PF07650	KH domain//KH domain//Erythromycin resistance leader peptide//KH domain	GO:0046677	response to antibiotic	GO:0003723
Cluster-65551.125226	637.07	647	633.47	738.62	543.61	550.34	1676.25	1727.63	1722.27	317.06	341.6	313.31	151.68	153.17	148.81	880.41	772.33	832.38	949.11	1204.14	715.81	441.52	557.52	333.44		536	684387398	XP_009168759.1	260	2.5e-20	hypothetical protein T265_05484 [Opisthorchis viverrini]>gi|663051538|gb|KER27529.1| hypothetical protein T265_05484 [Opisthorchis viverrini]	--	--	--	--	--	--	--	--	--	--	--	--	--	--	--	--	--	--
Cluster-65551.125192	348.01	347.96	338.38	411.08	339.16	341.36	392.53	402.39	400.21	126.59	130.67	131.29	150.54	140.43	154.11	253.56	241.42	200.03	269.92	284.34	216.73	135.47	183.43	126.81		1287	684386945	XP_009168622.1	1267	1e-136	hypothetical protein T265_05367 [Opisthorchis viverrini]>gi|663051661|gb|KER27649.1| hypothetical protein T265_05367 [Opisthorchis viverrini]	318037610	NM_001201219.1	68	1.6e-24	Ictalurus punctatus activator of HSP90 ATPase activity 1 (ahsa1), mRNA >gi|308323362|gb|GU588864.1| Ictalurus punctatus clone CBCZ9533 activator of 90 kda heat shock protein ATPase-like protein 1 (AHSA1) mRNA, complete cds	--	--	--	--	Q8BK64	805	1.6e-84	Activator of 90 kDa heat shock protein ATPase homolog 1 OS=Mus musculus OX=10090 GN=Ahsa1 PE=1 SV=2	PF09229//PF08327	Activator of Hsp90 ATPase, N-terminal//Activator of Hsp90 ATPase homolog 1-like protein	GO:0006950	response to stress	GO:0001671//GO:0051087
Cluster-65551.121965	113.79	108.2	105.93	283.33	216.55	213.34	315.02	319.67	323.45	118.03	115.16	117.45	149.18	155.85	160.27	215.3	197.13	201.64	215.18	248.96	175.59	102.24	131.42	97.34		1016	325459322	ADZ13678.1	1019	4.6e-108	subunit delta of eukaryotic translation initiation factor 3 [Clonorchis sinensis]	688554419	LL242715.1	70	9.71e-26	Echinostoma caproni genome assembly E_caproni_Egypt, scaffold ECPE_scaffold0009607	K03248	EIF3G	translation initiation factor 3 subunit G	http://www.genome.jp/dbget-bin/www_bget?ko:K03248	Q6DRC4	480	6.1e-47	Eukaryotic translation initiation factor 3 subunit G OS=Danio rerio OX=7955 GN=eif3g PE=1 SV=1	PF16367//PF00458//PF08727//PF00076	RNA recognition motif//WHEP-TRS domain//Poliovirus 3A protein like//RNA recognition motif. (a.k.a. RRM, RBD, or RNP domain)	GO:0006144//GO:0006418//GO:0006508	purine nucleobase metabolic process//tRNA aminoacylation for protein translation//proteolysis	GO:0017111//GO:0003676//GO:0004197//GO:0005524//GO:0004812//GO:0003968
Cluster-65551.126701	288.46	295.73	291.14	93.78	83.88	82.7	89.04	84.49	87.69	180.91	189.98	189.3	149	148.91	157.98	74.29	76.26	73.08	75.29	91.68	59.92	63	61.1	45.01		1986	684377109	XP_009165611.1	540	3.1e-52	hypothetical protein T265_02968 [Opisthorchis viverrini]>gi|663054685|gb|KER30613.1| hypothetical protein T265_02968 [Opisthorchis viverrini]	--	--	--	--	--	--	--	--	--	A7MC64	239	1e-18	Reticulon-1 OS=Xenopus tropicalis OX=8364 GN=rtn1 PE=2 SV=2	PF06783	Uncharacterised protein family (UPF0239)	--	--	--
Cluster-65551.128194	151.11	147.55	154.22	32.1	23.44	25.73	109.41	119.7	117.51	212.3	214.97	224.84	148.87	127.43	125.43	299.01	302.76	346.18	322.03	453.3	276.68	172.39	190.92	132.19		1338	684409951	XP_009175915.1	461	3e-43	hypothetical protein T265_11088 [Opisthorchis viverrini]>gi|663044002|gb|KER20338.1| hypothetical protein T265_11088 [Opisthorchis viverrini]	--	--	--	--	--	K05765	CFL	cofilin	http://www.genome.jp/dbget-bin/www_bget?ko:K05765	Q4I963	246	1.1e-19	Cofilin OS=Gibberella zeae (strain PH-1 / ATCC MYA-4620 / FGSC 9075 / NRRL 31084) OX=229533 GN=COF1 PE=3 SV=2	PF00241	Cofilin/tropomyosin-type actin-binding protein	--	--	GO:0003779
Cluster-65551.125961	289.77	283.61	285.27	236.8	216.19	218.3	27.24	24.87	27.03	114.19	110.69	113.54	148.48	148.8	143.15	33.97	36.5	39.98	39.04	32.87	28.14	67.15	62.12	64.23		1907	844845792	XP_012794383.1	335	1.8e-28	AN1-type zinc finger protein 6 [Schistosoma haematobium]>gi|685958704|gb|KGB34616.1| AN1-type zinc finger protein 6 [Schistosoma haematobium]	688599738	LL252300.1	196	1.68e-95	Echinostoma caproni genome assembly E_caproni_Egypt, scaffold ECPE_scaffold0018965	--	--	--	--	Q7Y1W9	264	1.3e-21	Zinc finger A20 and AN1 domain-containing stress-associated protein 9 OS=Oryza sativa subsp. japonica OX=39947 GN=SAP9 PE=2 SV=1	PF01428//PF01754	AN1-like Zinc finger//A20-like zinc finger	--	--	GO:0008270//GO:0003677
Cluster-65551.123283	18.88	20.63	23.98	85.03	127.44	116.99	50.05	49.88	44.63	114.54	120.74	115.81	147.99	167.16	160.2	27.19	24.44	22.98	39.09	33.26	24.44	59.22	58.29	53.15		845	358337475	GAA55831.1	1114	3.7e-119	importin subunit alpha-3 [Clonorchis sinensis]	--	--	--	--	--	--	--	--	--	O00505	800	4e-84	Importin subunit alpha-4 OS=Homo sapiens OX=9606 GN=KPNA3 PE=1 SV=2	PF02985//PF01749//PF00514//PF11538	HEAT repeat//Importin beta binding domain//Armadillo/beta-catenin-like repeat//Snurportin1	GO:0006606//GO:0015031	protein import into nucleus//protein transport	GO:0005515//GO:0008565
Cluster-65551.119602	14.43	14.76	19.32	46.31	76.71	70.63	2.68	2.21	3.39	42.23	43.61	44.76	147.79	158.93	154.89	23.39	21.25	24.97	47.89	23.4	18.7	42.72	45.68	55.43		530	--	--	--	--	--	--	--	--	--	--	--	--	--	--	--	--	--	--	PF02205	WH2 motif	--	--	GO:0003779
Cluster-65551.120423	71.06	72.38	67.49	211.18	243.12	249.37	187.91	175.27	172.6	91.33	93.36	91.66	147.46	155.99	163.34	85.17	73.37	59.61	77.49	57.53	44.2	44.43	57.25	53.3		2171	358332052	GAA50776.1	1171	2.3e-125	RNA-binding protein FUS [Clonorchis sinensis]	688652488	LL277811.1	196	1.91e-95	Echinostoma caproni genome assembly E_caproni_Egypt, scaffold ECPE_contig0005211	K13098	TLS, FUS	RNA-binding protein FUS	http://www.genome.jp/dbget-bin/www_bget?ko:K13098	P35637	192	3.2e-13	RNA-binding protein FUS OS=Homo sapiens OX=9606 GN=FUS PE=1 SV=1	PF00076//PF00641//PF16367	RNA recognition motif. (a.k.a. RRM, RBD, or RNP domain)//Zn-finger in Ran binding protein and others//RNA recognition motif	--	--	GO:0008270//GO:0003676
Cluster-65551.126559	62.91	66.88	63.8	275.42	230.06	246.9	294.98	300.18	297.61	211.56	214.51	212.33	147.17	152.47	159.46	207.96	199.99	200.24	208.38	237.86	160.11	100.43	152.49	104.76		1165	358337370	GAA55737.1	541	1.4e-52	myosin-2 essential light chain, partial [Clonorchis sinensis]	688656976	LL280962.1	138	1.77e-63	Echinostoma caproni genome assembly E_caproni_Egypt, scaffold ECPE_contig0007240	K12751	MYL6	myosin light chain 6	http://www.genome.jp/dbget-bin/www_bget?ko:K12751	P54357	395	5e-37	Myosin-2 essential light chain OS=Drosophila melanogaster OX=7227 GN=Mlc-c PE=1 SV=1	PF13499//PF00036//PF13833//PF13405//PF13202	EF-hand domain pair//EF hand//EF-hand domain pair//EF-hand domain//EF hand	--	--	GO:0005509
Cluster-65551.126447	494.54	496.77	495.02	109.37	92.06	84.82	790.41	794.23	789.16	261.7	259.32	263.23	146.62	152.13	153.32	958.32	935.06	814.58	1043.73	1162.31	727.97	361.66	442.6	362.31		1313	48686715	AAT46071.1	1249	1.3e-134	cytosolic malate dehydrogenase [Clonorchis sinensis]	--	--	--	--	--	K00025	MDH1	malate dehydrogenase	http://www.genome.jp/dbget-bin/www_bget?ko:K00025	Q5ZME2	1061	3.3e-114	Malate dehydrogenase, cytoplasmic OS=Gallus gallus OX=9031 GN=MDH1 PE=2 SV=1	PF01915//PF02866//PF00056	Glycosyl hydrolase family 3 C-terminal domain//lactate/malate dehydrogenase, alpha/beta C-terminal domain//lactate/malate dehydrogenase, NAD binding domain	GO:0055114//GO:0005975	oxidation-reduction process//carbohydrate metabolic process	GO:0004553//GO:0016491//GO:0016616
Cluster-65551.124729	223.6	239.31	232.18	433.41	354.47	353.06	745.39	699.12	706.29	137.69	148.27	134.97	145.55	139.35	140.16	155.3	158.89	121.57	155.78	168.16	114.65	106.35	134.56	98.76		722	358334054	GAA52490.1	610	8.6e-61	dUTP pyrophosphatase [Clonorchis sinensis]	--	--	--	--	--	K01520	dut, DUT	dUTP pyrophosphatase	http://www.genome.jp/dbget-bin/www_bget?ko:K01520	P33316	508	2.4e-50	Deoxyuridine 5'-triphosphate nucleotidohydrolase, mitochondrial OS=Homo sapiens OX=9606 GN=DUT PE=1 SV=4	PF03146//PF00692	Agrin NtA domain//dUTPase	GO:0007213//GO:0046080//GO:0043113	G-protein coupled acetylcholine receptor signaling pathway//dUTP metabolic process//receptor clustering	GO:0016787//GO:0043236
Cluster-65551.124311	232.22	229.61	235.75	309.2	247.43	251.08	415.78	420.7	423.05	162.62	163.26	155.7	144.67	149.62	148.36	213.86	216.76	207.88	233.87	266.52	177.61	159.69	184.71	145.78		1011	353230567	CCD76984.1	835	9.8e-87	putative adp-ribosylation factor, arf [Schistosoma mansoni]	1035401333	XM_008446101.2	132	3.31e-60	PREDICTED: Cucumis melo ADP-ribosylation factor 2-like (LOC103487690), transcript variant X2, mRNA	K07939	ARF4	ADP-ribosylation factor 4	http://www.genome.jp/dbget-bin/www_bget?ko:K07939	P51644	788	1.2e-82	ADP-ribosylation factor 4 OS=Xenopus laevis OX=8355 GN=arf4 PE=1 SV=2	PF00025//PF00503//PF07645//PF01926//PF04670//PF00071//PF08477//PF01591	ADP-ribosylation factor family//G-protein alpha subunit//Calcium-binding EGF domain//50S ribosome-binding GTPase//Gtr1/RagA G protein conserved region//Ras family//Ras of Complex, Roc, domain of DAPkinase//6-phosphofructo-2-kinase	GO:0006013//GO:0007264//GO:0007186//GO:0007165//GO:0006000	mannose metabolic process//small GTPase mediated signal transduction//G-protein coupled receptor signaling pathway//signal transduction//fructose metabolic process	GO:0005524//GO:0004871//GO:0005525//GO:0005509//GO:0031683//GO:0019001//GO:0003924//GO:0003873
Cluster-65551.128997	246.94	252.22	248.98	4.33	3.36	4.22	5.18	5.73	7.17	89.07	90.76	99.03	143.94	138.64	144.54	19.28	15.72	18.41	17.55	21.4	9.92	9.8	11.21	7.32		1235	844838635	XP_012792708.1	457	8.2e-43	Glycolipid transfer protein [Schistosoma haematobium]>gi|685956769|gb|KGB32936.1| Glycolipid transfer protein [Schistosoma haematobium]	--	--	--	--	--	--	--	--	--	Q9LU33	160	9.4e-10	Glycolipid transfer protein 3 OS=Arabidopsis thaliana OX=3702 GN=GLTP3 PE=2 SV=1	PF08718	Glycolipid transfer protein (GLTP)	GO:0046836	glycolipid transport	GO:0017089//GO:0051861
Cluster-65551.125818	3266.23	3115.44	3170.29	628.81	489.77	503.56	844.2	906.79	886.81	511.37	533.54	521.56	143.4	151.08	149.9	601.3	528.99	647.03	712.58	921.95	631.1	300.77	257.95	208.29		421	358332003	GAA50736.1	254	9.6e-20	hypothetical protein CLF_104970 [Clonorchis sinensis]	--	--	--	--	--	--	--	--	--	--	--	--	--	--	--	--	--	--
Cluster-65551.127110	114.63	113.28	108.09	511.35	377.42	346.29	1195.75	1122.07	1074.64	167.93	172.76	158.85	143.39	138.93	152.24	109.34	110.85	80.8	79.29	92.08	75.16	26.82	39.92	25.05		925	226476570	CAX72177.1	470	1.9e-44	FUS-interacting serine-arginine-rich protein 1 [Schistosoma japonicum]>gi|226481290|emb|CAX79110.1| FUS-interacting serine-arginine-rich protein 1 [Schistosoma japonicum]>gi|226481296|emb|CAX79113.1| FUS-interacting serine-arginine-rich protein 1 [Schistosoma japonicum]	--	--	--	--	--	K12900	FUSIP1	FUS-interacting serine-arginine-rich protein 1	http://www.genome.jp/dbget-bin/www_bget?ko:K12900	Q8WXF0	295	1.6e-25	Serine/arginine-rich splicing factor 12 OS=Homo sapiens OX=9606 GN=SRSF12 PE=2 SV=1	PF00076	RNA recognition motif. (a.k.a. RRM, RBD, or RNP domain)	--	--	GO:0003676
Cluster-65551.111258	23.49	23.04	17.58	53	63.06	37.42	23.6	21.48	15.16	117.07	89.89	108.07	142.09	184.69	177.4	11.02	12.16	17.62	13.45	8.97	8.18	27.4	31.68	16.07		323	--	--	--	--	--	--	--	--	--	--	--	--	--	--	--	--	--	--	--	--	--	--	--
Cluster-65551.122286	40.64	41.83	40.8	231.01	251.89	256.71	62.84	57.19	60.78	93.89	92.4	90.37	141.69	153.16	145.97	85.16	85.59	91.14	131.6	117.33	76.57	95.38	108.72	117.83		748	358340941	GAA48734.1	499	6.7e-48	marvel-containing potential lipid raft-associated protein [Clonorchis sinensis]	--	--	--	--	--	--	--	--	--	--	--	--	--	PF01981//PF01284	Peptidyl-tRNA hydrolase PTH2//Membrane-associating domain	--	--	GO:0004045
Cluster-65551.123550	182.8	180.36	184.13	47.99	71.27	77.36	44.72	43.96	42.86	113.16	113.27	108.45	141.6	152.34	149.2	62.27	56.92	50.24	138.04	54.65	35.75	180.62	240.25	190.04		1221	353232697	CCD80052.1	874	3.6e-91	putative protein-l-isoaspartate o-methyltransferase [Schistosoma mansoni]	--	--	--	--	--	K00573	E2.1.1.77, pcm	protein-L-isoaspartate(D-aspartate) O-methyltransferase	http://www.genome.jp/dbget-bin/www_bget?ko:K00573	P15246	653	6.4e-67	Protein-L-isoaspartate(D-aspartate) O-methyltransferase OS=Bos taurus OX=9913 GN=PCMT1 PE=1 SV=2	PF08241//PF01596//PF05175//PF01209//PF01135//PF08123//PF01728	Methyltransferase domain//O-methyltransferase//Methyltransferase small domain//ubiE/COQ5 methyltransferase family//Protein-L-isoaspartate(D-aspartate) O-methyltransferase (PCMT)//Histone methylation protein DOT1//FtsJ-like methyltransferase	GO:0006554//GO:0006479//GO:0008152//GO:0046500//GO:0032259//GO:0006464	lysine catabolic process//protein methylation//metabolic process//S-adenosylmethionine metabolic process//methylation//cellular protein modification process	GO:0008168//GO:0008171//GO:0018024//GO:0004719
Cluster-65551.126296	530.84	519.69	522.33	307.72	259.71	285.12	702.65	695.67	691.23	382.94	394.44	374.91	139.97	148.62	147.7	5.33	2.67	3.57	2.13	1.67	2.57	21.13	23.19	16.52		2191	684386725	XP_009168556.1	2536	1.2e-283	hypothetical protein T265_05309 [Opisthorchis viverrini]>gi|663051689|gb|KER27676.1| hypothetical protein T265_05309 [Opisthorchis viverrini]	1333881693	LN483517.1	41	2.82e-09	Culicoides sonorensis genome assembly, scaffold: scaffold167	K01596	E4.1.1.32, pckA, PEPCK	phosphoenolpyruvate carboxykinase (GTP)	http://www.genome.jp/dbget-bin/www_bget?ko:K01596	Q05893	2006	1.5e-223	Phosphoenolpyruvate carboxykinase [GTP] OS=Ascaris suum OX=6253 GN=PEPCK PE=2 SV=1	PF00821	Phosphoenolpyruvate carboxykinase	GO:0006094	gluconeogenesis	GO:0004611//GO:0005525
Cluster-65551.126246	666.65	668.59	666.74	64.6	60.17	60.63	87.46	85.02	82.42	129.87	134.82	128.79	139.82	143.38	145.16	134.83	139.04	107.29	196.45	184.15	109.03	167.89	182.24	158.41		1819	358254559	GAA55807.1	325	2.4e-27	lysosome-associated membrane glycoprotein [Clonorchis sinensis]	688567941	LL245259.1	78	6.3e-30	Echinostoma caproni genome assembly E_caproni_Egypt, scaffold ECPE_scaffold0012118	--	--	--	--	--	--	--	--	PF01299	Lysosome-associated membrane glycoprotein (Lamp)	--	--	--
Cluster-65551.127350	159.33	159.36	154.92	347.12	436.34	433.67	265.57	258.59	256.47	90.95	92.99	90.86	139.03	139.89	138.31	103.37	94.96	84.49	132.21	75.84	57.59	76.29	104.75	85.33		2279	684408028	XP_009175290.1	2338	1.2e-260	hypothetical protein T265_10604 [Opisthorchis viverrini]>gi|663044698|gb|KER20974.1| hypothetical protein T265_10604 [Opisthorchis viverrini]	226483287	FN318217.1	417	0	Schistosoma japonicum isolate Anhui full length mRNA clone SJFCE2366.001|FSE001-P00027-L16, complete sequence	K09494	CCT2	T-complex protein 1 subunit beta	http://www.genome.jp/dbget-bin/www_bget?ko:K09494	Q5XIM9	1904	1e-211	T-complex protein 1 subunit beta OS=Rattus norvegicus OX=10116 GN=Cct2 PE=1 SV=3	PF00118	TCP-1/cpn60 chaperonin family	--	--	GO:0005524
Cluster-65551.117147	9.72	7.74	9.48	107.18	75.61	72.12	403.34	373.96	389.04	163.49	173.33	171.76	138.89	155.69	155.9	178.24	164.93	190.32	176.96	268.55	162.98	121.75	133.87	107.93		846	684407449	XP_009175102.1	278	3.2e-22	hypothetical protein T265_15157, partial [Opisthorchis viverrini]>gi|663044891|gb|KER21151.1| hypothetical protein T265_15157, partial [Opisthorchis viverrini]	--	--	--	--	--	--	--	--	--	--	--	--	--	PF12513	Mitochondrial degradasome RNA helicase subunit C terminal	--	--	GO:0016817
Cluster-65551.126451	86.72	80.82	86.99	191.03	173.04	183.13	293.46	276.51	289.44	320.53	343.64	317.35	138.65	140.08	134.2	137.01	135.05	123.68	143.21	134.05	94.1	63.97	93.28	72.01		1107	684372316	XP_009164065.1	1027	5.9e-109	hypothetical protein T265_12840, partial [Opisthorchis viverrini]>gi|663056383|gb|KER32289.1| hypothetical protein T265_12840, partial [Opisthorchis viverrini]	--	--	--	--	--	K02127	ATPeF0B, ATP5F1, ATP4	F-type H+-transporting ATPase subunit b	http://www.genome.jp/dbget-bin/www_bget?ko:K02127	Q94516	431	3.2e-41	ATP synthase subunit b, mitochondrial OS=Drosophila melanogaster OX=7227 GN=ATPsynB PE=2 SV=2	PF04136//PF05405	Sec34-like family//Mitochondrial ATP synthase B chain precursor (ATP-synt_B)	GO:0006886//GO:0015986//GO:0015992	intracellular protein transport//ATP synthesis coupled proton transport//proton transport	GO:0015078
Cluster-65551.128957	14.9	13.13	14.14	48.6	94.94	99.49	19.64	18.41	18.51	68.78	65.1	68.54	138.36	145.59	146.21	16.02	14.03	12.94	9.82	9.68	14.62	2.35	2.24	1.34		2509	67625699	CAJ00235.1	468	8.8e-44	TPA: endonuclease-reverse transcriptase [Schistosoma mansoni]	--	--	--	--	--	--	--	--	--	--	--	--	--	PF00628	PHD-finger	--	--	GO:0005515
Cluster-65551.132984	145.49	149.7	139.03	293.28	236.58	246.96	559.72	576.11	594.7	467.1	471.62	456.56	138.32	165.99	183.9	411.14	417.99	371.38	480.2	595.06	371.22	198.9	217.07	166.73		564	358333303	GAA51839.1	272	1.1e-21	hypothetical protein CLF_106875 [Clonorchis sinensis]	--	--	--	--	--	--	--	--	--	--	--	--	--	--	--	--	--	--
Cluster-65551.131549	21.94	23.32	23.17	108.52	104.74	93.17	237.81	216.4	222.84	122.29	123.4	128.66	137.8	148.04	150.17	478.15	459.45	463.6	568.36	628.39	520.18	251.78	285.82	249.85		2720	358336101	GAA54660.1	1726	1.3e-189	innexin unc-9 [Clonorchis sinensis]	684378263	XM_009167702.1	132	9.09e-60	Opisthorchis viverrini hypothetical protein partial mRNA	--	--	--	--	O01393	379	8.4e-35	Innexin unc-9 OS=Caenorhabditis elegans OX=6239 GN=unc-9 PE=2 SV=1	PF00876	Innexin	--	--	--
Cluster-65551.132259	359.27	346.14	358.13	1012.18	779.61	785.59	2034.7	2140.27	2138.46	443	454.58	445.45	137.34	117.9	122.63	655.04	606.01	669.04	812.5	967	579.92	321.53	365.64	219.32		406	358334209	GAA52643.1	134	7.6e-06	hypothetical protein CLF_108505 [Clonorchis sinensis]	--	--	--	--	--	--	--	--	--	--	--	--	--	--	--	--	--	--
Cluster-65551.124158	18.85	17.71	17.7	54.65	55.7	55.48	57.76	57.91	58.32	128.14	130.88	126.18	137.13	141.82	141.26	66.25	58.21	60.48	38.64	35.84	36.5	72.25	94.32	91.48		1211	358332762	GAA51373.1	391	3.6e-35	hypothetical protein CLF_106004 [Clonorchis sinensis]	--	--	--	--	--	--	--	--	--	--	--	--	--	--	--	--	--	--
Cluster-65551.127017	62.75	62.97	67.28	14.7	11.77	11.84	49.46	52.15	50.17	87.13	92.84	86.73	136.14	143.04	141.33	108.06	100.68	74.56	69.54	81.65	76.53	40.69	40.29	31.66		2585	350646635	CCD58662.1	1116	6.6e-119	calponin homolog, putative [Schistosoma mansoni]	--	--	--	--	--	--	--	--	--	Q24799	373	3.9e-34	Myophilin OS=Echinococcus granulosus OX=6210 PE=2 SV=1	PF00201//PF00307	UDP-glucoronosyl and UDP-glucosyl transferase//Calponin homology (CH) domain	GO:0008152	metabolic process	GO:0016758//GO:0005515
Cluster-65551.117721	76.81	78.5	69.84	178.76	166.95	152.53	260.8	260.91	261.73	272.1	274.61	281.05	135.91	144.76	149.18	264.76	243.49	236.99	232.62	286.91	206.48	83.91	117.05	99.47		598	684369493	XP_009163143.1	632	2e-63	hypothetical protein T265_00964 [Opisthorchis viverrini]>gi|663057164|gb|KER33062.1| hypothetical protein T265_00964 [Opisthorchis viverrini]	--	--	--	--	--	K03965	NDUFB9	NADH dehydrogenase (ubiquinone) 1 beta subcomplex subunit 9	http://www.genome.jp/dbget-bin/www_bget?ko:K03965	Q9CQJ8	261	8.9e-22	NADH dehydrogenase [ubiquinone] 1 beta subcomplex subunit 9 OS=Mus musculus OX=10090 GN=Ndufb9 PE=1 SV=3	--	--	--	--	--
Cluster-65551.125906	237.62	244.3	235.85	316.88	241.66	248.46	529.85	536.79	547.27	139.73	141.56	134.7	135.5	133.46	136.05	305.08	293.26	277.32	287.12	339.93	207.66	104.06	124.12	85.77		2721	108861839	ABG21822.1	535	1.6e-51	60S ribosomal protein L34-like protein [Schistosoma mansoni]	--	--	--	--	--	K02915	RP-L34e, RPL34	large subunit ribosomal protein L34e	http://www.genome.jp/dbget-bin/www_bget?ko:K02915	Q9NB34	389	5.8e-36	60S ribosomal protein L34 OS=Ochlerotatus triseriatus OX=7162 GN=RpL34 PE=2 SV=3	PF01199	Ribosomal protein L34e	GO:0042254//GO:0006412	ribosome biogenesis//translation	GO:0003735
Cluster-65551.130536	37.49	42.28	41.95	106	130.44	131.07	67.36	71.02	66.47	64.58	64.42	68.99	135.1	127.08	125.51	161.98	173.93	98.96	102.52	134.82	115.32	18.69	21.59	12.31		1031	--	--	--	--	--	--	--	--	--	--	--	--	--	--	--	--	--	--	--	--	--	--	--
Cluster-65551.122688	510.06	516.95	512.99	113.47	102.76	94.94	386.65	363.52	394.63	354.89	380.27	354.36	134.91	126.41	132.82	358.33	351.26	337.82	386.12	374.6	309.29	257.08	288.3	234.88		687	226488883	CAX74791.1	187	9.2e-12	hypothetical protein [Schistosoma japonicum]>gi|226488885|emb|CAX74792.1| hypothetical protein [Schistosoma japonicum]>gi|226488887|emb|CAX74793.1| hypothetical protein [Schistosoma japonicum]	--	--	--	--	--	--	--	--	--	--	--	--	--	PF01529	DHHC palmitoyltransferase	--	--	GO:0008270
Cluster-65551.126307	492.55	500.9	490.75	258.92	201.49	200.62	382.24	379.15	372.98	155.75	164.35	154.23	134.68	134.12	137.25	388.04	350.72	403.42	398.07	497.14	369.94	319.12	368.51	299.75		1458	156379567	XP_001631528.1	875	3.3e-91	predicted protein [Nematostella vectensis]>gi|156218570|gb|EDO39465.1| predicted protein [Nematostella vectensis]	688626823	LL261004.1	192	2.13e-93	Echinostoma caproni genome assembly E_caproni_Egypt, scaffold ECPE_scaffold0026951	K04513	RHOA	Ras homolog gene family, member A	http://www.genome.jp/dbget-bin/www_bget?ko:K04513	P01122	857	1.7e-90	Ras-like GTP-binding protein RHO OS=Aplysia californica OX=6500 GN=RHO PE=2 SV=1	PF10662//PF04670//PF08477//PF03193//PF00071//PF00025	Ethanolamine utilisation - propanediol utilisation//Gtr1/RagA G protein conserved region//Ras of Complex, Roc, domain of DAPkinase//Protein of unknown function, DUF258//Ras family//ADP-ribosylation factor family	GO:0007264//GO:0006576	small GTPase mediated signal transduction//cellular biogenic amine metabolic process	GO:0003924//GO:0005524//GO:0005525
Cluster-65551.123642	212.63	218.09	206.18	806.74	636.24	665.5	2262.43	2214.46	2240.98	244.69	251.44	237.89	134.51	147.19	145.31	1049.1	1031.2	1066.59	1227.47	1546.78	983.86	314.57	470.52	362.11		622	576694198	EUB57791.1	437	8.6e-41	Dynein light chain, flagellar outer arm [Echinococcus granulosus]>gi|674262551|emb|CDJ01198.1| dynein light chain [Echinococcus multilocularis]>gi|674566804|emb|CDS18150.1| dynein light chain [Echinococcus granulosus]>gi|674575196|emb|CDS38480.1| dynein light chain [Echinococcus multilocularis]	1212198557	XM_021694218.1	83	3.45e-33	PREDICTED: Neomonachus schauinslandi dynein light chain 1, cytoplasmic-like (LOC110584186), mRNA	K10418	DYNLL	dynein light chain LC8-type	http://www.genome.jp/dbget-bin/www_bget?ko:K10418	Q39580	408	8.3e-39	Dynein 8 kDa light chain, flagellar outer arm OS=Chlamydomonas reinhardtii OX=3055 PE=1 SV=1	PF01221//PF06457	Dynein light chain type 1//Ectatomin	GO:0006811//GO:0007017//GO:0009405	ion transport//microtubule-based process//pathogenesis	GO:0005216
Cluster-65551.129154	78.61	77.41	76.83	81.81	102.36	96.69	43.83	43.66	40.48	77.61	79.72	78.37	134.21	137.03	137.37	47.27	46.09	42.04	69.15	42.04	31.57	63.58	74.85	69.65		1890	358336190	GAA37982.2	879	1.5e-91	vesicle-associated membrane protein-associated protein A, partial [Clonorchis sinensis]	--	--	--	--	--	K10707	VAPB, ALS8	vesicle-associated membrane protein-associated protein B	http://www.genome.jp/dbget-bin/www_bget?ko:K10707	Q9QY76	400	2.1e-37	Vesicle-associated membrane protein-associated protein B OS=Mus musculus OX=10090 GN=Vapb PE=1 SV=3	PF06783	Uncharacterised protein family (UPF0239)	--	--	--
Cluster-65551.124141	142.43	138.39	137.4	245.41	197.32	192.89	360.27	354.65	374	209.07	214.41	206.04	134.2	155.13	153.81	320.26	294.93	317.22	333.57	433.76	285.74	149.62	182.98	130.73		463	684394384	XP_009170884.1	499	4.1e-48	hypothetical protein T265_07169 [Opisthorchis viverrini]>gi|663049320|gb|KER25369.1| hypothetical protein T265_07169 [Opisthorchis viverrini]	--	--	--	--	--	--	--	--	--	O70333	404	1.8e-38	Cysteine-rich PDZ-binding protein OS=Mus musculus OX=10090 GN=Cript PE=1 SV=1	PF01907	Ribosomal protein L37e	GO:0006412//GO:0042254	translation//ribosome biogenesis	GO:0003735
Cluster-65551.128067	65.96	77.15	75.69	116.19	128.57	128.6	25.27	28.12	25.4	76.79	78.55	75.3	134.15	139.01	149.96	65.44	64.55	54.07	29.6	23.57	34.02	36.02	43.01	41.95		716	340386920	XP_003391956.1	236	2e-17	PREDICTED: 26S proteasome non-ATPase regulatory subunit 10-like [Amphimedon queenslandica]	--	--	--	--	--	K12460	KIDINS220, ARMS	ankyrin repeat-rich membrane spanning protein	http://www.genome.jp/dbget-bin/www_bget?ko:K12460	Q9EQG6	207	1.9e-15	Kinase D-interacting substrate of 220 kDa OS=Rattus norvegicus OX=10116 GN=Kidins220 PE=1 SV=2	PF00023//PF13606	Ankyrin repeat//Ankyrin repeat	--	--	GO:0005515
Cluster-65551.125879	112.97	115.61	102.44	343.96	250.5	259.63	442.62	440.66	451.33	183.06	176.04	191.4	133.58	121.11	121.09	262.51	225.83	249.71	255.21	274.89	197.38	120.78	169.09	126.77		614	684382888	XP_009167374.1	361	5.5e-32	hypothetical protein T265_13495, partial [Opisthorchis viverrini]>gi|663052945|gb|KER28904.1| hypothetical protein T265_13495, partial [Opisthorchis viverrini]	--	--	--	--	--	--	--	--	--	--	--	--	--	--	--	--	--	--
Cluster-65551.128213	97.05	98.88	95.39	148.52	152.27	138.29	47.8	46.76	44	94.44	96.79	91.28	133.51	142.44	136.65	89.32	85.84	70.66	116.11	98.66	64.26	94.35	96.54	88.82		1717	29840920	AAP05921.1	723	1.6e-73	similar to NM_024231 zinc finger like protein 1 [Schistosoma japonicum]	--	--	--	--	--	--	--	--	--	A1L2S8	448	5.3e-43	Zinc finger protein-like 1 OS=Xenopus laevis OX=8355 GN=zfpl1 PE=2 SV=1	PF00643//PF17123//PF13639//PF12678//PF00628	B-box zinc finger//RING-like zinc finger//Ring finger domain//RING-H2 zinc finger//PHD-finger	--	--	GO:0005515//GO:0008270
Cluster-65551.127364	12.89	12.13	12.8	3.16	2.95	3	6.55	6.06	8.52	72.5	72.5	68.18	133.44	132.68	134.01	816.8	891.98	582.05	1400	738.25	602.13	1297.43	1422.49	1331.31		1494	684389833	XP_009169495.1	2144	2.4e-238	hypothetical protein T265_06061 [Opisthorchis viverrini]>gi|663050773|gb|KER26782.1| hypothetical protein T265_06061 [Opisthorchis viverrini]	153861696	EF506931.1	1468	0	Fasciola gigantica heat shock protein 70 (HSP70) mRNA, complete cds	K03283	HSPA1_8	heat shock 70kDa protein 1/8	http://www.genome.jp/dbget-bin/www_bget?ko:K03283	P63018	2054	2.7e-229	Heat shock cognate 71 kDa protein OS=Rattus norvegicus OX=10116 GN=Hspa8 PE=1 SV=1	PF02782//PF00102//PF06723//PF01968	FGGY family of carbohydrate kinases, C-terminal domain//Protein-tyrosine phosphatase//MreB/Mbl protein//Hydantoinase/oxoprolinase	GO:0006470//GO:0006570//GO:0005975//GO:0000902	protein dephosphorylation//tyrosine metabolic process//carbohydrate metabolic process//cell morphogenesis	GO:0016787//GO:0016773//GO:0004725
Cluster-65551.135098	110.92	111.86	113.19	175.79	255.27	230.05	228.27	206.22	190.12	133.41	139.86	144.73	133.21	137.02	134.66	248.94	246.33	224.41	267.13	181.32	137	153.06	187.18	180.98		529	684403497	XP_009173819.1	557	8.9e-55	hypothetical protein T265_09475 [Opisthorchis viverrini]>gi|663046260|gb|KER22429.1| hypothetical protein T265_09475 [Opisthorchis viverrini]	--	--	--	--	--	K03935	NDUFS2	NADH dehydrogenase (ubiquinone) Fe-S protein 2	http://www.genome.jp/dbget-bin/www_bget?ko:K03935	Q641Y2	465	1.7e-45	NADH dehydrogenase [ubiquinone] iron-sulfur protein 2, mitochondrial OS=Rattus norvegicus OX=10116 GN=Ndufs2 PE=1 SV=1	--	--	--	--	--
Cluster-65551.126323	157.58	154.77	158.42	150.55	119.33	114.23	124.96	129.73	120.49	163.6	165.62	171.76	133.07	130.78	130.16	146.15	152.98	135.27	124.35	141.59	90.32	88.97	107.95	93.82		1474	684403479	XP_009173813.1	732	1.3e-74	hypothetical protein T265_14855 [Opisthorchis viverrini]>gi|663046279|gb|KER22447.1| hypothetical protein T265_14855 [Opisthorchis viverrini]	688547525	LL241178.1	107	3.85e-46	Echinostoma caproni genome assembly E_caproni_Egypt, scaffold ECPE_scaffold0008075	K06689	UBE2D_E, UBC4, UBC5	ubiquitin-conjugating enzyme E2 D/E	http://www.genome.jp/dbget-bin/www_bget?ko:K06689	P25867	662	6.9e-68	Ubiquitin-conjugating enzyme E2-17 kDa OS=Drosophila melanogaster OX=7227 GN=eff PE=2 SV=1	PF05743//PF05773	UEV domain//RWD domain	GO:0015031//GO:0006464	protein transport//cellular protein modification process	GO:0005515
Cluster-65551.106846	1.97	2.45	2.62	96.75	87.91	87.78	52.64	51.82	52.87	102.03	100.9	99.83	133	126.33	130.22	356.11	336.11	364.49	342.28	379.16	370.77	152.03	156.16	136.03		2301	358336032	GAA54603.1	251	1.2e-18	hypothetical protein CLF_104189 [Clonorchis sinensis]	--	--	--	--	--	--	--	--	--	--	--	--	--	--	--	--	--	--
Cluster-65551.127743	129.58	131.53	139.89	252.46	209.41	233.02	373.3	359.53	372.76	148.35	159.89	145.09	132.36	125.33	123.91	149.41	134.37	131.59	151.73	143.95	97.65	99.42	128.25	89.39		596	56758052	AAW27166.1	481	6.5e-46	SJCHGC09481 protein [Schistosoma japonicum]>gi|226488138|emb|CAX75734.1| Calcium-regulated heat stable protein 1 (Calcium-regulated heat-stable protein of 24 kDa) [Schistosoma japonicum]>gi|226489182|emb|CAX75735.1| Calcium-regulated heat stable protein 1 (Calcium-regulated heat-stable protein of 24 kDa) [Schistosoma japonicum]>gi|226489184|emb|CAX75736.1| Calcium-regulated heat stable protein 1 …	--	--	--	--	--	--	--	--	--	Q9VVA0	258	2e-21	Cold shock domain-containing protein CG9705 OS=Drosophila melanogaster OX=7227 GN=CG9705 PE=1 SV=1	PF00313	'Cold-shock' DNA-binding domain	GO:0006355	regulation of transcription, DNA-templated	GO:0003677
Cluster-65551.124169	36.55	38.12	36.9	48.35	56.78	56.99	44.74	43.2	42.4	93.97	95.92	94.96	131.36	138.56	134.06	38.03	37.42	35.28	30.96	23.01	28.68	15.3	14.86	19.01		2182	684401938	XP_009173311.1	1692	9e-186	hypothetical protein T265_09068 [Opisthorchis viverrini]>gi|663046795|gb|KER22937.1| hypothetical protein T265_09068 [Opisthorchis viverrini]	--	--	--	--	--	--	--	--	--	Q8K385	378	8.8e-35	Ferric-chelate reductase 1 OS=Mus musculus OX=10090 GN=FRRS1 PE=1 SV=1	PF03188//PF01292//PF11380	Eukaryotic cytochrome b561//Prokaryotic cytochrome b561//Stealth protein CR2, conserved region 2	GO:0006118	obsolete electron transport	GO:0016772//GO:0009055
Cluster-65551.123441	131.93	150.38	137.44	278.25	220.04	215.39	340.66	349.26	346.69	181.35	181.14	185.42	130.76	155.87	147.94	286.61	261.92	259.83	265.76	305.01	223.62	151.85	182.72	143.96		656	349931539	GAA40258.1	563	2.2e-55	V-type H+-transporting ATPase subunit F [Clonorchis sinensis]	--	--	--	--	--	K02151	ATPeV1F, ATP6S14	V-type H+-transporting ATPase subunit F	http://www.genome.jp/dbget-bin/www_bget?ko:K02151	Q1HQK8	438	2.9e-42	V-type proton ATPase subunit F OS=Aedes aegypti OX=7159 GN=AAEL002464 PE=2 SV=1	PF01990	ATP synthase (F/14-kDa) subunit	GO:0034220	ion transmembrane transport	--
Cluster-65551.124927	296.29	295.93	298.72	338.85	261.1	262.84	534.92	529.08	528.4	147.42	147.55	147.8	130.65	132.93	120	375.5	355.61	344.04	298.71	365.19	280.07	151.97	188.76	159.62		905	118429519	ABK91807.1	567	1.1e-55	signal peptidase 25 KDa chain [Clonorchis sinensis]	--	--	--	--	--	K12947	SPCS2, SPC2	signal peptidase complex subunit 2	http://www.genome.jp/dbget-bin/www_bget?ko:K12947	Q9CYN2	440	2.3e-42	Signal peptidase complex subunit 2 OS=Mus musculus OX=10090 GN=Spcs2 PE=1 SV=1	PF06703	Microsomal signal peptidase 25 kDa subunit (SPC25)	GO:0006465	signal peptide processing	GO:0008233
Cluster-65551.129560	73.98	73.54	70.15	193.71	157.71	162.88	143.52	144.72	152.08	147.13	143.51	139.43	130.45	120.09	120.86	239.88	230.17	196.31	216.11	192.25	136.79	141.54	189.36	158.43		969	684409442	XP_009175748.1	515	1.2e-49	hypothetical protein T265_10960 [Opisthorchis viverrini]>gi|663044193|gb|KER20512.1| hypothetical protein T265_10960 [Opisthorchis viverrini]	--	--	--	--	--	K09511	DNAJB5	DnaJ homolog subfamily B member 5	http://www.genome.jp/dbget-bin/www_bget?ko:K09511	B1XQF6	174	1.8e-11	Chaperone protein DnaJ OS=Synechococcus sp. (strain ATCC 27264 / PCC 7002 / PR-6) OX=32049 GN=dnaJ PE=3 SV=1	--	--	--	--	--
Cluster-65551.127011	119.46	121.21	122.62	389.12	442.11	428.03	380.37	380.14	366.64	94.26	95.25	93.45	130.33	138.81	135.51	134.92	127.08	117.71	136.06	105.98	93.76	77.82	98.61	80.07		2014	684389301	XP_009169338.1	2396	1.9e-267	hypothetical protein T265_13906, partial [Opisthorchis viverrini]>gi|663050932|gb|KER26937.1| hypothetical protein T265_13906, partial [Opisthorchis viverrini]	--	--	--	--	--	K09495	CCT3, TRIC5	T-complex protein 1 subunit gamma	http://www.genome.jp/dbget-bin/www_bget?ko:K09495	Q3T0K2	1835	9.1e-204	T-complex protein 1 subunit gamma OS=Bos taurus OX=9913 GN=CCT3 PE=1 SV=1	PF00118//PF00832	TCP-1/cpn60 chaperonin family//Ribosomal L39 protein	GO:0006412//GO:0042254	translation//ribosome biogenesis	GO:0005524//GO:0003735
Cluster-65551.130761	182.64	185.88	174.15	210.76	159.51	151.98	268.83	266.6	277.94	145.51	148.99	154.65	130.21	133.32	128.42	339.16	353.9	335.22	317.28	384.02	272.89	136.49	177.21	118.07		640	226478850	CAX72920.1	552	4.1e-54	Dynein light chain Tctex-type 1 (T-complex testis-specific protein 1 homolog) [Schistosoma japonicum]	--	--	--	--	--	K10420	DYNLT	dynein light chain Tctex-type 1	http://www.genome.jp/dbget-bin/www_bget?ko:K10420	Q9Z336	466	1.6e-45	Dynein light chain Tctex-type 1 OS=Rattus norvegicus OX=10116 GN=Dynlt1 PE=1 SV=1	--	--	--	--	--
Cluster-65551.125355	217.98	227.35	216.42	335.95	268.56	260.59	299.32	272.65	271.37	195.28	200.76	190.95	130.04	145	131.58	273.16	271.27	268.1	236.89	362.04	230.34	109.33	124.6	115.34		645	358254161	GAA54191.1	432	3.4e-40	dynein light chain roadblock-type [Clonorchis sinensis]	971427253	XM_015296300.1	36	4.81e-07	PREDICTED: Gallus gallus dynein light chain roadblock-type 1 (LOC107054816), transcript variant X2, mRNA	K10419	DYNLRB, DNCL2	dynein light chain roadblock-type	http://www.genome.jp/dbget-bin/www_bget?ko:K10419	Q32P85	340	6.6e-31	Dynein light chain roadblock-type 2 OS=Bos taurus OX=9913 GN=DYNLRB2 PE=3 SV=1	PF16672	Ragulator complex protein LAMTOR5	GO:0043066//GO:0019079//GO:0043154	negative regulation of apoptotic process//viral genome replication//negative regulation of cysteine-type endopeptidase activity involved in apoptotic process	--
Cluster-65551.119191	60.89	83	62.63	199.79	213.33	210.69	95.04	75.34	86.29	67.7	71.96	63.27	129.59	133.39	147.05	154.28	147.86	101.96	176.69	121.06	85.37	125.62	153.01	129.82		719	684401603	XP_009173203.1	867	1.4e-90	hypothetical protein T265_08989 [Opisthorchis viverrini]>gi|663046907|gb|KER23044.1| hypothetical protein T265_08989 [Opisthorchis viverrini]	688564943	LL244607.1	92	3.99e-38	Echinostoma caproni genome assembly E_caproni_Egypt, scaffold ECPE_scaffold0011474	K10575	UBE2G1, UBC7	ubiquitin-conjugating enzyme E2 G1	http://www.genome.jp/dbget-bin/www_bget?ko:K10575	P62253	655	2.2e-67	Ubiquitin-conjugating enzyme E2 G1 OS=Homo sapiens OX=9606 GN=UBE2G1 PE=1 SV=3	PF05773	RWD domain	--	--	GO:0005515
Cluster-65551.120475	70.62	64.98	72.88	244.89	208.43	209.44	108.21	100.66	98.59	91.4	89.25	81.74	129.44	150.33	145.6	44.32	43.98	38.66	33.18	28.45	31.64	18.82	30.58	23.86		1070	--	--	--	--	--	--	--	--	--	--	--	--	--	--	--	--	--	--	--	--	--	--	--
Cluster-65551.87639	1.74	1.02	1.35	108.34	137.51	116.18	1048.28	1005.44	1021.24	815.6	851.5	835.08	128.64	101.63	126.71	50237.3	44233.2	53087.4	58097.5	97217.9	56256.8	21317.5	21704.9	23021.1		409	379991184	CCA61804.1	344	3.4e-30	MF6p protein, partial [Fasciola hepatica]	1239641053	KY284093.1	216	2.56e-107	Fasciola gigantica MF6 mRNA, complete cds	--	--	--	--	--	--	--	--	PF01730	UreF	GO:0006807	nitrogen compound metabolic process	GO:0016151
Cluster-65551.121322	612.9	683.78	637.54	128.73	160.21	118.72	461.3	429.56	439.06	136.55	116.06	117.24	128.13	138.94	121.68	666.4	651.48	649.19	622.65	546.65	520.89	634.72	517.67	597.79		312	116282368	ABJ97285.1	407	1.3e-37	cathepsin D-like aspartic protease [Fasciola hepatica]	332514728	JF720347.1	311	2.94e-160	Fasciola gigantica cathepsin D mRNA, complete cds	--	--	--	--	O93428	133	3.2e-07	Cathepsin D OS=Chionodraco hamatus OX=36188 GN=ctsd PE=1 SV=2	PF07966	A1 Propeptide	GO:0006508	proteolysis	GO:0004190
Cluster-65551.129644	140.52	137.07	147.72	326.34	253.51	241.47	511.72	522.91	514.28	262.55	260.86	237.69	128.07	136.04	138.71	499.86	525.24	453.21	544.95	660.02	448.55	191.19	289.99	230.84		628	684399829	XP_009172634.1	594	5.4e-59	hypothetical protein T265_14602 [Opisthorchis viverrini]>gi|663047519|gb|KER23631.1| hypothetical protein T265_14602 [Opisthorchis viverrini]	--	--	--	--	--	--	--	--	--	--	--	--	--	--	--	--	--	--
Cluster-65551.127542	280.88	290.24	285.22	178.23	152.06	153.66	136.56	127.08	129.63	120.53	122.04	118.43	127.84	136.35	131.35	116.61	119.92	82.61	103.8	90.16	77.28	90.87	97.09	90.01		1269	358339240	GAA34756.2	743	5.8e-76	DnaJ homolog subfamily B member 6 [Clonorchis sinensis]	--	--	--	--	--	K09512	DNAJB6	DnaJ homolog subfamily B member 6	http://www.genome.jp/dbget-bin/www_bget?ko:K09512	O75190	359	8.1e-33	DnaJ homolog subfamily B member 6 OS=Homo sapiens OX=9606 GN=DNAJB6 PE=1 SV=2	PF08099	Scorpion calcine family	GO:0009405//GO:0006810	pathogenesis//transport	GO:0019855
Cluster-65551.120728	85.97	88.09	85.71	49.43	44.4	43.81	59	64.19	60.01	105.41	96.5	109.39	127.73	136.17	127.7	71.93	72.61	104.27	58.34	105.32	50.35	125.09	125.42	121.35		608	844860112	XP_012797794.1	433	2.4e-40	Epididymal secretory protein E1 [Schistosoma haematobium]>gi|685962644|gb|KGB38033.1| Epididymal secretory protein E1 [Schistosoma haematobium]	--	--	--	--	--	K13443	NPC2	Niemann-Pick C2 protein	http://www.genome.jp/dbget-bin/www_bget?ko:K13443	Q9DGJ3	298	4.6e-26	NPC intracellular cholesterol transporter 2 OS=Danio rerio OX=7955 GN=npc2 PE=2 SV=1	--	--	--	--	--
Cluster-65551.125424	149.58	149.04	148.86	171.8	163.24	159.97	155.7	151.4	156.75	97.17	100.09	86.18	127.57	139.5	134.01	186.81	178.07	134.45	185.05	140.29	98.48	139.63	149.94	125.74		1704	358342180	GAA49705.1	1030	4.1e-109	peptide chain release factor subunit 3, partial [Clonorchis sinensis]	688646586	LL274102.1	305	3.82e-156	Echinostoma caproni genome assembly E_caproni_Egypt, scaffold ECPE_scaffold0037438	K03267	ERF3, GSPT	peptide chain release factor subunit 3	http://www.genome.jp/dbget-bin/www_bget?ko:K03267	Q149F3	809	7.2e-85	Eukaryotic peptide chain release factor GTP-binding subunit ERF3B OS=Mus musculus OX=10090 GN=Gspt2 PE=1 SV=1	PF00503//PF01926//PF03144//PF01701//PF02421	G-protein alpha subunit//50S ribosome-binding GTPase//Elongation factor Tu domain 2//Photosystem I reaction centre subunit IX / PsaJ//Ferrous iron transport protein B	GO:0007186//GO:0007165//GO:0015979//GO:0015684	G-protein coupled receptor signaling pathway//signal transduction//photosynthesis//ferrous iron transport	GO:0005525//GO:0031683//GO:0019001//GO:0003924//GO:0015093//GO:0004871
Cluster-65551.143356	15.5	16.63	17.7	39.95	47.18	46.87	17.54	17.13	15.98	65.06	64.63	66.73	127.51	137.32	133.95	26.72	24.7	23	31.95	24.92	20.76	37.39	41.26	32.1		1981	684368503	XP_009162847.1	1670	2.9e-183	hypothetical protein T265_00734 [Opisthorchis viverrini]>gi|663057531|gb|KER33426.1| hypothetical protein T265_00734 [Opisthorchis viverrini]	--	--	--	--	--	K06030	MFN	mitofusin	http://www.genome.jp/dbget-bin/www_bget?ko:K06030	Q80U63	650	2.3e-66	Mitofusin-2 OS=Mus musculus OX=10090 GN=Mfn2 PE=1 SV=3	PF08612//PF05478//PF11802//PF04513//PF12137//PF04799	TATA-binding related factor (TRF) of subunit 20 of Mediator complex//Prominin//Centromere-associated protein K//Baculovirus polyhedron envelope protein, PEP, C terminus//RNA polymerase recycling family C-terminal//fzo-like conserved region	GO:0008053//GO:0006357	mitochondrial fusion//regulation of transcription from RNA polymerase II promoter	GO:0003924//GO:0001104//GO:0016817//GO:0005198
Cluster-65551.148364	57.49	58.75	61.07	293.78	266.23	248.34	400.14	391.22	398.39	138	148	139.43	127.48	134.14	126.62	89.37	85.21	91.77	80.94	80.53	60.96	48.63	63.85	49.47		591	360044788	CCD82336.1	488	9.9e-47	U6 snrna-associated sm-like protein lsm4 [Schistosoma mansoni]	--	--	--	--	--	K12623	LSM4	U6 snRNA-associated Sm-like protein LSm4	http://www.genome.jp/dbget-bin/www_bget?ko:K12623	Q3ZBK6	378	2.4e-35	U6 snRNA-associated Sm-like protein LSm4 OS=Bos taurus OX=9913 GN=LSM4 PE=2 SV=1	--	--	--	--	--
Cluster-65551.133000	18.55	16.18	17.03	16.5	23.66	21.27	4.58	5.11	3.94	95.32	95.99	95.71	127.17	145.6	133.68	21.57	21.76	24.1	28.12	20.19	18.51	44	38.78	46.58		536	--	--	--	--	--	--	--	--	--	--	--	--	--	--	--	--	--	--	--	--	--	--	--
Cluster-65551.125752	79.78	81.92	81.04	467.84	463.31	455.92	138.03	135.33	134.55	109.82	114.85	111.31	127.17	133.02	130.45	150.02	149.93	185.22	196.56	167.64	149.02	246.75	271.69	337.61		3006	56758158	AAW27219.1	1318	2.9e-142	SJCHGC06288 protein [Schistosoma japonicum]	--	--	--	--	--	K05763	MSN	moesin	http://www.genome.jp/dbget-bin/www_bget?ko:K05763	Q29GR8	1110	1.6e-119	Moesin/ezrin/radixin homolog 1 OS=Drosophila pseudoobscura pseudoobscura OX=46245 GN=Moe PE=3 SV=3	PF00769	Ezrin/radixin/moesin family	--	--	GO:0008092
Cluster-65551.115751	5.55	5.27	6.38	19.63	24.58	30.59	2.77	2.44	1.44	108.37	108.37	111.74	126.09	122.24	122.16	25.8	25.37	27.17	19.25	34.13	29.56	12.39	11.54	5.82		762	--	--	--	--	--	--	--	--	--	--	--	--	--	--	--	--	--	--	--	--	--	--	--
Cluster-65551.127854	29.37	28.96	28.79	6.92	6.81	6.18	7.4	10.33	9.25	111.3	111.94	107.91	125.86	127.81	129.36	26.8	24.48	31.5	22.03	19.38	22.31	16.04	20.37	16.43		4055	684368093	XP_009162722.1	313	1.3e-25	hypothetical protein T265_00630 [Opisthorchis viverrini]>gi|663057622|gb|KER33516.1| hypothetical protein T265_00630 [Opisthorchis viverrini]	--	--	--	--	--	--	--	--	--	--	--	--	--	PF00400	WD domain, G-beta repeat	--	--	GO:0005515
Cluster-65551.122153	22.23	21.69	23.84	52.4	59.93	53.82	17.84	18.19	18.78	89.71	88.07	87.87	125.82	123.46	124.1	51	49.18	49.55	60.6	51.73	42.52	42.52	41.83	43.52		2907	353232627	CCD79981.1	1333	5.1e-144	putative tropomodulin [Schistosoma mansoni]	--	--	--	--	--	K10370	TMOD	tropomodulin	http://www.genome.jp/dbget-bin/www_bget?ko:K10370	O01479	559	1.2e-55	Tropomodulin OS=Caenorhabditis elegans OX=6239 GN=unc-94 PE=1 SV=2	PF03250//PF05856	Tropomodulin//ARP2/3 complex 20 kDa subunit (ARPC4)	GO:0030041//GO:0034314//GO:0051694	actin filament polymerization//Arp2/3 complex-mediated actin nucleation//pointed-end actin filament capping	GO:0005523
Cluster-65551.124011	135.39	140.81	147.13	546.39	411.03	383.91	966.76	960.21	946.6	146.54	157.51	150.51	125.64	125.53	120.81	397.35	352.34	375.87	372.15	479.65	305.33	136.16	152.57	123.92		536	358335261	GAA53764.1	708	2.8e-72	protein mago nashi [Clonorchis sinensis]	1229751409	XM_022277514.1	87	1.76e-35	PREDICTED: Momordica charantia protein mago nashi homolog (LOC111005859), mRNA	K12877	MAGOH	protein mago nashi	http://www.genome.jp/dbget-bin/www_bget?ko:K12877	Q0VC92	656	1.2e-67	Protein mago nashi homolog 2 OS=Bos taurus OX=9913 GN=MAGOHB PE=2 SV=1	PF00619//PF02792	Caspase recruitment domain//Mago nashi protein	GO:0042981	regulation of apoptotic process	--
Cluster-65551.121931	69.05	70.86	74.2	190.98	193.41	186.88	241.03	234.43	239.11	182.06	180.28	183.62	125.22	127.31	124.34	495.29	487.34	446.65	505.06	442.25	430.98	275.4	343.3	306.35		1908	684402795	XP_009173589.1	2187	3.1e-243	hypothetical protein T265_09297 [Opisthorchis viverrini]>gi|663046520|gb|KER22676.1| hypothetical protein T265_09297 [Opisthorchis viverrini]	698408539	XM_009710348.1	66	3.1e-23	PREDICTED: Cariama cristata dihydrolipoamide dehydrogenase (DLD), mRNA	K00382	DLD, lpd, pdhD	dihydrolipoamide dehydrogenase	http://www.genome.jp/dbget-bin/www_bget?ko:K00382	Q8CIZ7	1800	9.9e-200	Dihydrolipoyl dehydrogenase, mitochondrial OS=Cricetulus griseus OX=10029 GN=DLD PE=2 SV=1	PF03721//PF01494//PF05834//PF02826//PF12831//PF01134//PF01266//PF01408//PF00070//PF02737//PF07992//PF02852	UDP-glucose/GDP-mannose dehydrogenase family, NAD binding domain//FAD binding domain//Lycopene cyclase protein//D-isomer specific 2-hydroxyacid dehydrogenase, NAD binding domain//FAD dependent oxidoreductase//Glucose inhibited division protein A//FAD dependent oxidoreductase//Oxidoreductase family, NAD-binding Rossmann fold//Pyridine nucleotide-disulphide oxidoreductase//3-hydroxyacyl-CoA dehydro…	GO:0006550//GO:0006633//GO:0006631//GO:0006568//GO:0006552//GO:0018874//GO:0045454//GO:0006554//GO:0006574//GO:0008033//GO:0016117//GO:0055114	isoleucine catabolic process//fatty acid biosynthetic process//fatty acid metabolic process//tryptophan metabolic process//leucine catabolic process//benzoate metabolic process//cell redox homeostasis//lysine catabolic process//valine catabolic process//tRNA processing//carotenoid biosynthetic process//oxidation-reduction process	GO:0050660//GO:0003857//GO:0051287//GO:0016616//GO:0071949//GO:0016705//GO:0016491
Cluster-65551.128115	417.39	415.61	407.41	122.66	109.52	115.83	30.85	32.94	34.77	163.5	158.11	175.87	123.65	138.58	129.25	21.85	20.04	32.56	22.17	21.04	21.34	31.66	34.5	36.08		1966	684368862	XP_009162955.1	1201	7e-129	hypothetical protein T265_00819 [Opisthorchis viverrini]>gi|663057426|gb|KER33322.1| hypothetical protein T265_00819 [Opisthorchis viverrini]	--	--	--	--	--	K17095	ANXA7_11	annexin A7/11	http://www.genome.jp/dbget-bin/www_bget?ko:K17095	P33477	807	1.4e-84	Annexin A11 OS=Oryctolagus cuniculus OX=9986 GN=ANXA11 PE=1 SV=1	PF00191//PF08587	Annexin//Ubiquitin associated domain (UBA)	GO:0016310//GO:0009069	phosphorylation//serine family amino acid metabolic process	GO:0004674//GO:0005509//GO:0005544
Cluster-65551.125283	56.15	53.11	55	187.34	140.58	141.93	182.78	180.09	186.76	126.86	137.66	130.17	123.3	130.02	131.21	211.96	201.38	193.25	193.46	244.63	161.13	81.72	97.81	74.6		1429	684379227	XP_009166257.1	673	8.5e-68	hypothetical protein T265_03493 [Opisthorchis viverrini]>gi|663054076|gb|KER30014.1| hypothetical protein T265_03493 [Opisthorchis viverrini]	688580600	LL248074.1	142	1.3e-65	Echinostoma caproni genome assembly E_caproni_Egypt, scaffold ECPE_scaffold0014881	K17279	REEP5_6	receptor expression-enhancing protein 5/6	http://www.genome.jp/dbget-bin/www_bget?ko:K17279	Q29RM3	464	6.1e-45	Receptor expression-enhancing protein 5 OS=Bos taurus OX=9913 GN=REEP5 PE=2 SV=1	--	--	--	--	--
Cluster-65551.129599	128.45	127.98	127.6	258.49	214.67	206.21	215.77	220.64	215.42	120.61	123.64	112.27	122.85	124.51	123.11	281.9	275.96	255.35	316.44	342.45	253.57	117.07	139.46	107.5		906	684410155	XP_009175980.1	983	6.1e-104	hypothetical protein T265_11139 [Opisthorchis viverrini]>gi|663043934|gb|KER20276.1| hypothetical protein T265_11139 [Opisthorchis viverrini]	--	--	--	--	--	--	--	--	--	P21796	411	5.4e-39	Voltage-dependent anion-selective channel protein 1 OS=Homo sapiens OX=9606 GN=VDAC1 PE=1 SV=2	PF01459	Eukaryotic porin	GO:0055085	transmembrane transport	--
Cluster-65551.132961	92.25	96.19	93.08	158.58	127.78	121.28	154.38	150.96	152.54	92.58	94.83	95.66	122.62	135.65	137.53	118.52	109.93	102.24	119.23	130.88	87.75	64.65	86.06	63.05		753	325459316	ADZ13675.1	565	1.5e-55	endoplasmic reticulum membrane protein [Clonorchis sinensis]	--	--	--	--	--	--	--	--	--	Q6NVQ1	206	2.7e-15	Protein jagunal homolog 1 OS=Xenopus tropicalis OX=8364 GN=jagn1 PE=2 SV=1	PF00796//PF07086	Photosystem I reaction centre subunit VIII//Jagunal, ER re-organisation during oogenesis	GO:0007029//GO:0015979	endoplasmic reticulum organization//photosynthesis	--
Cluster-65551.136053	34.52	35.5	35.21	80.02	111.69	110.15	39.62	37.53	38.04	49.29	50.87	48.54	121.99	131.93	124.24	21.41	23.01	16.92	26.68	13.19	10.55	20.3	22.01	17.98		2968	684376072	XP_009165274.1	2191	1.7e-243	hypothetical protein T265_02708 [Opisthorchis viverrini]>gi|663055113|gb|KER31035.1| hypothetical protein T265_02708 [Opisthorchis viverrini]	688637374	LL267918.1	179	7.41e-86	Echinostoma caproni genome assembly E_caproni_Egypt, scaffold ECPE_contig0002142	K12823	DDX5, DBP2	ATP-dependent RNA helicase DDX5/DBP2	http://www.genome.jp/dbget-bin/www_bget?ko:K12823	P17844	1341	2.6e-146	Probable ATP-dependent RNA helicase DDX5 OS=Homo sapiens OX=9606 GN=DDX5 PE=1 SV=1	PF00270//PF04851	DEAD/DEAH box helicase//Type III restriction enzyme, res subunit	--	--	GO:0003677//GO:0005524//GO:0016787//GO:0003676
Cluster-65551.128335	86.67	86.95	84.25	79.36	76.98	73.9	35.86	34.39	32	79.64	84.91	87.25	121.76	122.27	119.6	114.57	112.93	105.15	174.58	179.15	91.56	203.14	269.58	196.13		1514	226477946	CAX72666.1	983	1e-103	cytochrome b5 reductase 1 [Schistosoma japonicum]>gi|226478542|emb|CAX72766.1| cytochrome b5 reductase 1 [Schistosoma japonicum]	--	--	--	--	--	K00326	E1.6.2.2	cytochrome-b5 reductase	http://www.genome.jp/dbget-bin/www_bget?ko:K00326	Q5PQA4	815	1.3e-85	NADH-cytochrome b5 reductase 2 OS=Xenopus laevis OX=8355 GN=cyb5r2 PE=2 SV=1	PF00175//PF08030//PF04045	Oxidoreductase NAD-binding domain//Ferric reductase NAD binding domain//Arp2/3 complex, 34 kD subunit p34-Arc	GO:0055114//GO:0030833//GO:0006040//GO:0006118//GO:0034314	oxidation-reduction process//regulation of actin filament polymerization//amino sugar metabolic process//obsolete electron transport//Arp2/3 complex-mediated actin nucleation	GO:0016491//GO:0004128
Cluster-65551.117997	69.27	63.61	65.26	192.19	146.75	141.99	224.64	229.22	222.75	142.11	138.17	137.49	121.52	120.14	120.89	264.95	271.71	233.95	267.41	281.88	193.65	134.21	173.89	144.86		799	684369009	XP_009162999.1	528	3.1e-51	hypothetical protein T265_00840 [Opisthorchis viverrini]>gi|663057240|gb|KER33137.1| hypothetical protein T265_00840 [Opisthorchis viverrini]	--	--	--	--	--	K03961	NDUFB5	NADH dehydrogenase (ubiquinone) 1 beta subcomplex subunit 5	http://www.genome.jp/dbget-bin/www_bget?ko:K03961	Q4R4E0	237	7.2e-19	NADH dehydrogenase [ubiquinone] 1 beta subcomplex subunit 5, mitochondrial OS=Macaca fascicularis OX=9541 GN=NDUFB5 PE=2 SV=1	--	--	--	--	--
Cluster-65551.130762	254.36	236.59	239.78	380.69	303.96	286.73	821.83	837.42	843.39	165	168.34	168.96	121.49	118.11	109.08	367.24	371.96	336.66	365.55	453.74	293.77	149.49	180.74	126.84		885	60691744	AAX30589.1	361	7.9e-32	SJCHGC05342 protein [Schistosoma japonicum]>gi|226472088|emb|CAX77082.1| Small ubiquitin-related modifier 2 precursor [Schistosoma japonicum]>gi|226472090|emb|CAX77083.1| Small ubiquitin-related modifier 2 precursor [Schistosoma japonicum]>gi|226472092|emb|CAX77084.1| Small ubiquitin-related modifier 2 precursor [Schistosoma japonicum]>gi|226472096|emb|CAX77086.1| Small ubiquitin-related modifier…	--	--	--	--	--	K12160	SUMO, SMT3	small ubiquitin-related modifier	http://www.genome.jp/dbget-bin/www_bget?ko:K12160	Q6GPW2	278	1.4e-23	Small ubiquitin-related modifier 2-B OS=Xenopus laevis OX=8355 GN=sumo2-b PE=3 SV=1	PF00240	Ubiquitin family	--	--	GO:0005515
Cluster-65551.127229	90.35	100.53	105.78	139.45	150.02	119.93	18.14	18.21	11.42	51.6	84.53	73.06	121.37	91.3	89.28	45.8	41.06	57.64	48.38	46.26	32.7	87.54	79.54	62.68		512	56757821	AAW27051.1	225	2.7e-16	SJCHGC00735 protein [Schistosoma japonicum]>gi|226467778|emb|CAX69765.1| AN1-type zinc finger protein 6 (Zinc finger A20 domain-containing protein 3) [Schistosoma japonicum]>gi|226482386|emb|CAX73792.1| AN1-type zinc finger protein 6 (Zinc finger A20 domain-containing protein 3) [Schistosoma japonicum]	--	--	--	--	--	--	--	--	--	Q9SZ69	125	4.5e-06	Zinc finger A20 and AN1 domain-containing stress-associated protein 7 OS=Arabidopsis thaliana OX=3702 GN=SAP7 PE=1 SV=1	PF01754	A20-like zinc finger	--	--	GO:0003677//GO:0005488//GO:0008270
Cluster-65551.121114	78.41	80.81	78.54	163.38	128.95	126.91	239.61	233.68	241.58	297.77	304.33	304.15	121.25	111.25	120.28	277.54	246.4	262.54	251.79	313.04	224.19	96.52	118.51	86.75		1222	576692683	EUB56321.1	148	5.5e-07	hypothetical protein EGR_08796 [Echinococcus granulosus]>gi|674260252|emb|CDJ04183.1| phospholipid transporting ATPase VA [Echinococcus multilocularis]>gi|674561343|emb|CDS24281.1| phospholipid transporting ATPase VA [Echinococcus granulosus]>gi|674572883|emb|CDS41465.1| phospholipid transporting ATPase VA [Echinococcus multilocularis]	--	--	--	--	--	--	--	--	--	--	--	--	--	--	--	--	--	--
Cluster-65551.122609	95.75	96.87	99.52	78.22	67.26	61.69	41.93	50.37	48.89	211.15	222.49	213.78	120.81	115.62	117.69	99.54	83.29	112.34	97.66	115.1	76.21	62.33	49.19	53.57		902	353229281	CCD75452.1	798	1.7e-82	hypothetical protein Smp_089220 [Schistosoma mansoni]	--	--	--	--	--	--	--	--	--	Q9DCV4	382	1.2e-35	Regulator of microtubule dynamics protein 1 OS=Mus musculus OX=10090 GN=Rmdn1 PE=1 SV=2	PF13176//PF13181//PF13174//PF13414//PF00515//PF13374	Tetratricopeptide repeat//Tetratricopeptide repeat//Tetratricopeptide repeat//TPR repeat//Tetratricopeptide repeat//Tetratricopeptide repeat	--	--	GO:0005515
Cluster-65551.113165	12.05	13.91	13.83	163.45	199.92	178.47	17.86	18.08	16.3	92.84	91.56	96.53	120.39	133.31	129.06	51.27	43.42	45.44	66.87	40.21	25.42	48.84	57.02	55.75		1512	358336468	GAA54966.1	1244	5.5e-134	calcium-binding mitochondrial carrier protein SCaMC-3 [Clonorchis sinensis]	--	--	--	--	--	K14684	SLC25A23S	solute carrier family 25 (mitochondrial phosphate transporter), member 23/24/25/41	http://www.genome.jp/dbget-bin/www_bget?ko:K14684	Q9BV35	531	1.1e-52	Calcium-binding mitochondrial carrier protein SCaMC-3 OS=Homo sapiens OX=9606 GN=SLC25A23 PE=1 SV=2	--	--	--	--	--
Cluster-65551.127619	427.52	445.4	410.58	317.91	307.99	285.57	352.3	350.8	351.01	159.75	189.1	178.39	119.21	120.94	134.19	276.67	273.4	243.27	293.85	378.03	216.48	147.77	194.05	141.68		648	290794774	ADD64464.1	775	5.7e-80	superoxide dismutase [Fasciola gigantica]	4836158	AF071229.1	551	0	Fasciola hepatica Cu/Zn-superoxide dismutase mRNA, complete cds	K04565	SOD1	superoxide dismutase, Cu-Zn family	http://www.genome.jp/dbget-bin/www_bget?ko:K04565	Q01137	573	6.3e-58	Superoxide dismutase [Cu-Zn] OS=Schistosoma mansoni OX=6183 GN=SOD PE=1 SV=1	PF00080	Copper/zinc superoxide dismutase (SODC)	GO:0006801//GO:0055114	superoxide metabolic process//oxidation-reduction process	GO:0046872
Cluster-65551.126692	74.34	76.47	73.59	301.32	303.78	289.5	286.24	286.56	278.07	75.94	78.87	73.46	119.19	127.52	126.42	110.6	113.34	99.16	122.24	92.26	76.76	78.16	99.73	79.43		1504	676451645	XP_009052774.1	1688	1.8e-185	hypothetical protein LOTGIDRAFT_150024 [Lottia gigantea]>gi|556107757|gb|ESO96409.1| hypothetical protein LOTGIDRAFT_150024 [Lottia gigantea]	161669245	EU247176.1	110	8.44e-48	Lycosa singoriensis clone LSsin970 chaperonin subunit 5 mRNA, partial cds	K09497	CCT5	T-complex protein 1 subunit epsilon	http://www.genome.jp/dbget-bin/www_bget?ko:K09497	Q4R6V2	1600	1.2e-176	T-complex protein 1 subunit epsilon OS=Macaca fascicularis OX=9541 GN=CCT5 PE=2 SV=1	PF00737//PF05247//PF00118	Photosystem II 10 kDa phosphoprotein//Flagellar transcriptional activator (FlhD)//TCP-1/cpn60 chaperonin family	GO:0015979//GO:0045893//GO:0044780//GO:0050821	photosynthesis//positive regulation of transcription, DNA-templated//bacterial-type flagellum assembly//protein stabilization	GO:0005524//GO:0042301
Cluster-65551.125843	196.14	201.16	200.54	393.65	448.24	437.16	361.17	361.61	353.93	85.63	86.39	81.31	119.07	125.54	117.94	155.65	153.3	107.58	176.69	117.47	81.61	93.63	114.75	99.46		1769	353231622	CCD78040.1	2395	2.2e-267	putative t-complex protein 1 subunit alpha (TCP-1-alpha) (CCT-alpha) [Schistosoma mansoni]	688605359	LL253533.1	129	2.73e-58	Echinostoma caproni genome assembly E_caproni_Egypt, scaffold ECPE_scaffold0020150	K09493	CCT1, TCP1	T-complex protein 1 subunit alpha	http://www.genome.jp/dbget-bin/www_bget?ko:K09493	Q94757	2358	1.8e-264	T-complex protein 1 subunit alpha OS=Schistosoma mansoni OX=6183 GN=TCP-1A PE=2 SV=1	PF00118	TCP-1/cpn60 chaperonin family	--	--	GO:0005524
Cluster-65551.130991	92.94	88.41	95.87	196.1	165.68	158.21	267.93	271.39	260.76	239.14	247.14	245.84	118.89	114.17	129.17	203.53	187.56	180.3	183.28	181.44	124.44	110.62	141.1	128.61		678	684395010	XP_009171079.1	518	3.8e-50	hypothetical protein T265_07323 [Opisthorchis viverrini]>gi|663049104|gb|KER25159.1| hypothetical protein T265_07323 [Opisthorchis viverrini]	--	--	--	--	--	K03964	NDUFB8	NADH dehydrogenase (ubiquinone) 1 beta subcomplex subunit 8	http://www.genome.jp/dbget-bin/www_bget?ko:K03964	Q0MQE7	227	8.8e-18	NADH dehydrogenase [ubiquinone] 1 beta subcomplex subunit 8, mitochondrial OS=Pan troglodytes OX=9598 GN=NDUFB8 PE=2 SV=1	PF05821	NADH-ubiquinone oxidoreductase ASHI subunit (CI-ASHI or NDUFB8)	GO:0006744//GO:0006120//GO:0015992//GO:0006118//GO:0006814	ubiquinone biosynthetic process//mitochondrial electron transport, NADH to ubiquinone//proton transport//obsolete electron transport//sodium ion transport	GO:0003954//GO:0008137
Cluster-65551.127387	29.44	29.24	30.94	35.05	64.47	77.87	2.52	2.37	2.15	46.18	47.77	48.24	118.21	118.04	124.56	18.73	16.38	8.99	9.44	10.21	13.55	6.6	5.24	4.09		4389	19067879	AAK14815.1	1679	5.8e-184	polyprotein [Schistosoma japonicum]	688628721	LL262274.1	94	1.96e-38	Echinostoma caproni genome assembly E_caproni_Egypt, scaffold ECPE_scaffold0028065	--	--	--	--	O02751	418	4.1e-39	Craniofacial development protein 2 OS=Bos taurus OX=9913 GN=CFDP2 PE=1 SV=2	--	--	--	--	--
Cluster-65551.123030	161.11	148.7	162.96	191.75	235.8	227.6	180.09	168.98	184.99	139.55	160.52	149.97	117.94	114.43	106.06	81.4	85.82	70.69	80.85	59.84	55.07	71.69	100.08	64.08		410	358335648	GAA54299.1	493	1.8e-47	26S proteasome regulatory subunit T4, partial [Clonorchis sinensis]	--	--	--	--	--	K03064	PSMC6, RPT4	26S proteasome regulatory subunit T4	http://www.genome.jp/dbget-bin/www_bget?ko:K03064	P62333	427	3.4e-41	26S proteasome regulatory subunit 10B OS=Homo sapiens OX=9606 GN=PSMC6 PE=1 SV=1	PF05868	Rotavirus major outer capsid protein VP7	--	--	--
Cluster-65551.125758	594.75	602.98	606.51	115.48	103.51	99.77	116.32	117.46	116.63	105.11	107.45	106.22	117.92	124.26	123.48	122.28	116.72	95.85	141.03	154.16	105.45	108.29	119.54	90.57		2020	358253754	GAA53710.1	1461	5.1e-159	cell division cycle protein 37 [Clonorchis sinensis]	1072288914	XM_018575473.1	55	4.28e-17	PREDICTED: Nanorana parkeri cell division cycle 37 (CDC37), partial mRNA	K09554	CDC37	cell division cycle protein 37	http://www.genome.jp/dbget-bin/www_bget?ko:K09554	Q5EAC6	925	3e-98	Hsp90 co-chaperone Cdc37 OS=Bos taurus OX=9913 GN=CDC37 PE=2 SV=1	PF03234	Cdc37 N terminal kinase binding	--	--	GO:0019901
Cluster-65551.127616	303.99	301.91	306.15	849.44	664.47	631.47	1479.35	1492.65	1476.12	138.17	137.19	142.85	116.68	118.05	106.54	609.08	578.84	487.18	547.04	624.73	433.21	267.44	287.54	236.38		2482	147903976	NP_001087778.1	1240	2.6e-133	MGC84815 protein [Xenopus laevis]>gi|51703946|gb|AAH81212.1| MGC84815 protein [Xenopus laevis]	147903975	NM_001094309.1	719	0	Xenopus laevis MGC84815 protein (MGC84815), mRNA >gi|51703945|gb|BC081212.1| Xenopus laevis MGC84815 protein, mRNA (cDNA clone MGC:84815 IMAGE:6954661), complete cds	K13158	HNRNPA2B1	heterogeneous nuclear ribonucleoprotein A2/B1	http://www.genome.jp/dbget-bin/www_bget?ko:K13158	Q9TTV2	526	6.9e-52	Heterogeneous nuclear ribonucleoproteins A2/B1 OS=Saguinus oedipus OX=9490 GN=HNRNPA2B1 PE=1 SV=1	PF00076//PF02689//PF16367	RNA recognition motif. (a.k.a. RRM, RBD, or RNP domain)//Helicase//RNA recognition motif	--	--	GO:0000166//GO:0004386//GO:0005524//GO:0003676
Cluster-65551.124559	123.05	124.75	122.36	216.45	231.01	230.37	140.31	137.18	139.29	80.96	91.55	88.09	116.57	115.94	115.68	78.43	78.59	69.94	80.44	58.38	47.73	61.07	70.94	61.1		1075	360042861	CCD78271.1	1029	3.3e-109	putative pur-alpha [Schistosoma mansoni]	--	--	--	--	--	--	--	--	--	Q8R4E6	360	5.3e-33	Purine-rich element-binding protein gamma OS=Mus musculus OX=10090 GN=Purg PE=1 SV=1	PF08657	DASH complex subunit Spc34	GO:0008608	attachment of spindle microtubules to kinetochore	--
Cluster-65551.128210	39.08	39.41	39.81	4.33	8.04	8.45	4.6	4.37	4.46	50.32	50.1	51.97	116.56	125.51	123.2	6.36	6.09	9.03	6.28	9.05	7.11	11.4	9.1	10.9		3128	684398135	XP_009172075.1	1332	7.1e-144	hypothetical protein T265_08104 [Opisthorchis viverrini]>gi|663048076|gb|KER24166.1| hypothetical protein T265_08104 [Opisthorchis viverrini]	--	--	--	--	--	K04710	CERS	ceramide synthetase	http://www.genome.jp/dbget-bin/www_bget?ko:K04710	P27544	345	8.4e-31	Ceramide synthase 1 OS=Homo sapiens OX=9606 GN=CERS1 PE=1 SV=1	PF03798	TLC domain	--	--	--
Cluster-65551.128218	164.69	175.83	173.72	307.08	234.01	235.79	428.16	400.14	417.17	105.02	112.99	108.55	116.51	120.28	136.87	195.03	180.79	166.92	183.89	214.34	147.91	104.21	139.36	96.77		753	350646867	CCD58588.1	896	6.2e-94	proteasome subunit beta 3 (T01 family) [Schistosoma mansoni]	--	--	--	--	--	K02735	PSMB3	20S proteasome subunit beta 3	http://www.genome.jp/dbget-bin/www_bget?ko:K02735	P33672	680	2.9e-70	Proteasome subunit beta type-3 OS=Bos taurus OX=9913 GN=PSMB3 PE=1 SV=3	PF00227	Proteasome subunit	GO:0051603	proteolysis involved in cellular protein catabolic process	GO:0004298
Cluster-65551.126406	231.34	227.26	239.45	38.06	47.05	51.62	15.82	15.48	14.53	115.22	122.84	119.16	116.48	122.93	119.86	15.14	14.41	15.88	13.24	10.62	12.21	10.91	7.83	8.12		4034	238666949	CAZ37362.1	3287	0	long-chain-fatty-acid--CoA ligase [Schistosoma mansoni]	--	--	--	--	--	K01897	ACSL, fadD	long-chain acyl-CoA synthetase	http://www.genome.jp/dbget-bin/www_bget?ko:K01897	O35547	1288	4.9e-140	Long-chain-fatty-acid--CoA ligase 4 OS=Rattus norvegicus OX=10116 GN=Acsl4 PE=1 SV=1	PF00501//PF16367//PF05000	AMP-binding enzyme//RNA recognition motif//RNA polymerase Rpb1, domain 4	GO:0006144//GO:0006206//GO:0008152//GO:0006351	purine nucleobase metabolic process//pyrimidine nucleobase metabolic process//metabolic process//transcription, DNA-templated	GO:0003824//GO:0003677//GO:0003676//GO:0003899
Cluster-65551.117700	18.17	20.5	19.21	38.87	31.04	33.39	46.58	46.33	45.52	81.56	86.05	81.28	116.26	112.41	109	23.03	19.14	30.88	11.52	16.66	24.75	4.07	4.56	4.72		1746	226481256	CAX79093.1	279	5e-22	FUS-interacting serine-arginine-rich protein 1 [Schistosoma japonicum]	688606299	LL253784.1	216	1.17e-106	Echinostoma caproni genome assembly E_caproni_Egypt, scaffold ECPE_scaffold0020391	K12900	FUSIP1	FUS-interacting serine-arginine-rich protein 1	http://www.genome.jp/dbget-bin/www_bget?ko:K12900	Q8WXF0	169	1.2e-10	Serine/arginine-rich splicing factor 12 OS=Homo sapiens OX=9606 GN=SRSF12 PE=2 SV=1	PF00076	RNA recognition motif. (a.k.a. RRM, RBD, or RNP domain)	--	--	GO:0003676
Cluster-65551.125772	425.92	435.09	433.43	300.51	252.83	230.56	551.23	510.99	503.3	166.38	174.14	153.78	116.25	112.38	121.32	478	466.74	456.57	411.87	534.77	394.27	228.08	323.14	237.9		486	684390575	XP_009169719.1	491	3.6e-47	hypothetical protein T265_06245 [Opisthorchis viverrini]>gi|663050510|gb|KER26525.1| hypothetical protein T265_06245 [Opisthorchis viverrini]	--	--	--	--	--	K03014	RPB6, POLR2F	DNA-directed RNA polymerases I, II, and III subunit RPABC2	http://www.genome.jp/dbget-bin/www_bget?ko:K03014	Q24320	329	9.3e-30	DNA-directed RNA polymerases I, II, and III subunit RPABC2 OS=Drosophila melanogaster OX=7227 GN=RpII18 PE=2 SV=1	PF01192	RNA polymerase Rpb6	GO:0006206//GO:0006351//GO:0006144	pyrimidine nucleobase metabolic process//transcription, DNA-templated//purine nucleobase metabolic process	GO:0003677//GO:0003899
Cluster-65551.128308	141.09	141.16	142.05	241.22	204.57	198.04	396.47	405.95	414.52	261.04	269.33	255.17	116.06	107.02	110.66	429.17	420.94	453.33	501.87	597.24	392.58	218.73	305.94	186.1		1051	684414232	XP_009177680.1	347	4e-30	hypothetical protein T265_15969, partial [Opisthorchis viverrini]>gi|663039658|gb|KER18573.1| hypothetical protein T265_15969, partial [Opisthorchis viverrini]	--	--	--	--	--	K02267	COX6B	cytochrome c oxidase subunit 6b	http://www.genome.jp/dbget-bin/www_bget?ko:K02267	O94581	208	2.2e-15	Cytochrome c oxidase subunit 6B OS=Schizosaccharomyces pombe (strain 972 / ATCC 24843) OX=284812 GN=cox12 PE=3 SV=2	PF02297	Cytochrome oxidase c subunit VIb	GO:0015992//GO:0006123	proton transport//mitochondrial electron transport, cytochrome c to oxygen	GO:0004129
Cluster-65551.121123	120.11	112.76	116.48	154.96	123.63	119.65	248.2	255.82	246	205.5	203.83	202.87	115.65	98.9	106.3	221.33	220.45	201.53	207.27	267.36	181.67	97.24	128.18	87.63		1117	358331964	GAA50707.1	622	5.4e-62	NADH dehydrogenase (ubiquinone) 1 alpha subcomplex 12, partial [Clonorchis sinensis]	--	--	--	--	--	K11352	NDUFA12	NADH dehydrogenase (ubiquinone) 1 alpha subcomplex subunit 12	http://www.genome.jp/dbget-bin/www_bget?ko:K11352	Q9N2W7	364	1.9e-33	Probable NADH dehydrogenase [ubiquinone] 1 alpha subcomplex subunit 12 OS=Caenorhabditis elegans OX=6239 GN=Y94H6A.8 PE=3 SV=2	PF00637//PF05071	Region in Clathrin and VPS//NADH ubiquinone oxidoreductase subunit NDUFA12	GO:0006814//GO:0006118//GO:0015992//GO:0016192//GO:0006886//GO:0006744//GO:0006120	sodium ion transport//obsolete electron transport//proton transport//vesicle-mediated transport//intracellular protein transport//ubiquinone biosynthetic process//mitochondrial electron transport, NADH to ubiquinone	GO:0009055//GO:0008137
Cluster-65551.124627	117.25	123.58	121.57	45.77	53.72	52.32	16.23	18.46	18.73	91.27	88.06	89.58	115.52	120.8	108.12	10.2	9.03	7.98	12.38	8.03	7.46	12.37	11.19	10.76		1880	--	--	--	--	--	--	--	--	--	--	--	--	--	--	--	--	--	--	--	--	--	--	--
Cluster-65551.126934	354.81	362.18	350.15	308.05	249.28	241.47	39.6	36.42	39.95	140.9	140.47	143.06	115.34	120.8	122.46	91.8	87.82	128.65	125.16	140.87	141.57	74.09	78.59	61.17		1340	226468662	CAX76359.1	725	7.4e-74	Estrogen-regulated protein EP45 precursor [Schistosoma japonicum]	--	--	--	--	--	--	--	--	--	O75830	371	3.5e-34	Serpin I2 OS=Homo sapiens OX=9606 GN=SERPINI2 PE=1 SV=1	--	--	--	--	--
Cluster-65551.127538	35.29	32.14	30.82	3.76	3.67	4.17	19.83	15.84	16.29	89.67	88.23	85.83	115.09	108.64	108.82	846.41	908.05	606.04	1422.97	810.49	576.32	1396.26	1506.76	1258.6		567	153861697	ABS52703.1	650	1.6e-65	heat shock protein 70 [Fasciola gigantica]	153861696	EF506931.1	490	0	Fasciola gigantica heat shock protein 70 (HSP70) mRNA, complete cds	K03283	HSPA1_8	heat shock 70kDa protein 1/8	http://www.genome.jp/dbget-bin/www_bget?ko:K03283	Q05944	510	1.1e-50	Heat shock 70 kDa protein OS=Hydra vulgaris OX=6087 GN=HSP70.1 PE=3 SV=1	PF10863//PF01101	Protein of unknown function (DUF2702)//HMG14 and HMG17	GO:0042274	ribosomal small subunit biogenesis	GO:0031492
Cluster-65551.128402	54.11	52.5	52.97	132.93	125.05	122.26	53.9	51.96	52.98	91.76	92.71	93.5	114.92	121.59	118	107.33	106.38	97.72	112.3	122.79	111.02	62.25	66.49	53.59		4712	358336549	GAA41133.2	2898	0	alpha-actinin sarcomeric, partial [Clonorchis sinensis]	1207953752	XM_021511309.1	129	7.36e-58	PREDICTED: Mizuhopecten yessoensis alpha-actinin, sarcomeric-like (LOC110459175), transcript variant X2, mRNA	K05699	ACTN	actinin alpha	http://www.genome.jp/dbget-bin/www_bget?ko:K05699	Q7PKQ5	2156	1.3e-240	Alpha-actinin, sarcomeric OS=Anopheles gambiae OX=7165 GN=Actn PE=3 SV=2	PF13202//PF13833//PF13499//PF08702//PF13405//PF00435//PF00307//PF00036	EF hand//EF-hand domain pair//EF-hand domain pair//Fibrinogen alpha/beta chain family//EF-hand domain//Spectrin repeat//Calponin homology (CH) domain//EF hand	GO:0051258//GO:0007165//GO:0030168	protein polymerization//signal transduction//platelet activation	GO:0030674//GO:0005509//GO:0005102//GO:0005515
Cluster-65551.125371	105.86	108.87	106.97	112.46	86.48	81.09	268.1	266.57	264.51	130.53	125.29	129.81	114.9	116.96	115.19	302.29	275.09	289.78	295.48	296.19	265.15	80.19	85.58	62.79		2035	358342864	GAA30384.2	1337	1.2e-144	severin [Clonorchis sinensis]	--	--	--	--	--	K05768	GSN	gelsolin	http://www.genome.jp/dbget-bin/www_bget?ko:K05768	Q24800	856	3.1e-90	Severin OS=Echinococcus granulosus OX=6210 GN=AG8 PE=2 SV=3	--	--	--	--	--
Cluster-65551.126763	86.85	87.71	84.95	91.98	81.96	78.17	173.53	171.31	167.11	109.57	114.81	109.88	114.77	123.54	117.64	139.51	139.3	117.38	135.25	149.71	125.41	55.54	60.49	58.5		1280	684367301	XP_009162479.1	1654	1.3e-181	hypothetical protein T265_00442 [Opisthorchis viverrini]>gi|663057870|gb|KER33762.1| hypothetical protein T265_00442 [Opisthorchis viverrini]	688555906	LL242969.1	53	3.47e-16	Echinostoma caproni genome assembly E_caproni_Egypt, scaffold ECPE_scaffold0009856	K17255	GDI1_2	Rab GDP dissociation inhibitor	http://www.genome.jp/dbget-bin/www_bget?ko:K17255	P21856	1279	1.7e-139	Rab GDP dissociation inhibitor alpha OS=Bos taurus OX=9913 GN=GDI1 PE=1 SV=1	PF01593	Flavin containing amine oxidoreductase	GO:0055114	oxidation-reduction process	GO:0016491
Cluster-65551.119926	43.95	37.94	37.63	82.45	97.61	95.87	29.21	29.1	34.08	71.51	84.45	85.31	114.43	105.51	101.31	22.82	19.59	23.09	37.92	26.62	22.43	22.86	25.05	27.67		671	358339494	GAA47547.1	457	4.4e-43	actin related protein 2/3 complex subunit 2 [Clonorchis sinensis]	--	--	--	--	--	K05758	ARPC2	actin related protein 2/3 complex, subunit 2	http://www.genome.jp/dbget-bin/www_bget?ko:K05758	O15144	344	2.4e-31	Actin-related protein 2/3 complex subunit 2 OS=Homo sapiens OX=9606 GN=ARPC2 PE=1 SV=1	PF04045	Arp2/3 complex, 34 kD subunit p34-Arc	GO:0030833//GO:0034314	regulation of actin filament polymerization//Arp2/3 complex-mediated actin nucleation	--
Cluster-65551.117271	30.95	34.25	40.79	57.58	49.86	57.65	61.34	61.61	65.72	90.02	101.94	102.06	113.79	117.82	126.43	77.77	65.88	67.14	80.08	100.56	71.2	37.32	40.4	28.3		711	225708870	ACO10281.1	222	8.4e-16	Charged multivesicular body protein 2b [Caligus rogercresseyi]	--	--	--	--	--	K12192	CHMP2B	charged multivesicular body protein 2B	http://www.genome.jp/dbget-bin/www_bget?ko:K12192	Q6NXD2	212	5.1e-16	Charged multivesicular body protein 2b OS=Danio rerio OX=7955 GN=chmp2b PE=2 SV=1	PF03357	Snf7	GO:0007034	vacuolar transport	--
Cluster-65551.123996	27.11	31.35	31.68	482.88	367.04	389.38	430.92	455.14	458.39	123.29	125.53	135.59	113.75	114.64	118.66	312.56	284.93	250.08	326.49	325.07	251.16	181.5	268.89	135.31		676	353232193	CCD79548.1	387	5.8e-35	hypothetical protein Smp_042400 [Schistosoma mansoni]	688625206	LL260061.1	62	1.78e-21	Echinostoma caproni genome assembly E_caproni_Egypt, scaffold ECPE_scaffold0026105	--	--	--	--	B3M2I7	354	1.6e-32	Mesencephalic astrocyte-derived neurotrophic factor homolog OS=Drosophila ananassae OX=7217 GN=Manf PE=3 SV=1	--	--	--	--	--
Cluster-65551.126600	13.44	13.14	13.65	44.49	77.51	86.58	17.29	16.44	17.45	55.47	56.42	59.01	113.31	124.08	114.74	15.02	17.33	10.92	9.22	9.71	13.05	3.4	2.73	1.88		3608	6576738	BAA88337.1	1000	2.6e-105	ORF2 [Acanthochelys spixii]	688658483	LL282059.1	87	1.25e-34	Echinostoma caproni genome assembly E_caproni_Egypt, scaffold ECPE_contig0008067	--	--	--	--	Q95SX7	318	1.3e-27	Probable RNA-directed DNA polymerase from transposon BS OS=Drosophila melanogaster OX=7227 GN=RTase PE=2 SV=1	PF02056//PF00466	Family 4 glycosyl hydrolase//Ribosomal protein L10	GO:0042254//GO:0005975	ribosome biogenesis//carbohydrate metabolic process	GO:0004553
Cluster-65551.124785	72.01	76.01	69.82	172.52	195.97	185.96	60.81	48.67	55.05	87.99	89.88	89.91	113.21	114.75	121.28	40.09	42.86	43.33	52.94	40.34	32.51	58.7	64.07	55.84		1000	358333025	GAA51626.1	828	6.3e-86	protein YIPF5 [Clonorchis sinensis]	--	--	--	--	--	--	--	--	--	Q5R6W5	537	1.5e-53	Protein YIPF5 OS=Pongo abelii OX=9601 GN=YIPF5 PE=2 SV=1	PF08633//PF04893	Rox3 mediator complex subunit//Yip1 domain	GO:0006357	regulation of transcription from RNA polymerase II promoter	GO:0001104
Cluster-65551.122791	69.73	68.7	67.37	161.67	132.81	121.42	414.25	401.8	400.02	117.57	118.17	115.26	112.35	122.94	119.79	450.03	398.11	449.52	335.76	422.68	370.6	193.11	219.83	152.78		1649	684368305	XP_009162786.1	1339	5.8e-145	hypothetical protein T265_12601, partial [Opisthorchis viverrini]>gi|663057669|gb|KER33563.1| hypothetical protein T265_12601, partial [Opisthorchis viverrini]	1189066964	XM_020945357.1	37	3.53e-07	PREDICTED: Drosophila serrata protein disulfide-isomerase A3 (LOC110178286), mRNA	K08056	PDIA3, GRP58	protein disulfide isomerase family A, member 3	http://www.genome.jp/dbget-bin/www_bget?ko:K08056	P38658	1118	1e-120	Probable protein disulfide-isomerase ER-60 OS=Schistosoma mansoni OX=6183 PE=3 SV=1	PF00085//PF00462//PF00578//PF08534	Thioredoxin//Glutaredoxin//AhpC/TSA family//Redoxin	GO:0006118//GO:0055114//GO:0045454	obsolete electron transport//oxidation-reduction process//cell redox homeostasis	GO:0016491//GO:0009055//GO:0016209//GO:0015035
Cluster-65551.123880	66.54	63.46	65.99	90.5	85.42	80.84	32.67	32.63	32.86	84.09	87.68	87.3	112.21	112.11	112.71	12.15	13.51	9.74	11.91	10.9	8.91	5.81	7.09	6.1		2098	684376870	XP_009165533.1	1775	2e-195	hypothetical protein T265_13116, partial [Opisthorchis viverrini]>gi|663054827|gb|KER30753.1| hypothetical protein T265_13116, partial [Opisthorchis viverrini]	688630612	LL263463.1	591	0	Echinostoma caproni genome assembly E_caproni_Egypt, scaffold ECPE_scaffold0029074	K14050	RABGGTA	geranylgeranyl transferase type-2 subunit alpha	http://www.genome.jp/dbget-bin/www_bget?ko:K14050	Q08602	693	2.5e-71	Geranylgeranyl transferase type-2 subunit alpha OS=Rattus norvegicus OX=10116 GN=Rabggta PE=1 SV=1	PF13855//PF13639//PF01239//PF05849	Leucine rich repeat//Ring finger domain//Protein prenyltransferase alpha subunit repeat//Fibroin light chain (L-fibroin)	GO:0018342	protein prenylation	GO:0008270//GO:0005515//GO:0008318
Cluster-65551.119403	49.12	43.81	44.2	89.98	61.7	66.72	199.41	211.18	209.72	78.68	86.03	85.71	112.04	111.31	137.31	191.42	181.85	117.19	164.95	211.97	153.33	64.93	74.58	55.96		475	684378004	XP_009165884.1	390	1.8e-35	hypothetical protein T265_03201 [Opisthorchis viverrini]>gi|663054434|gb|KER30366.1| hypothetical protein T265_03201 [Opisthorchis viverrini]	--	--	--	--	--	--	--	--	--	--	--	--	--	PF06003	Survival motor neuron protein (SMN)	GO:0006397	mRNA processing	GO:0003723
Cluster-65551.125260	272.52	277.13	274.32	351.51	353.83	342.11	1189.25	1134.26	1128.39	126.85	123.17	124.71	111.49	116.32	114.27	614.26	605.26	470.43	538.07	414.06	347.85	208.49	249.96	195.54		2593	169146626	CAP72051.1	2161	4.4e-240	tubulin beta-3 [Fasciola hepatica]	323363239	AM933587.2	1318	0	Fasciola hepatica mRNA for tubulin beta-3 (beta-tub3 gene)	K07375	TUBB	tubulin beta	http://www.genome.jp/dbget-bin/www_bget?ko:K07375	P68371	2144	1.7e-239	Tubulin beta-4B chain OS=Homo sapiens OX=9606 GN=TUBB4B PE=1 SV=1	PF00091	Tubulin/FtsZ family, GTPase domain	--	--	GO:0003924
Cluster-65551.123663	72.11	67.58	66.95	98.56	114.78	115.96	84.51	91.44	83.11	58.65	59.57	66.83	111.36	98.25	104.4	126.39	144.16	91.71	71.8	87.82	145.52	17.67	16.73	10.36		528	--	--	--	--	--	--	--	--	--	--	--	--	--	--	--	--	--	--	--	--	--	--	--
Cluster-65551.128048	26.61	27.24	26.78	54.29	86.79	92.99	11.95	11.76	10.38	51.07	53.12	48.25	111.21	113.08	111.81	24.67	22.65	14.25	11.89	14.3	20.25	8.01	7.86	5.54		2374	350855148	CAZ37786.2	1357	6.8e-147	hypothetical protein Smp_182910 [Schistosoma mansoni]	--	--	--	--	--	--	--	--	--	Q87040	265	1.2e-21	Pro-Pol polyprotein OS=Simian foamy virus (isolate chimpanzee) OX=298339 GN=pol PE=3 SV=1	PF13683//PF00665//PF04517	Integrase core domain//Integrase core domain//Microvirus lysis protein (E), C terminus	GO:0015074//GO:0019054	DNA integration//modulation by virus of host process	GO:0004857
Cluster-65551.126159	114.93	121.68	111.42	305.96	243.3	226.81	699.22	695.91	701.94	332.69	339.39	344.44	111.01	117.26	113.28	318.84	293.71	350.01	305.28	325.63	241.36	137.21	205.23	154.22		682	358339542	GAA47584.1	502	2.7e-48	F-type H+-transporting ATPase subunit f [Clonorchis sinensis]	--	--	--	--	--	K02130	ATPeF0F, ATP5J2	F-type H+-transporting ATPase subunit f	http://www.genome.jp/dbget-bin/www_bget?ko:K02130	Q9W141	233	1.8e-18	Putative ATP synthase subunit f, mitochondrial OS=Drosophila melanogaster OX=7227 GN=CG4692 PE=3 SV=1	--	--	--	--	--
Cluster-65551.128711	158.72	158.9	165.12	182.79	193.22	182.67	36.69	37	37.57	119.19	122.1	125.02	110.99	111.18	115.51	39.7	36.13	35.62	30.43	34.35	35.65	53.05	52.55	51.33		1615	684373354	XP_009164396.1	489	2.1e-46	hypothetical protein T265_01994 [Opisthorchis viverrini]>gi|663056001|gb|KER31911.1| hypothetical protein T265_01994 [Opisthorchis viverrini]	--	--	--	--	--	--	--	--	--	Q6IRU2	215	5.2e-16	Tropomyosin alpha-4 chain OS=Mus musculus OX=10090 GN=Tpm4 PE=1 SV=3	PF00038//PF03176//PF06009//PF05557//PF05615//PF07851//PF10473//PF04111	Intermediate filament protein//MMPL family//Laminin Domain II//Mitotic checkpoint protein//Tho complex subunit 7//TMPIT-like protein//Leucine-rich repeats of kinetochore protein Cenp-F/LEK1//Autophagy protein Apg6	GO:0006914//GO:0006397//GO:0007094//GO:0007155	autophagy//mRNA processing//mitotic spindle assembly checkpoint//cell adhesion	GO:0005198//GO:0045502//GO:0042803//GO:0008134
Cluster-65551.126676	305.89	315.15	319.77	596.19	451.12	477.51	799.29	836.96	852.98	188.07	196.05	198.09	110.98	101.09	113.33	469.05	438.56	440.5	476.36	589.75	342.68	179.95	217.36	165.01		1386	226473722	CAX71546.1	344	1.2e-29	small subunit ribosomal protein S27e [Schistosoma japonicum]>gi|226473932|emb|CAX77412.1| small subunit ribosomal protein S27e [Schistosoma japonicum]>gi|226473934|emb|CAX77413.1| small subunit ribosomal protein S27e [Schistosoma japonicum]>gi|226473936|emb|CAX77414.1| small subunit ribosomal protein S27e [Schistosoma japonicum]>gi|226473938|emb|CAX77415.1| small subunit ribosomal protein S27e [S…	1117555291	XM_019595851.1	36	1.06e-06	PREDICTED: Lupinus angustifolius 40S ribosomal protein S27-2-like (LOC109353534), mRNA	K02978	RP-S27e, RPS27	small subunit ribosomal protein S27e	http://www.genome.jp/dbget-bin/www_bget?ko:K02978	P47904	279	1.7e-23	40S ribosomal protein S27 OS=Xenopus laevis OX=8355 GN=rps27 PE=3 SV=2	PF01667//PF01428	Ribosomal protein S27//AN1-like Zinc finger	GO:0006412//GO:0042254	translation//ribosome biogenesis	GO:0008270//GO:0003735
Cluster-65551.133654	64.22	62.37	65.14	670.89	598.87	565.5	70.09	70.06	67.27	164.74	167.07	163.96	110.64	116.86	108.96	17.58	14.04	14.18	13.32	13.03	12.14	8.37	7.87	5.58		1905	684408854	XP_009175557.1	1380	1.2e-149	hypothetical protein T265_10816 [Opisthorchis viverrini]>gi|663044404|gb|KER20703.1| hypothetical protein T265_10816 [Opisthorchis viverrini]	1062810980	XM_008922947.2	40	8.79e-09	PREDICTED: Manacus vitellinus glycerol-3-phosphate dehydrogenase [NAD(+)], cytoplasmic (LOC103756851), mRNA	K00006	GPD1	glycerol-3-phosphate dehydrogenase (NAD+)	http://www.genome.jp/dbget-bin/www_bget?ko:K00006	P21695	1017	6.1e-109	Glycerol-3-phosphate dehydrogenase [NAD(+)], cytoplasmic OS=Homo sapiens OX=9606 GN=GPD1 PE=1 SV=4	PF07479//PF01210	NAD-dependent glycerol-3-phosphate dehydrogenase C-terminus//NAD-dependent glycerol-3-phosphate dehydrogenase N-terminus	GO:0006072//GO:0046168//GO:0005975//GO:0055114//GO:0046486	glycerol-3-phosphate metabolic process//glycerol-3-phosphate catabolic process//carbohydrate metabolic process//oxidation-reduction process//glycerolipid metabolic process	GO:0016616//GO:0004367//GO:0051287
Cluster-65551.128827	27.75	26.93	26.88	42.35	52.61	46	12.21	12.83	10.36	58.15	58.66	55.01	110.64	113	114.35	18.12	17.01	15.2	20.17	18.73	17.41	19.29	20.61	22.87		1418	238657101	CAZ28182.1	929	1.7e-97	rab-2,4,14, putative [Schistosoma mansoni]	1025458106	XM_007564177.2	37	3.03e-07	PREDICTED: Poecilia formosa RAB12, member RAS oncogene family (rab12), transcript variant X2, mRNA	K07881	RAB14	Ras-related protein Rab-14	http://www.genome.jp/dbget-bin/www_bget?ko:K07881	P61106	783	6.2e-82	Ras-related protein Rab-14 OS=Homo sapiens OX=9606 GN=RAB14 PE=1 SV=4	PF04670//PF08477//PF03193//PF00071//PF01926//PF00025//PF00735	Gtr1/RagA G protein conserved region//Ras of Complex, Roc, domain of DAPkinase//Protein of unknown function, DUF258//Ras family//50S ribosome-binding GTPase//ADP-ribosylation factor family//Septin	GO:0007264	small GTPase mediated signal transduction	GO:0003924//GO:0005525
Cluster-65551.123291	31.13	32.67	30.76	31.43	32.71	31.11	19.76	20.88	18.01	78.57	79.17	81.8	110.33	114.51	116.29	47.05	45.83	42.43	47.38	51.88	35.21	43.91	48.43	38.63		2607	56757660	AAW26977.1	284	2e-22	SJCHGC01845 protein [Schistosoma japonicum]	--	--	--	--	--	--	--	--	--	--	--	--	--	PF05529//PF07926//PF06426	B-cell receptor-associated protein 31-like//TPR/MLP1/MLP2-like protein//Serine acetyltransferase, N-terminal	GO:0006606//GO:0006535//GO:0006534//GO:0042967//GO:0006886	protein import into nucleus//cysteine biosynthetic process from serine//cysteine metabolic process//acyl-carrier-protein biosynthetic process//intracellular protein transport	GO:0009001
Cluster-65551.130056	73.21	69.44	65.82	263	223.36	223.75	238.1	236.99	231.07	86.51	77.11	78.48	110.12	117.2	113.6	124	123.7	126.66	113.56	113.6	91.25	62.74	81.11	71.76		749	684401925	XP_009173307.1	1138	5.3e-122	hypothetical protein T265_09064 [Opisthorchis viverrini]>gi|663046789|gb|KER22931.1| hypothetical protein T265_09064 [Opisthorchis viverrini]	688524634	LL235070.1	97	6.92e-41	Echinostoma caproni genome assembly E_caproni_Egypt, scaffold ECPE_scaffold0001975	K02731	PSMA7	20S proteasome subunit alpha 4	http://www.genome.jp/dbget-bin/www_bget?ko:K02731	Q9PTW9	787	1.1e-82	Proteasome subunit alpha type-7 OS=Carassius auratus OX=7957 GN=psma7 PE=2 SV=1	PF00227//PF10584	Proteasome subunit//Proteasome subunit A N-terminal signature	GO:0051603//GO:0006511	proteolysis involved in cellular protein catabolic process//ubiquitin-dependent protein catabolic process	GO:0004175//GO:0004298
Cluster-65551.121149	46.21	47.04	48.21	172.51	145.26	137.82	9.89	9.22	8.99	236.44	239.46	232.61	110.01	111.04	110.75	19.53	15.32	21.42	14.58	20.57	19.39	23.59	25.33	17.7		916	358340413	GAA48312.1	379	6.7e-34	centrosomal protein of 19 kDa [Clonorchis sinensis]	--	--	--	--	--	K16801	CEP19	centrosomal protein CEP19	http://www.genome.jp/dbget-bin/www_bget?ko:K16801	Q4V8Z3	227	1.2e-17	Centrosomal protein of 19 kDa OS=Danio rerio OX=7955 GN=cep19 PE=2 SV=1	--	--	--	--	--
Cluster-65551.123406	95.2	102.08	98.92	239.66	232.89	227.5	305.68	306.22	293.09	106.12	108.25	108.01	109.54	116.56	115.36	145.47	141.79	117.44	153.04	119.05	82.75	129.73	158.14	110.75		1164	684371851	XP_009163910.1	706	1e-71	hypothetical protein T265_01587 [Opisthorchis viverrini]>gi|663056459|gb|KER32364.1| hypothetical protein T265_01587 [Opisthorchis viverrini]	--	--	--	--	--	K03259	EIF4E	translation initiation factor 4E	http://www.genome.jp/dbget-bin/www_bget?ko:K03259	P48597	313	1.6e-27	Eukaryotic translation initiation factor 4E OS=Xenopus laevis OX=8355 GN=eif4e PE=1 SV=1	PF09458//PF01652//PF05676	H-type lectin domain//Eukaryotic initiation factor 4E//NADH-ubiquinone oxidoreductase B18 subunit (NDUFB7)	GO:0006814//GO:0006446//GO:0006744//GO:0006118//GO:0006413//GO:0006120//GO:0007155//GO:0015992	sodium ion transport//regulation of translational initiation//ubiquinone biosynthetic process//obsolete electron transport//translational initiation//mitochondrial electron transport, NADH to ubiquinone//cell adhesion//proton transport	GO:0030246//GO:0003954//GO:0003743//GO:0003723//GO:0008137
Cluster-65551.89537	65.46	64.29	71.93	73.49	48.83	55.44	224.23	216.52	224.75	755.3	809.21	784.31	108.56	101.11	120.05	47.09	43.25	38.31	10.48	18.81	30.21	5.66	2.75	1.4		344	--	--	--	--	--	--	--	--	--	--	--	--	--	--	--	--	--	--	--	--	--	--	--
Cluster-65551.128419	44.49	42.53	41.46	88.74	154.4	147.68	37.17	36.99	37.83	52.77	52.92	50.24	108.28	119.94	111.31	55.56	52.54	37.59	58.04	21.89	21.58	34.08	37.16	41.48		1181	684371849	XP_009163909.1	390	4.6e-35	hypothetical protein T265_01586 [Opisthorchis viverrini]>gi|663056458|gb|KER32363.1| hypothetical protein T265_01586 [Opisthorchis viverrini]	--	--	--	--	--	--	--	--	--	--	--	--	--	--	--	--	--	--
Cluster-65551.132170	61.01	62.98	67.92	88.63	134.94	124.67	33.05	31.41	31.03	46.75	53.76	53.55	108.27	108.45	109.3	55.94	49.83	38.27	60.88	32.64	26.71	51.22	49.72	54.1		774	358336634	GAA28804.2	180	6.8e-11	RNA-binding protein with serine-rich domain 1 [Clonorchis sinensis]	--	--	--	--	--	--	--	--	--	--	--	--	--	--	--	--	--	--
Cluster-65551.124341	244.85	249.93	248.3	49.66	49.06	51.28	51.69	49.69	48.99	86.09	84.98	84.63	108.26	107.96	107.41	73.69	72.69	72.72	84.7	97.53	71.04	64.94	68.34	66.01		1904	358335832	GAA54436.1	523	2.8e-50	hypothetical protein CLF_102981 [Clonorchis sinensis]	--	--	--	--	--	--	--	--	--	--	--	--	--	--	--	--	--	--
Cluster-65551.125966	522.15	530.08	525.22	173.4	146.94	144.64	207.01	197.04	195.69	87.51	88.94	88.14	107.8	102.68	105.12	146.42	136.21	114.14	154.6	157.27	108.24	109.82	116.12	103.81		1638	226468192	CAX76323.1	1108	3.5e-118	putative phosphatidylinositol-4-phosphate 5-kinase, type I, alpha [Schistosoma japonicum]>gi|226468194|emb|CAX76324.1| putative phosphatidylinositol-4-phosphate 5-kinase, type I, alpha [Schistosoma japonicum]>gi|226468198|emb|CAX76326.1| putative phosphatidylinositol-4-phosphate 5-kinase, type I, alpha [Schistosoma japonicum]>gi|226472658|emb|CAX71015.1| putative phosphatidylinositol-4-phosphate …	--	--	--	--	--	K03029	PSMD4, RPN10	26S proteasome regulatory subunit N10	http://www.genome.jp/dbget-bin/www_bget?ko:K03029	O17453	1087	4e-117	26S proteasome non-ATPase regulatory subunit 4 OS=Schistosoma mansoni OX=6183 PE=2 SV=2	--	--	--	--	--
Cluster-65551.126096	335.65	339.03	331.99	127.3	104.82	100.92	142.1	143.86	138.48	101.61	107.25	105	107.56	115.23	111.17	87	77.71	103.59	69.68	64.59	82.25	80.16	85.27	90.94		1739	684380673	XP_009166701.1	1303	9.1e-141	hypothetical protein T265_03856 [Opisthorchis viverrini]>gi|663053613|gb|KER29559.1| hypothetical protein T265_03856 [Opisthorchis viverrini]	688626183	LL260643.1	331	1.37e-170	Echinostoma caproni genome assembly E_caproni_Egypt, scaffold ECPE_scaffold0026630	--	--	--	--	Q12894	392	1.7e-36	Interferon-related developmental regulator 2 OS=Homo sapiens OX=9606 GN=IFRD2 PE=1 SV=3	PF07975	TFIIH C1-like domain	GO:0006281	DNA repair	GO:0008270
Cluster-65551.125121	155.01	151.76	154.46	297.71	367.07	348.6	331.47	314.64	311.5	86.01	93.12	89.59	107.11	111.06	114.81	103.52	96.06	88.45	112.26	76.38	69.94	65.84	77.55	81.64		1569	684399244	XP_009172441.1	741	1.2e-75	hypothetical protein T265_08383 [Opisthorchis viverrini]>gi|663047689|gb|KER23793.1| hypothetical protein T265_08383 [Opisthorchis viverrini]	--	--	--	--	--	--	--	--	--	P97379	286	2.9e-24	Ras GTPase-activating protein-binding protein 2 OS=Mus musculus OX=10090 GN=G3bp2 PE=1 SV=2	PF02136	Nuclear transport factor 2 (NTF2) domain	GO:0006810	transport	--
Cluster-65551.125403	128.22	124.14	129.11	209.64	165.64	167.08	185.58	194.84	190.72	179.29	185.25	176.16	106.87	101.55	106.19	151.79	149.08	151.29	163.15	185.37	120.83	77.58	99.08	76.67		2624	358334015	GAA37733.2	370	2.1e-32	F-type H+-transporting ATPase subunit e [Clonorchis sinensis]	--	--	--	--	--	--	--	--	--	--	--	--	--	PF05680	ATP synthase E chain	GO:0015986//GO:0015992	ATP synthesis coupled proton transport//proton transport	GO:0015078
Cluster-65551.133371	78.85	71.33	73.21	85.98	79.01	102.21	46.83	39.5	42.69	90.12	98.94	95.91	106.63	111.35	131.1	16.47	14.93	17.5	17.18	11.98	17.18	5.53	16.52	9.92		389	684395771	XP_009171312.1	315	7.5e-27	hypothetical protein T265_07511 [Opisthorchis viverrini]>gi|663048886|gb|KER24948.1| hypothetical protein T265_07511 [Opisthorchis viverrini]	688629998	LL263078.1	52	3.56e-16	Echinostoma caproni genome assembly E_caproni_Egypt, scaffold ECPE_scaffold0028753	K13504	VAMP2	vesicle-associated membrane protein 2	http://www.genome.jp/dbget-bin/www_bget?ko:K13504	P47194	250	1.1e-20	Synaptobrevin OS=Doryteuthis pealeii OX=1051067 PE=1 SV=1	PF00957	Synaptobrevin	GO:0016192	vesicle-mediated transport	--
Cluster-65551.127454	144.74	152.88	151.54	186.23	144.24	131.6	581.05	583.67	566.4	108.6	106.58	101.9	106.49	115.57	114.21	960.58	943.59	779.97	980.18	1187.52	695.13	499.03	598.17	602.39		1048	349915493	GAA27615.1	620	8.7e-62	4-methyl-5(b-hydroxyethyl)-thiazole monophosphate biosynthesis [Clonorchis sinensis]	--	--	--	--	--	K05687	PARK7	protein DJ-1	http://www.genome.jp/dbget-bin/www_bget?ko:K05687	Q9VA37	450	1.9e-43	Protein dj-1beta OS=Drosophila melanogaster OX=7227 GN=dj-1beta PE=1 SV=3	PF03884	Domain of unknown function (DUF329)	--	--	GO:0008270
Cluster-65551.128861	155.23	154.28	155.94	396.79	302.52	293.3	549.57	555.79	562.25	165.49	169.49	163.9	106.27	102.45	111.03	303.95	313.34	307.39	287.54	376.04	267.64	102.97	121.23	85.82		1567	684381977	XP_009167101.1	536	7.2e-52	hypothetical protein T265_04167 [Opisthorchis viverrini]>gi|663053206|gb|KER29160.1| hypothetical protein T265_04167 [Opisthorchis viverrini]	688619882	LL256742.1	114	5.26e-50	Echinostoma caproni genome assembly E_caproni_Egypt, scaffold ECPE_scaffold0023132	K02929	RP-L44e, RPL44	large subunit ribosomal protein L44e	http://www.genome.jp/dbget-bin/www_bget?ko:K02929	P52809	474	4.6e-46	60S ribosomal protein L44 OS=Cyberlindnera jadinii OX=4903 GN=RPL44 PE=3 SV=2	PF00935	Ribosomal protein L44	GO:0042254//GO:0006412	ribosome biogenesis//translation	GO:0003735
Cluster-65551.129611	53.9	55.34	57.07	150.22	164.42	165	86.85	103.09	85.36	70.43	65.19	71.64	106.26	106.71	111.55	158.47	176.45	122.56	110.74	124.89	170.99	19.08	19.02	14.29		943	--	--	--	--	--	--	--	--	--	--	--	--	--	--	--	--	--	--	--	--	--	--	--
Cluster-65551.135330	7.05	7.69	3.56	24.29	40.95	32.11	17.45	17.5	14.11	84.66	75.95	70.97	105.88	113.79	110.34	75.33	71.31	45.93	53.86	24.05	46.63	49.05	42.06	44.42		440	684371150	XP_009163683.1	310	3.2e-26	hypothetical protein T265_01393 [Opisthorchis viverrini]>gi|663056612|gb|KER32515.1| hypothetical protein T265_01393 [Opisthorchis viverrini]	--	--	--	--	--	K17083	FERMT2, KIND2	kindlin 2	http://www.genome.jp/dbget-bin/www_bget?ko:K17083	Q96AC1	202	4.5e-15	Fermitin family homolog 2 OS=Homo sapiens OX=9606 GN=FERMT2 PE=1 SV=1	--	--	--	--	--
Cluster-65551.127328	114.46	124.53	118.98	61.77	83.83	80.27	28.03	26.19	27.01	76.51	75.09	68.85	105.34	120.82	112.73	25.84	21.55	28.04	35.93	20.72	20.89	27.19	30.13	26.62		2615	157887771	CAM96615.1	3087	0	thioredoxin-glutathione reductase [Fasciola hepatica]	913075155	KP835690.1	2276	0	Fasciola gigantica thioredoxin-glutathione reductase 2 mRNA, complete cds	K00384	trxB	thioredoxin reductase (NADPH)	http://www.genome.jp/dbget-bin/www_bget?ko:K00384	Q16881	1683	5e-186	Thioredoxin reductase 1, cytoplasmic OS=Homo sapiens OX=9606 GN=TXNRD1 PE=1 SV=3	PF01134//PF13241//PF12831//PF13417//PF02852//PF07992//PF00462//PF00070	Glucose inhibited division protein A//Putative NAD(P)-binding//FAD dependent oxidoreductase//Glutathione S-transferase, N-terminal domain//Pyridine nucleotide-disulphide oxidoreductase, dimerisation domain//Pyridine nucleotide-disulphide oxidoreductase//Glutaredoxin//Pyridine nucleotide-disulphide oxidoreductase	GO:0006118//GO:0019354//GO:0045454//GO:0055114//GO:0008033//GO:0006779	obsolete electron transport//siroheme biosynthetic process//cell redox homeostasis//oxidation-reduction process//tRNA processing//porphyrin-containing compound biosynthetic process	GO:0050660//GO:0015035//GO:0009055//GO:0016491//GO:0005515//GO:0043115
Cluster-65551.132113	168.97	168.67	162.31	299.91	238.22	228.65	616.6	688.53	649.3	265.19	283.96	240.11	105.03	87.67	104.88	337.77	277.64	315.24	373.23	594.96	157.96	154.14	199.09	144.01		457	60691297	AAX30558.1	339	1.5e-29	SJCHGC05055 protein [Schistosoma japonicum]>gi|226489779|emb|CAX75040.1| DUF543 domain-containing protein [Schistosoma japonicum]>gi|226489781|emb|CAX75041.1| DUF543 domain-containing protein [Schistosoma japonicum]>gi|226489783|emb|CAX75042.1| DUF543 domain-containing protein [Schistosoma japonicum]	--	--	--	--	--	K17784	MINOS1, MOS1	mitochondrial inner membrane organizing system protein 1	http://www.genome.jp/dbget-bin/www_bget?ko:K17784	Q7TNS2	198	1.4e-14	MICOS complex subunit Mic10 OS=Mus musculus OX=10090 GN=Minos1 PE=1 SV=1	--	--	--	--	--
Cluster-65551.124471	232.04	237.5	233.01	680.16	580.13	575.87	506.12	488.96	493.53	77.34	78.42	78.4	104.77	126.24	119.2	223.69	214.07	159.89	195.14	224.08	166.95	114.21	136.29	98.82		1533	684367690	XP_009162599.1	1013	3.4e-107	hypothetical protein T265_00531 [Opisthorchis viverrini]>gi|663057747|gb|KER33640.1| hypothetical protein T265_00531 [Opisthorchis viverrini]	--	--	--	--	--	K11279	NAP1L1, NRP	nucleosome assembly protein 1-like 1	http://www.genome.jp/dbget-bin/www_bget?ko:K11279	Q7ZY81	575	8.8e-58	Nucleosome assembly protein 1-like 1-B OS=Xenopus laevis OX=8355 GN=nap1l1-b PE=1 SV=1	PF00956//PF02724	Nucleosome assembly protein (NAP)//CDC45-like protein	GO:0006270//GO:0006334	DNA replication initiation//nucleosome assembly	--
Cluster-65551.109302	5.96	5.68	5.38	96.48	130.09	123.42	30.42	28.44	30.29	75.79	76.94	71.83	104.76	113.27	112.59	92.92	88.13	85.16	94.72	70.32	71.34	221.92	163.38	124.33		3583	674262596	CDJ01244.1	1606	1.4e-175	four and A half lim domains [Echinococcus multilocularis]>gi|674575241|emb|CDS38526.1| four and A half lim domains [Echinococcus multilocularis]	688523604	LL234643.1	140	4.29e-64	Echinostoma caproni genome assembly E_caproni_Egypt, scaffold ECPE_scaffold0001548	K14380	FHL2	four and a half LIM domains protein 2	http://www.genome.jp/dbget-bin/www_bget?ko:K14380	O70433	996	3.1e-106	Four and a half LIM domains protein 2 OS=Mus musculus OX=10090 GN=Fhl2 PE=1 SV=1	PF00412	LIM domain	--	--	GO:0008270
Cluster-65551.165129	35.42	16.7	34.29	112.13	174.22	106.9	85.73	52.93	39.77	55.88	35.99	43.55	104.44	107.36	67.81	41.09	27.08	40.47	26.98	32.66	31.93	28.67	10.37	32.2		271	684366062	XP_009162084.1	207	1.7e-14	hypothetical protein T265_00163 [Opisthorchis viverrini]>gi|663058434|gb|KER34323.1| hypothetical protein T265_00163 [Opisthorchis viverrini]	--	--	--	--	--	--	--	--	--	--	--	--	--	PF04888//PF04513//PF05837//PF04136//PF08172//PF17060	Secretion system effector C (SseC) like family//Baculovirus polyhedron envelope protein, PEP, C terminus//Centromere protein H (CENP-H)//Sec34-like family//CASP C terminal//Monopolar spindle protein 2	GO:0006891//GO:0006886//GO:0051382//GO:0071988//GO:0030474//GO:0009405	intra-Golgi vesicle-mediated transport//intracellular protein transport//kinetochore assembly//protein localization to spindle pole body//spindle pole body duplication//pathogenesis	GO:0005198
Cluster-65551.122268	28.86	31.84	32.79	156.22	109.25	125.08	85.05	89.3	83.88	102.33	111.43	110.89	104.11	123.94	117.17	44.67	50.63	37.5	34.74	30.07	36.14	19.59	17.04	14.86		756	684387936	XP_009168921.1	344	6.3e-30	hypothetical protein T265_05605 [Opisthorchis viverrini]>gi|663051366|gb|KER27361.1| hypothetical protein T265_05605 [Opisthorchis viverrini]	--	--	--	--	--	K12896	SFRS7	splicing factor, arginine/serine-rich 7	http://www.genome.jp/dbget-bin/www_bget?ko:K12896	Q8BL97	198	2.3e-14	Serine/arginine-rich splicing factor 7 OS=Mus musculus OX=10090 GN=Srsf7 PE=1 SV=1	PF00076//PF06293//PF16367	RNA recognition motif. (a.k.a. RRM, RBD, or RNP domain)//Lipopolysaccharide kinase (Kdo/WaaP) family//RNA recognition motif	--	--	GO:0016773//GO:0003676//GO:0005524
Cluster-65551.129380	27.23	23.92	24.27	80.89	108.37	98.23	82.37	81.09	79.21	49.74	55.7	51.47	103.81	102.68	107.09	40.26	46.25	28.43	53.89	32.76	26.28	19.02	21.75	24.58		814	358339035	GAA47167.1	1171	8.7e-126	splicing factor arginine/serine-rich 12 [Clonorchis sinensis]	688594302	LL251126.1	199	1.5e-97	Echinostoma caproni genome assembly E_caproni_Egypt, scaffold ECPE_scaffold0017842	K13165	SFRS12	splicing factor, arginine/serine-rich 12	http://www.genome.jp/dbget-bin/www_bget?ko:K13165	O01159	342	4.9e-31	Probable splicing factor, arginine/serine-rich 7 OS=Caenorhabditis elegans OX=6239 GN=rsp-7 PE=3 SV=3	PF00076	RNA recognition motif. (a.k.a. RRM, RBD, or RNP domain)	--	--	GO:0003676
Cluster-65551.129627	59.56	60.82	59.25	118.11	113.45	103.18	127.31	131.59	118.46	139.05	137.69	137.46	103.64	96.16	107.2	175.97	164.6	153.59	205.28	172.67	118.21	69.45	88.29	83.09		1156	684394465	XP_009170909.1	846	6e-88	hypothetical protein T265_07189 [Opisthorchis viverrini]>gi|663049259|gb|KER25309.1| hypothetical protein T265_07189 [Opisthorchis viverrini]	--	--	--	--	--	K03952	NDUFA8	NADH dehydrogenase (ubiquinone) 1 alpha subcomplex subunit 8	http://www.genome.jp/dbget-bin/www_bget?ko:K03952	P42029	345	3.1e-31	NADH dehydrogenase [ubiquinone] 1 alpha subcomplex subunit 8 OS=Bos taurus OX=9913 GN=NDUFA8 PE=1 SV=2	PF02297	Cytochrome oxidase c subunit VIb	GO:0015992//GO:0006123	proton transport//mitochondrial electron transport, cytochrome c to oxygen	GO:0004129
Cluster-65551.126361	263.75	270.24	274.62	87.11	114.7	105.96	51.2	50.82	47.67	97.29	93.43	101.89	103.48	110.48	114.82	42.7	38.16	29.21	34.65	28.89	27.51	34.12	34.47	32.64		1306	684388726	XP_009169155.1	313	4.3e-26	hypothetical protein T265_05797 [Opisthorchis viverrini]>gi|663051104|gb|KER27105.1| hypothetical protein T265_05797 [Opisthorchis viverrini]	688572619	LL246374.1	190	2.47e-92	Echinostoma caproni genome assembly E_caproni_Egypt, scaffold ECPE_scaffold0013216	--	--	--	--	--	--	--	--	--	--	--	--	--
Cluster-65551.130768	9.73	9.38	10.41	42.76	44.29	48.37	15.56	15.86	15.86	54.38	56.89	59.59	103.36	96.21	100.03	9.76	9.53	6.64	4.04	6	8.85	2.69	2.2	1.99		2803	684393746	XP_009170688.1	311	1.6e-25	hypothetical protein T265_07003 [Opisthorchis viverrini]>gi|663049501|gb|KER25544.1| hypothetical protein T265_07003 [Opisthorchis viverrini]	--	--	--	--	--	--	--	--	--	--	--	--	--	--	--	--	--	--
Cluster-65551.126122	91.68	87.46	87.89	47.21	42.98	40.01	69.2	68.41	69.12	95.5	95.14	90.52	103.31	118.3	111.54	77.53	61.41	69.79	61.68	62.45	46.71	43.56	57.07	45.46		1947	684405687	XP_009174534.1	1055	5.9e-112	hypothetical protein T265_10024 [Opisthorchis viverrini]>gi|663045503|gb|KER21718.1| hypothetical protein T265_10024 [Opisthorchis viverrini]	--	--	--	--	--	K18932	ZDHHC	palmitoyltransferase	http://www.genome.jp/dbget-bin/www_bget?ko:K18932	Q5FWL7	693	2.3e-71	Palmitoyltransferase ZDHHC15 OS=Xenopus laevis OX=8355 GN=zdhhc15 PE=2 SV=1	PF01529	DHHC palmitoyltransferase	--	--	GO:0008270
Cluster-65551.154147	1.09	1.16	1.04	54.89	64.62	65.21	148	139.52	134.48	83.38	84	80.99	103.26	107.84	112.12	44.12	39.39	27.7	16.43	16.36	27.8	2.2	2.81	2.26		6369	844855939	XP_012796761.1	2532	1e-282	Collagen alpha-1(IV) chain [Schistosoma haematobium]>gi|685961384|gb|KGB36999.1| Collagen alpha-1(IV) chain [Schistosoma haematobium]	684375764	XM_009166910.1	218	3.34e-107	Opisthorchis viverrini hypothetical protein partial mRNA	K06236	COL1AS	collagen, type I/II/III/V/XI/XXIV/XXVII, alpha	http://www.genome.jp/dbget-bin/www_bget?ko:K06236	P08120	1125	6.2e-121	Collagen alpha-1(IV) chain OS=Drosophila melanogaster OX=7227 GN=Col4a1 PE=1 SV=3	PF01413//PF02948	C-terminal tandem repeated domain in type 4 procollagen//Amelogenin	GO:0007275	multicellular organismal development	GO:0005201
Cluster-65551.128943	20.32	21.4	20.31	119.17	196.14	194.61	30.55	31.28	30.38	41.26	43.37	42.51	103	110.81	108.95	36.81	30.86	28.62	49.84	19.53	22.45	29.39	30.95	38.63		4183	684390302	XP_009169635.1	4680	0	hypothetical protein T265_06170 [Opisthorchis viverrini]>gi|663050581|gb|KER26594.1| hypothetical protein T265_06170 [Opisthorchis viverrini]	--	--	--	--	--	--	--	--	--	Q8BKC5	2401	4.4e-269	Importin-5 OS=Mus musculus OX=10090 GN=Ipo5 PE=1 SV=3	PF02985//PF03810//PF01602//PF08281//PF00514	HEAT repeat//Importin-beta N-terminal domain//Adaptin N terminal region//Sigma-70, region 4//Armadillo/beta-catenin-like repeat	GO:0006352//GO:0006886//GO:0016192//GO:0006355	DNA-templated transcription, initiation//intracellular protein transport//vesicle-mediated transport//regulation of transcription, DNA-templated	GO:0003677//GO:0016987//GO:0008536//GO:0005515//GO:0003700
Cluster-65551.116908	19.14	15.36	20.06	37.45	57.52	73.3	6.71	2.75	5.34	50.62	37.61	59.54	102.84	119.82	100.24	19.75	16.47	11.34	13.94	12.52	8.87	3.81	1.19	1.41		343	780159763	XP_011682890.1	174	1.5e-10	PREDICTED: uncharacterized protein LOC105447020 [Strongylocentrotus purpuratus]	--	--	--	--	--	--	--	--	--	--	--	--	--	--	--	--	--	--
Cluster-65551.123962	90.2	96.55	92.11	452.62	626.19	600.69	469.29	448.46	446.91	87.88	86.6	74.78	101.81	107.32	99.35	195.53	183.76	163.42	176.9	88.78	96.5	69.2	81.15	75.48		1462	684407068	XP_009174981.1	867	2.8e-90	hypothetical protein T265_10364 [Opisthorchis viverrini]>gi|663045036|gb|KER21285.1| hypothetical protein T265_10364 [Opisthorchis viverrini]	684407067	XM_009176717.1	250	1.23e-125	Opisthorchis viverrini hypothetical protein partial mRNA	K12898	HNRNPF_H	heterogeneous nuclear ribonucleoprotein F/H	http://www.genome.jp/dbget-bin/www_bget?ko:K12898	O35737	387	5.3e-36	Heterogeneous nuclear ribonucleoprotein H OS=Mus musculus OX=10090 GN=Hnrnph1 PE=1 SV=3	PF00076//PF07850	RNA recognition motif. (a.k.a. RRM, RBD, or RNP domain)//Renin receptor-like protein	GO:0007165	signal transduction	GO:0004872//GO:0003676
Cluster-65551.122478	42.89	40.4	44.95	46.69	54.71	49.68	34.21	37.45	32.27	99.84	99.87	110.64	101.47	105.09	99.64	11.68	11.74	14.53	13.58	7.68	9.13	13.61	18.15	15.53		1309	358332928	GAA51513.1	798	2.5e-82	sugar nucleotide epimerase related K07071 [Clonorchis sinensis]	--	--	--	--	--	K07071	K07071	uncharacterized protein	http://www.genome.jp/dbget-bin/www_bget?ko:K07071	Q5M8N4	371	3.4e-34	Epimerase family protein SDR39U1 OS=Mus musculus OX=10090 GN=Sdr39u1 PE=1 SV=1	PF02826//PF01370	D-isomer specific 2-hydroxyacid dehydrogenase, NAD binding domain//NAD dependent epimerase/dehydratase family	GO:0055114	oxidation-reduction process	GO:0051287//GO:0050662//GO:0003824
Cluster-65551.121250	42.43	41.65	46.32	295.11	272.01	256.77	225.9	222.11	221.52	66.82	68.11	67.87	100.75	102.05	98.62	53.49	52.9	51.15	47.36	47.81	40.05	26.25	30.25	25.01		1355	684388449	XP_009169071.1	1706	1.3e-187	hypothetical protein T265_05734 [Opisthorchis viverrini]>gi|663051203|gb|KER27202.1| hypothetical protein T265_05734 [Opisthorchis viverrini]	--	--	--	--	--	K14565	NOP58	nucleolar protein 58	http://www.genome.jp/dbget-bin/www_bget?ko:K14565	Q4R779	1025	5.2e-110	Nucleolar protein 58 OS=Macaca fascicularis OX=9541 GN=NOP58 PE=2 SV=1	--	--	--	--	--
Cluster-65551.132482	290.39	284.72	295.68	162.55	134.16	126.99	527.31	491	529.96	127.38	124.84	121.75	100.72	103.53	93.6	445.88	427.42	387.68	419.46	492.35	356.08	127.05	173.37	131.37		653	742187109	XP_010854387.1	410	1.2e-37	PREDICTED: histone H4-like [Bison bison bison]	817223428	XM_012431567.1	148	2.67e-69	PREDICTED: Orussus abietinus histone H4 (LOC105703283), mRNA	K11254	H4	histone H4	http://www.genome.jp/dbget-bin/www_bget?ko:K11254	P62790	361	2.5e-33	Histone H4 OS=Sterkiella nova OX=200597 PE=3 SV=2	PF02969//PF00125//PF02291	TATA box binding protein associated factor (TAF)//Core histone H2A/H2B/H3/H4//Transcription initiation factor IID, 31kD subunit	GO:0006352	DNA-templated transcription, initiation	GO:0003677
Cluster-65551.131005	94.33	94.29	89.65	180.04	151.8	148.87	283.3	269.35	270.02	145.43	150.59	142.65	100.68	103.65	101.76	118.52	109.68	109.29	94.02	83.5	76.77	86.74	88.83	77.03		1901	358256033	GAA57603.1	1282	2.7e-138	solute carrier family 25 (mitochondrial adenine nucleotide translocator) member 4/5/6/31 [Clonorchis sinensis]	1158660871	KX010242.1	37	4.08e-07	Vesicomyidae sp. 'cordata group' cordata SBJ-2017 isolate 908b_cordataA3136 adenine nucleotide ADP/ATP translocase (ANT) gene, partial cds	K05863	SLC25A4S, ANT	solute carrier family 25 (mitochondrial adenine nucleotide translocator), member 4/5/6/31	http://www.genome.jp/dbget-bin/www_bget?ko:K05863	O49447	871	5.2e-92	ADP,ATP carrier protein 3, mitochondrial OS=Arabidopsis thaliana OX=3702 GN=AAC3 PE=1 SV=1	--	--	--	--	--
Cluster-65551.124522	530.23	521.85	532.72	773.99	638.87	590.18	2005.29	1881.35	2034.74	331.76	347.29	315.85	100.53	92.43	107.94	1223.31	1130.42	1217.5	793.8	1261.91	697.02	501.59	590.94	503.01		342	358256019	GAA57594.1	254	7.8e-20	protein NEF1 [Clonorchis sinensis]	--	--	--	--	--	--	--	--	--	Q76LT9	189	1.1e-13	Transmembrane protein 258 OS=Gallus gallus OX=9031 GN=TMEM258 PE=3 SV=1	--	--	--	--	--
Cluster-65551.117882	43.33	46.79	46.59	26.32	33.93	32.06	27.2	27.33	27.73	81.2	84.14	84.54	100.14	96.18	105.08	19.31	15.39	16.82	20.45	16.17	14.5	18.53	19.11	18.44		1905	358339096	GAA27440.2	1351	2.7e-146	BRO1 domain-containing protein BROX [Clonorchis sinensis]	--	--	--	--	--	--	--	--	--	Q5VW32	809	8.1e-85	BRO1 domain-containing protein BROX OS=Homo sapiens OX=9606 GN=BROX PE=1 SV=1	--	--	--	--	--
Cluster-65551.125756	420.14	430.2	428.24	64.78	65.41	58.93	51.74	45.57	49.62	96.03	98.98	94.53	100	105.96	109.96	56.19	53.06	70.44	45.77	45.29	47.43	67.4	71.39	68.16		1523	684388339	XP_009169041.1	689	1.3e-69	hypothetical protein T265_13836, partial [Opisthorchis viverrini]>gi|663051236|gb|KER27234.1| hypothetical protein T265_13836, partial [Opisthorchis viverrini]	--	--	--	--	--	--	--	--	--	Q9QYE9	189	5e-13	Pleckstrin homology domain-containing family B member 1 OS=Mus musculus OX=10090 GN=Plekhb1 PE=1 SV=1	PF01557	Fumarylacetoacetate (FAA) hydrolase family	GO:0008152	metabolic process	GO:0003824
Cluster-65551.128333	173.65	165.44	169.84	334.47	264.32	276.33	430.51	443.12	442.51	100.53	104.33	99.38	99.5	102.59	96.76	249.4	228.32	180.78	253.67	263.99	182.43	158.8	226.38	150.85		859	684413608	XP_009177368.1	1065	1.8e-113	hypothetical protein T265_12114 [Opisthorchis viverrini]>gi|167472829|gb|ABZ81034.1| proteasome alpha 2 subunit [Clonorchis sinensis]>gi|663042047|gb|KER18885.1| hypothetical protein T265_12114 [Opisthorchis viverrini]	688550637	LL241874.1	173	4.51e-83	Echinostoma caproni genome assembly E_caproni_Egypt, scaffold ECPE_scaffold0008770	K02726	PSMA2	20S proteasome subunit alpha 2	http://www.genome.jp/dbget-bin/www_bget?ko:K02726	P24495	813	1.2e-85	Proteasome subunit alpha type-2 OS=Xenopus laevis OX=8355 GN=psma2 PE=2 SV=2	PF00227//PF10584	Proteasome subunit//Proteasome subunit A N-terminal signature	GO:0006511//GO:0051603	ubiquitin-dependent protein catabolic process//proteolysis involved in cellular protein catabolic process	GO:0004298//GO:0004175
Cluster-65551.130078	11.62	10.92	11.72	33.18	35.7	31.91	5.58	5	6.56	67.48	68.68	69.24	99.31	98.25	100.09	10.18	9.34	8.98	11.58	14.14	10.01	13.61	10.94	8.59		1521	844837337	XP_012792452.1	1842	2.5e-203	Serine/threonine-protein phosphatase 2B catalytic subunit alpha isoform [Schistosoma haematobium]>gi|685956477|gb|KGB32655.1| Serine/threonine-protein phosphatase 2B catalytic subunit alpha isoform [Schistosoma haematobium]	694862460	XM_009474867.1	212	1.7e-104	PREDICTED: Nipponia nippon protein phosphatase 3, catalytic subunit, alpha isozyme (PPP3CA), mRNA	K04348	PPP3C, CNA	serine/threonine-protein phosphatase 2B catalytic subunit	http://www.genome.jp/dbget-bin/www_bget?ko:K04348	P16298	1685	1.7e-186	Serine/threonine-protein phosphatase 2B catalytic subunit beta isoform OS=Homo sapiens OX=9606 GN=PPP3CB PE=1 SV=2	PF00149	Calcineurin-like phosphoesterase	--	--	GO:0016787
Cluster-65551.125052	80.99	76.76	69.91	302.66	220.73	220.45	389.82	367.97	365.32	110.49	112.46	104.61	98.88	101.78	99.45	233.22	223.19	224.09	254.06	326.36	211.86	100.87	129.13	90.5		709	358337004	GAA55435.1	590	1.8e-58	protein LSM12 homolog [Clonorchis sinensis]	--	--	--	--	--	--	--	--	--	Q5ZML5	211	6.6e-16	Protein LSM12 homolog OS=Gallus gallus OX=9031 GN=LSM12 PE=2 SV=1	--	--	--	--	--
Cluster-65551.125003	403.59	421.26	410.92	82.37	82.22	88.15	76.63	83.62	90.77	119.06	131.45	123.99	98.68	101.74	120.39	219.54	196.55	158.52	393.31	255.91	133	204.53	259.09	171.63		495	165973170	CAO79610.1	514	8e-50	beta-tubulin [Fasciola hepatica]	323363240	AM933588.2	463	0	Fasciola hepatica mRNA for tubulin beta-4 (beta-tub4 gene)	K07375	TUBB	tubulin beta	http://www.genome.jp/dbget-bin/www_bget?ko:K07375	Q5R943	501	1.1e-49	Tubulin beta chain OS=Pongo abelii OX=9601 GN=TUBB PE=2 SV=1	--	--	--	--	--
Cluster-65551.128196	62.47	63.91	64.13	79.16	72.63	66.27	90.75	91.69	85.35	104.61	100.04	100.48	98.52	94.86	100.49	91.45	93.17	109.51	75.54	92.02	84.21	61.73	62.49	66.01		1196	844851490	XP_012795716.1	523	1.8e-50	V-type proton ATPase 21 kDa proteolipid subunit [Schistosoma haematobium]>gi|685960260|gb|KGB35951.1| V-type proton ATPase 21 kDa proteolipid subunit [Schistosoma haematobium]	--	--	--	--	--	K03661	ATPeV0B, ATP6F	V-type H+-transporting ATPase 21kDa proteolipid subunit	http://www.genome.jp/dbget-bin/www_bget?ko:K03661	Q91V37	441	2.4e-42	V-type proton ATPase 21 kDa proteolipid subunit OS=Mus musculus OX=10090 GN=Atp6v0b PE=1 SV=1	PF00137	ATP synthase subunit C	GO:0015992//GO:0015991	proton transport//ATP hydrolysis coupled proton transport	GO:0015078
Cluster-65551.139159	16.62	16.7	17.69	11.09	15.65	11.97	6.05	6.09	5.9	62.9	66.78	64.38	98.43	95.28	104.42	93.67	86.35	62.9	122.03	69.11	54.33	43.81	56.2	48.31		2544	684398484	XP_009172190.1	1693	8e-186	hypothetical protein T265_08197 [Opisthorchis viverrini]>gi|663047972|gb|KER24066.1| hypothetical protein T265_08197 [Opisthorchis viverrini]	688541378	LL239897.1	62	6.95e-21	Echinostoma caproni genome assembly E_caproni_Egypt, scaffold ECPE_scaffold0006797	K00972	UAP1	UDP-N-acetylglucosamine/UDP-N-acetylgalactosamine diphosphorylase	http://www.genome.jp/dbget-bin/www_bget?ko:K00972	Q28CH3	1043	7.9e-112	UDP-N-acetylhexosamine pyrophosphorylase-like protein 1 OS=Xenopus tropicalis OX=8364 GN=uap1l1 PE=2 SV=1	PF01529//PF01704	DHHC palmitoyltransferase//UTP--glucose-1-phosphate uridylyltransferase	GO:0008152	metabolic process	GO:0070569//GO:0008270
Cluster-65551.121070	146.98	154.77	133.61	316.07	258.97	264.89	725.1	758	743.72	218.43	223.36	207.38	98.33	102.71	98.5	472.68	450.98	475.88	428.39	591.97	378.24	278.93	321.78	243.2		546	226468792	CAX76424.1	258	4.3e-20	Microsomal signal peptidase 12 kDa subunit,domain-containing protein [Schistosoma japonicum]	--	--	--	--	--	K12946	SPCS1	signal peptidase complex subunit 1	http://www.genome.jp/dbget-bin/www_bget?ko:K12946	Q9D958	187	3.1e-13	Signal peptidase complex subunit 1 OS=Mus musculus OX=10090 GN=Spcs1 PE=2 SV=3	PF06645	Microsomal signal peptidase 12 kDa subunit (SPC12)	GO:0006465	signal peptide processing	GO:0008233
Cluster-65551.127487	70.91	72.29	68.18	98.04	103.61	96.99	190	208.79	205.79	76.37	79.8	81.24	98.26	98.62	96.56	129.52	126.95	125.99	126.84	159.22	123.98	87.15	82.61	72.15		848	348677	AAA02575.1	765	1.1e-78	SmIrV1 protein [Schistosoma mansoni]>gi|353232018|emb|CCD79373.1| putative smirv1 protein [Schistosoma mansoni]	1033395795	XM_008104851.2	48	1.37e-13	PREDICTED: Anolis carolinensis calnexin (canx), transcript variant X3, mRNA	K08054	CANX	calnexin	http://www.genome.jp/dbget-bin/www_bget?ko:K08054	P24643	583	5.8e-59	Calnexin OS=Canis lupus familiaris OX=9615 GN=CANX PE=1 SV=3	PF00262	Calreticulin family	GO:0006457	protein folding	GO:0051082//GO:0005488//GO:0005509
Cluster-65551.123139	103.84	74.82	100.22	111.6	81.57	88.54	122.2	108.21	110.79	77.43	93.34	89.68	98.01	107.15	84.97	157.98	172.78	99.6	92.83	63.02	100.45	23.87	27.2	21.01		325	--	--	--	--	--	1045664	U38258.1	168	9.58e-81	Fasciola hepatica differential display PCR clone disp10 mRNA	--	--	--	--	--	--	--	--	--	--	--	--	--
Cluster-65551.133104	30.38	28.92	29.07	47.7	95.61	88.28	10.94	10.69	10.87	43.29	44.58	42.95	97.84	103.68	101.27	25.13	20.95	41.18	28.97	22.99	32.45	30.65	31.43	45.11		5349	358254867	GAA56496.1	4004	0	vigilin [Clonorchis sinensis]	--	--	--	--	--	--	--	--	--	Q8VDJ3	1399	8.7e-153	Vigilin OS=Mus musculus OX=10090 GN=Hdlbp PE=1 SV=1	PF00013//PF04508//PF05392//PF13014//PF02601//PF07650	KH domain//Viral A-type inclusion protein repeat//Cytochrome C oxidase chain VIIB//KH domain//Exonuclease VII, large subunit//KH domain	GO:0016032//GO:0006123//GO:0006308//GO:0015992	viral process//mitochondrial electron transport, cytochrome c to oxygen//DNA catabolic process//proton transport	GO:0004129//GO:0003723//GO:0008855
Cluster-65551.162605	1.91	1.96	2.37	9.96	7.32	7.68	1.63	1.88	2.04	93.58	98	95.44	97.66	90.63	99.76	5.02	4.4	5.9	5.5	6.33	6.31	2.3	1.93	1.54		1408	844860891	XP_012797966.1	202	3.5e-13	hypothetical protein MS3_06575 [Schistosoma haematobium]>gi|685962857|gb|KGB38205.1| hypothetical protein MS3_06575 [Schistosoma haematobium]	--	--	--	--	--	--	--	--	--	--	--	--	--	--	--	--	--	--
Cluster-65551.127252	134.52	157.36	164.15	19.72	34.12	30.31	18	20.4	20.59	51.47	53.22	50.63	97.58	109.91	103.43	78.49	67.94	61.36	66.92	51.47	42.03	9.83	13.42	12.85		2852	--	--	--	--	--	--	--	--	--	--	--	--	--	--	--	--	--	--	--	--	--	--	--
Cluster-65551.121017	278.89	277.54	281.97	613.05	500.58	474.8	999.62	1021.89	1000	83.23	93.36	88.32	97.56	100.55	105.09	346.71	366.22	279.8	233.73	331.24	300.32	57.9	77.62	53.05		684	358333482	GAA27391.2	776	4.6e-80	ribonucleoside-diphosphate reductase subunit M2 [Clonorchis sinensis]	1051158799	XM_017806394.1	94	2.92e-39	PREDICTED: Lepidothrix coronata ribonucleotide reductase regulatory TP53 inducible subunit M2B (RRM2B), transcript variant X2, mRNA	K10808	RRM2	ribonucleoside-diphosphate reductase subunit M2	http://www.genome.jp/dbget-bin/www_bget?ko:K10808	P07201	640	1.1e-65	Ribonucleoside-diphosphate reductase small chain OS=Spisula solidissima OX=6584 PE=2 SV=2	PF00268	Ribonucleotide reductase, small chain	GO:0055114//GO:0009186	oxidation-reduction process//deoxyribonucleoside diphosphate metabolic process	--
Cluster-65551.131886	76.46	74.52	76.88	55.25	55.13	52.23	44.31	41.04	42.75	75.67	76.39	76.11	97.54	101.15	107.24	53.94	50.52	46.63	60.45	53.48	40.34	47.45	48.16	45.8		1413	684399412	XP_009172496.1	617	2.6e-61	hypothetical protein T265_08431 [Opisthorchis viverrini]>gi|663047633|gb|KER23740.1| hypothetical protein T265_08431 [Opisthorchis viverrini]	--	--	--	--	--	--	--	--	--	Q9D5V6	217	2.6e-16	Synapse-associated protein 1 OS=Mus musculus OX=10090 GN=Syap1 PE=1 SV=1	--	--	--	--	--
Cluster-65551.126433	725.46	743.72	729.95	45.53	42.21	39.11	81.97	83.13	81.84	66.62	66.99	65.27	97.31	94.93	96.86	65.66	61.78	55.48	85.48	99.54	61.5	80.51	75.01	64.71		2753	684401884	XP_009173294.1	1761	1.1e-193	hypothetical protein T265_14738 [Opisthorchis viverrini]>gi|663046815|gb|KER22956.1| hypothetical protein T265_14738 [Opisthorchis viverrini]	688523528	LL234605.1	54	2.11e-16	Echinostoma caproni genome assembly E_caproni_Egypt, scaffold ECPE_scaffold0001510	K01897	ACSL, fadD	long-chain acyl-CoA synthetase	http://www.genome.jp/dbget-bin/www_bget?ko:K01897	O88813	1076	1.3e-115	Long-chain-fatty-acid--CoA ligase 5 OS=Rattus norvegicus OX=10116 GN=Acsl5 PE=1 SV=1	PF00501	AMP-binding enzyme	GO:0008152	metabolic process	GO:0003824
Cluster-65551.116955	36.28	34.65	34.53	20.17	20.93	22.9	51.94	47.39	49.57	104.76	108.03	103.34	97.28	101.35	104.47	5.49	4.83	5.69	3.76	2.86	5.08	2.38	2.51	3.3		2087	684395566	XP_009171249.1	1343	2.5e-145	hypothetical protein T265_07456 [Opisthorchis viverrini]>gi|663048944|gb|KER25004.1| hypothetical protein T265_07456 [Opisthorchis viverrini]	--	--	--	--	--	K16860	PLD3_4	phospholipase D3/4	http://www.genome.jp/dbget-bin/www_bget?ko:K16860	Q640B3	800	9.8e-84	Phospholipase D3 OS=Xenopus tropicalis OX=8364 GN=pld3 PE=2 SV=1	PF00614	Phospholipase D Active site motif	--	--	GO:0003824
Cluster-65551.122039	61.87	60.32	63.25	42.2	49.52	56.24	15.37	17.55	15.36	60.79	64.91	69.03	97.08	104.12	100.04	15.2	15.16	15.09	20.51	15.67	11.94	31.39	37.02	34.74		1077	684402870	XP_009173614.1	215	8.2e-15	hypothetical protein T265_14805, partial [Opisthorchis viverrini]>gi|663046493|gb|KER22650.1| hypothetical protein T265_14805, partial [Opisthorchis viverrini]	--	--	--	--	--	--	--	--	--	--	--	--	--	--	--	--	--	--
Cluster-65551.125022	73.2	77.24	79.45	55.73	55.65	56.82	62.09	60.77	60.22	84.76	87.82	86.71	97.04	101.68	103.05	44.38	46.38	47.81	45.73	56.14	37.94	67.2	75.93	76.43		1828	353231396	CCD77814.1	676	4.9e-68	basigin related [Schistosoma mansoni]	--	--	--	--	--	K06535	BSG, CD147	basigin	http://www.genome.jp/dbget-bin/www_bget?ko:K06535	Q28740	193	2.1e-13	Basigin OS=Oryctolagus cuniculus OX=9986 GN=BSG PE=2 SV=1	PF13895	Immunoglobulin domain	--	--	GO:0005515
Cluster-65551.118225	137.82	142.1	138.94	258.76	224.24	212.72	419.39	412.48	411.53	104.75	109.15	100.98	96.94	97.05	100.93	203.57	188.52	148.83	169.47	178.67	137.03	113.31	140.13	123.41		1104	684371026	XP_009163643.1	1191	5.6e-128	hypothetical protein T265_01373 [Opisthorchis viverrini]>gi|663056798|gb|KER32700.1| hypothetical protein T265_01373 [Opisthorchis viverrini]	1108990873	XM_019272173.1	61	1.07e-20	PREDICTED: Larimichthys crocea proteasome subunit beta type-7 (LOC104936758), transcript variant X2, mRNA	K02739	PSMB7	20S proteasome subunit beta 2	http://www.genome.jp/dbget-bin/www_bget?ko:K02739	Q9JHW0	898	2.2e-95	Proteasome subunit beta type-7 OS=Rattus norvegicus OX=10116 GN=Psmb7 PE=1 SV=1	PF00227	Proteasome subunit	GO:0051603	proteolysis involved in cellular protein catabolic process	GO:0004298
Cluster-65551.131486	145.82	145.05	144.62	87.16	71.93	68.11	193.04	195.02	195.44	143.99	149.81	139.72	96.86	92.72	95.43	226.68	226.46	217.1	209.98	262.87	166.64	126.12	127.4	132.51		1141	226470502	CAX70531.1	280	2.5e-22	Salivary secreted ribonuclease [Schistosoma japonicum]>gi|226470504|emb|CAX70532.1| Salivary secreted ribonuclease [Schistosoma japonicum]>gi|226470506|emb|CAX70533.1| Salivary secreted ribonuclease [Schistosoma japonicum]>gi|226487038|emb|CAX75384.1| Salivary secreted ribonuclease [Schistosoma japonicum]>gi|226487040|emb|CAX75385.1| Salivary secreted ribonuclease [Schistosoma japonicum]	--	--	--	--	--	--	--	--	--	--	--	--	--	PF02402//PF00335	Lysis protein//Tetraspanin family	GO:0019835//GO:0009405	cytolysis//pathogenesis	--
Cluster-65551.122984	29.15	31.65	28.07	57.02	75.04	69.97	64.92	60.2	63.51	58.75	60.56	58.7	96.78	100.21	102.61	43.71	43.07	32.48	39.75	33.95	30.13	14.03	14.17	14.65		3629	684411178	XP_009176309.1	872	1.8e-90	hypothetical protein T265_15424, partial [Opisthorchis viverrini]>gi|663043546|gb|KER19932.1| hypothetical protein T265_15424, partial [Opisthorchis viverrini]	--	--	--	--	--	--	--	--	--	Q5ZLN5	535	9.1e-53	TAR DNA-binding protein 43 OS=Gallus gallus OX=9031 GN=TARDBP PE=2 SV=1	PF16367//PF00076	RNA recognition motif//RNA recognition motif. (a.k.a. RRM, RBD, or RNP domain)	--	--	GO:0003676
Cluster-65551.125487	419.12	430.08	416.1	389.05	365.83	387.94	395.83	408.23	400.75	79.52	81.32	76.16	96.77	103.34	105.62	219.59	226.76	191.46	213.24	205.2	132.79	129.44	168.65	125.7		944	684369973	XP_009163309.1	692	3.5e-70	hypothetical protein T265_01102 [Opisthorchis viverrini]>gi|663057123|gb|KER33022.1| hypothetical protein T265_01102 [Opisthorchis viverrini]	--	--	--	--	--	K15410	EEF1D	elongation factor 1-delta	http://www.genome.jp/dbget-bin/www_bget?ko:K15410	P29693	469	1.1e-45	Elongation factor 1-delta OS=Xenopus laevis OX=8355 GN=eef1d PE=1 SV=1	PF00736	EF-1 guanine nucleotide exchange domain	GO:0006448//GO:0006414	regulation of translational elongation//translational elongation	GO:0003746
Cluster-65551.126154	194.43	186.68	199.2	219.91	169.21	176.96	310.01	308.24	301.1	214.52	215.59	211.11	96.71	94.07	93.56	203.01	196.56	201.07	208.41	229.36	156.72	125.57	180.75	116.05		1536	353233696	CCD81050.1	209	5.8e-14	hypothetical protein Smp_134510 [Schistosoma mansoni]	--	--	--	--	--	--	--	--	--	F7BK26	145	6.4e-08	ATPase inhibitor, mitochondrial OS=Xenopus tropicalis OX=8364 GN=atpif1 PE=3 SV=1	PF04568	Mitochondrial ATPase inhibitor, IATP	GO:0032780	negative regulation of ATPase activity	GO:0042030
Cluster-65551.130938	167.3	163.09	161.5	189.12	161.44	153.26	147.16	148.62	151.13	103.61	106.32	111.21	96.69	98.17	98.78	85.26	78.04	80.71	101.19	91.82	80.12	50.55	59.24	52.29		1867	684390775	XP_009169780.1	1128	1.9e-120	hypothetical protein T265_13987, partial [Opisthorchis viverrini]>gi|663050474|gb|KER26490.1| hypothetical protein T265_13987, partial [Opisthorchis viverrini]	--	--	--	--	--	--	--	--	--	Q6TLE4	285	4.6e-24	Membrane magnesium transporter 1 OS=Danio rerio OX=7955 GN=mmgt1 PE=2 SV=1	PF00335//PF00400	Tetraspanin family//WD domain, G-beta repeat	--	--	GO:0005515
Cluster-65551.131417	57.27	56.08	56.81	236.54	200.9	195.98	255.22	263.77	254.99	200.35	206.8	205.07	95.83	91.4	95.55	317.46	314.99	287.99	283.56	352.84	219.28	122.76	168.44	133.31		1218	226475020	CAX71798.1	275	1e-21	hypothetical protein [Schistosoma japonicum]>gi|226475022|emb|CAX71799.1| hypothetical protein [Schistosoma japonicum]>gi|226476318|emb|CAX78010.1| hypothetical protein [Schistosoma japonicum]>gi|226476320|emb|CAX78011.1| hypothetical protein [Schistosoma japonicum]>gi|226476322|emb|CAX78012.1| hypothetical protein [Schistosoma japonicum]>gi|226476324|emb|CAX78013.1| hypothetical protein [Schisto…	--	--	--	--	--	--	--	--	--	--	--	--	--	--	--	--	--	--
Cluster-65551.140043	121.35	122.23	117.38	167.93	132.6	123.32	272.89	278.94	266.43	214.5	223.19	201.01	95.73	98.44	93.88	247.33	229.94	233.89	235.82	346.67	249.24	185.47	181.21	160.52		566	684383278	XP_009167499.1	158	1.8e-08	hypothetical protein T265_04486 [Opisthorchis viverrini]>gi|663052836|gb|KER28798.1| hypothetical protein T265_04486 [Opisthorchis viverrini]	--	--	--	--	--	--	--	--	--	--	--	--	--	PF09803	Uncharacterized conserved protein (DUF2346)	GO:0033617	mitochondrial respiratory chain complex IV assembly	--
Cluster-65551.128093	62.81	67.3	64.68	160.5	140.94	139.36	172.52	169.16	161.11	71.28	71.76	69.13	95.56	90.36	92.62	140.05	143.77	111.24	145.62	119.02	88.4	87.79	96.43	91		1253	360044311	CCD81858.1	1671	1.4e-183	GTP-binding protein-related [Schistosoma mansoni]	440209326	JQ788660.1	42	4.43e-10	Thyridopteryx ephemeraeformis voucher Tep2 GTP-binding protein mRNA, partial cds	K06942	K06942	uncharacterized protein	http://www.genome.jp/dbget-bin/www_bget?ko:K06942	Q5ZM25	1340	1.4e-146	Obg-like ATPase 1 OS=Gallus gallus OX=9031 GN=OLA1 PE=2 SV=1	PF01926//PF02421	50S ribosome-binding GTPase//Ferrous iron transport protein B	GO:0015684	ferrous iron transport	GO:0005525//GO:0015093
Cluster-65551.121634	22.4	21.92	22.23	42.12	61.09	58.3	34.94	32.98	30.47	75.74	77.65	78.28	95.38	105.04	101.84	52.16	50.34	38.46	56.43	33.54	27.31	26.47	34.94	31.83		2412	350644228	CCD61017.1	1191	1.2e-127	thioredoxin-like protein,putative [Schistosoma mansoni]	688615969	LL255888.1	84	3.88e-33	Echinostoma caproni genome assembly E_caproni_Egypt, scaffold ECPE_scaffold0022348	K00627	DLAT, aceF, pdhC	pyruvate dehydrogenase E2 component (dihydrolipoamide acetyltransferase)	http://www.genome.jp/dbget-bin/www_bget?ko:K00627	P08461	957	7e-102	Dihydrolipoyllysine-residue acetyltransferase component of pyruvate dehydrogenase complex, mitochondrial OS=Rattus norvegicus OX=10116 GN=Dlat PE=1 SV=3	PF02817//PF00198	e3 binding domain//2-oxoacid dehydrogenases acyltransferase (catalytic domain)	GO:0008152	metabolic process	GO:0016746
Cluster-65551.124698	80.38	81.62	80.43	164.81	132.94	126.89	223.69	219.62	222.93	144.44	146.88	142.89	95.36	93.27	88.5	216.59	218.49	186.42	204.69	228.16	162.44	94.41	129.15	103.52		828	358338302	GAA56633.1	752	3.4e-77	NADH dehydrogenase [ubiquinone] 1 beta subcomplex subunit 10 [Clonorchis sinensis]	--	--	--	--	--	K03966	NDUFB10	NADH dehydrogenase (ubiquinone) 1 beta subcomplex subunit 10	http://www.genome.jp/dbget-bin/www_bget?ko:K03966	Q1HPL8	363	1.8e-33	NADH dehydrogenase [ubiquinone] 1 beta subcomplex subunit 10 OS=Bombyx mori OX=7091 PE=1 SV=1	PF05051	Cytochrome C oxidase copper chaperone (COX17)	GO:0006825	copper ion transport	GO:0016531//GO:0005507
Cluster-65551.127301	137.55	135.28	143.42	413.49	298.01	313.85	481.25	532.52	555.67	311.42	316.42	297.84	95.12	94.5	107.27	389.01	424.64	453.11	442.31	512.19	336.29	200.11	243.17	177.41		554	684405110	XP_009174345.1	240	5.3e-18	hypothetical protein T265_14985, partial [Opisthorchis viverrini]>gi|663045721|gb|KER21923.1| hypothetical protein T265_14985, partial [Opisthorchis viverrini]	--	--	--	--	--	--	--	--	--	--	--	--	--	--	--	--	--	--
Cluster-65551.118391	421.4	505.68	473.22	773.62	621.48	530.3	1819.55	1646.74	1743.03	683.11	751.83	753.01	95.1	97.49	97.1	1006.38	918.36	1046.31	1018.41	1413.19	849.36	408.26	413.58	415.56		305	--	--	--	--	--	--	--	--	--	--	--	--	--	--	--	--	--	--	--	--	--	--	--
Cluster-65551.137063	15.17	10.02	12.87	54.05	76.27	66.44	33.03	34.08	32.85	70.47	69.84	65.51	95.08	112.86	105.36	36.63	32.95	24.31	33.45	36.97	39.97	18.96	18.34	21.09		625	844861911	XP_012798213.1	728	1.5e-74	UDP-N-acetylglucosamine--peptide N-acetylglucosaminyltransferase 110 kDa subunit [Schistosoma haematobium]>gi|685963212|gb|KGB38452.1| UDP-N-acetylglucosamine--peptide N-acetylglucosaminyltransferase 110 kDa subunit [Schistosoma haematobium]	688627371	LL261344.1	180	4.15e-87	Echinostoma caproni genome assembly E_caproni_Egypt, scaffold ECPE_scaffold0027244	K09667	OGT	protein O-GlcNAc transferase	http://www.genome.jp/dbget-bin/www_bget?ko:K09667	P56558	590	6.5e-60	UDP-N-acetylglucosamine--peptide N-acetylglucosaminyltransferase 110 kDa subunit OS=Rattus norvegicus OX=10116 GN=Ogt PE=1 SV=1	PF13176//PF13374//PF13414//PF00515//PF00116//PF14863//PF13181//PF07721	Tetratricopeptide repeat//Tetratricopeptide repeat//TPR repeat//Tetratricopeptide repeat//Cytochrome C oxidase subunit II, periplasmic domain//Alkyl sulfatase dimerisation//Tetratricopeptide repeat//Tetratricopeptide repeat	GO:0006123//GO:0015992	mitochondrial electron transport, cytochrome c to oxygen//proton transport	GO:0004129//GO:0005515//GO:0005507//GO:0046983//GO:0042802
Cluster-65551.89736	1.81	1.59	2.38	618.72	480.09	405.61	240.24	235.3	252.72	264.16	269.1	272.3	94.96	88.8	111.36	305.66	292.51	416.73	196.53	252.03	369.59	170.5	198.47	150.3		409	226488883	CAX74791.1	149	1.4e-07	hypothetical protein [Schistosoma japonicum]>gi|226488885|emb|CAX74792.1| hypothetical protein [Schistosoma japonicum]>gi|226488887|emb|CAX74793.1| hypothetical protein [Schistosoma japonicum]	--	--	--	--	--	--	--	--	--	--	--	--	--	PF01529	DHHC palmitoyltransferase	--	--	GO:0008270
Cluster-65551.121234	91.18	91.14	92.85	34.78	32.41	29.07	171.36	159.84	156.6	84.6	80.37	84.83	94.72	97.49	98.94	97.99	76.56	96.14	79.61	45.15	56.62	40.76	88.57	51.37		1211	684409743	XP_009175847.1	842	1.8e-87	hypothetical protein T265_11039 [Opisthorchis viverrini]>gi|663044086|gb|KER20416.1| hypothetical protein T265_11039 [Opisthorchis viverrini]	--	--	--	--	--	K11163	DHRS1	dehydrogenase/reductase SDR family member 1	http://www.genome.jp/dbget-bin/www_bget?ko:K11163	Q96LJ7	496	1e-48	Dehydrogenase/reductase SDR family member 1 OS=Homo sapiens OX=9606 GN=DHRS1 PE=1 SV=1	PF00106	short chain dehydrogenase	GO:0008152	metabolic process	GO:0016491
Cluster-65551.130746	44.46	41.33	43.24	40.31	39.36	39.26	62.24	59.56	63.57	93.6	95.74	82.89	94.72	94.59	99.94	53.09	46.66	50.09	39.26	48.93	41.4	23.24	23.88	15.83		706	--	--	--	--	--	--	--	--	--	--	--	--	--	--	--	--	--	--	PF03357	Snf7	GO:0007034	vacuolar transport	--
Cluster-65551.126321	186.5	185.9	189.52	270.86	240.18	250.28	355.64	355.73	345.37	87.23	83.38	83.97	94.57	96.24	94.98	128.07	132.47	103.84	131.99	118.15	112.28	66.49	90.52	60.18		1509	684374758	XP_009164847.1	913	1.3e-95	hypothetical protein T265_02369 [Opisthorchis viverrini]>gi|663055552|gb|KER31468.1| hypothetical protein T265_02369 [Opisthorchis viverrini]	--	--	--	--	--	K09571	FKBP4_5	FK506-binding protein 4/5	http://www.genome.jp/dbget-bin/www_bget?ko:K09571	P30416	417	1.8e-39	Peptidyl-prolyl cis-trans isomerase FKBP4 OS=Mus musculus OX=10090 GN=Fkbp4 PE=1 SV=5	PF13174//PF00254//PF13181//PF07721//PF13374//PF13414//PF00515//PF13176	Tetratricopeptide repeat//FKBP-type peptidyl-prolyl cis-trans isomerase//Tetratricopeptide repeat//Tetratricopeptide repeat//Tetratricopeptide repeat//TPR repeat//Tetratricopeptide repeat//Tetratricopeptide repeat	GO:0006457	protein folding	GO:0005515//GO:0042802
Cluster-65551.128580	37.45	39.22	41.42	11.45	12.15	14.44	30.48	30.85	29.87	83.53	85.79	83.85	94.02	97.9	102.11	643.24	546.82	574.69	1289.62	620.58	399.85	445.39	646.99	693.95		661	684378135	XP_009165927.1	733	4.3e-75	hypothetical protein T265_03230 [Opisthorchis viverrini]>gi|663054344|gb|KER30277.1| hypothetical protein T265_03230 [Opisthorchis viverrini]	--	--	--	--	--	K01965	PCCA, pccA	propionyl-CoA carboxylase alpha chain	http://www.genome.jp/dbget-bin/www_bget?ko:K01965	Q91ZA3	532	3.7e-53	Propionyl-CoA carboxylase alpha chain, mitochondrial OS=Mus musculus OX=10090 GN=Pcca PE=1 SV=2	--	--	--	--	--
Cluster-65551.134793	62.67	59.99	50.21	210.37	168.6	158.27	205	205.73	219.91	75.89	82.62	75.34	93.99	93.38	95.29	90.47	83.84	79.66	89.45	107.82	64.48	65.81	78.4	45.73		605	360044993	CCD82541.1	345	3.9e-30	putative multidrug resistance pump [Schistosoma mansoni]	--	--	--	--	--	K03104	SRP14	signal recognition particle subunit SRP14	http://www.genome.jp/dbget-bin/www_bget?ko:K03104	P16255	252	9.9e-21	Signal recognition particle 14 kDa protein OS=Canis lupus familiaris OX=9615 GN=SRP14 PE=1 SV=2	PF02290	Signal recognition particle 14kD protein	GO:0006614	SRP-dependent cotranslational protein targeting to membrane	GO:0008312//GO:0030942
Cluster-65551.125490	94.16	93.32	90.54	185.31	161.49	163.45	489.88	494.51	498.93	121.76	124.36	120.96	93.98	92.75	92.71	826.31	766.91	762.87	866.29	846.9	657.76	311.71	357.09	252.44		1113	358341017	GAA42677.2	800	1.2e-82	voltage-dependent anion channel protein 2 [Clonorchis sinensis]	--	--	--	--	--	--	--	--	--	P21796	328	2.8e-29	Voltage-dependent anion-selective channel protein 1 OS=Homo sapiens OX=9606 GN=VDAC1 PE=1 SV=2	PF01459//PF00868	Eukaryotic porin//Transglutaminase family	GO:0055085//GO:0018149	transmembrane transport//peptide cross-linking	--
Cluster-65551.124218	185.3	187.59	175.73	370.44	281.53	273.83	820.83	756.55	794.65	121.88	135.57	128.18	93.69	77.11	94.39	429.67	364.33	378.24	479.06	596.63	359.11	142.32	199.31	139.59		456	358338162	GAA56479.1	344	3.8e-30	hypothetical protein CLF_110974 [Clonorchis sinensis]	--	--	--	--	--	--	--	--	--	--	--	--	--	--	--	--	--	--
Cluster-65551.126303	18.37	15.94	18.51	32.25	27.39	23.71	70.78	69.31	66.15	74.85	78.93	73.82	93.33	97.59	95.79	16.82	17.38	17.95	14.29	27.23	19.06	3.49	2.88	1.55		2511	684378004	XP_009165884.1	362	1.7e-31	hypothetical protein T265_03201 [Opisthorchis viverrini]>gi|663054434|gb|KER30366.1| hypothetical protein T265_03201 [Opisthorchis viverrini]	--	--	--	--	--	--	--	--	--	--	--	--	--	PF06003	Survival motor neuron protein (SMN)	GO:0006397	mRNA processing	GO:0003723
Cluster-65551.76224	85.63	113.7	92.96	301.92	222.69	214.96	316.72	375.82	363.86	352.09	431.38	371	91.98	72	88.54	171.56	145.46	170.76	146.6	292.67	156.09	107.53	89.31	66.45		269	--	--	--	--	--	--	--	--	--	--	--	--	--	--	--	--	--	--	--	--	--	--	--
Cluster-65551.122658	214.84	253.78	252.94	1021.38	769.47	785.83	1679.16	1797.4	1812.33	209.89	222.27	212.46	91.08	76.69	82.73	577.7	539.47	597.83	653.18	821.79	562.78	221.58	250.68	195.62		455	353231785	CCD79140.1	257	4.7e-20	putative small nuclear ribonucleoprotein G (snrnp-G) [Schistosoma mansoni]	--	--	--	--	--	K11099	SNRPG, SMG	small nuclear ribonucleoprotein G	http://www.genome.jp/dbget-bin/www_bget?ko:K11099	Q9VXE0	179	2.2e-12	Probable small nuclear ribonucleoprotein G OS=Drosophila melanogaster OX=7227 GN=SNRPG PE=1 SV=1	--	--	--	--	--
Cluster-65551.128752	123.15	122.27	117.3	229.99	215.77	217.92	315.89	306.72	300.62	77.15	84.05	74.63	90.91	95.58	91.76	90.8	84.47	76.9	91.55	75.19	60.65	61.7	77.91	67.35		1978	684405127	XP_009174351.1	2330	8.5e-260	hypothetical protein T265_09880 [Opisthorchis viverrini]>gi|663045695|gb|KER21898.1| hypothetical protein T265_09880 [Opisthorchis viverrini]	161669245	EU247176.1	110	1.12e-47	Lycosa singoriensis clone LSsin970 chaperonin subunit 5 mRNA, partial cds	K09497	CCT5	T-complex protein 1 subunit epsilon	http://www.genome.jp/dbget-bin/www_bget?ko:K09497	Q4R6V2	1945	1.6e-216	T-complex protein 1 subunit epsilon OS=Macaca fascicularis OX=9541 GN=CCT5 PE=2 SV=1	PF00118//PF05247//PF00737	TCP-1/cpn60 chaperonin family//Flagellar transcriptional activator (FlhD)//Photosystem II 10 kDa phosphoprotein	GO:0050821//GO:0044780//GO:0045893//GO:0015979	protein stabilization//bacterial-type flagellum assembly//positive regulation of transcription, DNA-templated//photosynthesis	GO:0042301//GO:0005524
Cluster-65551.126281	1446.62	1425.85	1451.29	1.96	2.25	2.15	45.54	43.44	44.05	203.29	210.31	214.26	90.61	94.91	94.92	6.48	6.98	6.25	11.92	22.53	5.38	99.6	131.72	100.41		1719	684367999	XP_009162691.1	621	1.1e-61	hypothetical protein T265_00599 [Opisthorchis viverrini]>gi|663057589|gb|KER33483.1| hypothetical protein T265_00599 [Opisthorchis viverrini]	--	--	--	--	--	K05609	UCHL3, YUH1	ubiquitin carboxyl-terminal hydrolase L3	http://www.genome.jp/dbget-bin/www_bget?ko:K05609	P15374	452	1.8e-43	Ubiquitin carboxyl-terminal hydrolase isozyme L3 OS=Homo sapiens OX=9606 GN=UCHL3 PE=1 SV=1	PF01088	Ubiquitin carboxyl-terminal hydrolase, family 1	GO:0006511//GO:0006508//GO:0016579	ubiquitin-dependent protein catabolic process//proteolysis//protein deubiquitination	GO:0004843
Cluster-65551.128209	179.88	184.51	183.14	127.92	100.98	95.09	78.58	79.49	80.63	103.69	108.81	105.25	90.55	88.12	88.9	65.43	56.71	65.5	57.43	75.37	56.36	53.67	59.73	46.31		1359	358331703	GAA50481.1	221	2.1e-15	glutamate receptor NMDA [Clonorchis sinensis]	--	--	--	--	--	--	--	--	--	--	--	--	--	PF03595	Voltage-dependent anion channel	GO:0055085	transmembrane transport	--
Cluster-65551.143419	4.9	5	5.1	206.17	288.09	291.51	65.59	63.72	64.54	80.45	84.6	81.12	90.5	97.42	93.19	21.41	21.75	19.87	13.89	18.22	16.8	8.38	7.31	6.88		1662	--	--	--	--	--	688522547	LL234008.1	81	1.23e-31	Echinostoma caproni genome assembly E_caproni_Egypt, scaffold ECPE_scaffold0000913	--	--	--	--	--	--	--	--	--	--	--	--	--
Cluster-65551.119751	43.98	40.37	42.43	60.64	76.28	63.7	33.04	34.93	35.17	48.5	47.65	49.95	90.27	91.2	83.82	15.56	17.36	17.29	21.52	19.29	18.67	14.74	15.73	20.48		1030	353233355	CCD80710.1	447	9.8e-42	putative clathrin light chain [Schistosoma mansoni]	--	--	--	--	--	K04644	CLTA, LCA	clathrin light chain A	http://www.genome.jp/dbget-bin/www_bget?ko:K04644	Q9VWA1	206	3.6e-15	Clathrin light chain OS=Drosophila melanogaster OX=7227 GN=Clc PE=2 SV=1	PF01086//PF06881	Clathrin light chain//RNA polymerase II transcription factor SIII (Elongin) subunit A	GO:0006355//GO:0016192//GO:0006886	regulation of transcription, DNA-templated//vesicle-mediated transport//intracellular protein transport	GO:0005198
Cluster-65551.118915	2.11	2.07	1.86	47.5	43.67	41.05	59.7	57.31	58.19	100.24	103.52	99.5	90.08	90.67	89.35	77.41	73.09	53.14	52.38	63.54	55.18	34.8	33	24.34		2926	684373199	XP_009164346.1	793	2.1e-81	hypothetical protein T265_01944 [Opisthorchis viverrini]>gi|663055943|gb|KER31853.1| hypothetical protein T265_01944 [Opisthorchis viverrini]	688539101	LL239411.1	105	9.99e-45	Echinostoma caproni genome assembly E_caproni_Egypt, scaffold ECPE_scaffold0006313	K09377	CSRP	cysteine and glycine-rich protein	http://www.genome.jp/dbget-bin/www_bget?ko:K09377	Q24400	363	6.4e-33	Muscle LIM protein Mlp84B OS=Drosophila melanogaster OX=7227 GN=Mlp84B PE=1 SV=1	PF01641//PF00412	SelR domain//LIM domain	GO:0055114	oxidation-reduction process	GO:0033743//GO:0008270
Cluster-65551.118609	1.47	1.49	1.09	41.34	34.22	34	11.29	11.62	8.35	189.12	187.44	173.91	89.92	92.08	93.1	45.91	45.66	58.49	37.33	38.97	35.65	39.29	47.61	34.47		965	349962420	GAA40982.1	431	6.6e-40	16 kDa calcium-binding protein [Clonorchis sinensis]	--	--	--	--	--	--	--	--	--	Q07167	246	7.8e-20	16 kDa calcium-binding protein OS=Schistosoma mansoni OX=6183 PE=2 SV=1	PF13499//PF00036//PF12763//PF13405//PF13202//PF13833//PF10591	EF-hand domain pair//EF hand//Cytoskeletal-regulatory complex EF hand//EF-hand domain//EF hand//EF-hand domain pair//Secreted protein acidic and rich in cysteine Ca binding region	GO:0007165	signal transduction	GO:0005509//GO:0005515
Cluster-65551.92569	203.95	224.55	195.34	246.32	208.28	197.88	600.45	598.19	623.41	301.73	307.15	312.23	89.56	93.28	96.43	278.74	268.51	270.82	360.76	424.12	280.99	123.72	125.4	93.92		346	60690701	AAX30523.1	163	2.8e-09	SJCHGC04432 protein [Schistosoma japonicum]>gi|226478876|emb|CAX72933.1| Immediate early response 3-interacting protein 1 [Schistosoma japonicum]	--	--	--	--	--	--	--	--	--	--	--	--	--	--	--	--	--	--
Cluster-65551.128222	13.81	15.86	14.73	125.12	97.07	93.8	97.62	95.1	93.34	79.19	74.05	75.31	89.47	93.86	95.91	57.1	57.94	54.39	38.14	44.18	54.92	33.92	34.66	26.66		991	--	--	--	--	--	--	--	--	--	--	--	--	--	--	--	--	--	--	--	--	--	--	--
Cluster-65551.127947	96.46	97.65	93.66	113.8	119.02	117.18	66.09	63.24	65.42	53.67	55.25	56.95	89.45	88.99	91.27	36.73	35.87	31.22	37.28	33.4	29.39	34.79	43.83	39.13		1581	684397958	XP_009172018.1	713	2.2e-72	hypothetical protein T265_08059 [Opisthorchis viverrini]>gi|663048125|gb|KER24213.1| hypothetical protein T265_08059 [Opisthorchis viverrini]	--	--	--	--	--	--	--	--	--	Q9V3U9	193	1.8e-13	Protein slowmo OS=Drosophila melanogaster OX=7227 GN=slmo PE=2 SV=1	--	--	--	--	--
Cluster-65551.132276	47.29	45.4	47.61	75.54	61.98	60.28	121.16	120.61	119.73	89.1	96.44	94.43	89.24	93.5	95.1	116.51	100.28	97.37	121.9	146.74	110.34	61.17	76.08	55.15		1114	684412412	XP_009176770.1	518	6.2e-50	hypothetical protein T265_11759 [Opisthorchis viverrini]>gi|663043019|gb|KER19485.1| hypothetical protein T265_11759 [Opisthorchis viverrini]	--	--	--	--	--	K05754	ARPC5	actin related protein 2/3 complex, subunit 5	http://www.genome.jp/dbget-bin/www_bget?ko:K05754	Q5R516	331	1.3e-29	Actin-related protein 2/3 complex subunit 5 OS=Pongo abelii OX=9601 GN=ARPC5 PE=2 SV=3	PF04699//PF01239	ARP2/3 complex 16 kDa subunit (p16-Arc)//Protein prenyltransferase alpha subunit repeat	GO:0018342//GO:0034314//GO:0030833	protein prenylation//Arp2/3 complex-mediated actin nucleation//regulation of actin filament polymerization	GO:0008318
Cluster-65551.129064	75.99	78.08	77.95	102.41	80.83	77.22	187.79	183.55	181.79	92.02	93.43	90.84	89.01	86.43	91.37	214.4	200.05	188.29	177.54	208.14	183.91	77.88	95.82	73.71		2268	795251987	XP_011854980.1	716	1.4e-72	PREDICTED: 14-3-3 protein epsilon isoform X2 [Mandrillus leucophaeus]	1343913706	XM_023962322.1	42	8.11e-10	PREDICTED: Oryzias latipes 14-3-3 protein epsilon (LOC101175099), transcript variant X2, mRNA	K06630	YWHAE	14-3-3 protein epsilon	http://www.genome.jp/dbget-bin/www_bget?ko:K06630	P92177	707	6.5e-73	14-3-3 protein epsilon OS=Drosophila melanogaster OX=7227 GN=14-3-3epsilon PE=1 SV=2	PF02057	Glycosyl hydrolase family 59	GO:0006807//GO:0006687//GO:0006683//GO:0005975	nitrogen compound metabolic process//glycosphingolipid metabolic process//galactosylceramide catabolic process//carbohydrate metabolic process	GO:0004336
Cluster-65551.128704	113.75	112.75	108.13	311.71	260.92	262.51	397.57	417.63	420.32	116.47	113.22	110.06	88.98	91.03	95.11	257.78	256.68	266.86	293.86	344.07	222.76	138.5	196.78	135.14		637	56754728	AAW25549.1	681	4.4e-69	SJCHGC05794 protein [Schistosoma japonicum]>gi|226471412|emb|CAX70787.1| Coatomer subunit zeta-1 [Schistosoma japonicum]>gi|226489454|emb|CAX75871.1| Coatomer subunit zeta-1 [Schistosoma japonicum]>gi|226489456|emb|CAX75872.1| Coatomer subunit zeta-1 [Schistosoma japonicum]>gi|226489458|emb|CAX75873.1| Coatomer subunit zeta-1 [Schistosoma japonicum]>gi|226489460|emb|CAX75874.1| Coatomer subunit z…	--	--	--	--	--	--	--	--	--	P61923	504	6.2e-50	Coatomer subunit zeta-1 OS=Homo sapiens OX=9606 GN=COPZ1 PE=1 SV=1	--	--	GO:0016192//GO:0006886	vesicle-mediated transport//intracellular protein transport	--
Cluster-65551.127045	42.83	76.41	105.86	206.44	149.27	128.46	242.25	363.24	440.34	72.96	21.78	50.04	88.88	87.17	132.42	106.6	82.7	80.83	93.52	115.12	109.27	59	88.89	85.76		234	76157402	AAX28338.2	307	3.8e-26	SJCHGC08601 protein [Schistosoma japonicum]	--	--	--	--	--	K14406	CSTF1	cleavage stimulation factor subunit 1	http://www.genome.jp/dbget-bin/www_bget?ko:K14406	Q05048	143	1.7e-08	Cleavage stimulation factor subunit 1 OS=Homo sapiens OX=9606 GN=CSTF1 PE=1 SV=1	--	--	--	--	--
Cluster-65551.113625	793.18	773.56	733.69	1054.18	721.34	636.6	1412.22	1421.49	1657.45	701.44	886.8	759.05	88.63	147.13	159.36	1268.33	962.46	1484.39	1967.4	2446.15	1854.86	998.65	1136.16	784.83		242	--	--	--	--	--	--	--	--	--	--	--	--	--	--	--	--	--	--	--	--	--	--	--
Cluster-65551.115951	7.23	13.09	8.7	47.2	59.06	41.94	5.72	12.02	6.25	69.4	66.85	62.65	88.53	105.41	89.26	5.56	3.67	4.96	1.62	5.38	9.37	5.35	3.51	3.7		331	307186986	EFN72322.1	208	1.6e-14	hypothetical protein EAG_05524, partial [Camponotus floridanus]	--	--	--	--	--	--	--	--	--	--	--	--	--	--	--	--	--	--
Cluster-65551.122265	54.82	59.59	56	38.42	42.75	48.44	29.98	29.18	28.46	57.89	58.7	58.15	88.48	90.33	92.43	24.68	22.36	22.41	27.71	21.93	18.57	28.16	36.61	32.02		1622	684371701	XP_009163862.1	574	2.9e-56	hypothetical protein T265_01539 [Opisthorchis viverrini]>gi|663056405|gb|KER32310.1| hypothetical protein T265_01539 [Opisthorchis viverrini]	--	--	--	--	--	--	--	--	--	Q9Y548	319	4.5e-28	Protein YIPF1 OS=Homo sapiens OX=9606 GN=YIPF1 PE=1 SV=1	PF04893	Yip1 domain	--	--	--
Cluster-65551.126463	829.57	836.54	840.26	119.99	161.97	147.32	25.29	26.31	23.94	53.68	56.98	52.79	88.43	91.87	85.29	29.44	30.9	22.87	38.57	34.34	24.54	37.06	31.37	19.02		995	--	--	--	--	--	--	--	--	--	--	--	--	--	--	--	--	--	--	--	--	--	--	--
Cluster-65551.129978	128.56	133.17	131.32	59.65	43.44	39.84	61.06	60.08	55.99	103.37	106.29	101.63	88.22	90.88	97.05	91.87	88.49	100.8	48.99	72.43	70.53	45.24	46.58	54.51		818	358342519	GAA49968.1	148	3.7e-07	hypothetical protein CLF_103867 [Clonorchis sinensis]	--	--	--	--	--	--	--	--	--	Q6X4M2	134	6.5e-07	Selenoprotein F OS=Oncorhynchus mykiss OX=8022 GN=selenof PE=2 SV=2	--	--	--	--	--
Cluster-65551.126440	45.25	39.88	43.39	57.77	52.77	54.94	10.82	12.6	10.78	87.54	89.09	95.09	88.07	88.72	87.15	11.79	17.04	15.51	9.41	17.3	13.56	15.75	12.64	21.85		2641	56754047	AAW25214.1	869	2.9e-90	SJCHGC06296 protein [Schistosoma japonicum]>gi|226481303|emb|CAX73549.1| ubiquitin-conjugating enzyme E2H [Schistosoma japonicum]	688536375	LL238906.1	155	1.44e-72	Echinostoma caproni genome assembly E_caproni_Egypt, scaffold ECPE_scaffold0005809	K10576	UBE2H, UBC8	ubiquitin-conjugating enzyme E2 H	http://www.genome.jp/dbget-bin/www_bget?ko:K10576	Q32LN1	741	8.6e-77	Ubiquitin-conjugating enzyme E2 H OS=Bos taurus OX=9913 GN=UBE2H PE=2 SV=1	PF03460//PF05773	Nitrite/Sulfite reductase ferredoxin-like half domain//RWD domain	GO:0016567//GO:0055114	protein ubiquitination//oxidation-reduction process	GO:0005524//GO:0004842//GO:0005515//GO:0016491
Cluster-65551.125738	317.43	322.04	317.57	94.57	126.29	123.4	14.24	13.81	15.7	42.49	42.25	44.44	87.96	87.87	88.22	36.86	31.36	30.65	49.66	48.82	29.1	49.86	41.89	27.24		2060	684408199	XP_009175346.1	203	3.9e-13	hypothetical protein T265_15220 [Opisthorchis viverrini]>gi|663044637|gb|KER20917.1| hypothetical protein T265_15220 [Opisthorchis viverrini]	--	--	--	--	--	--	--	--	--	--	--	--	--	--	--	--	--	--
Cluster-65551.130067	34.31	32	33.56	50.98	47.03	43.89	61.54	62.56	57.57	62.04	65.67	68.47	87.94	88.39	93.03	34.23	37.95	33.83	27.86	36.99	28.38	32.17	30.23	30.24		1253	257205990	CAX82646.1	1147	8.1e-123	phosphatidylinositol glycan, class K [Schistosoma japonicum]	--	--	--	--	--	K05290	PIGK	phosphatidylinositol glycan, class K	http://www.genome.jp/dbget-bin/www_bget?ko:K05290	Q92643	923	3.2e-98	GPI-anchor transamidase OS=Homo sapiens OX=9606 GN=PIGK PE=1 SV=2	PF01650//PF13443	Peptidase C13 family//Cro/C1-type HTH DNA-binding domain	GO:0006508	proteolysis	GO:0008233//GO:0043565
Cluster-65551.127030	13.93	15.63	15.1	31.5	43.11	37.43	38.81	37.75	39.03	61.69	59.33	62.25	87.52	84.68	87.63	27.36	27.01	16.54	14.43	14.33	17.52	7.77	13.15	12.89		1447	688618253	XP_009296546.1	741	1.1e-75	PREDICTED: uncharacterized protein LOC103909920 [Danio rerio]	--	--	--	--	--	--	--	--	--	--	--	--	--	PF00187	Chitin recognition protein	--	--	GO:0008061
Cluster-65551.126743	179.82	182.23	186.07	155.67	117.12	118.3	192.12	191.8	203.05	137.47	137.26	143.32	87.4	79.73	90.91	222.88	239.74	219.46	216.03	254.53	183.84	100.91	109.41	91.21		931	60691927	AAX30599.1	223	8.4e-16	SJCHGC05470 protein [Schistosoma japonicum]>gi|226482372|emb|CAX73785.1| Intersectin-1 (SH3 domain-containing protein 1A) [Schistosoma japonicum]>gi|226482374|emb|CAX73786.1| Intersectin-1 (SH3 domain-containing protein 1A) [Schistosoma japonicum]	499276	U10294.1	163	1.78e-77	Fasciola hepatica clone Fas 4-3 trans-spliced mRNA, 5' end with spliced leader	--	--	--	--	--	--	--	--	PF07850	Renin receptor-like protein	GO:0007165	signal transduction	GO:0004872
[truncated: 33,673 more rows]
[truncated: 65 more columns]
