# Supplementary material for: Complex and dynamic transcriptional changes allow the helminth Fasciola gigantica to adjust to its intermediate snail and definitive mammalian hosts
Source: BMC Genomics. 2019 Oct 12;20:729. doi: 10.1186/s12864-019-6103-5 (PMC6790025; doi:10.1186/s12864-019-6103-5)
Supplement: Supplementary file 6 — Additional file 6: Table S5. Enriched GO terms within egg, metacercariae and adult transcriptomes from comparative analysis between Fasciola gigantica and Fasciola hepatica. [file 12864_2019_6103_MOESM6_ESM.xlsx]

## Sheet: Sheet1
Additional file 6_Table S5: Enriched GO terms within egg, metacercariae and adult transcriptomes from comparative analysis between Fasciola gigantica and Fasciola hepatica
Egg	No. GO terms	GO enrichment in F. hepatica*	GO enrichment in F. gigantica*
Unique to F. hepatica	1315
Unique to F. gigantica	1056		GO:0015684; iron ion transport
			GO:0006694; steroid biosynthetic process
			GO:0006783; heme biosynthetic process
			GO:0015774; polysaccharide transport
			GO:0019049; evasion or tolerance of host defenses by virus
			GO:0033177; proton-transporting two-sector ATPase complex, proton-transporting domain
			GO:0015093; ferrous iron transmembrane transporter activity
			GO:0008173; RNA methyltransferase activity
			GO:0008725; DNA-3-methyladenine glycosylase activity
Shared by both species	862	GO:0035091; phosphatidylinositol binding	GO:0051603; proteolysis involved in cellular protein catabolic process
		GO:0006098; pentose-phosphate shunt	GO:0006465; signal peptide processing
		GO:0006904; vesicle docking involved in exocytosis	GO:0009186; deoxyribonucleoside diphosphate metabolic process
			GO:0043085; positive regulation of catalytic activity
			GO:0000290; deadenylation-dependent decapping of nuclear-transcribed mRNA
			GO:0005839; proteasome core complex
			GO:0005787; signal peptidase complex
			GO:0005740; mitochondrial envelope
			GO:0015629; actin cytoskeleton
			GO:0005971; ribonucleoside-diphosphate reductase complex
			GO:0005759; mitochondrial matrix
			GO:0008026; helicase activity
			GO:0004298; threonine-type endopeptidase activity
			GO:0004869; cysteine-type endopeptidase inhibitor activity
			GO:0004497; monooxygenase activity
			GO:0004748; ribonucleoside-diphosphate reductase activity, thioredoxin disulfide as acceptor
Metacercariae	No. GO terms	GO enrichment in F. hepatica	GO enrichment in F. gigantica
Unique to F. hepatica	1365
Unique to F. gigantica	1172
Shared by both species	931
Adult	No. GO terms	GO enrichment in F. hepatica	GO enrichment in F. gigantica
Unique to F. hepatica	1462
Unique to F. gigantica	1012		GO:0015684; iron ion transport
			GO:0015976; carbon utilization
			GO:0008207; C21-steroid hormone metabolic process
			GO:0008209; androgen metabolic process
			GO:0008210; estrogen metabolic process
			GO:0009452; 7-methylguanosine RNA capping
			GO:0015774; polysaccharide transport
			GO:0033177; proton-transporting two-sector ATPase complex, proton-transporting domain
			GO:0015093; ferrous iron transmembrane transporter activity
			GO:0042802; identical protein binding
			GO:0003854; 3-beta-hydroxy-delta5-steroid dehydrogenase activity
			GO:0004175; endopeptidase activity
			GO:0070569; uridylyltransferase activity
Shared by both species	903		GO:0006418; tRNA aminoacylation for protein translation
			GO:0006094; gluconeogenesis
			GO:0006000; fructose metabolic process
			GO:0006013; mannose metabolic process
			GO:0006096; glycolytic process
			GO:0051603; proteolysis involved in cellular protein catabolic process
			GO:0009396; folic acid-containing compound biosynthetic process
			GO:0034314; Arp2/3 complex-mediated actin nucleation
			GO:0046854; phosphatidylinositol phosphorylation
			GO:0043085; positive regulation of catalytic activity
			GO:0016485; protein processing
			GO:0006898; receptor-mediated endocytosis
			GO:0032040; small-subunit processome
			GO:0005839; proteasome core complex
			GO:0005669; transcription factor TFIID complex
			GO:0005740; mitochondrial envelope
			GO:0005885; Arp2/3 protein complex
			GO:0015629; actin cytoskeleton
			GO:0019773; proteasome core complex, alpha-subunit complex
			GO:0004812; aminoacyl-tRNA ligase activity
			GO:0008199; ferric iron binding
			GO:0004298; threonine-type endopeptidase activity
			GO:0004488; methylenetetrahydrofolate dehydrogenase (NADP+) activity
			GO:0005044; scavenger receptor activity
			GO:0016620; oxidoreductase activity, acting on the aldehyde or oxo group of donors, NAD or NADP as acceptor
* Significance P ≤ 0.05
