# Supplementary material for: Complex and dynamic transcriptional changes allow the helminth Fasciola gigantica to adjust to its intermediate snail and definitive mammalian hosts
Source: BMC Genomics. 2019 Oct 12;20:729. doi: 10.1186/s12864-019-6103-5 (PMC6790025; doi:10.1186/s12864-019-6103-5)
Supplement: Supplementary file 8 — Additional file 8: Table S6. Gene ontology enrichment cluster analysis of the co-expressed genes transcribed by Fasciola gigantica and Fasciola hepatica egg, metacercariae and adult lifecycle stages. [file 12864_2019_6103_MOESM8_ESM.xlsx]

## Sheet: Gene Clusters
Additional file 8_Table S6. Gene ontology enrichment cluster analysis of the co-expressed genes transcribed by Fasciola gigantica and Fasciola hepatica egg, metacercariae and adult lifecycle stages. In brackets denotes the number of unigenes per cluster.
C0 (5501 genes)	C1 (4184 genes)	C2 (3642 genes)	C3 (1731 genes)	C4 (2245 genes)	C5 (2043 genes)	C6 (2763 genes)	C7 (4823 genes)	C8 (4225 genes)	C9 (1531 genes)	C10 (2092 genes)	C11 (2210 genes)
Cluster-100409.0	Cluster-100037.0	Cluster-100509.0	Cluster-100140.0	Cluster-100098.0	Cluster-100294.0	Cluster-10411.1	Cluster-10.1	Cluster-14866.1	Cluster-12855.0	Cluster-10040.1	Cluster-45802.0
Cluster-39537.2	Cluster-100083.0	Cluster-100689.1	Cluster-21968.0	Cluster-23253.2	Cluster-12459.0	Cluster-12060.0	Cluster-100.0	Cluster-15366.0	Cluster-13123.0	Cluster-10741.0	Cluster-46747.0
Cluster-42019.1	Cluster-100088.0	Cluster-42217.2	Cluster-47395.1	Cluster-54422.2	Cluster-14962.0	Cluster-14590.0	Cluster-100077.0	Cluster-18839.0	Cluster-13149.0	Cluster-10839.0	Cluster-48210.0
Cluster-53460.1	Cluster-100118.0	Cluster-43380.1	Cluster-60598.0	Cluster-56669.0	Cluster-15545.0	Cluster-14905.0	Cluster-100104.0	Cluster-19374.0	Cluster-13609.0	Cluster-11455.0	Cluster-61993.0
Cluster-59426.0	Cluster-100124.1	Cluster-55501.1	Cluster-61294.0	Cluster-56758.0	Cluster-15810.0	Cluster-14965.0	Cluster-100111.0	Cluster-28789.0	Cluster-14057.1	Cluster-11767.1	Cluster-64992.2
Cluster-59733.0	Cluster-100126.1	Cluster-61172.0	Cluster-65551.100019	Cluster-56839.0	Cluster-16598.1	Cluster-15492.0	Cluster-100146.1	Cluster-29846.0	Cluster-14133.0	Cluster-11965.0	Cluster-65551.100006
Cluster-60237.0	Cluster-100267.1	Cluster-63434.1	Cluster-65551.100056	Cluster-57044.0	Cluster-16730.1	Cluster-16280.0	Cluster-100205.0	Cluster-30465.0	Cluster-14153.1	Cluster-12501.1	Cluster-65551.100033
Cluster-60271.1	Cluster-100273.0	Cluster-63781.0	Cluster-65551.100252	Cluster-57718.3	Cluster-1770.0	Cluster-16484.0	Cluster-100209.0	Cluster-31240.0	Cluster-14673.0	Cluster-12521.0	Cluster-65551.100064
Cluster-61007.0	Cluster-100316.0	Cluster-64056.0	Cluster-65551.100310	Cluster-58166.3	Cluster-21523.0	Cluster-16666.0	Cluster-100311.0	Cluster-31996.0	Cluster-14811.0	Cluster-14935.0	Cluster-65551.100203
Cluster-61409.0	Cluster-100316.1	Cluster-65276.0	Cluster-65551.100329	Cluster-58810.0	Cluster-22871.0	Cluster-16714.0	Cluster-100323.0	Cluster-32558.0	Cluster-1490.0	Cluster-14972.0	Cluster-65551.100267
Cluster-61438.0	Cluster-100336.0	Cluster-65551.100212	Cluster-65551.100333	Cluster-58841.1	Cluster-2289.0	Cluster-16773.0	Cluster-100334.0	Cluster-33308.0	Cluster-1497.0	Cluster-15735.0	Cluster-65551.100370
Cluster-62003.0	Cluster-100396.0	Cluster-65551.100503	Cluster-65551.100442	Cluster-59054.0	Cluster-23944.0	Cluster-18613.0	Cluster-100348.0	Cluster-33922.0	Cluster-1594.0	Cluster-19936.0	Cluster-65551.100406
Cluster-62846.0	Cluster-100413.0	Cluster-65551.100697	Cluster-65551.100499	Cluster-59105.0	Cluster-24046.0	Cluster-18974.0	Cluster-100458.0	Cluster-34452.0	Cluster-15983.0	Cluster-20219.4	Cluster-65551.100416
Cluster-63860.0	Cluster-100420.0	Cluster-65551.100789	Cluster-65551.100506	Cluster-59380.0	Cluster-24158.0	Cluster-19690.0	Cluster-100459.0	Cluster-35067.0	Cluster-16200.0	Cluster-20528.0	Cluster-65551.100526
Cluster-65101.0	Cluster-100435.0	Cluster-65551.100995	Cluster-65551.100581	Cluster-61190.0	Cluster-27164.0	Cluster-20678.0	Cluster-100491.0	Cluster-35694.0	Cluster-16567.0	Cluster-20559.0	Cluster-65551.100769
Cluster-65551.100000	Cluster-100517.0	Cluster-65551.101119	Cluster-65551.100585	Cluster-61339.0	Cluster-27662.0	Cluster-23573.0	Cluster-100565.0	Cluster-38097.0	Cluster-16585.0	Cluster-2059.0	Cluster-65551.100786
Cluster-65551.100008	Cluster-100535.0	Cluster-65551.101120	Cluster-65551.100863	Cluster-61495.0	Cluster-29221.0	Cluster-24768.0	Cluster-100571.0	Cluster-40785.0	Cluster-1675.0	Cluster-21436.0	Cluster-65551.100917
Cluster-65551.100020	Cluster-100535.1	Cluster-65551.101151	Cluster-65551.101020	Cluster-61533.0	Cluster-30919.0	Cluster-25509.0	Cluster-100633.0	Cluster-47690.0	Cluster-16798.1	Cluster-30514.1	Cluster-65551.100943
Cluster-65551.100049	Cluster-100564.0	Cluster-65551.101329	Cluster-65551.101141	Cluster-61612.0	Cluster-30947.0	Cluster-26981.0	Cluster-100681.0	Cluster-4797.1	Cluster-16918.0	Cluster-30669.0	Cluster-65551.100955
Cluster-65551.100109	Cluster-100567.0	Cluster-65551.101429	Cluster-65551.101199	Cluster-61983.1	Cluster-30962.0	Cluster-30121.0	Cluster-10077.0	Cluster-4797.2	Cluster-1832.0	Cluster-30713.0	Cluster-65551.101117
Cluster-65551.100163	Cluster-100608.0	Cluster-65551.101463	Cluster-65551.101289	Cluster-63323.0	Cluster-31466.0	Cluster-30793.0	Cluster-100810.0	Cluster-48702.0	Cluster-1838.0	Cluster-30719.0	Cluster-65551.101139
Cluster-65551.100358	Cluster-100615.0	Cluster-65551.101534	Cluster-65551.101310	Cluster-64657.1	Cluster-31536.1	Cluster-31329.0	Cluster-101.0	Cluster-523.0	Cluster-1875.0	Cluster-30731.0	Cluster-65551.101150
Cluster-65551.100465	Cluster-100631.1	Cluster-65551.101802	Cluster-65551.101364	Cluster-64917.0	Cluster-31952.0	Cluster-31353.0	Cluster-104.0	Cluster-52528.0	Cluster-19205.0	Cluster-30736.0	Cluster-65551.101221
Cluster-65551.100500	Cluster-100667.0	Cluster-65551.101803	Cluster-65551.101530	Cluster-65291.0	Cluster-32104.0	Cluster-32925.0	Cluster-10411.0	Cluster-53058.0	Cluster-19356.0	Cluster-30885.0	Cluster-65551.101260
Cluster-65551.10051	Cluster-100682.0	Cluster-65551.102216	Cluster-65551.101669	Cluster-65551.100388	Cluster-33362.0	Cluster-34289.0	Cluster-105.0	Cluster-5335.0	Cluster-21951.0	Cluster-30908.0	Cluster-65551.101495
Cluster-65551.100556	Cluster-100696.0	Cluster-65551.102435	Cluster-65551.101716	Cluster-65551.100392	Cluster-33674.0	Cluster-37299.0	Cluster-107.0	Cluster-54127.0	Cluster-2347.0	Cluster-31022.0	Cluster-65551.101529
Cluster-65551.100577	Cluster-100708.0	Cluster-65551.102450	Cluster-65551.101732	Cluster-65551.100411	Cluster-34157.0	Cluster-37521.0	Cluster-10886.1	Cluster-55770.0	Cluster-25418.0	Cluster-31093.0	Cluster-65551.101545
Cluster-65551.100713	Cluster-100728.0	Cluster-65551.102547	Cluster-65551.101818	Cluster-65551.100458	Cluster-34541.0	Cluster-40637.1	Cluster-11.0	Cluster-62051.0	Cluster-2835.0	Cluster-31127.0	Cluster-65551.101597
Cluster-65551.100723	Cluster-100762.0	Cluster-65551.102707	Cluster-65551.101928	Cluster-65551.100533	Cluster-36163.0	Cluster-41390.0	Cluster-110.0	Cluster-62891.0	Cluster-29120.0	Cluster-3124.0	Cluster-65551.101627
Cluster-65551.100862	Cluster-100806.0	Cluster-65551.102871	Cluster-65551.101933	Cluster-65551.100605	Cluster-36683.1	Cluster-43852.0	Cluster-11157.0	Cluster-63370.0	Cluster-2920.0	Cluster-31306.0	Cluster-65551.101628
Cluster-65551.100909	Cluster-100844.0	Cluster-65551.102876	Cluster-65551.101941	Cluster-65551.100652	Cluster-37330.1	Cluster-45483.0	Cluster-11275.1	Cluster-65551.100010	Cluster-29281.0	Cluster-31440.0	Cluster-65551.101639
Cluster-65551.100923	Cluster-100868.0	Cluster-65551.102894	Cluster-65551.102013	Cluster-65551.100692	Cluster-42757.0	Cluster-46698.0	Cluster-115.0	Cluster-65551.100204	Cluster-29562.0	Cluster-34516.1	Cluster-65551.101678
Cluster-65551.100931	Cluster-100884.0	Cluster-65551.103106	Cluster-65551.102025	Cluster-65551.100779	Cluster-45221.1	Cluster-47197.0	Cluster-11520.0	Cluster-65551.100253	Cluster-29676.0	Cluster-34635.0	Cluster-65551.101867
Cluster-65551.100939	Cluster-100891.0	Cluster-65551.103157	Cluster-65551.102041	Cluster-65551.101079	Cluster-50561.0	Cluster-47269.0	Cluster-116.0	Cluster-65551.101002	Cluster-29684.0	Cluster-34689.0	Cluster-65551.101891
Cluster-65551.100956	Cluster-100909.0	Cluster-65551.103224	Cluster-65551.102111	Cluster-65551.101181	Cluster-52378.0	Cluster-49622.0	Cluster-119.0	Cluster-65551.102573	Cluster-29747.1	Cluster-36107.0	Cluster-65551.101915
Cluster-65551.101067	Cluster-100910.0	Cluster-65551.103259	Cluster-65551.102112	Cluster-65551.101209	Cluster-52657.4	Cluster-50027.0	Cluster-11979.1	Cluster-65551.102699	Cluster-29748.0	Cluster-37347.0	Cluster-65551.101963
Cluster-65551.101245	Cluster-100933.0	Cluster-65551.103710	Cluster-65551.102198	Cluster-65551.101379	Cluster-52950.1	Cluster-51309.0	Cluster-120.0	Cluster-65551.102999	Cluster-29906.1	Cluster-3825.0	Cluster-65551.102103
Cluster-65551.101481	Cluster-100939.0	Cluster-65551.103899	Cluster-65551.102203	Cluster-65551.101605	Cluster-53123.0	Cluster-51338.0	Cluster-125.0	Cluster-65551.104167	Cluster-30079.0	Cluster-38331.0	Cluster-65551.102163
Cluster-65551.101483	Cluster-21177.1	Cluster-65551.104187	Cluster-65551.102278	Cluster-65551.101834	Cluster-53137.0	Cluster-52595.0	Cluster-126.0	Cluster-65551.104488	Cluster-30155.0	Cluster-38340.0	Cluster-65551.102209
Cluster-65551.101490	Cluster-31733.1	Cluster-65551.104316	Cluster-65551.102367	Cluster-65551.102001	Cluster-53873.0	Cluster-54907.0	Cluster-127.0	Cluster-65551.104813	Cluster-30163.0	Cluster-38456.0	Cluster-65551.102490
Cluster-65551.101508	Cluster-32892.1	Cluster-65551.104354	Cluster-65551.102385	Cluster-65551.102004	Cluster-54041.0	Cluster-55616.0	Cluster-12729.0	Cluster-65551.106213	Cluster-30327.0	Cluster-38490.0	Cluster-65551.102603
Cluster-65551.101589	Cluster-35892.2	Cluster-65551.104498	Cluster-65551.102452	Cluster-65551.102005	Cluster-54264.0	Cluster-57806.1	Cluster-12852.0	Cluster-65551.106251	Cluster-30390.0	Cluster-38523.2	Cluster-65551.102745
Cluster-65551.101649	Cluster-41849.1	Cluster-65551.104584	Cluster-65551.102454	Cluster-65551.102006	Cluster-54315.0	Cluster-65551.100066	Cluster-129.0	Cluster-65551.106787	Cluster-31457.0	Cluster-38535.0	Cluster-65551.102806
Cluster-65551.101707	Cluster-42802.2	Cluster-65551.104671	Cluster-65551.102624	Cluster-65551.102024	Cluster-54327.1	Cluster-65551.100603	Cluster-12928.0	Cluster-65551.106846	Cluster-31492.1	Cluster-38539.0	Cluster-65551.102819
Cluster-65551.101725	Cluster-42860.1	Cluster-65551.104673	Cluster-65551.102701	Cluster-65551.102158	Cluster-54571.0	Cluster-65551.101023	Cluster-130.0	Cluster-65551.107100	Cluster-31567.0	Cluster-38557.0	Cluster-65551.102864
Cluster-65551.101741	Cluster-47597.1	Cluster-65551.104682	Cluster-65551.102739	Cluster-65551.102173	Cluster-55461.0	Cluster-65551.101210	Cluster-131.0	Cluster-65551.107458	Cluster-31648.0	Cluster-38631.0	Cluster-65551.102872
Cluster-65551.101752	Cluster-48164.1	Cluster-65551.104758	Cluster-65551.102747	Cluster-65551.102233	Cluster-55963.0	Cluster-65551.101426	Cluster-132.0	Cluster-65551.107604	Cluster-31740.0	Cluster-38642.0	Cluster-65551.103005
Cluster-65551.101788	Cluster-54839.1	Cluster-65551.104805	Cluster-65551.102886	Cluster-65551.102538	Cluster-57582.0	Cluster-65551.101742	Cluster-13241.0	Cluster-65551.107634	Cluster-31909.0	Cluster-3878.0	Cluster-65551.103051
Cluster-65551.101841	Cluster-58302.1	Cluster-65551.104825	Cluster-65551.103028	Cluster-65551.102544	Cluster-58053.0	Cluster-65551.101761	Cluster-13254.0	Cluster-65551.107774	Cluster-31985.0	Cluster-38821.1	Cluster-65551.103064
Cluster-65551.101871	Cluster-58982.0	Cluster-65551.105038	Cluster-65551.103335	Cluster-65551.102566	Cluster-58383.0	Cluster-65551.102679	Cluster-13272.0	Cluster-65551.108237	Cluster-32010.0	Cluster-38897.0	Cluster-65551.103110
Cluster-65551.101874	Cluster-59015.0	Cluster-65551.105088	Cluster-65551.103464	Cluster-65551.102667	Cluster-58414.1	Cluster-65551.102829	Cluster-13287.0	Cluster-65551.108687	Cluster-32092.0	Cluster-38985.0	Cluster-65551.103116
Cluster-65551.101918	Cluster-59306.0	Cluster-65551.105108	Cluster-65551.103536	Cluster-65551.102705	Cluster-58749.0	Cluster-65551.102937	Cluster-13364.1	Cluster-65551.108804	Cluster-32131.0	Cluster-39164.1	Cluster-65551.103197
Cluster-65551.102055	Cluster-59342.0	Cluster-65551.105112	Cluster-65551.103544	Cluster-65551.103065	Cluster-63442.0	Cluster-65551.103070	Cluster-13380.0	Cluster-65551.108899	Cluster-32175.0	Cluster-39272.0	Cluster-65551.103279
Cluster-65551.102075	Cluster-59385.0	Cluster-65551.105149	Cluster-65551.103606	Cluster-65551.103244	Cluster-63824.0	Cluster-65551.103123	Cluster-13416.0	Cluster-65551.109241	Cluster-32216.0	Cluster-39587.0	Cluster-65551.103319
Cluster-65551.102210	Cluster-59403.0	Cluster-65551.105196	Cluster-65551.103833	Cluster-65551.103583	Cluster-65551.100058	Cluster-65551.103570	Cluster-13472.0	Cluster-65551.109654	Cluster-32221.0	Cluster-39816.0	Cluster-65551.103412
Cluster-65551.102315	Cluster-59421.0	Cluster-65551.105365	Cluster-65551.103896	Cluster-65551.103839	Cluster-65551.100176	Cluster-65551.103734	Cluster-13473.0	Cluster-65551.109687	Cluster-32238.0	Cluster-39980.0	Cluster-65551.103444
Cluster-65551.102401	Cluster-59421.1	Cluster-65551.105444	Cluster-65551.103910	Cluster-65551.103847	Cluster-65551.100378	Cluster-65551.103802	Cluster-13475.0	Cluster-65551.109761	Cluster-32247.0	Cluster-40155.0	Cluster-65551.103498
Cluster-65551.102413	Cluster-59460.0	Cluster-65551.105507	Cluster-65551.103999	Cluster-65551.103962	Cluster-65551.100504	Cluster-65551.104157	Cluster-13490.0	Cluster-65551.109764	Cluster-32276.0	Cluster-40237.0	Cluster-65551.103636
Cluster-65551.102569	Cluster-59511.0	Cluster-65551.105706	Cluster-65551.104161	Cluster-65551.103977	Cluster-65551.100507	Cluster-65551.104745	Cluster-13494.0	Cluster-65551.109769	Cluster-32573.1	Cluster-40257.0	Cluster-65551.103715
Cluster-65551.102574	Cluster-59547.1	Cluster-65551.105763	Cluster-65551.104556	Cluster-65551.104107	Cluster-65551.100513	Cluster-65551.104796	Cluster-135.0	Cluster-65551.109805	Cluster-32663.0	Cluster-40290.0	Cluster-65551.103786
Cluster-65551.102588	Cluster-59568.0	Cluster-65551.105835	Cluster-65551.104668	Cluster-65551.104233	Cluster-65551.100600	Cluster-65551.104962	Cluster-13509.0	Cluster-65551.110338	Cluster-32774.0	Cluster-40292.0	Cluster-65551.103889
Cluster-65551.102589	Cluster-59589.0	Cluster-65551.105906	Cluster-65551.104953	Cluster-65551.104248	Cluster-65551.100601	Cluster-65551.105059	Cluster-13585.0	Cluster-65551.110341	Cluster-32897.0	Cluster-40296.0	Cluster-65551.103951
Cluster-65551.102597	Cluster-59618.0	Cluster-65551.105949	Cluster-65551.105384	Cluster-65551.104253	Cluster-65551.100738	Cluster-65551.105288	Cluster-13608.0	Cluster-65551.110392	Cluster-32982.0	Cluster-40405.0	Cluster-65551.103955
Cluster-65551.102601	Cluster-59623.0	Cluster-65551.106000	Cluster-65551.105401	Cluster-65551.10431	Cluster-65551.100743	Cluster-65551.10559	Cluster-13617.0	Cluster-65551.110454	Cluster-33171.0	Cluster-40408.0	Cluster-65551.103989
Cluster-65551.102681	Cluster-59797.0	Cluster-65551.106040	Cluster-65551.105576	Cluster-65551.104315	Cluster-65551.101164	Cluster-65551.106042	Cluster-13739.0	Cluster-65551.111455	Cluster-33186.0	Cluster-40432.0	Cluster-65551.104033
Cluster-65551.102754	Cluster-59814.0	Cluster-65551.106135	Cluster-65551.105867	Cluster-65551.104399	Cluster-65551.101337	Cluster-65551.106357	Cluster-13774.0	Cluster-65551.112389	Cluster-33496.0	Cluster-40512.0	Cluster-65551.104053
Cluster-65551.102881	Cluster-59815.1	Cluster-65551.106356	Cluster-65551.105872	Cluster-65551.104419	Cluster-65551.101498	Cluster-65551.106358	Cluster-13774.1	Cluster-65551.113180	Cluster-33534.0	Cluster-40513.0	Cluster-65551.104074
Cluster-65551.102887	Cluster-59835.1	Cluster-65551.106387	Cluster-65551.105947	Cluster-65551.104558	Cluster-65551.101967	Cluster-65551.106423	Cluster-13776.0	Cluster-65551.114145	Cluster-33768.0	Cluster-40548.0	Cluster-65551.104133
Cluster-65551.102985	Cluster-59865.0	Cluster-65551.106690	Cluster-65551.106164	Cluster-65551.104885	Cluster-65551.102039	Cluster-65551.107026	Cluster-13790.0	Cluster-65551.114264	Cluster-34047.0	Cluster-40565.0	Cluster-65551.104189
Cluster-65551.103037	Cluster-59876.0	Cluster-65551.106791	Cluster-65551.106230	Cluster-65551.104939	Cluster-65551.102161	Cluster-65551.107122	Cluster-13792.0	Cluster-65551.114393	Cluster-34070.0	Cluster-40571.0	Cluster-65551.104198
Cluster-65551.103040	Cluster-59893.0	Cluster-65551.107103	Cluster-65551.106360	Cluster-65551.105144	Cluster-65551.102213	Cluster-65551.108109	Cluster-138.0	Cluster-65551.115031	Cluster-34202.0	Cluster-40602.0	Cluster-65551.104234
Cluster-65551.103099	Cluster-59969.0	Cluster-65551.107416	Cluster-65551.106382	Cluster-65551.105145	Cluster-65551.102266	Cluster-65551.108257	Cluster-13817.0	Cluster-65551.115437	Cluster-34283.0	Cluster-40614.1	Cluster-65551.104325
Cluster-65551.103135	Cluster-60007.0	Cluster-65551.107489	Cluster-65551.106476	Cluster-65551.105165	Cluster-65551.102583	Cluster-65551.108688	Cluster-13828.0	Cluster-65551.115504	Cluster-34393.0	Cluster-4063.0	Cluster-65551.104344
Cluster-65551.103138	Cluster-60031.0	Cluster-65551.107557	Cluster-65551.106482	Cluster-65551.105201	Cluster-65551.103048	Cluster-65551.108858	Cluster-13838.0	Cluster-65551.116476	Cluster-34862.0	Cluster-40637.2	Cluster-65551.104372
Cluster-65551.103149	Cluster-60072.1	Cluster-65551.107559	Cluster-65551.106612	Cluster-65551.105206	Cluster-65551.10317	Cluster-65551.108883	Cluster-13851.0	Cluster-65551.116668	Cluster-35017.0	Cluster-40659.0	Cluster-65551.104426
Cluster-65551.103387	Cluster-60093.0	Cluster-65551.107563	Cluster-65551.106616	Cluster-65551.105218	Cluster-65551.1034	Cluster-65551.109318	Cluster-139.0	Cluster-65551.116830	Cluster-35142.0	Cluster-40683.0	Cluster-65551.104686
Cluster-65551.103388	Cluster-60126.0	Cluster-65551.107576	Cluster-65551.106700	Cluster-65551.105245	Cluster-65551.103490	Cluster-65551.109520	Cluster-13921.0	Cluster-65551.116899	Cluster-35368.0	Cluster-40688.0	Cluster-65551.104786
Cluster-65551.103389	Cluster-60199.0	Cluster-65551.107601	Cluster-65551.106796	Cluster-65551.105253	Cluster-65551.103703	Cluster-65551.109696	Cluster-13940.0	Cluster-65551.116927	Cluster-35469.0	Cluster-40733.0	Cluster-65551.104816
Cluster-65551.103425	Cluster-60258.0	Cluster-65551.107706	Cluster-65551.106901	Cluster-65551.105395	Cluster-65551.103718	Cluster-65551.110155	Cluster-13957.0	Cluster-65551.117147	Cluster-35573.0	Cluster-40837.0	Cluster-65551.104822
Cluster-65551.103458	Cluster-6032.0	Cluster-65551.107895	Cluster-65551.106913	Cluster-65551.105526	Cluster-65551.103858	Cluster-65551.110188	Cluster-14102.0	Cluster-65551.11757	Cluster-36179.0	Cluster-40851.0	Cluster-65551.104842
Cluster-65551.103463	Cluster-60343.0	Cluster-65551.107992	Cluster-65551.107120	Cluster-65551.105565	Cluster-65551.103901	Cluster-65551.1104	Cluster-14104.0	Cluster-65551.117711	Cluster-36795.0	Cluster-40856.0	Cluster-65551.104875
Cluster-65551.103475	Cluster-60357.0	Cluster-65551.108068	Cluster-65551.107256	Cluster-65551.105610	Cluster-65551.103981	Cluster-65551.110875	Cluster-14150.0	Cluster-65551.118238	Cluster-36798.0	Cluster-41010.0	Cluster-65551.104876
Cluster-65551.103559	Cluster-60362.0	Cluster-65551.108074	Cluster-65551.107260	Cluster-65551.105746	Cluster-65551.103995	Cluster-65551.111182	Cluster-14168.0	Cluster-65551.118401	Cluster-3681.0	Cluster-41027.0	Cluster-65551.104940
Cluster-65551.103729	Cluster-60370.0	Cluster-65551.108124	Cluster-65551.107272	Cluster-65551.105753	Cluster-65551.104023	Cluster-65551.111570	Cluster-14174.0	Cluster-65551.118561	Cluster-36835.0	Cluster-41064.0	Cluster-65551.104970
Cluster-65551.103743	Cluster-60397.0	Cluster-65551.108248	Cluster-65551.107309	Cluster-65551.105961	Cluster-65551.104139	Cluster-65551.111636	Cluster-14248.0	Cluster-65551.118570	Cluster-36983.0	Cluster-41112.0	Cluster-65551.104974
Cluster-65551.103747	Cluster-60487.0	Cluster-65551.108290	Cluster-65551.107407	Cluster-65551.106031	Cluster-65551.104400	Cluster-65551.112411	Cluster-14280.0	Cluster-65551.118869	Cluster-37268.0	Cluster-41119.0	Cluster-65551.105202
Cluster-65551.103787	Cluster-60518.0	Cluster-65551.108389	Cluster-65551.107537	Cluster-65551.10621	Cluster-65551.104580	Cluster-65551.112460	Cluster-14344.0	Cluster-65551.119098	Cluster-37372.0	Cluster-41142.1	Cluster-65551.105266
Cluster-65551.103798	Cluster-60554.0	Cluster-65551.108493	Cluster-65551.107602	Cluster-65551.106254	Cluster-65551.104666	Cluster-65551.113230	Cluster-14348.0	Cluster-65551.11913	Cluster-37433.0	Cluster-41177.0	Cluster-65551.105267
Cluster-65551.103810	Cluster-60559.0	Cluster-65551.108557	Cluster-65551.107630	Cluster-65551.106264	Cluster-65551.104744	Cluster-65551.113362	Cluster-14353.0	Cluster-65551.119191	Cluster-37467.0	Cluster-41224.0	Cluster-65551.105281
Cluster-65551.103850	Cluster-60574.0	Cluster-65551.108630	Cluster-65551.107674	Cluster-65551.106427	Cluster-65551.104787	Cluster-65551.113425	Cluster-14360.0	Cluster-65551.119303	Cluster-37489.0	Cluster-41234.0	Cluster-65551.105366
Cluster-65551.103965	Cluster-60632.0	Cluster-65551.108671	Cluster-65551.107688	Cluster-65551.106523	Cluster-65551.105269	Cluster-65551.113457	Cluster-14375.0	Cluster-65551.119316	Cluster-37550.0	Cluster-41239.1	Cluster-65551.105375
Cluster-65551.104039	Cluster-60647.0	Cluster-65551.108774	Cluster-65551.107697	Cluster-65551.106965	Cluster-65551.105377	Cluster-65551.114042	Cluster-14379.0	Cluster-65551.119459	Cluster-37618.0	Cluster-41350.1	Cluster-65551.105426
Cluster-65551.104075	Cluster-60717.0	Cluster-65551.108775	Cluster-65551.107881	Cluster-65551.107025	Cluster-65551.105469	Cluster-65551.114290	Cluster-14384.0	Cluster-65551.119574	Cluster-37661.0	Cluster-41450.0	Cluster-65551.105457
Cluster-65551.104101	Cluster-60756.0	Cluster-65551.108990	Cluster-65551.107894	Cluster-65551.107065	Cluster-65551.105575	Cluster-65551.114425	Cluster-14399.0	Cluster-65551.119884	Cluster-37791.0	Cluster-41500.0	Cluster-65551.105536
Cluster-65551.104132	Cluster-60801.0	Cluster-65551.109001	Cluster-65551.107996	Cluster-65551.107180	Cluster-65551.105744	Cluster-65551.1145	Cluster-144.0	Cluster-65551.12070	Cluster-37849.0	Cluster-41555.0	Cluster-65551.105547
Cluster-65551.104166	Cluster-60824.0	Cluster-65551.109037	Cluster-65551.108059	Cluster-65551.107242	Cluster-65551.105922	Cluster-65551.114620	Cluster-14411.0	Cluster-65551.120945	Cluster-37853.0	Cluster-41555.1	Cluster-65551.105749
Cluster-65551.104278	Cluster-60824.1	Cluster-65551.109069	Cluster-65551.108200	Cluster-65551.107270	Cluster-65551.105987	Cluster-65551.114977	Cluster-14424.0	Cluster-65551.12098	Cluster-37927.0	Cluster-41672.1	Cluster-65551.105890
Cluster-65551.104301	Cluster-60885.0	Cluster-65551.109080	Cluster-65551.108398	Cluster-65551.107336	Cluster-65551.106500	Cluster-65551.114996	Cluster-14445.0	Cluster-65551.120993	Cluster-38198.0	Cluster-41672.3	Cluster-65551.105930
Cluster-65551.104375	Cluster-60901.0	Cluster-65551.109156	Cluster-65551.108418	Cluster-65551.107376	Cluster-65551.106542	Cluster-65551.115607	Cluster-14501.0	Cluster-65551.121290	Cluster-39096.0	Cluster-41697.0	Cluster-65551.106128
Cluster-65551.104586	Cluster-60924.0	Cluster-65551.109170	Cluster-65551.108548	Cluster-65551.107415	Cluster-65551.1066	Cluster-65551.115648	Cluster-14513.0	Cluster-65551.121855	Cluster-41130.0	Cluster-41710.0	Cluster-65551.106195
Cluster-65551.104617	Cluster-60968.0	Cluster-65551.109208	Cluster-65551.108726	Cluster-65551.107617	Cluster-65551.106803	Cluster-65551.11611	Cluster-14577.0	Cluster-65551.122121	Cluster-43409.0	Cluster-41728.0	Cluster-65551.106209
Cluster-65551.104710	Cluster-61018.0	Cluster-65551.109255	Cluster-65551.108854	Cluster-65551.107629	Cluster-65551.106832	Cluster-65551.116625	Cluster-14588.0	Cluster-65551.122740	Cluster-45026.0	Cluster-41749.0	Cluster-65551.106214
Cluster-65551.104759	Cluster-61176.0	Cluster-65551.109320	Cluster-65551.108897	Cluster-65551.107653	Cluster-65551.106874	Cluster-65551.116659	Cluster-14594.2	Cluster-65551.122859	Cluster-49596.1	Cluster-41767.0	Cluster-65551.106497
Cluster-65551.104778	Cluster-61360.0	Cluster-65551.109384	Cluster-65551.108933	Cluster-65551.107737	Cluster-65551.106876	Cluster-65551.116757	Cluster-14601.0	Cluster-65551.122915	Cluster-49833.0	Cluster-41779.0	Cluster-65551.106511
Cluster-65551.104789	Cluster-61390.0	Cluster-65551.109417	Cluster-65551.108992	Cluster-65551.107797	Cluster-65551.107024	Cluster-65551.116880	Cluster-14609.0	Cluster-65551.122971	Cluster-52154.0	Cluster-41835.0	Cluster-65551.106582
Cluster-65551.104819	Cluster-61466.0	Cluster-65551.109424	Cluster-65551.109401	Cluster-65551.107909	Cluster-65551.107181	Cluster-65551.11697	Cluster-14633.0	Cluster-65551.123281	Cluster-52449.0	Cluster-41847.0	Cluster-65551.106613
Cluster-65551.104824	Cluster-61544.0	Cluster-65551.109608	Cluster-65551.109420	Cluster-65551.108017	Cluster-65551.107284	Cluster-65551.117040	Cluster-14637.0	Cluster-65551.123364	Cluster-52785.0	Cluster-41850.0	Cluster-65551.106630
Cluster-65551.104849	Cluster-61703.0	Cluster-65551.109694	Cluster-65551.109575	Cluster-65551.108123	Cluster-65551.107313	Cluster-65551.117284	Cluster-14648.1	Cluster-65551.123538	Cluster-52883.1	Cluster-41862.0	Cluster-65551.106718
Cluster-65551.105118	Cluster-61861.0	Cluster-65551.109753	Cluster-65551.109698	Cluster-65551.108211	Cluster-65551.107484	Cluster-65551.117361	Cluster-14651.0	Cluster-65551.124101	Cluster-53381.0	Cluster-41869.1	Cluster-65551.106740
Cluster-65551.105173	Cluster-62017.1	Cluster-65551.109795	Cluster-65551.109710	Cluster-65551.108265	Cluster-65551.107631	Cluster-65551.117550	Cluster-14656.0	Cluster-65551.12420	Cluster-55169.0	Cluster-41918.0	Cluster-65551.106869
Cluster-65551.105294	Cluster-62069.0	Cluster-65551.109848	Cluster-65551.109744	Cluster-65551.108301	Cluster-65551.107755	Cluster-65551.117776	Cluster-14669.0	Cluster-65551.124503	Cluster-55378.0	Cluster-41962.0	Cluster-65551.106911
Cluster-65551.105396	Cluster-62114.0	Cluster-65551.110039	Cluster-65551.109837	Cluster-65551.108357	Cluster-65551.107830	Cluster-65551.117822	Cluster-14672.0	Cluster-65551.125021	Cluster-55573.0	Cluster-42019.0	Cluster-65551.106952
Cluster-65551.105428	Cluster-62170.0	Cluster-65551.110083	Cluster-65551.109949	Cluster-65551.108405	Cluster-65551.107879	Cluster-65551.118081	Cluster-14690.0	Cluster-65551.12552	Cluster-64107.0	Cluster-42039.0	Cluster-65551.106996
Cluster-65551.105510	Cluster-62186.1	Cluster-65551.110144	Cluster-65551.110028	Cluster-65551.108483	Cluster-65551.107949	Cluster-65551.118538	Cluster-14701.0	Cluster-65551.12557	Cluster-65551.100184	Cluster-4214.0	Cluster-65551.107009
Cluster-65551.105611	Cluster-62223.0	Cluster-65551.110252	Cluster-65551.110067	Cluster-65551.108490	Cluster-65551.108252	Cluster-65551.118689	Cluster-14783.0	Cluster-65551.125707	Cluster-65551.100242	Cluster-42160.0	Cluster-65551.107090
Cluster-65551.105629	Cluster-62310.0	Cluster-65551.110347	Cluster-65551.110169	Cluster-65551.108553	Cluster-65551.108263	Cluster-65551.118732	Cluster-14786.0	Cluster-65551.126508	Cluster-65551.100280	Cluster-42192.0	Cluster-65551.107109
Cluster-65551.105662	Cluster-62320.0	Cluster-65551.110534	Cluster-65551.110235	Cluster-65551.108703	Cluster-65551.108797	Cluster-65551.119210	Cluster-14806.0	Cluster-65551.126657	Cluster-65551.100544	Cluster-42259.0	Cluster-65551.107132
Cluster-65551.105682	Cluster-62412.0	Cluster-65551.110622	Cluster-65551.110290	Cluster-65551.108706	Cluster-65551.108872	Cluster-65551.119480	Cluster-14822.0	Cluster-65551.126896	Cluster-65551.100809	Cluster-42275.0	Cluster-65551.107236
Cluster-65551.105768	Cluster-62504.0	Cluster-65551.110658	Cluster-65551.110353	Cluster-65551.108885	Cluster-65551.109715	Cluster-65551.120329	Cluster-14835.0	Cluster-65551.127244	Cluster-65551.100901	Cluster-42279.2	Cluster-65551.107430
Cluster-65551.105773	Cluster-62603.0	Cluster-65551.110856	Cluster-65551.110419	Cluster-65551.108930	Cluster-65551.109728	Cluster-65551.120382	Cluster-14845.0	Cluster-65551.127550	Cluster-65551.101123	Cluster-42310.0	Cluster-65551.107466
Cluster-65551.105869	Cluster-62605.0	Cluster-65551.110961	Cluster-65551.110496	Cluster-65551.108959	Cluster-65551.109834	Cluster-65551.120395	Cluster-14857.0	Cluster-65551.127815	Cluster-65551.101195	Cluster-42333.0	Cluster-65551.107541
Cluster-65551.105870	Cluster-62662.0	Cluster-65551.110989	Cluster-65551.110507	Cluster-65551.108964	Cluster-65551.109868	Cluster-65551.1211	Cluster-14867.0	Cluster-65551.12784	Cluster-65551.101208	Cluster-42341.0	Cluster-65551.107656
Cluster-65551.105880	Cluster-62675.0	Cluster-65551.111082	Cluster-65551.110535	Cluster-65551.109013	Cluster-65551.109950	Cluster-65551.121221	Cluster-14876.0	Cluster-65551.128975	Cluster-65551.101288	Cluster-42348.0	Cluster-65551.107884
Cluster-65551.105917	Cluster-62681.0	Cluster-65551.111394	Cluster-65551.111000	Cluster-65551.109041	Cluster-65551.110047	Cluster-65551.12125	Cluster-14881.0	Cluster-65551.129487	Cluster-65551.101513	Cluster-42469.0	Cluster-65551.107891
Cluster-65551.105934	Cluster-62770.0	Cluster-65551.111444	Cluster-65551.111135	Cluster-65551.109242	Cluster-65551.110278	Cluster-65551.121444	Cluster-14892.0	Cluster-65551.129535	Cluster-65551.101774	Cluster-42526.0	Cluster-65551.108176
Cluster-65551.106024	Cluster-62821.0	Cluster-65551.111485	Cluster-65551.111204	Cluster-65551.109283	Cluster-65551.110553	Cluster-65551.121601	Cluster-14895.0	Cluster-65551.129550	Cluster-65551.101857	Cluster-42530.0	Cluster-65551.108177
Cluster-65551.106062	Cluster-62870.0	Cluster-65551.111506	Cluster-65551.111206	Cluster-65551.109300	Cluster-65551.110724	Cluster-65551.121817	Cluster-14902.0	Cluster-65551.129564	Cluster-65551.101876	Cluster-42550.0	Cluster-65551.108204
Cluster-65551.106126	Cluster-62967.0	Cluster-65551.111553	Cluster-65551.111222	Cluster-65551.109418	Cluster-65551.110730	Cluster-65551.122055	Cluster-14908.0	Cluster-65551.129565	Cluster-65551.101916	Cluster-42591.0	Cluster-65551.108274
Cluster-65551.106210	Cluster-63124.1	Cluster-65551.111590	Cluster-65551.111253	Cluster-65551.109531	Cluster-65551.110862	Cluster-65551.122547	Cluster-14930.0	Cluster-65551.129618	Cluster-65551.102457	Cluster-42618.0	Cluster-65551.108292
Cluster-65551.106328	Cluster-63199.0	Cluster-65551.111602	Cluster-65551.111267	Cluster-65551.109596	Cluster-65551.110905	Cluster-65551.122592	Cluster-14934.0	Cluster-65551.129635	Cluster-65551.102548	Cluster-42637.0	Cluster-65551.108340
Cluster-65551.106345	Cluster-63247.0	Cluster-65551.111620	Cluster-65551.111275	Cluster-65551.109616	Cluster-65551.111031	Cluster-65551.122784	Cluster-14951.0	Cluster-65551.129670	Cluster-65551.103081	Cluster-42668.1	Cluster-65551.108350
Cluster-65551.106384	Cluster-63256.0	Cluster-65551.111647	Cluster-65551.111315	Cluster-65551.109853	Cluster-65551.111093	Cluster-65551.122786	Cluster-14966.0	Cluster-65551.129714	Cluster-65551.104304	Cluster-42683.0	Cluster-65551.108371
Cluster-65551.106401	Cluster-63272.0	Cluster-65551.111850	Cluster-65551.111360	Cluster-65551.109918	Cluster-65551.111263	Cluster-65551.122932	Cluster-14979.0	Cluster-65551.129721	Cluster-65551.104619	Cluster-42700.0	Cluster-65551.108385
Cluster-65551.106402	Cluster-63766.0	Cluster-65551.111852	Cluster-65551.111538	Cluster-65551.109924	Cluster-65551.111541	Cluster-65551.122982	Cluster-14982.0	Cluster-65551.129733	Cluster-65551.105052	Cluster-4271.0	Cluster-65551.108395
Cluster-65551.106436	Cluster-63809.0	Cluster-65551.111870	Cluster-65551.111672	Cluster-65551.109994	Cluster-65551.111985	Cluster-65551.123205	Cluster-14990.1	Cluster-65551.129747	Cluster-65551.105182	Cluster-42921.0	Cluster-65551.108404
Cluster-65551.106473	Cluster-64012.0	Cluster-65551.111889	Cluster-65551.111682	Cluster-65551.110206	Cluster-65551.112041	Cluster-65551.123217	Cluster-14993.1	Cluster-65551.129776	Cluster-65551.105374	Cluster-43028.0	Cluster-65551.108440
Cluster-65551.106655	Cluster-64180.0	Cluster-65551.111979	Cluster-65551.111699	Cluster-65551.110220	Cluster-65551.112090	Cluster-65551.123876	Cluster-15.0	Cluster-65551.129811	Cluster-65551.105702	Cluster-43059.0	Cluster-65551.108599
Cluster-65551.106743	Cluster-64424.0	Cluster-65551.112161	Cluster-65551.111706	Cluster-65551.110242	Cluster-65551.112108	Cluster-65551.123882	Cluster-150.0	Cluster-65551.129813	Cluster-65551.106288	Cluster-43243.0	Cluster-65551.108713
Cluster-65551.106747	Cluster-64434.0	Cluster-65551.112183	Cluster-65551.111901	Cluster-65551.110400	Cluster-65551.112171	Cluster-65551.124469	Cluster-15005.0	Cluster-65551.129854	Cluster-65551.106449	Cluster-43273.0	Cluster-65551.108752
Cluster-65551.106754	Cluster-64884.0	Cluster-65551.112326	Cluster-65551.111921	Cluster-65551.110421	Cluster-65551.112247	Cluster-65551.124822	Cluster-1502.0	Cluster-65551.129920	Cluster-65551.106651	Cluster-43294.0	Cluster-65551.108765
Cluster-65551.106775	Cluster-64962.0	Cluster-65551.112403	Cluster-65551.112275	Cluster-65551.110455	Cluster-65551.1123	Cluster-65551.124893	Cluster-15029.0	Cluster-65551.129944	Cluster-65551.106799	Cluster-43315.0	Cluster-65551.108769
Cluster-65551.106818	Cluster-65024.0	Cluster-65551.112479	Cluster-65551.112311	Cluster-65551.110483	Cluster-65551.112330	Cluster-65551.124925	Cluster-15030.0	Cluster-65551.129945	Cluster-65551.106847	Cluster-43362.0	Cluster-65551.108796
Cluster-65551.106823	Cluster-65081.0	Cluster-65551.112485	Cluster-65551.112441	Cluster-65551.110539	Cluster-65551.112500	Cluster-65551.125425	Cluster-15040.0	Cluster-65551.130033	Cluster-65551.106909	Cluster-43388.0	Cluster-65551.108811
Cluster-65551.106974	Cluster-65126.0	Cluster-65551.112537	Cluster-65551.112530	Cluster-65551.110672	Cluster-65551.112540	Cluster-65551.125440	Cluster-15043.0	Cluster-65551.130035	Cluster-65551.107066	Cluster-43580.0	Cluster-65551.108853
Cluster-65551.107062	Cluster-65343.0	Cluster-65551.112629	Cluster-65551.112553	Cluster-65551.110745	Cluster-65551.112550	Cluster-65551.125689	Cluster-15048.0	Cluster-65551.130095	Cluster-65551.107316	Cluster-43604.0	Cluster-65551.108857
Cluster-65551.107067	Cluster-65424.0	Cluster-65551.112665	Cluster-65551.112585	Cluster-65551.110759	Cluster-65551.112827	Cluster-65551.125752	Cluster-15049.0	Cluster-65551.130121	Cluster-65551.108384	Cluster-43632.0	Cluster-65551.109031
Cluster-65551.107136	Cluster-65551.1	Cluster-65551.112698	Cluster-65551.112803	Cluster-65551.110976	Cluster-65551.112898	Cluster-65551.125783	Cluster-15050.0	Cluster-65551.130136	Cluster-65551.108450	Cluster-43639.0	Cluster-65551.109092
Cluster-65551.107228	Cluster-65551.100039	Cluster-65551.112719	Cluster-65551.112806	Cluster-65551.111005	Cluster-65551.112941	Cluster-65551.126036	Cluster-15057.0	Cluster-65551.130175	Cluster-65551.108515	Cluster-43677.0	Cluster-65551.109127
Cluster-65551.107383	Cluster-65551.100057	Cluster-65551.112855	Cluster-65551.112839	Cluster-65551.111065	Cluster-65551.112967	Cluster-65551.126569	Cluster-15076.0	Cluster-65551.130197	Cluster-65551.108579	Cluster-43739.0	Cluster-65551.109224
Cluster-65551.107394	Cluster-65551.100067	Cluster-65551.112893	Cluster-65551.112866	Cluster-65551.111172	Cluster-65551.112968	Cluster-65551.126710	Cluster-15088.0	Cluster-65551.130247	Cluster-65551.108588	Cluster-43784.0	Cluster-65551.109225
Cluster-65551.107435	Cluster-65551.100091	Cluster-65551.113137	Cluster-65551.112877	Cluster-65551.111230	Cluster-65551.113115	Cluster-65551.127106	Cluster-151.0	Cluster-65551.130297	Cluster-65551.108780	Cluster-43845.0	Cluster-65551.109337
Cluster-65551.107469	Cluster-65551.100144	Cluster-65551.113169	Cluster-65551.112971	Cluster-65551.111307	Cluster-65551.113288	Cluster-65551.127388	Cluster-15108.0	Cluster-65551.130369	Cluster-65551.108805	Cluster-43903.0	Cluster-65551.109359
Cluster-65551.107512	Cluster-65551.100217	Cluster-65551.113202	Cluster-65551.113031	Cluster-65551.111395	Cluster-65551.113417	Cluster-65551.127685	Cluster-15122.0	Cluster-65551.130402	Cluster-65551.108814	Cluster-44038.0	Cluster-65551.109491
Cluster-65551.107556	Cluster-65551.100224	Cluster-65551.113213	Cluster-65551.113245	Cluster-65551.111418	Cluster-65551.113632	Cluster-65551.127830	Cluster-15145.0	Cluster-65551.130433	Cluster-65551.108819	Cluster-44072.0	Cluster-65551.109539
Cluster-65551.107593	Cluster-65551.100238	Cluster-65551.113256	Cluster-65551.113310	Cluster-65551.111550	Cluster-65551.113699	Cluster-65551.127887	Cluster-152.1	Cluster-65551.130484	Cluster-65551.108820	Cluster-44173.0	Cluster-65551.109566
Cluster-65551.107618	Cluster-65551.100248	Cluster-65551.113302	Cluster-65551.113323	Cluster-65551.111610	Cluster-65551.113805	Cluster-65551.128335	Cluster-15206.0	Cluster-65551.130514	Cluster-65551.108991	Cluster-44181.0	Cluster-65551.109614
Cluster-65551.107670	Cluster-65551.100315	Cluster-65551.113381	Cluster-65551.113480	Cluster-65551.111686	Cluster-65551.113858	Cluster-65551.128343	Cluster-15219.0	Cluster-65551.130520	Cluster-65551.108994	Cluster-44184.0	Cluster-65551.109693
Cluster-65551.107703	Cluster-65551.100316	Cluster-65551.113435	Cluster-65551.113483	Cluster-65551.111763	Cluster-65551.1139	Cluster-65551.12846	Cluster-15228.0	Cluster-65551.130541	Cluster-65551.109143	Cluster-44267.0	Cluster-65551.109811
Cluster-65551.107704	Cluster-65551.100330	Cluster-65551.113448	Cluster-65551.113628	Cluster-65551.111878	Cluster-65551.113969	Cluster-65551.12857	Cluster-15234.0	Cluster-65551.130542	Cluster-65551.109237	Cluster-44288.0	Cluster-65551.109815
Cluster-65551.107734	Cluster-65551.100335	Cluster-65551.113491	Cluster-65551.113657	Cluster-65551.111898	Cluster-65551.1141	Cluster-65551.128570	Cluster-15249.0	Cluster-65551.130576	Cluster-65551.109362	Cluster-44458.1	Cluster-65551.109832
Cluster-65551.107789	Cluster-65551.1004	Cluster-65551.113556	Cluster-65551.113686	Cluster-65551.111908	Cluster-65551.114190	Cluster-65551.128916	Cluster-15251.0	Cluster-65551.130581	Cluster-65551.109440	Cluster-44689.0	Cluster-65551.109833
Cluster-65551.107816	Cluster-65551.100421	Cluster-65551.113598	Cluster-65551.113761	Cluster-65551.112028	Cluster-65551.114342	Cluster-65551.128944	Cluster-15257.0	Cluster-65551.130583	Cluster-65551.109583	Cluster-44858.0	Cluster-65551.109864
Cluster-65551.107846	Cluster-65551.100441	Cluster-65551.113602	Cluster-65551.113837	Cluster-65551.112102	Cluster-65551.114414	Cluster-65551.129013	Cluster-15268.0	Cluster-65551.130584	Cluster-65551.109752	Cluster-44910.0	Cluster-65551.109870
Cluster-65551.107899	Cluster-65551.100445	Cluster-65551.113641	Cluster-65551.113859	Cluster-65551.112205	Cluster-65551.114591	Cluster-65551.129157	Cluster-15274.0	Cluster-65551.130616	Cluster-65551.110069	Cluster-45078.1	Cluster-65551.109907
Cluster-65551.107917	Cluster-65551.100497	Cluster-65551.113900	Cluster-65551.113860	Cluster-65551.112380	Cluster-65551.114643	Cluster-65551.129224	Cluster-15274.2	Cluster-65551.130617	Cluster-65551.110374	Cluster-45101.0	Cluster-65551.109998
Cluster-65551.108013	Cluster-65551.100528	Cluster-65551.114004	Cluster-65551.113867	Cluster-65551.112383	Cluster-65551.114675	Cluster-65551.129245	Cluster-15291.0	Cluster-65551.130625	Cluster-65551.110532	Cluster-45137.0	Cluster-65551.110017
Cluster-65551.108098	Cluster-65551.100530	Cluster-65551.114093	Cluster-65551.113981	Cluster-65551.112432	Cluster-65551.114791	Cluster-65551.129588	Cluster-15298.0	Cluster-65551.130751	Cluster-65551.110636	Cluster-45279.2	Cluster-65551.110084
Cluster-65551.10812	Cluster-65551.100584	Cluster-65551.114182	Cluster-65551.114007	Cluster-65551.112435	Cluster-65551.114840	Cluster-65551.129657	Cluster-153.0	Cluster-65551.130850	Cluster-65551.111113	Cluster-45288.0	Cluster-65551.110100
Cluster-65551.108164	Cluster-65551.100616	Cluster-65551.114189	Cluster-65551.114069	Cluster-65551.112660	Cluster-65551.114846	Cluster-65551.129772	Cluster-15313.0	Cluster-65551.130883	Cluster-65551.111179	Cluster-45305.0	Cluster-65551.110134
Cluster-65551.108337	Cluster-65551.100618	Cluster-65551.114214	Cluster-65551.114125	Cluster-65551.112814	Cluster-65551.115268	Cluster-65551.129843	Cluster-15333.0	Cluster-65551.130893	Cluster-65551.111393	Cluster-45370.0	Cluster-65551.110151
Cluster-65551.108354	Cluster-65551.100646	Cluster-65551.114237	Cluster-65551.114136	Cluster-65551.112934	Cluster-65551.115272	Cluster-65551.129905	Cluster-15354.0	Cluster-65551.130920	Cluster-65551.111443	Cluster-45371.0	Cluster-65551.110190
Cluster-65551.108367	Cluster-65551.100657	Cluster-65551.114335	Cluster-65551.114183	Cluster-65551.112942	Cluster-65551.115273	Cluster-65551.130017	Cluster-15382.0	Cluster-65551.130922	Cluster-65551.111824	Cluster-45390.0	Cluster-65551.110249
Cluster-65551.108432	Cluster-65551.100722	Cluster-65551.114362	Cluster-65551.114185	Cluster-65551.113321	Cluster-65551.115291	Cluster-65551.130057	Cluster-15385.0	Cluster-65551.130950	Cluster-65551.112076	Cluster-45436.1	Cluster-65551.110257
Cluster-65551.108909	Cluster-65551.100742	Cluster-65551.114404	Cluster-65551.114269	Cluster-65551.113354	Cluster-65551.115340	Cluster-65551.130062	Cluster-154.0	Cluster-65551.130965	Cluster-65551.112152	Cluster-45555.1	Cluster-65551.110328
Cluster-65551.108980	Cluster-65551.100766	Cluster-65551.114412	Cluster-65551.114356	Cluster-65551.113385	Cluster-65551.115505	Cluster-65551.1301	Cluster-15405.1	Cluster-65551.130984	Cluster-65551.112272	Cluster-45556.0	Cluster-65551.110332
Cluster-65551.108986	Cluster-65551.100782	Cluster-65551.114464	Cluster-65551.114375	Cluster-65551.113420	Cluster-65551.115512	Cluster-65551.130168	Cluster-15409.0	Cluster-65551.131015	Cluster-65551.112336	Cluster-45574.0	Cluster-65551.110367
Cluster-65551.109222	Cluster-65551.100783	Cluster-65551.114537	Cluster-65551.114389	Cluster-65551.113472	Cluster-65551.115516	Cluster-65551.130302	Cluster-15415.0	Cluster-65551.131058	Cluster-65551.112368	Cluster-45575.0	Cluster-65551.110378
Cluster-65551.109284	Cluster-65551.100790	Cluster-65551.114566	Cluster-65551.114427	Cluster-65551.113500	Cluster-65551.115556	Cluster-65551.130465	Cluster-15418.0	Cluster-65551.131087	Cluster-65551.112391	Cluster-45575.1	Cluster-65551.110403
Cluster-65551.109335	Cluster-65551.100796	Cluster-65551.114601	Cluster-65551.114429	Cluster-65551.113518	Cluster-65551.115627	Cluster-65551.130551	Cluster-15430.0	Cluster-65551.131135	Cluster-65551.112407	Cluster-45589.0	Cluster-65551.110457
Cluster-65551.109443	Cluster-65551.100851	Cluster-65551.114624	Cluster-65551.114447	Cluster-65551.113519	Cluster-65551.115695	Cluster-65551.130623	Cluster-15438.0	Cluster-65551.131175	Cluster-65551.112601	Cluster-45972.0	Cluster-65551.110472
Cluster-65551.109556	Cluster-65551.100853	Cluster-65551.114665	Cluster-65551.114531	Cluster-65551.113531	Cluster-65551.115920	Cluster-65551.130689	Cluster-15439.0	Cluster-65551.131192	Cluster-65551.112817	Cluster-48910.0	Cluster-65551.110481
Cluster-65551.109571	Cluster-65551.100906	Cluster-65551.114828	Cluster-65551.114556	Cluster-65551.113581	Cluster-65551.116075	Cluster-65551.130818	Cluster-15441.0	Cluster-65551.131200	Cluster-65551.113165	Cluster-48939.0	Cluster-65551.110482
Cluster-65551.109615	Cluster-65551.100926	Cluster-65551.114888	Cluster-65551.114572	Cluster-65551.113615	Cluster-65551.116102	Cluster-65551.130888	Cluster-15456.0	Cluster-65551.131205	Cluster-65551.11328	Cluster-49057.0	Cluster-65551.110485
Cluster-65551.109626	Cluster-65551.100948	Cluster-65551.114898	Cluster-65551.114599	Cluster-65551.113655	Cluster-65551.116122	Cluster-65551.1309	Cluster-15472.0	Cluster-65551.131238	Cluster-65551.113430	Cluster-49094.1	Cluster-65551.110571
Cluster-65551.109637	Cluster-65551.101045	Cluster-65551.115144	Cluster-65551.114608	Cluster-65551.113703	Cluster-65551.116181	Cluster-65551.131113	Cluster-15499.0	Cluster-65551.131244	Cluster-65551.113505	Cluster-49413.1	Cluster-65551.110631
Cluster-65551.109843	Cluster-65551.101066	Cluster-65551.115169	Cluster-65551.114653	Cluster-65551.113710	Cluster-65551.116380	Cluster-65551.131156	Cluster-15500.0	Cluster-65551.131266	Cluster-65551.113627	Cluster-49544.0	Cluster-65551.110634
Cluster-65551.109862	Cluster-65551.101072	Cluster-65551.115252	Cluster-65551.114746	Cluster-65551.113727	Cluster-65551.1164	Cluster-65551.131269	Cluster-15503.0	Cluster-65551.131271	Cluster-65551.113776	Cluster-49545.0	Cluster-65551.110710
Cluster-65551.109891	Cluster-65551.101084	Cluster-65551.115304	Cluster-65551.114861	Cluster-65551.113744	Cluster-65551.116634	Cluster-65551.131400	Cluster-15507.0	Cluster-65551.131272	Cluster-65551.113915	Cluster-49591.0	Cluster-65551.110729
Cluster-65551.109943	Cluster-65551.101097	Cluster-65551.115330	Cluster-65551.114980	Cluster-65551.114001	Cluster-65551.1167	Cluster-65551.131706	Cluster-15510.0	Cluster-65551.131319	Cluster-65551.113946	Cluster-49648.0	Cluster-65551.110735
Cluster-65551.110020	Cluster-65551.101130	Cluster-65551.115348	Cluster-65551.115029	Cluster-65551.114073	Cluster-65551.116725	Cluster-65551.131707	Cluster-15514.0	Cluster-65551.131341	Cluster-65551.114797	Cluster-49694.0	Cluster-65551.110829
Cluster-65551.110063	Cluster-65551.101153	Cluster-65551.115363	Cluster-65551.115039	Cluster-65551.114149	Cluster-65551.116879	Cluster-65551.131743	Cluster-15518.0	Cluster-65551.131368	Cluster-65551.114916	Cluster-49742.0	Cluster-65551.110894
Cluster-65551.110077	Cluster-65551.101165	Cluster-65551.115402	Cluster-65551.115071	Cluster-65551.114150	Cluster-65551.117076	Cluster-65551.131771	Cluster-15524.0	Cluster-65551.131381	Cluster-65551.115074	Cluster-49752.0	Cluster-65551.110930
Cluster-65551.110270	Cluster-65551.101175	Cluster-65551.115497	Cluster-65551.115090	Cluster-65551.114238	Cluster-65551.117226	Cluster-65551.131895	Cluster-15529.1	Cluster-65551.131382	Cluster-65551.115224	Cluster-49883.0	Cluster-65551.110977
Cluster-65551.110277	Cluster-65551.101176	Cluster-65551.115557	Cluster-65551.115239	Cluster-65551.114319	Cluster-65551.117461	Cluster-65551.131980	Cluster-15533.0	Cluster-65551.131385	Cluster-65551.115275	Cluster-49911.0	Cluster-65551.110978
Cluster-65551.110287	Cluster-65551.101218	Cluster-65551.115725	Cluster-65551.115269	Cluster-65551.114333	Cluster-65551.117481	Cluster-65551.132685	Cluster-15552.0	Cluster-65551.131519	Cluster-65551.115400	Cluster-49999.0	Cluster-65551.110994
Cluster-65551.110301	Cluster-65551.101229	Cluster-65551.115739	Cluster-65551.115290	Cluster-65551.114360	Cluster-65551.117507	Cluster-65551.132722	Cluster-15567.0	Cluster-65551.131540	Cluster-65551.115419	Cluster-50030.0	Cluster-65551.111003
Cluster-65551.11044	Cluster-65551.101246	Cluster-65551.115957	Cluster-65551.115339	Cluster-65551.114381	Cluster-65551.117597	Cluster-65551.132791	Cluster-15577.0	Cluster-65551.131568	Cluster-65551.115479	Cluster-50055.0	Cluster-65551.111054
Cluster-65551.110518	Cluster-65551.101253	Cluster-65551.116072	Cluster-65551.115353	Cluster-65551.114568	Cluster-65551.117600	Cluster-65551.132918	Cluster-15585.0	Cluster-65551.131570	Cluster-65551.116598	Cluster-50368.0	Cluster-65551.111076
Cluster-65551.110546	Cluster-65551.101283	Cluster-65551.116158	Cluster-65551.115408	Cluster-65551.114618	Cluster-65551.117696	Cluster-65551.132998	Cluster-15589.0	Cluster-65551.131672	Cluster-65551.116901	Cluster-50590.0	Cluster-65551.111201
Cluster-65551.110576	Cluster-65551.101312	Cluster-65551.116431	Cluster-65551.115690	Cluster-65551.114738	Cluster-65551.117938	Cluster-65551.133014	Cluster-156.0	Cluster-65551.131699	Cluster-65551.117186	Cluster-50637.0	Cluster-65551.111261
Cluster-65551.110640	Cluster-65551.101332	Cluster-65551.116455	Cluster-65551.115714	Cluster-65551.11481	Cluster-65551.118349	Cluster-65551.133107	Cluster-15621.0	Cluster-65551.131716	Cluster-65551.117311	Cluster-50723.0	Cluster-65551.111327
Cluster-65551.110653	Cluster-65551.101333	Cluster-65551.116682	Cluster-65551.115721	Cluster-65551.114876	Cluster-65551.118389	Cluster-65551.133276	Cluster-15627.0	Cluster-65551.131728	Cluster-65551.117737	Cluster-50747.0	Cluster-65551.111339
Cluster-65551.110660	Cluster-65551.101407	Cluster-65551.116719	Cluster-65551.115735	Cluster-65551.115069	Cluster-65551.118630	Cluster-65551.133400	Cluster-15630.0	Cluster-65551.131732	Cluster-65551.117980	Cluster-51059.1	Cluster-65551.111350
Cluster-65551.110704	Cluster-65551.101430	Cluster-65551.116758	Cluster-65551.115786	Cluster-65551.115075	Cluster-65551.118671	Cluster-65551.133514	Cluster-15631.0	Cluster-65551.131758	Cluster-65551.118108	Cluster-51119.0	Cluster-65551.111452
Cluster-65551.110824	Cluster-65551.101434	Cluster-65551.116925	Cluster-65551.115812	Cluster-65551.115118	Cluster-65551.118708	Cluster-65551.133948	Cluster-15631.1	Cluster-65551.131872	Cluster-65551.118198	Cluster-51298.0	Cluster-65551.111472
Cluster-65551.110845	Cluster-65551.101435	Cluster-65551.116940	Cluster-65551.115852	Cluster-65551.115237	Cluster-65551.118824	Cluster-65551.13411	Cluster-15632.1	Cluster-65551.131884	Cluster-65551.11833	Cluster-51368.0	Cluster-65551.111494
Cluster-65551.110851	Cluster-65551.101436	Cluster-65551.116975	Cluster-65551.115862	Cluster-65551.115486	Cluster-65551.119587	Cluster-65551.134136	Cluster-15634.0	Cluster-65551.131903	Cluster-65551.118473	Cluster-51549.0	Cluster-65551.111514
Cluster-65551.110895	Cluster-65551.101449	Cluster-65551.117025	Cluster-65551.115991	Cluster-65551.115561	Cluster-65551.119825	Cluster-65551.134447	Cluster-15646.0	Cluster-65551.131915	Cluster-65551.118839	Cluster-51582.1	Cluster-65551.111515
Cluster-65551.110900	Cluster-65551.101471	Cluster-65551.117026	Cluster-65551.116032	Cluster-65551.115594	Cluster-65551.119865	Cluster-65551.134454	Cluster-15655.0	Cluster-65551.131930	Cluster-65551.118883	Cluster-51606.0	Cluster-65551.111627
Cluster-65551.111002	Cluster-65551.101488	Cluster-65551.117064	Cluster-65551.116129	Cluster-65551.115694	Cluster-65551.119890	Cluster-65551.134568	Cluster-15688.1	Cluster-65551.131949	Cluster-65551.119003	Cluster-51741.0	Cluster-65551.111714
Cluster-65551.111096	Cluster-65551.101525	Cluster-65551.117105	Cluster-65551.116258	Cluster-65551.115706	Cluster-65551.120091	Cluster-65551.134596	Cluster-15695.0	Cluster-65551.131982	Cluster-65551.119028	Cluster-51762.0	Cluster-65551.111715
Cluster-65551.111124	Cluster-65551.101640	Cluster-65551.117230	Cluster-65551.116282	Cluster-65551.115740	Cluster-65551.120278	Cluster-65551.134658	Cluster-15697.0	Cluster-65551.131988	Cluster-65551.119304	Cluster-51814.0	Cluster-65551.111735
Cluster-65551.111246	Cluster-65551.101656	Cluster-65551.117246	Cluster-65551.116311	Cluster-65551.115942	Cluster-65551.120498	Cluster-65551.134792	Cluster-15700.0	Cluster-65551.132066	Cluster-65551.119701	Cluster-51831.0	Cluster-65551.111790
Cluster-65551.111250	Cluster-65551.101666	Cluster-65551.117262	Cluster-65551.116324	Cluster-65551.116017	Cluster-65551.120533	Cluster-65551.134813	Cluster-15707.0	Cluster-65551.132073	Cluster-65551.120029	Cluster-51944.0	Cluster-65551.111842
Cluster-65551.111302	Cluster-65551.101701	Cluster-65551.117297	Cluster-65551.116376	Cluster-65551.116325	Cluster-65551.120543	Cluster-65551.135136	Cluster-15708.0	Cluster-65551.132103	Cluster-65551.120280	Cluster-51976.0	Cluster-65551.111844
Cluster-65551.111305	Cluster-65551.101723	Cluster-65551.117480	Cluster-65551.116382	Cluster-65551.116386	Cluster-65551.120544	Cluster-65551.1353	Cluster-15716.0	Cluster-65551.132125	Cluster-65551.120326	Cluster-52017.0	Cluster-65551.111914
Cluster-65551.111387	Cluster-65551.101746	Cluster-65551.117488	Cluster-65551.116399	Cluster-65551.116732	Cluster-65551.120574	Cluster-65551.135422	Cluster-15753.0	Cluster-65551.132129	Cluster-65551.120355	Cluster-52147.0	Cluster-65551.112062
Cluster-65551.111416	Cluster-65551.101747	Cluster-65551.117536	Cluster-65551.116408	Cluster-65551.116800	Cluster-65551.120581	Cluster-65551.135473	Cluster-15761.0	Cluster-65551.132130	Cluster-65551.120408	Cluster-53085.0	Cluster-65551.112111
Cluster-65551.111440	Cluster-65551.101769	Cluster-65551.117556	Cluster-65551.116435	Cluster-65551.116840	Cluster-65551.120670	Cluster-65551.135500	Cluster-1577.0	Cluster-65551.132198	Cluster-65551.120605	Cluster-55637.0	Cluster-65551.112378
Cluster-65551.111448	Cluster-65551.101790	Cluster-65551.117562	Cluster-65551.116477	Cluster-65551.116995	Cluster-65551.120733	Cluster-65551.135609	Cluster-15777.0	Cluster-65551.132244	Cluster-65551.120763	Cluster-55667.0	Cluster-65551.112574
Cluster-65551.111468	Cluster-65551.101799	Cluster-65551.117592	Cluster-65551.116556	Cluster-65551.117062	Cluster-65551.120875	Cluster-65551.135890	Cluster-1578.0	Cluster-65551.132277	Cluster-65551.121414	Cluster-55678.2	Cluster-65551.112592
Cluster-65551.111469	Cluster-65551.101801	Cluster-65551.117593	Cluster-65551.116592	Cluster-65551.117094	Cluster-65551.121015	Cluster-65551.136091	Cluster-15783.0	Cluster-65551.132304	Cluster-65551.121456	Cluster-55784.0	Cluster-65551.112612
Cluster-65551.111561	Cluster-65551.101844	Cluster-65551.117595	Cluster-65551.116617	Cluster-65551.117187	Cluster-65551.121070	Cluster-65551.136232	Cluster-15790.0	Cluster-65551.132383	Cluster-65551.121986	Cluster-55821.0	Cluster-65551.112674
Cluster-65551.111651	Cluster-65551.10192	Cluster-65551.117598	Cluster-65551.116649	Cluster-65551.117291	Cluster-65551.121139	Cluster-65551.136246	Cluster-15793.0	Cluster-65551.132429	Cluster-65551.121991	Cluster-56013.1	Cluster-65551.112680
Cluster-65551.111669	Cluster-65551.101973	Cluster-65551.117604	Cluster-65551.116782	Cluster-65551.117532	Cluster-65551.121259	Cluster-65551.136295	Cluster-158.0	Cluster-65551.132467	Cluster-65551.122144	Cluster-56109.0	Cluster-65551.112966
Cluster-65551.111670	Cluster-65551.10203	Cluster-65551.117660	Cluster-65551.116807	Cluster-65551.117599	Cluster-65551.121347	Cluster-65551.136374	Cluster-15827.0	Cluster-65551.132521	Cluster-65551.122146	Cluster-56166.0	Cluster-65551.113108
Cluster-65551.111685	Cluster-65551.102115	Cluster-65551.117685	Cluster-65551.116820	Cluster-65551.117667	Cluster-65551.121493	Cluster-65551.136439	Cluster-15836.0	Cluster-65551.132572	Cluster-65551.122530	Cluster-56380.0	Cluster-65551.113109
Cluster-65551.111712	Cluster-65551.102121	Cluster-65551.117723	Cluster-65551.116888	Cluster-65551.117902	Cluster-65551.121562	Cluster-65551.136459	Cluster-15838.0	Cluster-65551.132576	Cluster-65551.122943	Cluster-56414.0	Cluster-65551.113164
Cluster-65551.111718	Cluster-65551.102123	Cluster-65551.117749	Cluster-65551.116905	Cluster-65551.118067	Cluster-65551.121913	Cluster-65551.136491	Cluster-15849.0	Cluster-65551.132580	Cluster-65551.122958	Cluster-56425.1	Cluster-65551.113186
Cluster-65551.111719	Cluster-65551.102127	Cluster-65551.117845	Cluster-65551.116930	Cluster-65551.118095	Cluster-65551.122080	Cluster-65551.136497	Cluster-15850.0	Cluster-65551.132601	Cluster-65551.123017	Cluster-56453.0	Cluster-65551.113191
Cluster-65551.111746	Cluster-65551.102176	Cluster-65551.117875	Cluster-65551.116946	Cluster-65551.118191	Cluster-65551.122393	Cluster-65551.136506	Cluster-15852.0	Cluster-65551.132621	Cluster-65551.123134	Cluster-5652.0	Cluster-65551.113221
Cluster-65551.111773	Cluster-65551.102318	Cluster-65551.117881	Cluster-65551.117073	Cluster-65551.118269	Cluster-65551.122448	Cluster-65551.136644	Cluster-15860.0	Cluster-65551.132635	Cluster-65551.123222	Cluster-56649.0	Cluster-65551.113301
Cluster-65551.111837	Cluster-65551.102347	Cluster-65551.117952	Cluster-65551.117080	Cluster-65551.118279	Cluster-65551.122460	Cluster-65551.13670	Cluster-15862.0	Cluster-65551.132636	Cluster-65551.123542	Cluster-56805.0	Cluster-65551.113327
Cluster-65551.111859	Cluster-65551.102399	Cluster-65551.118015	Cluster-65551.117115	Cluster-65551.118317	Cluster-65551.122754	Cluster-65551.136707	Cluster-15893.0	Cluster-65551.132697	Cluster-65551.124326	Cluster-56829.0	Cluster-65551.113340
Cluster-65551.111871	Cluster-65551.102403	Cluster-65551.118078	Cluster-65551.117259	Cluster-65551.118337	Cluster-65551.122988	Cluster-65551.136729	Cluster-15901.0	Cluster-65551.132734	Cluster-65551.124356	Cluster-56932.1	Cluster-65551.113464
Cluster-65551.111948	Cluster-65551.102411	Cluster-65551.118097	Cluster-65551.117261	Cluster-65551.118344	Cluster-65551.123148	Cluster-65551.136804	Cluster-15905.0	Cluster-65551.132760	Cluster-65551.124394	Cluster-57110.0	Cluster-65551.113516
Cluster-65551.111978	Cluster-65551.102424	Cluster-65551.118142	Cluster-65551.117264	Cluster-65551.118364	Cluster-65551.123510	Cluster-65551.136806	Cluster-15944.0	Cluster-65551.132765	Cluster-65551.124578	Cluster-57162.0	Cluster-65551.113533
Cluster-65551.111988	Cluster-65551.102493	Cluster-65551.118220	Cluster-65551.117410	Cluster-65551.118391	Cluster-65551.123613	Cluster-65551.137024	Cluster-15967.0	Cluster-65551.132787	Cluster-65551.124971	Cluster-57449.1	Cluster-65551.113566
Cluster-65551.112113	Cluster-65551.102511	Cluster-65551.118271	Cluster-65551.117424	Cluster-65551.118400	Cluster-65551.123642	Cluster-65551.137025	Cluster-15972.0	Cluster-65551.132824	Cluster-65551.125193	Cluster-57469.0	Cluster-65551.113571
Cluster-65551.112185	Cluster-65551.102514	Cluster-65551.118301	Cluster-65551.117487	Cluster-65551.118403	Cluster-65551.124182	Cluster-65551.1371	Cluster-15987.3	Cluster-65551.132841	Cluster-65551.125695	Cluster-57493.1	Cluster-65551.113594
Cluster-65551.112339	Cluster-65551.102531	Cluster-65551.118368	Cluster-65551.117491	Cluster-65551.118442	Cluster-65551.124321	Cluster-65551.137115	Cluster-15989.0	Cluster-65551.132844	Cluster-65551.126305	Cluster-57653.0	Cluster-65551.113659
Cluster-65551.112402	Cluster-65551.102551	Cluster-65551.118494	Cluster-65551.117514	Cluster-65551.118487	Cluster-65551.124839	Cluster-65551.137310	Cluster-15992.0	Cluster-65551.132846	Cluster-65551.126492	Cluster-57668.0	Cluster-65551.113666
Cluster-65551.112501	Cluster-65551.102570	Cluster-65551.118553	Cluster-65551.117527	Cluster-65551.118499	Cluster-65551.125005	Cluster-65551.137312	Cluster-16.0	Cluster-65551.132882	Cluster-65551.126559	Cluster-57672.0	Cluster-65551.113679
Cluster-65551.112513	Cluster-65551.102609	Cluster-65551.118655	Cluster-65551.117561	Cluster-65551.118532	Cluster-65551.125108	Cluster-65551.137456	Cluster-16024.0	Cluster-65551.132933	Cluster-65551.126757	Cluster-57793.0	Cluster-65551.113687
Cluster-65551.112552	Cluster-65551.102645	Cluster-65551.118716	Cluster-65551.117620	Cluster-65551.118585	Cluster-65551.125153	Cluster-65551.137487	Cluster-16038.0	Cluster-65551.132946	Cluster-65551.127038	Cluster-57883.0	Cluster-65551.113767
Cluster-65551.112648	Cluster-65551.102710	Cluster-65551.118826	Cluster-65551.117622	Cluster-65551.118604	Cluster-65551.125304	Cluster-65551.137548	Cluster-16040.0	Cluster-65551.132950	Cluster-65551.127133	Cluster-57884.0	Cluster-65551.113800
Cluster-65551.112654	Cluster-65551.102724	Cluster-65551.118842	Cluster-65551.117631	Cluster-65551.118677	Cluster-65551.125377	Cluster-65551.137556	Cluster-16041.0	Cluster-65551.132956	Cluster-65551.127346	Cluster-57937.0	Cluster-65551.113820
Cluster-65551.112661	Cluster-65551.102735	Cluster-65551.119027	Cluster-65551.117683	Cluster-65551.118686	Cluster-65551.125389	Cluster-65551.137691	Cluster-16073.0	Cluster-65551.132975	Cluster-65551.127559	Cluster-57953.0	Cluster-65551.113870
Cluster-65551.112662	Cluster-65551.102791	Cluster-65551.119057	Cluster-65551.117755	Cluster-65551.118717	Cluster-65551.125401	Cluster-65551.137741	Cluster-161.0	Cluster-65551.132993	Cluster-65551.127597	Cluster-57977.0	Cluster-65551.113898
Cluster-65551.112759	Cluster-65551.102798	Cluster-65551.119120	Cluster-65551.117797	Cluster-65551.118850	Cluster-65551.125717	Cluster-65551.137866	Cluster-16123.0	Cluster-65551.132997	Cluster-65551.127871	Cluster-58079.0	Cluster-65551.113899
Cluster-65551.112830	Cluster-65551.102824	Cluster-65551.119140	Cluster-65551.117852	Cluster-65551.118864	Cluster-65551.1259	Cluster-65551.137867	Cluster-16136.0	Cluster-65551.133011	Cluster-65551.127901	Cluster-58093.1	Cluster-65551.113975
Cluster-65551.112880	Cluster-65551.102836	Cluster-65551.119268	Cluster-65551.118019	Cluster-65551.118900	Cluster-65551.126104	Cluster-65551.137874	Cluster-16147.0	Cluster-65551.133017	Cluster-65551.127997	Cluster-58126.0	Cluster-65551.113988
Cluster-65551.112881	Cluster-65551.102841	Cluster-65551.119337	Cluster-65551.118037	Cluster-65551.118901	Cluster-65551.126330	Cluster-65551.138092	Cluster-16151.0	Cluster-65551.133070	Cluster-65551.12814	Cluster-58313.1	Cluster-65551.114017
Cluster-65551.113034	Cluster-65551.102844	Cluster-65551.119401	Cluster-65551.118073	Cluster-65551.119059	Cluster-65551.126589	Cluster-65551.138141	Cluster-16158.0	Cluster-65551.133113	Cluster-65551.128409	Cluster-58337.0	Cluster-65551.114023
Cluster-65551.113041	Cluster-65551.102947	Cluster-65551.119585	Cluster-65551.118105	Cluster-65551.119195	Cluster-65551.126598	Cluster-65551.138287	Cluster-16166.0	Cluster-65551.133114	Cluster-65551.128468	Cluster-58422.1	Cluster-65551.114066
Cluster-65551.113166	Cluster-65551.102960	Cluster-65551.119586	Cluster-65551.118110	Cluster-65551.119219	Cluster-65551.12665	Cluster-65551.138493	Cluster-16173.0	Cluster-65551.133120	Cluster-65551.128487	Cluster-58542.0	Cluster-65551.114107
Cluster-65551.113172	Cluster-65551.102971	Cluster-65551.119604	Cluster-65551.118250	Cluster-65551.119324	Cluster-65551.126844	Cluster-65551.138741	Cluster-16174.0	Cluster-65551.133125	Cluster-65551.128739	Cluster-5859.0	Cluster-65551.114134
Cluster-65551.113218	Cluster-65551.102989	Cluster-65551.119614	Cluster-65551.118316	Cluster-65551.119547	Cluster-65551.1269	Cluster-65551.138747	Cluster-16176.0	Cluster-65551.133160	Cluster-65551.129299	Cluster-58636.0	Cluster-65551.114179
Cluster-65551.113242	Cluster-65551.103050	Cluster-65551.119682	Cluster-65551.118328	Cluster-65551.119627	Cluster-65551.127022	Cluster-65551.138849	Cluster-16192.0	Cluster-65551.133163	Cluster-65551.129661	Cluster-58790.0	Cluster-65551.114228
Cluster-65551.113252	Cluster-65551.103055	Cluster-65551.119711	Cluster-65551.118336	Cluster-65551.119636	Cluster-65551.127079	Cluster-65551.138860	Cluster-162.0	Cluster-65551.133170	Cluster-65551.129846	Cluster-58827.1	Cluster-65551.114268
Cluster-65551.113266	Cluster-65551.103059	Cluster-65551.119797	Cluster-65551.118338	Cluster-65551.119674	Cluster-65551.127181	Cluster-65551.138864	Cluster-16209.1	Cluster-65551.133231	Cluster-65551.129886	Cluster-58892.0	Cluster-65551.114283
Cluster-65551.113268	Cluster-65551.103069	Cluster-65551.119809	Cluster-65551.118342	Cluster-65551.119685	Cluster-65551.127246	Cluster-65551.138935	Cluster-16221.0	Cluster-65551.133255	Cluster-65551.129999	Cluster-58963.0	Cluster-65551.114285
Cluster-65551.113332	Cluster-65551.103073	Cluster-65551.119829	Cluster-65551.118367	Cluster-65551.119697	Cluster-65551.127441	Cluster-65551.138982	Cluster-16226.0	Cluster-65551.133267	Cluster-65551.130020	Cluster-59091.0	Cluster-65551.114367
Cluster-65551.113456	Cluster-65551.103074	Cluster-65551.119934	Cluster-65551.118429	Cluster-65551.119730	Cluster-65551.127516	Cluster-65551.139016	Cluster-16232.0	Cluster-65551.133290	Cluster-65551.130339	Cluster-59119.0	Cluster-65551.114368
Cluster-65551.113475	Cluster-65551.103105	Cluster-65551.119971	Cluster-65551.118490	Cluster-65551.119827	Cluster-65551.127518	Cluster-65551.139028	Cluster-16237.0	Cluster-65551.133316	Cluster-65551.130760	Cluster-59138.0	Cluster-65551.114472
Cluster-65551.113488	Cluster-65551.103146	Cluster-65551.119985	Cluster-65551.118502	Cluster-65551.119856	Cluster-65551.127792	Cluster-65551.139058	Cluster-16251.0	Cluster-65551.133330	Cluster-65551.130880	Cluster-59246.0	Cluster-65551.114479
Cluster-65551.113553	Cluster-65551.103153	Cluster-65551.119993	Cluster-65551.118530	Cluster-65551.119897	Cluster-65551.127891	Cluster-65551.139206	Cluster-16282.0	Cluster-65551.133331	Cluster-65551.130998	Cluster-59378.0	Cluster-65551.114481
Cluster-65551.113585	Cluster-65551.103189	Cluster-65551.120049	Cluster-65551.118545	Cluster-65551.119939	Cluster-65551.1279	Cluster-65551.139250	Cluster-16321.0	Cluster-65551.133356	Cluster-65551.131068	Cluster-59394.0	Cluster-65551.114502
Cluster-65551.113586	Cluster-65551.103218	Cluster-65551.120081	Cluster-65551.118598	Cluster-65551.119950	Cluster-65551.127909	Cluster-65551.139307	Cluster-16331.0	Cluster-65551.133401	Cluster-65551.131278	Cluster-60585.0	Cluster-65551.114586
Cluster-65551.113739	Cluster-65551.103328	Cluster-65551.120094	Cluster-65551.118747	Cluster-65551.119967	Cluster-65551.127933	Cluster-65551.139847	Cluster-16337.0	Cluster-65551.133437	Cluster-65551.131393	Cluster-60934.0	Cluster-65551.114640
Cluster-65551.113838	Cluster-65551.103397	Cluster-65551.120096	Cluster-65551.118753	Cluster-65551.119986	Cluster-65551.127987	Cluster-65551.139890	Cluster-16344.0	Cluster-65551.133497	Cluster-65551.131499	Cluster-60954.0	Cluster-65551.114641
Cluster-65551.113896	Cluster-65551.103403	Cluster-65551.120097	Cluster-65551.118894	Cluster-65551.120079	Cluster-65551.128137	Cluster-65551.140048	Cluster-16351.0	Cluster-65551.133502	Cluster-65551.131940	Cluster-60971.0	Cluster-65551.114656
Cluster-65551.113904	Cluster-65551.103429	Cluster-65551.120104	Cluster-65551.118976	Cluster-65551.120107	Cluster-65551.128229	Cluster-65551.140080	Cluster-16360.0	Cluster-65551.133519	Cluster-65551.131952	Cluster-60999.1	Cluster-65551.114734
Cluster-65551.113905	Cluster-65551.103459	Cluster-65551.120119	Cluster-65551.118986	Cluster-65551.120159	Cluster-65551.128308	Cluster-65551.140162	Cluster-16371.0	Cluster-65551.133545	Cluster-65551.132287	Cluster-61129.0	Cluster-65551.114775
Cluster-65551.113923	Cluster-65551.103462	Cluster-65551.120201	Cluster-65551.119015	Cluster-65551.120279	Cluster-65551.128362	Cluster-65551.140230	Cluster-16376.0	Cluster-65551.133570	Cluster-65551.132405	Cluster-61207.0	Cluster-65551.114864
Cluster-65551.113942	Cluster-65551.103467	Cluster-65551.120285	Cluster-65551.119112	Cluster-65551.120334	Cluster-65551.128436	Cluster-65551.140431	Cluster-16376.2	Cluster-65551.133594	Cluster-65551.132757	Cluster-61231.0	Cluster-65551.114892
Cluster-65551.113949	Cluster-65551.103492	Cluster-65551.120351	Cluster-65551.119135	Cluster-65551.120349	Cluster-65551.12845	Cluster-65551.140477	Cluster-16396.0	Cluster-65551.133622	Cluster-65551.132832	Cluster-61235.0	Cluster-65551.114932
Cluster-65551.114019	Cluster-65551.103497	Cluster-65551.120358	Cluster-65551.119167	Cluster-65551.120462	Cluster-65551.128832	Cluster-65551.140955	Cluster-164.0	Cluster-65551.133662	Cluster-65551.132952	Cluster-61313.0	Cluster-65551.114934
Cluster-65551.114096	Cluster-65551.103511	Cluster-65551.120426	Cluster-65551.119205	Cluster-65551.120510	Cluster-65551.1290	Cluster-65551.141064	Cluster-16419.1	Cluster-65551.133704	Cluster-65551.133077	Cluster-61364.1	Cluster-65551.114944
Cluster-65551.114098	Cluster-65551.103611	Cluster-65551.120446	Cluster-65551.119374	Cluster-65551.120515	Cluster-65551.129085	Cluster-65551.141513	Cluster-16423.0	Cluster-65551.133717	Cluster-65551.133428	Cluster-61449.0	Cluster-65551.114999
Cluster-65551.114129	Cluster-65551.103646	Cluster-65551.120501	Cluster-65551.119461	Cluster-65551.120578	Cluster-65551.129443	Cluster-65551.141532	Cluster-16430.0	Cluster-65551.133741	Cluster-65551.133431	Cluster-61507.0	Cluster-65551.115017
Cluster-65551.114210	Cluster-65551.103685	Cluster-65551.120604	Cluster-65551.119498	Cluster-65551.120752	Cluster-65551.129547	Cluster-65551.141639	Cluster-16431.2	Cluster-65551.133748	Cluster-65551.133975	Cluster-61522.0	Cluster-65551.115018
Cluster-65551.114222	Cluster-65551.103746	Cluster-65551.120805	Cluster-65551.119553	Cluster-65551.120776	Cluster-65551.129644	Cluster-65551.141690	Cluster-16436.0	Cluster-65551.133777	Cluster-65551.134174	Cluster-6153.0	Cluster-65551.115059
Cluster-65551.114259	Cluster-65551.103751	Cluster-65551.120815	Cluster-65551.119570	Cluster-65551.120816	Cluster-65551.129687	Cluster-65551.1417	Cluster-16441.1	Cluster-65551.133820	Cluster-65551.134331	Cluster-61564.0	Cluster-65551.115107
Cluster-65551.114377	Cluster-65551.103767	Cluster-65551.120832	Cluster-65551.119631	Cluster-65551.120852	Cluster-65551.129753	Cluster-65551.14172	Cluster-16457.0	Cluster-65551.133857	Cluster-65551.134677	Cluster-61585.1	Cluster-65551.115135
Cluster-65551.114449	Cluster-65551.103800	Cluster-65551.120915	Cluster-65551.119686	Cluster-65551.120948	Cluster-65551.129907	Cluster-65551.141735	Cluster-16475.0	Cluster-65551.133859	Cluster-65551.134690	Cluster-61642.0	Cluster-65551.115176
Cluster-65551.114466	Cluster-65551.103803	Cluster-65551.120989	Cluster-65551.119699	Cluster-65551.121027	Cluster-65551.130151	Cluster-65551.141764	Cluster-16497.0	Cluster-65551.133869	Cluster-65551.134764	Cluster-61643.0	Cluster-65551.115293
Cluster-65551.114518	Cluster-65551.103819	Cluster-65551.121031	Cluster-65551.119757	Cluster-65551.121322	Cluster-65551.130203	Cluster-65551.141906	Cluster-165.1	Cluster-65551.133882	Cluster-65551.134784	Cluster-61644.0	Cluster-65551.115319
Cluster-65551.114579	Cluster-65551.103840	Cluster-65551.121034	Cluster-65551.119763	Cluster-65551.121329	Cluster-65551.130207	Cluster-65551.14191	Cluster-16503.0	Cluster-65551.133908	Cluster-65551.134902	Cluster-61678.0	Cluster-65551.115456
Cluster-65551.114613	Cluster-65551.103845	Cluster-65551.121042	Cluster-65551.119764	Cluster-65551.121417	Cluster-65551.130258	Cluster-65551.141923	Cluster-16516.0	Cluster-65551.133929	Cluster-65551.135161	Cluster-61702.0	Cluster-65551.115482
Cluster-65551.114622	Cluster-65551.103908	Cluster-65551.121049	Cluster-65551.119793	Cluster-65551.121457	Cluster-65551.130267	Cluster-65551.142008	Cluster-16528.0	Cluster-65551.133980	Cluster-65551.135286	Cluster-61707.0	Cluster-65551.115494
Cluster-65551.114657	Cluster-65551.103966	Cluster-65551.121055	Cluster-65551.119804	Cluster-65551.121647	Cluster-65551.130346	Cluster-65551.142018	Cluster-16529.0	Cluster-65551.133985	Cluster-65551.135366	Cluster-61749.0	Cluster-65551.115499
Cluster-65551.114701	Cluster-65551.103973	Cluster-65551.121076	Cluster-65551.119867	Cluster-65551.121723	Cluster-65551.130370	Cluster-65551.142046	Cluster-16533.0	Cluster-65551.134055	Cluster-65551.135543	Cluster-61761.0	Cluster-65551.115586
Cluster-65551.114730	Cluster-65551.103978	Cluster-65551.121102	Cluster-65551.119877	Cluster-65551.121752	Cluster-65551.130636	Cluster-65551.142048	Cluster-16535.0	Cluster-65551.134061	Cluster-65551.135608	Cluster-61781.0	Cluster-65551.115601
Cluster-65551.114741	Cluster-65551.103990	Cluster-65551.121123	Cluster-65551.120018	Cluster-65551.121827	Cluster-65551.130654	Cluster-65551.142085	Cluster-16563.0	Cluster-65551.134137	Cluster-65551.135878	Cluster-61786.0	Cluster-65551.115667
Cluster-65551.114759	Cluster-65551.103992	Cluster-65551.121131	Cluster-65551.120019	Cluster-65551.121878	Cluster-65551.130749	Cluster-65551.142117	Cluster-16565.0	Cluster-65551.134161	Cluster-65551.136136	Cluster-61844.0	Cluster-65551.115677
Cluster-65551.114761	Cluster-65551.103994	Cluster-65551.121253	Cluster-65551.120039	Cluster-65551.121937	Cluster-65551.130772	Cluster-65551.142226	Cluster-16590.0	Cluster-65551.134190	Cluster-65551.136169	Cluster-61883.1	Cluster-65551.115683
Cluster-65551.114871	Cluster-65551.10400	Cluster-65551.121254	Cluster-65551.120044	Cluster-65551.121974	Cluster-65551.130867	Cluster-65551.142262	Cluster-16598.0	Cluster-65551.134193	Cluster-65551.136373	Cluster-61922.0	Cluster-65551.115686
Cluster-65551.114878	Cluster-65551.104044	Cluster-65551.121265	Cluster-65551.120085	Cluster-65551.122025	Cluster-65551.130875	Cluster-65551.142276	Cluster-166.0	Cluster-65551.134240	Cluster-65551.136393	Cluster-61936.1	Cluster-65551.115758
Cluster-65551.114882	Cluster-65551.104066	Cluster-65551.121335	Cluster-65551.120092	Cluster-65551.122104	Cluster-65551.130945	Cluster-65551.142350	Cluster-16614.0	Cluster-65551.134261	Cluster-65551.136454	Cluster-61977.0	Cluster-65551.115789
Cluster-65551.115055	Cluster-65551.104072	Cluster-65551.121353	Cluster-65551.120101	Cluster-65551.122111	Cluster-65551.131029	Cluster-65551.142425	Cluster-16637.0	Cluster-65551.134273	Cluster-65551.136703	Cluster-61984.0	Cluster-65551.115824
Cluster-65551.115130	Cluster-65551.104077	Cluster-65551.121368	Cluster-65551.120152	Cluster-65551.122126	Cluster-65551.131116	Cluster-65551.142488	Cluster-16641.0	Cluster-65551.134281	Cluster-65551.136822	Cluster-61984.1	Cluster-65551.115825
Cluster-65551.115131	Cluster-65551.104083	Cluster-65551.121423	Cluster-65551.120168	Cluster-65551.122143	Cluster-65551.131117	Cluster-65551.142603	Cluster-16650.0	Cluster-65551.134291	Cluster-65551.137061	Cluster-61994.2	Cluster-65551.11585
Cluster-65551.115137	Cluster-65551.104103	Cluster-65551.121428	Cluster-65551.120207	Cluster-65551.122167	Cluster-65551.1312	Cluster-65551.142618	Cluster-16658.0	Cluster-65551.134294	Cluster-65551.137256	Cluster-62079.0	Cluster-65551.115882
Cluster-65551.115146	Cluster-65551.104123	Cluster-65551.121436	Cluster-65551.120302	Cluster-65551.122271	Cluster-65551.131309	Cluster-65551.142619	Cluster-16665.0	Cluster-65551.134304	Cluster-65551.138104	Cluster-62101.1	Cluster-65551.115951
Cluster-65551.115190	Cluster-65551.104124	Cluster-65551.121484	Cluster-65551.120321	Cluster-65551.122295	Cluster-65551.131448	Cluster-65551.142730	Cluster-16711.0	Cluster-65551.134310	Cluster-65551.138356	Cluster-62111.0	Cluster-65551.115981
Cluster-65551.115191	Cluster-65551.104164	Cluster-65551.121537	Cluster-65551.120457	Cluster-65551.122299	Cluster-65551.131521	Cluster-65551.142821	Cluster-16721.0	Cluster-65551.134382	Cluster-65551.138479	Cluster-62287.1	Cluster-65551.115992
Cluster-65551.115203	Cluster-65551.1042	Cluster-65551.121582	Cluster-65551.120473	Cluster-65551.122347	Cluster-65551.131530	Cluster-65551.142841	Cluster-16726.0	Cluster-65551.134396	Cluster-65551.138657	Cluster-62288.0	Cluster-65551.116031
Cluster-65551.115214	Cluster-65551.104202	Cluster-65551.121604	Cluster-65551.120528	Cluster-65551.122380	Cluster-65551.131585	Cluster-65551.142842	Cluster-16730.0	Cluster-65551.134444	Cluster-65551.138813	Cluster-62338.0	Cluster-65551.116040
Cluster-65551.115228	Cluster-65551.104214	Cluster-65551.121650	Cluster-65551.120531	Cluster-65551.122398	Cluster-65551.13160	Cluster-65551.142901	Cluster-16750.0	Cluster-65551.134484	Cluster-65551.138910	Cluster-62340.0	Cluster-65551.116055
Cluster-65551.115308	Cluster-65551.104272	Cluster-65551.121681	Cluster-65551.120535	Cluster-65551.122400	Cluster-65551.131761	Cluster-65551.143011	Cluster-16755.0	Cluster-65551.134494	Cluster-65551.139009	Cluster-62367.0	Cluster-65551.116088
Cluster-65551.115314	Cluster-65551.104274	Cluster-65551.121683	Cluster-65551.120576	Cluster-65551.122424	Cluster-65551.132266	Cluster-65551.143015	Cluster-1676.0	Cluster-65551.134552	Cluster-65551.139355	Cluster-62374.0	Cluster-65551.116134
Cluster-65551.115316	Cluster-65551.104309	Cluster-65551.121701	Cluster-65551.120591	Cluster-65551.122430	Cluster-65551.132514	Cluster-65551.143190	Cluster-16767.0	Cluster-65551.134593	Cluster-65551.139632	Cluster-62455.0	Cluster-65551.116148
Cluster-65551.115346	Cluster-65551.104327	Cluster-65551.121705	Cluster-65551.120598	Cluster-65551.122488	Cluster-65551.132641	Cluster-65551.143270	Cluster-16768.0	Cluster-65551.134656	Cluster-65551.140073	Cluster-62464.0	Cluster-65551.116169
Cluster-65551.115386	Cluster-65551.104365	Cluster-65551.121754	Cluster-65551.120660	Cluster-65551.122548	Cluster-65551.132749	Cluster-65551.143291	Cluster-16771.0	Cluster-65551.134665	Cluster-65551.140180	Cluster-62466.1	Cluster-65551.116176
Cluster-65551.115453	Cluster-65551.104373	Cluster-65551.121804	Cluster-65551.120779	Cluster-65551.122576	Cluster-65551.132861	Cluster-65551.143375	Cluster-16777.0	Cluster-65551.134698	Cluster-65551.140231	Cluster-62492.0	Cluster-65551.116222
Cluster-65551.115466	Cluster-65551.104436	Cluster-65551.121835	Cluster-65551.120792	Cluster-65551.122665	Cluster-65551.133272	Cluster-65551.1434	Cluster-16782.0	Cluster-65551.134720	Cluster-65551.140251	Cluster-62568.1	Cluster-65551.116251
Cluster-65551.115501	Cluster-65551.104497	Cluster-65551.121837	Cluster-65551.120794	Cluster-65551.122711	Cluster-65551.1334	Cluster-65551.143466	Cluster-16783.0	Cluster-65551.134735	Cluster-65551.140278	Cluster-62597.0	Cluster-65551.116264
Cluster-65551.115530	Cluster-65551.104516	Cluster-65551.121934	Cluster-65551.120812	Cluster-65551.122773	Cluster-65551.133507	Cluster-65551.143610	Cluster-16785.0	Cluster-65551.134740	Cluster-65551.140322	Cluster-62599.0	Cluster-65551.116285
Cluster-65551.115568	Cluster-65551.104523	Cluster-65551.121935	Cluster-65551.120819	Cluster-65551.122780	Cluster-65551.133511	Cluster-65551.143688	Cluster-16786.0	Cluster-65551.134758	Cluster-65551.140525	Cluster-62640.0	Cluster-65551.116288
Cluster-65551.115583	Cluster-65551.104549	Cluster-65551.121949	Cluster-65551.120848	Cluster-65551.122811	Cluster-65551.133636	Cluster-65551.144026	Cluster-16804.0	Cluster-65551.134832	Cluster-65551.140701	Cluster-62877.0	Cluster-65551.116291
Cluster-65551.115596	Cluster-65551.104574	Cluster-65551.122007	Cluster-65551.120876	Cluster-65551.122886	Cluster-65551.133720	Cluster-65551.144052	Cluster-16806.0	Cluster-65551.134866	Cluster-65551.140809	Cluster-62954.2	Cluster-65551.116346
Cluster-65551.115609	Cluster-65551.104648	Cluster-65551.122046	Cluster-65551.120879	Cluster-65551.122911	Cluster-65551.133747	Cluster-65551.144097	Cluster-16836.0	Cluster-65551.134872	Cluster-65551.140818	Cluster-62969.0	Cluster-65551.116371
Cluster-65551.115625	Cluster-65551.104656	Cluster-65551.122081	Cluster-65551.120881	Cluster-65551.122918	Cluster-65551.133773	Cluster-65551.144391	Cluster-16865.0	Cluster-65551.134954	Cluster-65551.14092	Cluster-63016.0	Cluster-65551.116505
Cluster-65551.115642	Cluster-65551.104657	Cluster-65551.122090	Cluster-65551.120897	Cluster-65551.123094	Cluster-65551.133851	Cluster-65551.144415	Cluster-16901.0	Cluster-65551.134964	Cluster-65551.141004	Cluster-63022.0	Cluster-65551.116517
Cluster-65551.115718	Cluster-65551.104692	Cluster-65551.122140	Cluster-65551.120902	Cluster-65551.123147	Cluster-65551.133900	Cluster-65551.14446	Cluster-16917.0	Cluster-65551.135012	Cluster-65551.141008	Cluster-63048.0	Cluster-65551.116522
Cluster-65551.115727	Cluster-65551.104713	Cluster-65551.122157	Cluster-65551.120942	Cluster-65551.123260	Cluster-65551.133937	Cluster-65551.144625	Cluster-17015.0	Cluster-65551.135018	Cluster-65551.141078	Cluster-63108.0	Cluster-65551.116665
Cluster-65551.115732	Cluster-65551.104714	Cluster-65551.122221	Cluster-65551.120944	Cluster-65551.123310	Cluster-65551.134115	Cluster-65551.144693	Cluster-17036.0	Cluster-65551.135037	Cluster-65551.141104	Cluster-6316.1	Cluster-65551.116696
Cluster-65551.115746	Cluster-65551.104756	Cluster-65551.122230	Cluster-65551.121007	Cluster-65551.123319	Cluster-65551.134306	Cluster-65551.1448	Cluster-17096.0	Cluster-65551.135043	Cluster-65551.141116	Cluster-63165.0	Cluster-65551.116796
Cluster-65551.115792	Cluster-65551.104767	Cluster-65551.122296	Cluster-65551.121251	Cluster-65551.123321	Cluster-65551.134549	Cluster-65551.145047	Cluster-17105.2	Cluster-65551.135104	Cluster-65551.141182	Cluster-63219.0	Cluster-65551.116907
Cluster-65551.115813	Cluster-65551.104785	Cluster-65551.122411	Cluster-65551.121258	Cluster-65551.123329	Cluster-65551.134604	Cluster-65551.145064	Cluster-17108.0	Cluster-65551.135139	Cluster-65551.141675	Cluster-63222.0	Cluster-65551.116918
Cluster-65551.115893	Cluster-65551.104807	Cluster-65551.122463	Cluster-65551.121291	Cluster-65551.123367	Cluster-65551.134610	Cluster-65551.145277	Cluster-17120.0	Cluster-65551.135163	Cluster-65551.142179	Cluster-63251.0	Cluster-65551.116956
Cluster-65551.116005	Cluster-65551.104837	Cluster-65551.122520	Cluster-65551.121341	Cluster-65551.123392	Cluster-65551.135098	Cluster-65551.145338	Cluster-17150.0	Cluster-65551.135169	Cluster-65551.142951	Cluster-63286.0	Cluster-65551.116961
Cluster-65551.116049	Cluster-65551.104872	Cluster-65551.122569	Cluster-65551.121352	Cluster-65551.123401	Cluster-65551.135424	Cluster-65551.145514	Cluster-172.0	Cluster-65551.135209	Cluster-65551.143311	Cluster-63293.0	Cluster-65551.117050
Cluster-65551.116096	Cluster-65551.104901	Cluster-65551.122582	Cluster-65551.121369	Cluster-65551.123485	Cluster-65551.135433	Cluster-65551.145589	Cluster-17367.1	Cluster-65551.135210	Cluster-65551.143585	Cluster-63342.0	Cluster-65551.117146
Cluster-65551.116135	Cluster-65551.104917	Cluster-65551.122584	Cluster-65551.121410	Cluster-65551.123578	Cluster-65551.135475	Cluster-65551.145703	Cluster-17414.0	Cluster-65551.135211	Cluster-65551.143722	Cluster-63361.0	Cluster-65551.117180
Cluster-65551.116164	Cluster-65551.104918	Cluster-65551.122616	Cluster-65551.121530	Cluster-65551.123585	Cluster-65551.135511	Cluster-65551.145772	Cluster-1744.0	Cluster-65551.135261	Cluster-65551.143847	Cluster-63378.0	Cluster-65551.117181
Cluster-65551.116172	Cluster-65551.104966	Cluster-65551.122724	Cluster-65551.121541	Cluster-65551.123644	Cluster-65551.135550	Cluster-65551.145774	Cluster-17474.0	Cluster-65551.135298	Cluster-65551.144066	Cluster-63466.0	Cluster-65551.117239
Cluster-65551.116182	Cluster-65551.104967	Cluster-65551.122734	Cluster-65551.121595	Cluster-65551.123734	Cluster-65551.135596	Cluster-65551.145824	Cluster-17483.0	Cluster-65551.135362	Cluster-65551.144136	Cluster-63483.1	Cluster-65551.117271
Cluster-65551.116236	Cluster-65551.104969	Cluster-65551.122741	Cluster-65551.121619	Cluster-65551.123741	Cluster-65551.135662	Cluster-65551.145943	Cluster-17601.0	Cluster-65551.135434	Cluster-65551.144438	Cluster-63484.0	Cluster-65551.117294
Cluster-65551.116290	Cluster-65551.105004	Cluster-65551.122747	Cluster-65551.121627	Cluster-65551.123775	Cluster-65551.135683	Cluster-65551.146010	Cluster-17613.0	Cluster-65551.135439	Cluster-65551.14458	Cluster-63528.0	Cluster-65551.117355
Cluster-65551.116334	Cluster-65551.105012	Cluster-65551.122766	Cluster-65551.121742	Cluster-65551.123793	Cluster-65551.135777	Cluster-65551.14604	Cluster-17825.0	Cluster-65551.135442	Cluster-65551.144654	Cluster-63572.0	Cluster-65551.117393
Cluster-65551.116558	Cluster-65551.105016	Cluster-65551.122809	Cluster-65551.121777	Cluster-65551.123837	Cluster-65551.13580	Cluster-65551.146064	Cluster-17833.0	Cluster-65551.135487	Cluster-65551.145123	Cluster-63654.0	Cluster-65551.117472
Cluster-65551.116573	Cluster-65551.105122	Cluster-65551.122849	Cluster-65551.121791	Cluster-65551.123869	Cluster-65551.136051	Cluster-65551.146329	Cluster-17862.1	Cluster-65551.135549	Cluster-65551.145249	Cluster-63664.1	Cluster-65551.117503
Cluster-65551.116615	Cluster-65551.105140	Cluster-65551.123006	Cluster-65551.121871	Cluster-65551.123893	Cluster-65551.136188	Cluster-65551.146377	Cluster-17935.0	Cluster-65551.135573	Cluster-65551.145297	Cluster-63746.0	Cluster-65551.117613
Cluster-65551.116633	Cluster-65551.105172	Cluster-65551.123023	Cluster-65551.121902	Cluster-65551.123942	Cluster-65551.136239	Cluster-65551.146476	Cluster-1794.1	Cluster-65551.135591	Cluster-65551.145439	Cluster-63793.0	Cluster-65551.117627
Cluster-65551.116676	Cluster-65551.105210	Cluster-65551.123102	Cluster-65551.121933	Cluster-65551.123949	Cluster-65551.136253	Cluster-65551.146489	Cluster-180.0	Cluster-65551.135663	Cluster-65551.145468	Cluster-63852.0	Cluster-65551.117736
Cluster-65551.116684	Cluster-65551.105263	Cluster-65551.123121	Cluster-65551.121977	Cluster-65551.124206	Cluster-65551.136463	Cluster-65551.146550	Cluster-18078.0	Cluster-65551.135680	Cluster-65551.145847	Cluster-63872.0	Cluster-65551.117897
Cluster-65551.116687	Cluster-65551.105359	Cluster-65551.123151	Cluster-65551.121989	Cluster-65551.124215	Cluster-65551.1366	Cluster-65551.146599	Cluster-181.0	Cluster-65551.135701	Cluster-65551.146217	Cluster-63875.0	Cluster-65551.117906
Cluster-65551.116723	Cluster-65551.105382	Cluster-65551.123254	Cluster-65551.121994	Cluster-65551.124216	Cluster-65551.136604	Cluster-65551.146709	Cluster-18132.0	Cluster-65551.135712	Cluster-65551.146262	Cluster-63891.0	Cluster-65551.117948
Cluster-65551.116730	Cluster-65551.105383	Cluster-65551.123306	Cluster-65551.122003	Cluster-65551.124239	Cluster-65551.136610	Cluster-65551.146733	Cluster-18162.0	Cluster-65551.135717	Cluster-65551.146294	Cluster-63914.1	Cluster-65551.118076
Cluster-65551.116756	Cluster-65551.105389	Cluster-65551.123349	Cluster-65551.122054	Cluster-65551.124416	Cluster-65551.136720	Cluster-65551.146799	Cluster-1818.0	Cluster-65551.135728	Cluster-65551.146432	Cluster-63916.0	Cluster-65551.118150
Cluster-65551.116759	Cluster-65551.105441	Cluster-65551.123384	Cluster-65551.122091	Cluster-65551.124522	Cluster-65551.136778	Cluster-65551.146858	Cluster-1826.0	Cluster-65551.135731	Cluster-65551.146482	Cluster-63924.0	Cluster-65551.118154
Cluster-65551.116763	Cluster-65551.105479	Cluster-65551.123399	Cluster-65551.122102	Cluster-65551.124560	Cluster-65551.136797	Cluster-65551.146885	Cluster-18284.0	Cluster-65551.135739	Cluster-65551.146706	Cluster-63926.0	Cluster-65551.118195
Cluster-65551.116874	Cluster-65551.1055	Cluster-65551.123410	Cluster-65551.122133	Cluster-65551.124607	Cluster-65551.136858	Cluster-65551.14690	Cluster-18384.0	Cluster-65551.13575	Cluster-65551.146770	Cluster-64016.0	Cluster-65551.118357
Cluster-65551.116957	Cluster-65551.105574	Cluster-65551.123432	Cluster-65551.122191	Cluster-65551.124615	Cluster-65551.136877	Cluster-65551.146934	Cluster-18384.1	Cluster-65551.135750	Cluster-65551.146887	Cluster-64139.0	Cluster-65551.118366
Cluster-65551.116966	Cluster-65551.105617	Cluster-65551.123442	Cluster-65551.122210	Cluster-65551.124663	Cluster-65551.136892	Cluster-65551.146945	Cluster-18425.0	Cluster-65551.135761	Cluster-65551.147298	Cluster-64192.0	Cluster-65551.118419
Cluster-65551.117000	Cluster-65551.105622	Cluster-65551.123483	Cluster-65551.122223	Cluster-65551.124737	Cluster-65551.136943	Cluster-65551.146951	Cluster-18514.0	Cluster-65551.135779	Cluster-65551.147814	Cluster-64225.0	Cluster-65551.118470
Cluster-65551.117056	Cluster-65551.105643	Cluster-65551.123523	Cluster-65551.122238	Cluster-65551.124885	Cluster-65551.137180	Cluster-65551.147037	Cluster-18537.0	Cluster-65551.135802	Cluster-65551.147816	Cluster-6425.0	Cluster-65551.118535
Cluster-65551.117059	Cluster-65551.105645	Cluster-65551.123556	Cluster-65551.122308	Cluster-65551.124915	Cluster-65551.137267	Cluster-65551.147105	Cluster-187.0	Cluster-65551.135812	Cluster-65551.148388	Cluster-64299.0	Cluster-65551.118558
Cluster-65551.117165	Cluster-65551.105652	Cluster-65551.123576	Cluster-65551.122350	Cluster-65551.124977	Cluster-65551.13735	Cluster-65551.147188	Cluster-187.1	Cluster-65551.135840	Cluster-65551.148444	Cluster-64304.0	Cluster-65551.118601
Cluster-65551.117194	Cluster-65551.105807	Cluster-65551.123654	Cluster-65551.122391	Cluster-65551.124983	Cluster-65551.1376	Cluster-65551.147189	Cluster-1871.0	Cluster-65551.135861	Cluster-65551.148652	Cluster-64319.0	Cluster-65551.118619
Cluster-65551.117198	Cluster-65551.105838	Cluster-65551.123684	Cluster-65551.122410	Cluster-65551.125059	Cluster-65551.137732	Cluster-65551.147313	Cluster-18780.0	Cluster-65551.135901	Cluster-65551.148800	Cluster-64347.0	Cluster-65551.118642
Cluster-65551.117200	Cluster-65551.105842	Cluster-65551.123690	Cluster-65551.122423	Cluster-65551.125128	Cluster-65551.137824	Cluster-65551.147316	Cluster-18894.0	Cluster-65551.135942	Cluster-65551.149737	Cluster-64354.1	Cluster-65551.118742
Cluster-65551.117225	Cluster-65551.105857	Cluster-65551.123753	Cluster-65551.122486	Cluster-65551.125241	Cluster-65551.137845	Cluster-65551.14734	Cluster-18920.0	Cluster-65551.136060	Cluster-65551.149798	Cluster-64374.0	Cluster-65551.118772
Cluster-65551.117235	Cluster-65551.105932	Cluster-65551.123769	Cluster-65551.122524	Cluster-65551.125254	Cluster-65551.137858	Cluster-65551.147347	Cluster-1893.0	Cluster-65551.136087	Cluster-65551.149866	Cluster-64379.0	Cluster-65551.118801
Cluster-65551.117260	Cluster-65551.105944	Cluster-65551.123774	Cluster-65551.122541	Cluster-65551.125259	Cluster-65551.137906	Cluster-65551.147348	Cluster-19.0	Cluster-65551.136117	Cluster-65551.149975	Cluster-64438.0	Cluster-65551.118807
Cluster-65551.117348	Cluster-65551.105981	Cluster-65551.123789	Cluster-65551.122586	Cluster-65551.125291	Cluster-65551.137922	Cluster-65551.147355	Cluster-190.0	Cluster-65551.136133	Cluster-65551.150103	Cluster-64541.0	Cluster-65551.118810
Cluster-65551.117352	Cluster-65551.105982	Cluster-65551.123830	Cluster-65551.122630	Cluster-65551.125293	Cluster-65551.137937	Cluster-65551.147589	Cluster-19128.0	Cluster-65551.136174	Cluster-65551.150167	Cluster-64545.0	Cluster-65551.118813
Cluster-65551.117444	Cluster-65551.106010	Cluster-65551.123894	Cluster-65551.122657	Cluster-65551.125395	Cluster-65551.138004	Cluster-65551.147669	Cluster-19131.0	Cluster-65551.136199	Cluster-65551.150271	Cluster-64618.0	Cluster-65551.118847
Cluster-65551.117458	Cluster-65551.106045	Cluster-65551.123899	Cluster-65551.122682	Cluster-65551.125466	Cluster-65551.138020	Cluster-65551.147677	Cluster-19147.0	Cluster-65551.136210	Cluster-65551.150354	Cluster-64619.0	Cluster-65551.118853
Cluster-65551.117464	Cluster-65551.106050	Cluster-65551.123915	Cluster-65551.122688	Cluster-65551.125492	Cluster-65551.138021	Cluster-65551.147770	Cluster-193.0	Cluster-65551.136217	Cluster-65551.150458	Cluster-64631.0	Cluster-65551.118935
Cluster-65551.117474	Cluster-65551.106064	Cluster-65551.123938	Cluster-65551.122717	Cluster-65551.125572	Cluster-65551.138062	Cluster-65551.147793	Cluster-19475.0	Cluster-65551.136260	Cluster-65551.150570	Cluster-64734.0	Cluster-65551.118939
Cluster-65551.117548	Cluster-65551.106136	Cluster-65551.123941	Cluster-65551.122764	Cluster-65551.125686	Cluster-65551.138265	Cluster-65551.1478	Cluster-195.0	Cluster-65551.136279	Cluster-65551.150820	Cluster-64842.1	Cluster-65551.118953
Cluster-65551.117554	Cluster-65551.106168	Cluster-65551.123950	Cluster-65551.122782	Cluster-65551.125786	Cluster-65551.138308	Cluster-65551.14784	Cluster-196.0	Cluster-65551.136291	Cluster-65551.150970	Cluster-64907.0	Cluster-65551.118965
Cluster-65551.117569	Cluster-65551.106181	Cluster-65551.123960	Cluster-65551.122795	Cluster-65551.125859	Cluster-65551.138341	Cluster-65551.147887	Cluster-1962.0	Cluster-65551.136293	Cluster-65551.151433	Cluster-64938.0	Cluster-65551.118991
Cluster-65551.117588	Cluster-65551.106204	Cluster-65551.123963	Cluster-65551.122804	Cluster-65551.126111	Cluster-65551.138672	Cluster-65551.147972	Cluster-19627.0	Cluster-65551.136302	Cluster-65551.151609	Cluster-65057.0	Cluster-65551.118992
Cluster-65551.117607	Cluster-65551.106217	Cluster-65551.123981	Cluster-65551.122821	Cluster-65551.126133	Cluster-65551.138770	Cluster-65551.148019	Cluster-19631.0	Cluster-65551.136327	Cluster-65551.151942	Cluster-65120.0	Cluster-65551.119170
Cluster-65551.117678	Cluster-65551.106222	Cluster-65551.124065	Cluster-65551.122975	Cluster-65551.126220	Cluster-65551.138862	Cluster-65551.148059	Cluster-19671.0	Cluster-65551.136342	Cluster-65551.152015	Cluster-6522.0	Cluster-65551.11925
Cluster-65551.117707	Cluster-65551.106260	Cluster-65551.124105	Cluster-65551.122976	Cluster-65551.126221	Cluster-65551.139	Cluster-65551.148134	Cluster-19722.0	Cluster-65551.136381	Cluster-65551.152642	Cluster-65290.0	Cluster-65551.119422
Cluster-65551.117712	Cluster-65551.106273	Cluster-65551.124115	Cluster-65551.122998	Cluster-65551.126232	Cluster-65551.139056	Cluster-65551.148138	Cluster-19833.0	Cluster-65551.136413	Cluster-65551.152685	Cluster-65294.0	Cluster-65551.119437
Cluster-65551.117745	Cluster-65551.106293	Cluster-65551.124155	Cluster-65551.123034	Cluster-65551.126275	Cluster-65551.139093	Cluster-65551.148243	Cluster-19888.0	Cluster-65551.136428	Cluster-65551.152702	Cluster-65344.0	Cluster-65551.119442
Cluster-65551.117766	Cluster-65551.106344	Cluster-65551.124159	Cluster-65551.123074	Cluster-65551.126343	Cluster-65551.139146	Cluster-65551.148262	Cluster-201.0	Cluster-65551.136431	Cluster-65551.152792	Cluster-65401.1	Cluster-65551.119446
Cluster-65551.117782	Cluster-65551.106381	Cluster-65551.124184	Cluster-65551.123076	Cluster-65551.126395	Cluster-65551.139148	Cluster-65551.148411	Cluster-20116.0	Cluster-65551.136561	Cluster-65551.152799	Cluster-65446.0	Cluster-65551.119467
Cluster-65551.117921	Cluster-65551.106386	Cluster-65551.124266	Cluster-65551.123085	Cluster-65551.126638	Cluster-65551.1392	Cluster-65551.148519	Cluster-20172.0	Cluster-65551.136691	Cluster-65551.152825	Cluster-65462.0	Cluster-65551.119471
Cluster-65551.117923	Cluster-65551.106404	Cluster-65551.124276	Cluster-65551.123158	Cluster-65551.126663	Cluster-65551.139392	Cluster-65551.148610	Cluster-20177.0	Cluster-65551.136736	Cluster-65551.152858	Cluster-65465.0	Cluster-65551.119490
Cluster-65551.117996	Cluster-65551.106428	Cluster-65551.124333	Cluster-65551.123200	Cluster-65551.126691	Cluster-65551.139393	Cluster-65551.148626	Cluster-20205.0	Cluster-65551.136773	Cluster-65551.152937	Cluster-65525.0	Cluster-65551.119515
Cluster-65551.118026	Cluster-65551.106496	Cluster-65551.124374	Cluster-65551.123206	Cluster-65551.126704	Cluster-65551.139460	Cluster-65551.148811	Cluster-20225.0	Cluster-65551.136780	Cluster-65551.153090	Cluster-65548.0	Cluster-65551.119523
Cluster-65551.118039	Cluster-65551.106498	Cluster-65551.124391	Cluster-65551.123209	Cluster-65551.126730	Cluster-65551.139511	Cluster-65551.148831	Cluster-2026.0	Cluster-65551.136790	Cluster-65551.153186	Cluster-65551.100102	Cluster-65551.119533
Cluster-65551.118071	Cluster-65551.106499	Cluster-65551.124408	Cluster-65551.123223	Cluster-65551.126781	Cluster-65551.139540	Cluster-65551.148880	Cluster-203.0	Cluster-65551.136800	Cluster-65551.153243	Cluster-65551.100110	Cluster-65551.119582
Cluster-65551.118085	Cluster-65551.106506	Cluster-65551.124422	Cluster-65551.123356	Cluster-65551.126824	Cluster-65551.139702	Cluster-65551.148892	Cluster-2038.0	Cluster-65551.136839	Cluster-65551.153645	Cluster-65551.100117	Cluster-65551.119584
Cluster-65551.118107	Cluster-65551.106528	Cluster-65551.124437	Cluster-65551.123393	Cluster-65551.126894	Cluster-65551.139911	Cluster-65551.148990	Cluster-204.0	Cluster-65551.136851	Cluster-65551.154278	Cluster-65551.100124	Cluster-65551.119591
Cluster-65551.118188	Cluster-65551.106529	Cluster-65551.124447	Cluster-65551.123427	Cluster-65551.127052	Cluster-65551.140157	Cluster-65551.148997	Cluster-20446.0	Cluster-65551.136862	Cluster-65551.154466	Cluster-65551.100125	Cluster-65551.119601
Cluster-65551.118239	Cluster-65551.106541	Cluster-65551.124449	Cluster-65551.123433	Cluster-65551.127239	Cluster-65551.140279	Cluster-65551.149015	Cluster-20478.0	Cluster-65551.136874	Cluster-65551.154498	Cluster-65551.100159	Cluster-65551.119620
Cluster-65551.118251	Cluster-65551.106544	Cluster-65551.124467	Cluster-65551.123450	Cluster-65551.127373	Cluster-65551.140320	Cluster-65551.149048	Cluster-205.0	Cluster-65551.136878	Cluster-65551.154829	Cluster-65551.10016	Cluster-65551.119639
Cluster-65551.118254	Cluster-65551.106548	Cluster-65551.124471	Cluster-65551.123474	Cluster-65551.127628	Cluster-65551.140393	Cluster-65551.149093	Cluster-20537.0	Cluster-65551.136890	Cluster-65551.154950	Cluster-65551.100165	Cluster-65551.119663
Cluster-65551.118284	Cluster-65551.106561	Cluster-65551.124482	Cluster-65551.123475	Cluster-65551.127654	Cluster-65551.140581	Cluster-65551.149131	Cluster-206.0	Cluster-65551.136966	Cluster-65551.155858	Cluster-65551.100190	Cluster-65551.119676
Cluster-65551.118295	Cluster-65551.106639	Cluster-65551.124492	Cluster-65551.123600	Cluster-65551.127744	Cluster-65551.140842	Cluster-65551.149289	Cluster-20617.0	Cluster-65551.137004	Cluster-65551.156794	Cluster-65551.100197	Cluster-65551.119710
Cluster-65551.118343	Cluster-65551.106645	Cluster-65551.124574	Cluster-65551.123702	Cluster-65551.127767	Cluster-65551.140851	Cluster-65551.149290	Cluster-2062.0	Cluster-65551.137011	Cluster-65551.157037	Cluster-65551.100286	Cluster-65551.119718
Cluster-65551.118354	Cluster-65551.106676	Cluster-65551.124587	Cluster-65551.123711	Cluster-65551.127802	Cluster-65551.140878	Cluster-65551.149389	Cluster-20722.0	Cluster-65551.137088	Cluster-65551.157105	Cluster-65551.100295	Cluster-65551.119747
Cluster-65551.118381	Cluster-65551.106680	Cluster-65551.124672	Cluster-65551.123737	Cluster-65551.127822	Cluster-65551.140899	Cluster-65551.149460	Cluster-20775.0	Cluster-65551.137094	Cluster-65551.157110	Cluster-65551.10030	Cluster-65551.119802
Cluster-65551.118385	Cluster-65551.106684	Cluster-65551.124699	Cluster-65551.123755	Cluster-65551.127898	Cluster-65551.140945	Cluster-65551.149567	Cluster-20799.0	Cluster-65551.137108	Cluster-65551.157313	Cluster-65551.100352	Cluster-65551.119819
Cluster-65551.118434	Cluster-65551.106687	Cluster-65551.124700	Cluster-65551.123762	Cluster-65551.128017	Cluster-65551.141439	Cluster-65551.149585	Cluster-208.0	Cluster-65551.137116	Cluster-65551.157396	Cluster-65551.100607	Cluster-65551.119910
Cluster-65551.118453	Cluster-65551.106695	Cluster-65551.124739	Cluster-65551.123778	Cluster-65551.128150	Cluster-65551.141596	Cluster-65551.1496	Cluster-2081.1	Cluster-65551.137119	Cluster-65551.157410	Cluster-65551.100611	Cluster-65551.119923
Cluster-65551.118475	Cluster-65551.106734	Cluster-65551.124748	Cluster-65551.123794	Cluster-65551.128337	Cluster-65551.141597	Cluster-65551.149668	Cluster-20874.0	Cluster-65551.137232	Cluster-65551.157414	Cluster-65551.100714	Cluster-65551.120065
Cluster-65551.118485	Cluster-65551.106745	Cluster-65551.124777	Cluster-65551.123801	Cluster-65551.128341	Cluster-65551.141598	Cluster-65551.1497	Cluster-209.0	Cluster-65551.137247	Cluster-65551.157487	Cluster-65551.100767	Cluster-65551.120141
Cluster-65551.118489	Cluster-65551.106788	Cluster-65551.124789	Cluster-65551.123805	Cluster-65551.128361	Cluster-65551.141688	Cluster-65551.149733	Cluster-20928.0	Cluster-65551.137263	Cluster-65551.157511	Cluster-65551.10088	Cluster-65551.120150
Cluster-65551.118504	Cluster-65551.106810	Cluster-65551.124815	Cluster-65551.123839	Cluster-65551.128442	Cluster-65551.14188	Cluster-65551.149760	Cluster-20952.0	Cluster-65551.137290	Cluster-65551.157543	Cluster-65551.100896	Cluster-65551.120153
Cluster-65551.118509	Cluster-65551.106811	Cluster-65551.124830	Cluster-65551.123896	Cluster-65551.128685	Cluster-65551.141962	Cluster-65551.149833	Cluster-21064.0	Cluster-65551.137296	Cluster-65551.157633	Cluster-65551.100905	Cluster-65551.120179
Cluster-65551.118577	Cluster-65551.106836	Cluster-65551.124886	Cluster-65551.124036	Cluster-65551.128704	Cluster-65551.141966	Cluster-65551.15001	Cluster-212.0	Cluster-65551.137321	Cluster-65551.157652	Cluster-65551.10094	Cluster-65551.120199
Cluster-65551.118581	Cluster-65551.106837	Cluster-65551.124942	Cluster-65551.124075	Cluster-65551.128707	Cluster-65551.141985	Cluster-65551.150185	Cluster-21206.0	Cluster-65551.137323	Cluster-65551.157665	Cluster-65551.100947	Cluster-65551.120200
Cluster-65551.118608	Cluster-65551.106886	Cluster-65551.124949	Cluster-65551.124104	Cluster-65551.128729	Cluster-65551.1422	Cluster-65551.150443	Cluster-21216.0	Cluster-65551.137346	Cluster-65551.157690	Cluster-65551.100957	Cluster-65551.120268
Cluster-65551.118788	Cluster-65551.106936	Cluster-65551.124975	Cluster-65551.124108	Cluster-65551.128777	Cluster-65551.142305	Cluster-65551.150537	Cluster-21354.0	Cluster-65551.137367	Cluster-65551.157691	Cluster-65551.10097	Cluster-65551.120320
Cluster-65551.118789	Cluster-65551.106942	Cluster-65551.124985	Cluster-65551.124111	Cluster-65551.128815	Cluster-65551.142396	Cluster-65551.150641	Cluster-214.0	Cluster-65551.137380	Cluster-65551.157700	Cluster-65551.100998	Cluster-65551.120354
Cluster-65551.118792	Cluster-65551.106964	Cluster-65551.125100	Cluster-65551.124140	Cluster-65551.128876	Cluster-65551.142476	Cluster-65551.150805	Cluster-21524.0	Cluster-65551.137395	Cluster-65551.157706	Cluster-65551.100999	Cluster-65551.120356
Cluster-65551.118802	Cluster-65551.106978	Cluster-65551.125119	Cluster-65551.124154	Cluster-65551.128918	Cluster-65551.142597	Cluster-65551.150840	Cluster-21548.0	Cluster-65551.137401	Cluster-65551.157846	Cluster-65551.101057	Cluster-65551.120362
Cluster-65551.118860	Cluster-65551.106984	Cluster-65551.125135	Cluster-65551.124212	Cluster-65551.129052	Cluster-65551.142612	Cluster-65551.150938	Cluster-21629.0	Cluster-65551.137419	Cluster-65551.157910	Cluster-65551.101065	Cluster-65551.120381
Cluster-65551.118866	Cluster-65551.107021	Cluster-65551.125158	Cluster-65551.124217	Cluster-65551.129152	Cluster-65551.142633	Cluster-65551.150986	Cluster-21629.1	Cluster-65551.137452	Cluster-65551.158027	Cluster-65551.101080	Cluster-65551.120412
Cluster-65551.118880	Cluster-65551.107050	Cluster-65551.125170	Cluster-65551.124236	Cluster-65551.129166	Cluster-65551.142687	Cluster-65551.150996	Cluster-21683.0	Cluster-65551.137458	Cluster-65551.158141	Cluster-65551.101092	Cluster-65551.120413
Cluster-65551.118888	Cluster-65551.107051	Cluster-65551.125192	Cluster-65551.124237	Cluster-65551.129344	Cluster-65551.142720	Cluster-65551.151071	Cluster-217.0	Cluster-65551.137477	Cluster-65551.158166	Cluster-65551.101108	Cluster-65551.120437
Cluster-65551.118933	Cluster-65551.107094	Cluster-65551.125199	Cluster-65551.124246	Cluster-65551.129355	Cluster-65551.142733	Cluster-65551.151079	Cluster-21710.0	Cluster-65551.137553	Cluster-65551.158193	Cluster-65551.101203	Cluster-65551.120467
Cluster-65551.118973	Cluster-65551.107131	Cluster-65551.125208	Cluster-65551.124248	Cluster-65551.129358	Cluster-65551.142734	Cluster-65551.151236	Cluster-21774.0	Cluster-65551.137570	Cluster-65551.158194	Cluster-65551.101250	Cluster-65551.120492
Cluster-65551.119024	Cluster-65551.107137	Cluster-65551.125209	Cluster-65551.124299	Cluster-65551.129386	Cluster-65551.142765	Cluster-65551.1513	Cluster-218.0	Cluster-65551.137572	Cluster-65551.158382	Cluster-65551.101325	Cluster-65551.120711
Cluster-65551.119047	Cluster-65551.107155	Cluster-65551.125228	Cluster-65551.124453	Cluster-65551.129397	Cluster-65551.142769	Cluster-65551.151337	Cluster-220.0	Cluster-65551.137591	Cluster-65551.158390	Cluster-65551.101368	Cluster-65551.120751
Cluster-65551.119049	Cluster-65551.107162	Cluster-65551.125271	Cluster-65551.124535	Cluster-65551.129425	Cluster-65551.142836	Cluster-65551.15134	Cluster-22016.0	Cluster-65551.137595	Cluster-65551.158474	Cluster-65551.101408	Cluster-65551.120809
Cluster-65551.119051	Cluster-65551.107166	Cluster-65551.125277	Cluster-65551.124589	Cluster-65551.129514	Cluster-65551.142838	Cluster-65551.151375	Cluster-22196.0	Cluster-65551.137608	Cluster-65551.158490	Cluster-65551.101410	Cluster-65551.120818
Cluster-65551.119086	Cluster-65551.107239	Cluster-65551.125297	Cluster-65551.124600	Cluster-65551.129666	Cluster-65551.143208	Cluster-65551.151381	Cluster-22278.1	Cluster-65551.137614	Cluster-65551.158644	Cluster-65551.101425	Cluster-65551.120833
Cluster-65551.119150	Cluster-65551.107252	Cluster-65551.125320	Cluster-65551.124605	Cluster-65551.129685	Cluster-65551.143275	Cluster-65551.151457	Cluster-22313.0	Cluster-65551.137621	Cluster-65551.158659	Cluster-65551.101492	Cluster-65551.120869
Cluster-65551.119175	Cluster-65551.107271	Cluster-65551.125356	Cluster-65551.124618	Cluster-65551.129742	Cluster-65551.143378	Cluster-65551.151515	Cluster-22323.0	Cluster-65551.137622	Cluster-65551.158720	Cluster-65551.101515	Cluster-65551.120930
Cluster-65551.119193	Cluster-65551.107276	Cluster-65551.125363	Cluster-65551.124632	Cluster-65551.129868	Cluster-65551.143430	Cluster-65551.151536	Cluster-22423.0	Cluster-65551.137628	Cluster-65551.158791	Cluster-65551.101543	Cluster-65551.120935
Cluster-65551.119196	Cluster-65551.107292	Cluster-65551.125400	Cluster-65551.124674	Cluster-65551.129946	Cluster-65551.143691	Cluster-65551.151666	Cluster-22725.0	Cluster-65551.137716	Cluster-65551.158950	Cluster-65551.101558	Cluster-65551.120954
Cluster-65551.119204	Cluster-65551.107319	Cluster-65551.125424	Cluster-65551.124678	Cluster-65551.130015	Cluster-65551.143728	Cluster-65551.151667	Cluster-22725.2	Cluster-65551.137777	Cluster-65551.158969	Cluster-65551.10160	Cluster-65551.120987
Cluster-65551.119247	Cluster-65551.107355	Cluster-65551.125471	Cluster-65551.124695	Cluster-65551.130237	Cluster-65551.143743	Cluster-65551.151756	Cluster-22740.0	Cluster-65551.137779	Cluster-65551.159116	Cluster-65551.101634	Cluster-65551.120990
Cluster-65551.119340	Cluster-65551.107389	Cluster-65551.125495	Cluster-65551.124731	Cluster-65551.130270	Cluster-65551.143836	Cluster-65551.151818	Cluster-22883.0	Cluster-65551.137781	Cluster-65551.159120	Cluster-65551.101667	Cluster-65551.121006
Cluster-65551.119347	Cluster-65551.107409	Cluster-65551.125498	Cluster-65551.124761	Cluster-65551.130275	Cluster-65551.143941	Cluster-65551.152021	Cluster-22890.0	Cluster-65551.137854	Cluster-65551.159214	Cluster-65551.101795	Cluster-65551.121033
Cluster-65551.119410	Cluster-65551.107492	Cluster-65551.125526	Cluster-65551.124796	Cluster-65551.130290	Cluster-65551.144180	Cluster-65551.152190	Cluster-230.0	Cluster-65551.137943	Cluster-65551.159219	Cluster-65551.101864	Cluster-65551.121044
Cluster-65551.119420	Cluster-65551.107523	Cluster-65551.125538	Cluster-65551.124895	Cluster-65551.130505	Cluster-65551.144428	Cluster-65551.152277	Cluster-23145.0	Cluster-65551.137952	Cluster-65551.159497	Cluster-65551.101958	Cluster-65551.121101
Cluster-65551.119423	Cluster-65551.107528	Cluster-65551.125565	Cluster-65551.125003	Cluster-65551.130548	Cluster-65551.144466	Cluster-65551.152378	Cluster-232.0	Cluster-65551.137959	Cluster-65551.159577	Cluster-65551.102015	Cluster-65551.121124
Cluster-65551.119460	Cluster-65551.107581	Cluster-65551.125600	Cluster-65551.125018	Cluster-65551.130598	Cluster-65551.144498	Cluster-65551.152406	Cluster-23293.0	Cluster-65551.137967	Cluster-65551.159580	Cluster-65551.102043	Cluster-65551.121152
Cluster-65551.119462	Cluster-65551.107600	Cluster-65551.125647	Cluster-65551.125047	Cluster-65551.130669	Cluster-65551.144518	Cluster-65551.152597	Cluster-233.0	Cluster-65551.138015	Cluster-65551.159710	Cluster-65551.102096	Cluster-65551.121189
Cluster-65551.119464	Cluster-65551.107643	Cluster-65551.125649	Cluster-65551.125052	Cluster-65551.130671	Cluster-65551.144684	Cluster-65551.152798	Cluster-23400.1	Cluster-65551.138039	Cluster-65551.159759	Cluster-65551.102113	Cluster-65551.12132
Cluster-65551.119489	Cluster-65551.107698	Cluster-65551.125683	Cluster-65551.125081	Cluster-65551.130773	Cluster-65551.144989	Cluster-65551.152882	Cluster-23571.0	Cluster-65551.138044	Cluster-65551.159982	Cluster-65551.102124	Cluster-65551.121320
Cluster-65551.119497	Cluster-65551.107743	Cluster-65551.125711	Cluster-65551.125148	Cluster-65551.130993	Cluster-65551.145030	Cluster-65551.152889	Cluster-236.0	Cluster-65551.138078	Cluster-65551.160074	Cluster-65551.102168	Cluster-65551.121380
Cluster-65551.119589	Cluster-65551.107750	Cluster-65551.125721	Cluster-65551.125183	Cluster-65551.131093	Cluster-65551.145127	Cluster-65551.153004	Cluster-23601.0	Cluster-65551.138081	Cluster-65551.160139	Cluster-65551.102197	Cluster-65551.121434
Cluster-65551.119638	Cluster-65551.107764	Cluster-65551.125728	Cluster-65551.125203	Cluster-65551.131284	Cluster-65551.145163	Cluster-65551.153055	Cluster-23647.0	Cluster-65551.138121	Cluster-65551.160567	Cluster-65551.102226	Cluster-65551.121497
Cluster-65551.119646	Cluster-65551.107792	Cluster-65551.125733	Cluster-65551.125212	Cluster-65551.131305	Cluster-65551.145210	Cluster-65551.153162	Cluster-23681.0	Cluster-65551.138138	Cluster-65551.160619	Cluster-65551.102230	Cluster-65551.121524
Cluster-65551.119687	Cluster-65551.107803	Cluster-65551.125753	Cluster-65551.125214	Cluster-65551.131465	Cluster-65551.145248	Cluster-65551.153264	Cluster-23766.0	Cluster-65551.138165	Cluster-65551.160638	Cluster-65551.102234	Cluster-65551.121536
Cluster-65551.119702	Cluster-65551.107826	Cluster-65551.125758	Cluster-65551.125231	Cluster-65551.131494	Cluster-65551.145299	Cluster-65551.153340	Cluster-23771.0	Cluster-65551.138178	Cluster-65551.160719	Cluster-65551.102241	Cluster-65551.121545
Cluster-65551.119721	Cluster-65551.107870	Cluster-65551.125781	Cluster-65551.125235	Cluster-65551.131514	Cluster-65551.145300	Cluster-65551.153341	Cluster-23773.0	Cluster-65551.138193	Cluster-65551.160812	Cluster-65551.102246	Cluster-65551.121552
Cluster-65551.119725	Cluster-65551.107905	Cluster-65551.125802	Cluster-65551.125249	Cluster-65551.131527	Cluster-65551.145428	Cluster-65551.153518	Cluster-23845.0	Cluster-65551.138215	Cluster-65551.160883	Cluster-65551.102273	Cluster-65551.121589
Cluster-65551.119745	Cluster-65551.107918	Cluster-65551.125828	Cluster-65551.125252	Cluster-65551.131700	Cluster-65551.145430	Cluster-65551.153542	Cluster-23886.0	Cluster-65551.138219	Cluster-65551.160980	Cluster-65551.102305	Cluster-65551.121628
Cluster-65551.119750	Cluster-65551.107919	Cluster-65551.125831	Cluster-65551.125309	Cluster-65551.131704	Cluster-65551.145466	Cluster-65551.153666	Cluster-23898.0	Cluster-65551.138239	Cluster-65551.161035	Cluster-65551.102321	Cluster-65551.121633
Cluster-65551.119773	Cluster-65551.107933	Cluster-65551.125838	Cluster-65551.125343	Cluster-65551.131719	Cluster-65551.145569	Cluster-65551.153733	Cluster-24.0	Cluster-65551.138241	Cluster-65551.161171	Cluster-65551.102357	Cluster-65551.121696
Cluster-65551.119780	Cluster-65551.10794	Cluster-65551.125864	Cluster-65551.125354	Cluster-65551.131740	Cluster-65551.145630	Cluster-65551.153947	Cluster-24034.0	Cluster-65551.138288	Cluster-65551.161215	Cluster-65551.102365	Cluster-65551.121743
Cluster-65551.119820	Cluster-65551.107966	Cluster-65551.125865	Cluster-65551.125380	Cluster-65551.131814	Cluster-65551.145727	Cluster-65551.1540	Cluster-24058.0	Cluster-65551.138338	Cluster-65551.161270	Cluster-65551.102433	Cluster-65551.121830
Cluster-65551.119846	Cluster-65551.107989	Cluster-65551.125890	Cluster-65551.125416	Cluster-65551.131907	Cluster-65551.145762	Cluster-65551.154025	Cluster-24146.0	Cluster-65551.138408	Cluster-65551.161647	Cluster-65551.102524	Cluster-65551.121844
Cluster-65551.119847	Cluster-65551.108005	Cluster-65551.125898	Cluster-65551.125451	Cluster-65551.131946	Cluster-65551.145763	Cluster-65551.1541	Cluster-242.0	Cluster-65551.138430	Cluster-65551.161676	Cluster-65551.102536	Cluster-65551.121895
Cluster-65551.119920	Cluster-65551.108071	Cluster-65551.125901	Cluster-65551.125496	Cluster-65551.132010	Cluster-65551.145993	Cluster-65551.154226	Cluster-24250.0	Cluster-65551.138439	Cluster-65551.162132	Cluster-65551.102545	Cluster-65551.121903
Cluster-65551.119925	Cluster-65551.108085	Cluster-65551.125911	Cluster-65551.125497	Cluster-65551.132094	Cluster-65551.146009	Cluster-65551.154242	Cluster-24279.0	Cluster-65551.138443	Cluster-65551.162236	Cluster-65551.102726	Cluster-65551.122004
Cluster-65551.119942	Cluster-65551.108086	Cluster-65551.125942	Cluster-65551.125503	Cluster-65551.132107	Cluster-65551.146246	Cluster-65551.154291	Cluster-24462.0	Cluster-65551.138475	Cluster-65551.162422	Cluster-65551.102756	Cluster-65551.122010
Cluster-65551.119979	Cluster-65551.108088	Cluster-65551.125966	Cluster-65551.125514	Cluster-65551.132162	Cluster-65551.146406	Cluster-65551.154338	Cluster-24490.0	Cluster-65551.138484	Cluster-65551.163033	Cluster-65551.102763	Cluster-65551.122064
Cluster-65551.119984	Cluster-65551.108119	Cluster-65551.125969	Cluster-65551.125577	Cluster-65551.132263	Cluster-65551.146411	Cluster-65551.1544	Cluster-245.0	Cluster-65551.138489	Cluster-65551.163389	Cluster-65551.102781	Cluster-65551.122107
Cluster-65551.120010	Cluster-65551.108120	Cluster-65551.125986	Cluster-65551.125598	Cluster-65551.132409	Cluster-65551.146434	Cluster-65551.1545	Cluster-24534.0	Cluster-65551.138491	Cluster-65551.163402	Cluster-65551.102804	Cluster-65551.122176
Cluster-65551.120027	Cluster-65551.108147	Cluster-65551.125992	Cluster-65551.125629	Cluster-65551.132470	Cluster-65551.1465	Cluster-65551.155164	Cluster-24570.0	Cluster-65551.138502	Cluster-65551.163525	Cluster-65551.102810	Cluster-65551.122199
Cluster-65551.120046	Cluster-65551.108153	Cluster-65551.125996	Cluster-65551.125631	Cluster-65551.132472	Cluster-65551.146708	Cluster-65551.155247	Cluster-24572.0	Cluster-65551.138514	Cluster-65551.163649	Cluster-65551.102874	Cluster-65551.122233
Cluster-65551.120089	Cluster-65551.108183	Cluster-65551.126013	Cluster-65551.125666	Cluster-65551.132530	Cluster-65551.146952	Cluster-65551.155308	Cluster-24692.0	Cluster-65551.138568	Cluster-65551.163786	Cluster-65551.102891	Cluster-65551.122268
Cluster-65551.120110	Cluster-65551.108206	Cluster-65551.126035	Cluster-65551.125674	Cluster-65551.132533	Cluster-65551.146957	Cluster-65551.155587	Cluster-24710.0	Cluster-65551.138596	Cluster-65551.163872	Cluster-65551.102908	Cluster-65551.122303
Cluster-65551.120122	Cluster-65551.108229	Cluster-65551.126040	Cluster-65551.125680	Cluster-65551.132567	Cluster-65551.147049	Cluster-65551.155615	Cluster-24856.0	Cluster-65551.13863	Cluster-65551.164035	Cluster-65551.102917	Cluster-65551.122312
Cluster-65551.120137	Cluster-65551.108250	Cluster-65551.126077	Cluster-65551.125772	Cluster-65551.132577	Cluster-65551.147064	Cluster-65551.155707	Cluster-24897.0	Cluster-65551.138650	Cluster-65551.164047	Cluster-65551.102936	Cluster-65551.122418
Cluster-65551.120172	Cluster-65551.108287	Cluster-65551.126084	Cluster-65551.125810	Cluster-65551.132603	Cluster-65551.1474	Cluster-65551.155804	Cluster-249.0	Cluster-65551.13868	Cluster-65551.164402	Cluster-65551.102944	Cluster-65551.122449
Cluster-65551.120174	Cluster-65551.108304	Cluster-65551.126134	Cluster-65551.125870	Cluster-65551.132871	Cluster-65551.147457	Cluster-65551.155877	Cluster-25072.0	Cluster-65551.138753	Cluster-65551.164812	Cluster-65551.103084	Cluster-65551.122474
Cluster-65551.120180	Cluster-65551.108327	Cluster-65551.126142	Cluster-65551.125879	Cluster-65551.132948	Cluster-65551.147492	Cluster-65551.1561	Cluster-251.0	Cluster-65551.138759	Cluster-65551.164843	Cluster-65551.10313	Cluster-65551.122491
Cluster-65551.120187	Cluster-65551.108329	Cluster-65551.126165	Cluster-65551.125880	Cluster-65551.132987	Cluster-65551.147499	Cluster-65551.156108	Cluster-25139.0	Cluster-65551.138766	Cluster-65551.164924	Cluster-65551.10316	Cluster-65551.122529
Cluster-65551.120265	Cluster-65551.108400	Cluster-65551.126178	Cluster-65551.125904	Cluster-65551.133016	Cluster-65551.147643	Cluster-65551.15613	Cluster-25184.0	Cluster-65551.138767	Cluster-65551.165868	Cluster-65551.103225	Cluster-65551.122565
Cluster-65551.120290	Cluster-65551.108427	Cluster-65551.126198	Cluster-65551.125910	Cluster-65551.133019	Cluster-65551.147748	Cluster-65551.156238	Cluster-252.0	Cluster-65551.138772	Cluster-65551.165905	Cluster-65551.103288	Cluster-65551.122600
Cluster-65551.120315	Cluster-65551.108457	Cluster-65551.126209	Cluster-65551.125921	Cluster-65551.133355	Cluster-65551.147941	Cluster-65551.156271	Cluster-25391.0	Cluster-65551.138806	Cluster-65551.166060	Cluster-65551.103401	Cluster-65551.122645
Cluster-65551.120373	Cluster-65551.108484	Cluster-65551.126215	Cluster-65551.125925	Cluster-65551.133358	Cluster-65551.148177	Cluster-65551.156327	Cluster-254.0	Cluster-65551.138820	Cluster-65551.166235	Cluster-65551.103430	Cluster-65551.122691
Cluster-65551.120418	Cluster-65551.108488	Cluster-65551.126217	Cluster-65551.125940	Cluster-65551.133397	Cluster-65551.148180	Cluster-65551.156384	Cluster-25430.0	Cluster-65551.138845	Cluster-65551.166695	Cluster-65551.103451	Cluster-65551.122693
Cluster-65551.120421	Cluster-65551.108497	Cluster-65551.126249	Cluster-65551.125960	Cluster-65551.133506	Cluster-65551.148503	Cluster-65551.156390	Cluster-25447.0	Cluster-65551.138861	Cluster-65551.166701	Cluster-65551.103455	Cluster-65551.122695
Cluster-65551.120434	Cluster-65551.108517	Cluster-65551.126252	Cluster-65551.125983	Cluster-65551.133605	Cluster-65551.148720	Cluster-65551.156586	Cluster-255.0	Cluster-65551.138891	Cluster-65551.166891	Cluster-65551.103505	Cluster-65551.122716
Cluster-65551.120464	Cluster-65551.108566	Cluster-65551.126281	Cluster-65551.125990	Cluster-65551.133656	Cluster-65551.148804	Cluster-65551.156628	Cluster-25572.0	Cluster-65551.138898	Cluster-65551.166975	Cluster-65551.10353	Cluster-65551.122756
Cluster-65551.120485	Cluster-65551.108578	Cluster-65551.126293	Cluster-65551.125991	Cluster-65551.133661	Cluster-65551.148987	Cluster-65551.156642	Cluster-25575.0	Cluster-65551.138914	Cluster-65551.167152	Cluster-65551.103538	Cluster-65551.122769
Cluster-65551.120519	Cluster-65551.108609	Cluster-65551.126295	Cluster-65551.126005	Cluster-65551.133727	Cluster-65551.1490	Cluster-65551.156880	Cluster-25577.0	Cluster-65551.138919	Cluster-65551.167198	Cluster-65551.103543	Cluster-65551.122797
Cluster-65551.120525	Cluster-65551.108618	Cluster-65551.126299	Cluster-65551.126022	Cluster-65551.133765	Cluster-65551.14905	Cluster-65551.15692	Cluster-25603.2	Cluster-65551.138961	Cluster-65551.167226	Cluster-65551.103592	Cluster-65551.122803
Cluster-65551.120585	Cluster-65551.108693	Cluster-65551.126318	Cluster-65551.126116	Cluster-65551.133815	Cluster-65551.149701	Cluster-65551.157255	Cluster-25965.0	Cluster-65551.138967	Cluster-65551.167258	Cluster-65551.103680	Cluster-65551.122805
Cluster-65551.120603	Cluster-65551.108708	Cluster-65551.126320	Cluster-65551.126132	Cluster-65551.133864	Cluster-65551.149806	Cluster-65551.157373	Cluster-26.0	Cluster-65551.139014	Cluster-65551.167513	Cluster-65551.103716	Cluster-65551.122819
Cluster-65551.120643	Cluster-65551.108716	Cluster-65551.126350	Cluster-65551.126135	Cluster-65551.133910	Cluster-65551.150000	Cluster-65551.157384	Cluster-26097.0	Cluster-65551.139087	Cluster-65551.167661	Cluster-65551.103717	Cluster-65551.122851
Cluster-65551.120650	Cluster-65551.108756	Cluster-65551.126363	Cluster-65551.126166	Cluster-65551.133938	Cluster-65551.150055	Cluster-65551.157407	Cluster-261.0	Cluster-65551.139111	Cluster-65551.167758	Cluster-65551.103769	Cluster-65551.122865
Cluster-65551.120665	Cluster-65551.108824	Cluster-65551.126368	Cluster-65551.126168	Cluster-65551.134129	Cluster-65551.15008	Cluster-65551.157447	Cluster-26155.0	Cluster-65551.139126	Cluster-65551.167845	Cluster-65551.10377	Cluster-65551.123044
Cluster-65551.120695	Cluster-65551.108843	Cluster-65551.126407	Cluster-65551.126218	Cluster-65551.134421	Cluster-65551.150115	Cluster-65551.157448	Cluster-26197.0	Cluster-65551.139260	Cluster-65551.167939	Cluster-65551.103775	Cluster-65551.123189
Cluster-65551.120724	Cluster-65551.108865	Cluster-65551.126409	Cluster-65551.126308	Cluster-65551.134425	Cluster-65551.150125	Cluster-65551.157469	Cluster-26205.0	Cluster-65551.139265	Cluster-65551.168014	Cluster-65551.103809	Cluster-65551.123246
Cluster-65551.120742	Cluster-65551.108870	Cluster-65551.126412	Cluster-65551.126356	Cluster-65551.134457	Cluster-65551.150328	Cluster-65551.157471	Cluster-26262.0	Cluster-65551.139359	Cluster-65551.168130	Cluster-65551.103867	Cluster-65551.123330
Cluster-65551.120840	Cluster-65551.108966	Cluster-65551.126413	Cluster-65551.126459	Cluster-65551.134491	Cluster-65551.150567	Cluster-65551.157486	Cluster-263.0	Cluster-65551.139401	Cluster-65551.168910	Cluster-65551.103878	Cluster-65551.123390
Cluster-65551.120861	Cluster-65551.108975	Cluster-65551.126424	Cluster-65551.126484	Cluster-65551.134513	Cluster-65551.1506	Cluster-65551.157495	Cluster-26308.0	Cluster-65551.139486	Cluster-65551.169264	Cluster-65551.103938	Cluster-65551.123484
Cluster-65551.120872	Cluster-65551.109000	Cluster-65551.126425	Cluster-65551.126528	Cluster-65551.134522	Cluster-65551.150621	Cluster-65551.157496	Cluster-26349.0	Cluster-65551.139489	Cluster-65551.170060	Cluster-65551.10399	Cluster-65551.123527
Cluster-65551.120939	Cluster-65551.109004	Cluster-65551.126432	Cluster-65551.126541	Cluster-65551.134554	Cluster-65551.1508	Cluster-65551.1575	Cluster-26382.0	Cluster-65551.139527	Cluster-65551.170936	Cluster-65551.104004	Cluster-65551.123559
Cluster-65551.120941	Cluster-65551.109014	Cluster-65551.126452	Cluster-65551.126611	Cluster-65551.134561	Cluster-65551.150923	Cluster-65551.157503	Cluster-26382.1	Cluster-65551.139562	Cluster-65551.171786	Cluster-65551.104036	Cluster-65551.123617
Cluster-65551.120960	Cluster-65551.109027	Cluster-65551.126478	Cluster-65551.126617	Cluster-65551.134570	Cluster-65551.151099	Cluster-65551.157519	Cluster-264.0	Cluster-65551.139587	Cluster-65551.171824	Cluster-65551.104037	Cluster-65551.123667
Cluster-65551.120962	Cluster-65551.109032	Cluster-65551.126495	Cluster-65551.126677	Cluster-65551.134646	Cluster-65551.1511	Cluster-65551.157533	Cluster-26425.0	Cluster-65551.139590	Cluster-65551.172962	Cluster-65551.104071	Cluster-65551.123695
Cluster-65551.120971	Cluster-65551.109046	Cluster-65551.126512	Cluster-65551.126678	Cluster-65551.134731	Cluster-65551.151140	Cluster-65551.157534	Cluster-265.0	Cluster-65551.139633	Cluster-65551.17306	Cluster-65551.104146	Cluster-65551.123727
Cluster-65551.120976	Cluster-65551.109071	Cluster-65551.126537	Cluster-65551.126708	Cluster-65551.134845	Cluster-65551.151170	Cluster-65551.157545	Cluster-26663.0	Cluster-65551.139661	Cluster-65551.173734	Cluster-65551.104169	Cluster-65551.123771
Cluster-65551.120986	Cluster-65551.109076	Cluster-65551.126544	Cluster-65551.126766	Cluster-65551.134853	Cluster-65551.151250	Cluster-65551.157557	Cluster-26688.0	Cluster-65551.139675	Cluster-65551.174170	Cluster-65551.104240	Cluster-65551.123772
Cluster-65551.12102	Cluster-65551.109113	Cluster-65551.126558	Cluster-65551.126768	Cluster-65551.134981	Cluster-65551.151374	Cluster-65551.157572	Cluster-267.0	Cluster-65551.139726	Cluster-65551.174355	Cluster-65551.104283	Cluster-65551.123779
Cluster-65551.121037	Cluster-65551.109120	Cluster-65551.126561	Cluster-65551.126770	Cluster-65551.134990	Cluster-65551.151380	Cluster-65551.157668	Cluster-26709.0	Cluster-65551.139741	Cluster-65551.174581	Cluster-65551.104340	Cluster-65551.123792
Cluster-65551.121083	Cluster-65551.109121	Cluster-65551.126597	Cluster-65551.126806	Cluster-65551.135022	Cluster-65551.151483	Cluster-65551.157685	Cluster-26758.0	Cluster-65551.139747	Cluster-65551.175126	Cluster-65551.104380	Cluster-65551.123842
Cluster-65551.121153	Cluster-65551.109140	Cluster-65551.126618	Cluster-65551.126833	Cluster-65551.135200	Cluster-65551.151725	Cluster-65551.157702	Cluster-26796.0	Cluster-65551.139759	Cluster-65551.175170	Cluster-65551.104388	Cluster-65551.123856
Cluster-65551.121306	Cluster-65551.109172	Cluster-65551.126626	Cluster-65551.126860	Cluster-65551.135238	Cluster-65551.151858	Cluster-65551.157723	Cluster-268.0	Cluster-65551.139803	Cluster-65551.175276	Cluster-65551.104404	Cluster-65551.123858
Cluster-65551.121346	Cluster-65551.109207	Cluster-65551.126666	Cluster-65551.126862	Cluster-65551.135294	Cluster-65551.152258	Cluster-65551.157742	Cluster-26817.2	Cluster-65551.139804	Cluster-65551.175480	Cluster-65551.104444	Cluster-65551.123878
Cluster-65551.121435	Cluster-65551.109279	Cluster-65551.126672	Cluster-65551.126877	Cluster-65551.135321	Cluster-65551.152318	Cluster-65551.157756	Cluster-26848.0	Cluster-65551.139805	Cluster-65551.176140	Cluster-65551.104501	Cluster-65551.123983
Cluster-65551.121472	Cluster-65551.109306	Cluster-65551.126712	Cluster-65551.126881	Cluster-65551.135346	Cluster-65551.15277	Cluster-65551.157761	Cluster-26887.0	Cluster-65551.139818	Cluster-65551.176262	Cluster-65551.104520	Cluster-65551.123985
Cluster-65551.121483	Cluster-65551.109314	Cluster-65551.126745	Cluster-65551.126893	Cluster-65551.135467	Cluster-65551.152827	Cluster-65551.157762	Cluster-26894.1	Cluster-65551.139864	Cluster-65551.176387	Cluster-65551.104553	Cluster-65551.124031
Cluster-65551.121518	Cluster-65551.109356	Cluster-65551.126754	Cluster-65551.126982	Cluster-65551.135552	Cluster-65551.152886	Cluster-65551.157797	Cluster-269.0	Cluster-65551.139871	Cluster-65551.176566	Cluster-65551.104568	Cluster-65551.124059
Cluster-65551.121567	Cluster-65551.109411	Cluster-65551.126783	Cluster-65551.127033	Cluster-65551.135734	Cluster-65551.152893	Cluster-65551.157803	Cluster-26907.0	Cluster-65551.139881	Cluster-65551.176578	Cluster-65551.104590	Cluster-65551.124071
Cluster-65551.121599	Cluster-65551.109421	Cluster-65551.126812	Cluster-65551.127101	Cluster-65551.135806	Cluster-65551.152900	Cluster-65551.157822	Cluster-26907.1	Cluster-65551.13990	Cluster-65551.176634	Cluster-65551.104604	Cluster-65551.124221
Cluster-65551.121603	Cluster-65551.109449	Cluster-65551.126849	Cluster-65551.127120	Cluster-65551.135822	Cluster-65551.152963	Cluster-65551.157842	Cluster-26966.0	Cluster-65551.139951	Cluster-65551.176770	Cluster-65551.104611	Cluster-65551.124234
Cluster-65551.121661	Cluster-65551.109460	Cluster-65551.126876	Cluster-65551.127155	Cluster-65551.135844	Cluster-65551.153023	Cluster-65551.157843	Cluster-27.0	Cluster-65551.139952	Cluster-65551.177006	Cluster-65551.104651	Cluster-65551.124294
Cluster-65551.121717	Cluster-65551.109461	Cluster-65551.126909	Cluster-65551.127183	Cluster-65551.135954	Cluster-65551.1533	Cluster-65551.157848	Cluster-27012.0	Cluster-65551.139960	Cluster-65551.177415	Cluster-65551.104798	Cluster-65551.124386
Cluster-65551.121719	Cluster-65551.109464	Cluster-65551.126928	Cluster-65551.127186	Cluster-65551.135969	Cluster-65551.153383	Cluster-65551.157849	Cluster-27029.1	Cluster-65551.140001	Cluster-65551.177507	Cluster-65551.104860	Cluster-65551.124507
Cluster-65551.121781	Cluster-65551.109486	Cluster-65551.126931	Cluster-65551.127206	Cluster-65551.136078	Cluster-65551.153519	Cluster-65551.157892	Cluster-27035.0	Cluster-65551.140009	Cluster-65551.177512	Cluster-65551.104977	Cluster-65551.124517
Cluster-65551.121813	Cluster-65551.109498	Cluster-65551.126995	Cluster-65551.127220	Cluster-65551.136200	Cluster-65551.153524	Cluster-65551.157919	Cluster-27314.0	Cluster-65551.140019	Cluster-65551.177705	Cluster-65551.105056	Cluster-65551.124608
Cluster-65551.121834	Cluster-65551.109543	Cluster-65551.127024	Cluster-65551.127228	Cluster-65551.136204	Cluster-65551.153642	Cluster-65551.157928	Cluster-27364.0	Cluster-65551.140028	Cluster-65551.177841	Cluster-65551.105082	Cluster-65551.124676
Cluster-65551.121849	Cluster-65551.109545	Cluster-65551.127028	Cluster-65551.127234	Cluster-65551.136341	Cluster-65551.1539	Cluster-65551.157973	Cluster-274.0	Cluster-65551.140031	Cluster-65551.178203	Cluster-65551.105095	Cluster-65551.124702
Cluster-65551.121864	Cluster-65551.109553	Cluster-65551.127056	Cluster-65551.127257	Cluster-65551.136355	Cluster-65551.153987	Cluster-65551.157978	Cluster-27423.0	Cluster-65551.140049	Cluster-65551.178224	Cluster-65551.10511	Cluster-65551.124736
Cluster-65551.121875	Cluster-65551.10959	Cluster-65551.127061	Cluster-65551.127277	Cluster-65551.136442	Cluster-65551.154076	Cluster-65551.157988	Cluster-275.0	Cluster-65551.140089	Cluster-65551.178233	Cluster-65551.105121	Cluster-65551.124750
Cluster-65551.121881	Cluster-65551.109594	Cluster-65551.127064	Cluster-65551.127278	Cluster-65551.136447	Cluster-65551.154214	Cluster-65551.158021	Cluster-27552.0	Cluster-65551.140100	Cluster-65551.178514	Cluster-65551.105230	Cluster-65551.124782
Cluster-65551.121923	Cluster-65551.109613	Cluster-65551.127100	Cluster-65551.127279	Cluster-65551.136492	Cluster-65551.154370	Cluster-65551.158025	Cluster-27563.0	Cluster-65551.140140	Cluster-65551.179048	Cluster-65551.105283	Cluster-65551.124848
Cluster-65551.121924	Cluster-65551.109636	Cluster-65551.127114	Cluster-65551.127287	Cluster-65551.136577	Cluster-65551.15445	Cluster-65551.158039	Cluster-27688.0	Cluster-65551.140218	Cluster-65551.179406	Cluster-65551.10529	Cluster-65551.124890
Cluster-65551.121944	Cluster-65551.109643	Cluster-65551.127146	Cluster-65551.127288	Cluster-65551.136595	Cluster-65551.154500	Cluster-65551.158096	Cluster-27851.0	Cluster-65551.140249	Cluster-65551.180142	Cluster-65551.105325	Cluster-65551.125012
Cluster-65551.121948	Cluster-65551.109667	Cluster-65551.127194	Cluster-65551.127290	Cluster-65551.136659	Cluster-65551.154923	Cluster-65551.158098	Cluster-27865.0	Cluster-65551.140275	Cluster-65551.180455	Cluster-65551.105332	Cluster-65551.125017
Cluster-65551.121955	Cluster-65551.109678	Cluster-65551.127236	Cluster-65551.127308	Cluster-65551.136721	Cluster-65551.154928	Cluster-65551.158116	Cluster-27881.0	Cluster-65551.140319	Cluster-65551.180886	Cluster-65551.105333	Cluster-65551.125063
Cluster-65551.121965	Cluster-65551.109695	Cluster-65551.127248	Cluster-65551.127377	Cluster-65551.136795	Cluster-65551.155335	Cluster-65551.158159	Cluster-27881.1	Cluster-65551.140330	Cluster-65551.180959	Cluster-65551.105339	Cluster-65551.125111
Cluster-65551.121998	Cluster-65551.109712	Cluster-65551.127281	Cluster-65551.127382	Cluster-65551.136971	Cluster-65551.155568	Cluster-65551.158188	Cluster-279.0	Cluster-65551.140332	Cluster-65551.181481	Cluster-65551.105408	Cluster-65551.125114
Cluster-65551.122011	Cluster-65551.109797	Cluster-65551.127285	Cluster-65551.127395	Cluster-65551.137006	Cluster-65551.155792	Cluster-65551.158197	Cluster-27994.0	Cluster-65551.140339	Cluster-65551.181797	Cluster-65551.105410	Cluster-65551.125171
Cluster-65551.122020	Cluster-65551.109804	Cluster-65551.127311	Cluster-65551.127444	Cluster-65551.137020	Cluster-65551.155854	Cluster-65551.1582	Cluster-28.0	Cluster-65551.140348	Cluster-65551.181801	Cluster-65551.105436	Cluster-65551.125279
Cluster-65551.122039	Cluster-65551.109852	Cluster-65551.127355	Cluster-65551.127465	Cluster-65551.137085	Cluster-65551.1564	Cluster-65551.158222	Cluster-28069.0	Cluster-65551.140353	Cluster-65551.18246	Cluster-65551.105458	Cluster-65551.125282
Cluster-65551.122053	Cluster-65551.109894	Cluster-65551.127414	Cluster-65551.127495	Cluster-65551.137138	Cluster-65551.156445	Cluster-65551.158242	Cluster-28077.0	Cluster-65551.140356	Cluster-65551.182772	Cluster-65551.105488	Cluster-65551.125288
Cluster-65551.122062	Cluster-65551.109948	Cluster-65551.127418	Cluster-65551.127524	Cluster-65551.137168	Cluster-65551.156460	Cluster-65551.158254	Cluster-28082.0	Cluster-65551.140373	Cluster-65551.183925	Cluster-65551.105535	Cluster-65551.125318
Cluster-65551.122071	Cluster-65551.109965	Cluster-65551.127422	Cluster-65551.127560	Cluster-65551.137240	Cluster-65551.156488	Cluster-65551.158292	Cluster-28084.0	Cluster-65551.140434	Cluster-65551.183975	Cluster-65551.105549	Cluster-65551.125340
Cluster-65551.122082	Cluster-65551.11003	Cluster-65551.127432	Cluster-65551.127647	Cluster-65551.137254	Cluster-65551.156553	Cluster-65551.158308	Cluster-282.0	Cluster-65551.140496	Cluster-65551.184638	Cluster-65551.105557	Cluster-65551.125366
Cluster-65551.122110	Cluster-65551.110076	Cluster-65551.127499	Cluster-65551.127657	Cluster-65551.137317	Cluster-65551.156683	Cluster-65551.158311	Cluster-283.0	Cluster-65551.140508	Cluster-65551.184639	Cluster-65551.105671	Cluster-65551.125421
Cluster-65551.122112	Cluster-65551.110102	Cluster-65551.127519	Cluster-65551.127667	Cluster-65551.137319	Cluster-65551.156737	Cluster-65551.158331	Cluster-28316.0	Cluster-65551.140576	Cluster-65551.184681	Cluster-65551.105754	Cluster-65551.125450
Cluster-65551.122117	Cluster-65551.110107	Cluster-65551.127553	Cluster-65551.127778	Cluster-65551.137338	Cluster-65551.156778	Cluster-65551.158354	Cluster-285.0	Cluster-65551.140661	Cluster-65551.185831	Cluster-65551.105776	Cluster-65551.125477
Cluster-65551.122162	Cluster-65551.110126	Cluster-65551.127563	Cluster-65551.127897	Cluster-65551.137435	Cluster-65551.156800	Cluster-65551.158361	Cluster-28582.0	Cluster-65551.140697	Cluster-65551.185847	Cluster-65551.105781	Cluster-65551.125554
Cluster-65551.122165	Cluster-65551.110135	Cluster-65551.127576	Cluster-65551.127903	Cluster-65551.137696	Cluster-65551.157142	Cluster-65551.158378	Cluster-28586.0	Cluster-65551.140719	Cluster-65551.186153	Cluster-65551.105810	Cluster-65551.125558
Cluster-65551.122181	Cluster-65551.110180	Cluster-65551.127590	Cluster-65551.127976	Cluster-65551.137829	Cluster-65551.157367	Cluster-65551.158391	Cluster-286.0	Cluster-65551.140742	Cluster-65551.186287	Cluster-65551.105829	Cluster-65551.125582
Cluster-65551.122265	Cluster-65551.110204	Cluster-65551.127598	Cluster-65551.127994	Cluster-65551.137876	Cluster-65551.157392	Cluster-65551.158437	Cluster-28674.0	Cluster-65551.140769	Cluster-65551.186975	Cluster-65551.105954	Cluster-65551.125639
Cluster-65551.122283	Cluster-65551.110207	Cluster-65551.127624	Cluster-65551.128036	Cluster-65551.137964	Cluster-65551.157409	Cluster-65551.158459	Cluster-28760.0	Cluster-65551.140800	Cluster-65551.188185	Cluster-65551.106018	Cluster-65551.125664
Cluster-65551.122307	Cluster-65551.110211	Cluster-65551.127638	Cluster-65551.128049	Cluster-65551.138010	Cluster-65551.157453	Cluster-65551.158471	Cluster-28810.0	Cluster-65551.140826	Cluster-65551.188382	Cluster-65551.106051	Cluster-65551.125775
Cluster-65551.122361	Cluster-65551.110305	Cluster-65551.127686	Cluster-65551.128058	Cluster-65551.138229	Cluster-65551.157576	Cluster-65551.158484	Cluster-289.0	Cluster-65551.140873	Cluster-65551.189640	Cluster-65551.106117	Cluster-65551.125798
Cluster-65551.122370	Cluster-65551.110316	Cluster-65551.127700	Cluster-65551.128068	Cluster-65551.138319	Cluster-65551.157597	Cluster-65551.1585	Cluster-29.0	Cluster-65551.140938	Cluster-65551.190118	Cluster-65551.106207	Cluster-65551.125804
Cluster-65551.122371	Cluster-65551.110321	Cluster-65551.127737	Cluster-65551.128084	Cluster-65551.138365	Cluster-65551.157650	Cluster-65551.158504	Cluster-290.0	Cluster-65551.140940	Cluster-65551.190640	Cluster-65551.106490	Cluster-65551.125807
Cluster-65551.122413	Cluster-65551.110356	Cluster-65551.127754	Cluster-65551.128105	Cluster-65551.138412	Cluster-65551.157676	Cluster-65551.158533	Cluster-29038.0	Cluster-65551.140959	Cluster-65551.193012	Cluster-65551.106520	Cluster-65551.125827
Cluster-65551.122459	Cluster-65551.110371	Cluster-65551.127768	Cluster-65551.128119	Cluster-65551.138449	Cluster-65551.157683	Cluster-65551.158651	Cluster-29064.0	Cluster-65551.140981	Cluster-65551.195277	Cluster-65551.106565	Cluster-65551.125834
Cluster-65551.122504	Cluster-65551.110404	Cluster-65551.127777	Cluster-65551.128164	Cluster-65551.138453	Cluster-65551.157800	Cluster-65551.158657	Cluster-29099.1	Cluster-65551.141000	Cluster-65551.20354	Cluster-65551.106611	Cluster-65551.125917
Cluster-65551.122506	Cluster-65551.110406	Cluster-65551.127779	Cluster-65551.128179	Cluster-65551.138551	Cluster-65551.157855	Cluster-65551.158664	Cluster-291.0	Cluster-65551.141014	Cluster-65551.22140	Cluster-65551.106664	Cluster-65551.126057
Cluster-65551.122552	Cluster-65551.110428	Cluster-65551.127794	Cluster-65551.128194	Cluster-65551.138572	Cluster-65551.157882	Cluster-65551.158716	Cluster-29140.0	Cluster-65551.141043	Cluster-65551.25871	Cluster-65551.10675	Cluster-65551.126061
Cluster-65551.122555	Cluster-65551.110436	Cluster-65551.127811	Cluster-65551.128217	Cluster-65551.138576	Cluster-65551.157895	Cluster-65551.158722	Cluster-29141.0	Cluster-65551.141049	Cluster-65551.29479	Cluster-65551.106851	Cluster-65551.126089
Cluster-65551.122559	Cluster-65551.110460	Cluster-65551.127827	Cluster-65551.128241	Cluster-65551.138660	Cluster-65551.158071	Cluster-65551.158751	Cluster-29175.0	Cluster-65551.141057	Cluster-65551.31559	Cluster-65551.106860	Cluster-65551.126130
Cluster-65551.122587	Cluster-65551.110467	Cluster-65551.127833	Cluster-65551.128262	Cluster-65551.138721	Cluster-65551.158384	Cluster-65551.158754	Cluster-292.0	Cluster-65551.141060	Cluster-65551.33956	Cluster-65551.106951	Cluster-65551.126160
Cluster-65551.122613	Cluster-65551.110503	Cluster-65551.127886	Cluster-65551.128265	Cluster-65551.138774	Cluster-65551.158827	Cluster-65551.158778	Cluster-292.1	Cluster-65551.141063	Cluster-65551.34591	Cluster-65551.10698	Cluster-65551.126202
Cluster-65551.122629	Cluster-65551.110540	Cluster-65551.127892	Cluster-65551.128279	Cluster-65551.138784	Cluster-65551.159063	Cluster-65551.158786	Cluster-29247.0	Cluster-65551.141081	Cluster-65551.34699	Cluster-65551.107073	Cluster-65551.126223
Cluster-65551.122685	Cluster-65551.110550	Cluster-65551.127935	Cluster-65551.128298	Cluster-65551.138940	Cluster-65551.159315	Cluster-65551.158809	Cluster-293.0	Cluster-65551.141084	Cluster-65551.36444	Cluster-65551.107135	Cluster-65551.126239
Cluster-65551.122723	Cluster-65551.110555	Cluster-65551.127961	Cluster-65551.128317	Cluster-65551.138954	Cluster-65551.159328	Cluster-65551.158867	Cluster-29409.0	Cluster-65551.141109	Cluster-65551.37372	Cluster-65551.107171	Cluster-65551.126254
Cluster-65551.122725	Cluster-65551.110569	Cluster-65551.127962	Cluster-65551.128355	Cluster-65551.138993	Cluster-65551.159453	Cluster-65551.158918	Cluster-29447.0	Cluster-65551.141114	Cluster-65551.37550	Cluster-65551.107187	Cluster-65551.126306
Cluster-65551.122767	Cluster-65551.110598	Cluster-65551.127991	Cluster-65551.128367	Cluster-65551.139004	Cluster-65551.159454	Cluster-65551.158978	Cluster-295.0	Cluster-65551.141164	Cluster-65551.38337	Cluster-65551.107188	Cluster-65551.126335
Cluster-65551.122775	Cluster-65551.110603	Cluster-65551.128011	Cluster-65551.128388	Cluster-65551.139068	Cluster-65551.159727	Cluster-65551.159013	Cluster-2950.0	Cluster-65551.141206	Cluster-65551.38438	Cluster-65551.107219	Cluster-65551.126342
Cluster-65551.122843	Cluster-65551.110646	Cluster-65551.128029	Cluster-65551.128399	Cluster-65551.139140	Cluster-65551.159801	Cluster-65551.159038	Cluster-29512.0	Cluster-65551.141211	Cluster-65551.42559	Cluster-65551.107220	Cluster-65551.126381
Cluster-65551.122922	Cluster-65551.110649	Cluster-65551.128032	Cluster-65551.128414	Cluster-65551.139151	Cluster-65551.160059	Cluster-65551.159064	Cluster-29519.0	Cluster-65551.141214	Cluster-65551.43931	Cluster-65551.107238	Cluster-65551.126384
Cluster-65551.122959	Cluster-65551.110661	Cluster-65551.128077	Cluster-65551.128495	Cluster-65551.139291	Cluster-65551.160082	Cluster-65551.159065	Cluster-29572.0	Cluster-65551.141222	Cluster-65551.45546	Cluster-65551.10726	Cluster-65551.126398
Cluster-65551.122974	Cluster-65551.110673	Cluster-65551.128080	Cluster-65551.128515	Cluster-65551.139438	Cluster-65551.1604	Cluster-65551.159140	Cluster-29643.0	Cluster-65551.141243	Cluster-65551.45956	Cluster-65551.107275	Cluster-65551.126420
Cluster-65551.122987	Cluster-65551.110727	Cluster-65551.128083	Cluster-65551.128520	Cluster-65551.139602	Cluster-65551.160445	Cluster-65551.159163	Cluster-29735.0	Cluster-65551.141279	Cluster-65551.47588	Cluster-65551.107291	Cluster-65551.126460
Cluster-65551.123015	Cluster-65551.110740	Cluster-65551.128110	Cluster-65551.128567	Cluster-65551.139671	Cluster-65551.160524	Cluster-65551.159183	Cluster-29784.0	Cluster-65551.141299	Cluster-65551.47624	Cluster-65551.107352	Cluster-65551.126519
Cluster-65551.123141	Cluster-65551.110761	Cluster-65551.128141	Cluster-65551.128595	Cluster-65551.139737	Cluster-65551.160926	Cluster-65551.159190	Cluster-29800.0	Cluster-65551.141375	Cluster-65551.48158	Cluster-65551.107429	Cluster-65551.126580
Cluster-65551.123153	Cluster-65551.110779	Cluster-65551.128204	Cluster-65551.128614	Cluster-65551.139768	Cluster-65551.161037	Cluster-65551.159224	Cluster-29808.0	Cluster-65551.141392	Cluster-65551.48612	Cluster-65551.107503	Cluster-65551.126586
Cluster-65551.123173	Cluster-65551.110809	Cluster-65551.128214	Cluster-65551.128627	Cluster-65551.139781	Cluster-65551.161267	Cluster-65551.159241	Cluster-29832.0	Cluster-65551.141395	Cluster-65551.48850	Cluster-65551.107522	Cluster-65551.126600
Cluster-65551.123196	Cluster-65551.110835	Cluster-65551.128236	Cluster-65551.128639	Cluster-65551.139809	Cluster-65551.161702	Cluster-65551.159252	Cluster-29833.0	Cluster-65551.141399	Cluster-65551.49416	Cluster-65551.107539	Cluster-65551.126610
Cluster-65551.123267	Cluster-65551.110865	Cluster-65551.128248	Cluster-65551.128659	Cluster-65551.139845	Cluster-65551.161834	Cluster-65551.159276	Cluster-29835.0	Cluster-65551.141400	Cluster-65551.49442	Cluster-65551.107551	Cluster-65551.126621
Cluster-65551.123317	Cluster-65551.110871	Cluster-65551.128260	Cluster-65551.128693	Cluster-65551.139885	Cluster-65551.162010	Cluster-65551.159319	Cluster-299.0	Cluster-65551.141417	Cluster-65551.50254	Cluster-65551.107572	Cluster-65551.126652
Cluster-65551.123342	Cluster-65551.110914	Cluster-65551.128274	Cluster-65551.128772	Cluster-65551.139925	Cluster-65551.162415	Cluster-65551.159357	Cluster-29960.0	Cluster-65551.141435	Cluster-65551.50519	Cluster-65551.107574	Cluster-65551.126711
Cluster-65551.123352	Cluster-65551.110926	Cluster-65551.128278	Cluster-65551.128778	Cluster-65551.139964	Cluster-65551.162419	Cluster-65551.159373	Cluster-30050.0	Cluster-65551.141436	Cluster-65551.50682	Cluster-65551.107616	Cluster-65551.126764
Cluster-65551.123365	Cluster-65551.110932	Cluster-65551.128284	Cluster-65551.128789	Cluster-65551.139978	Cluster-65551.162560	Cluster-65551.159402	Cluster-30093.0	Cluster-65551.141457	Cluster-65551.51271	Cluster-65551.107635	Cluster-65551.126772
Cluster-65551.123374	Cluster-65551.110943	Cluster-65551.128292	Cluster-65551.128811	Cluster-65551.140101	Cluster-65551.16259	Cluster-65551.159409	Cluster-30116.0	Cluster-65551.141478	Cluster-65551.51407	Cluster-65551.107645	Cluster-65551.12680
Cluster-65551.123386	Cluster-65551.110945	Cluster-65551.128320	Cluster-65551.128873	Cluster-65551.140168	Cluster-65551.162792	Cluster-65551.159422	Cluster-30122.0	Cluster-65551.141527	Cluster-65551.51869	Cluster-65551.107716	Cluster-65551.126800
Cluster-65551.123400	Cluster-65551.110948	Cluster-65551.128347	Cluster-65551.128965	Cluster-65551.140237	Cluster-65551.163231	Cluster-65551.159430	Cluster-30130.0	Cluster-65551.141578	Cluster-65551.52151	Cluster-65551.107769	Cluster-65551.126810
Cluster-65551.123415	Cluster-65551.110950	Cluster-65551.128356	Cluster-65551.129031	Cluster-65551.140677	Cluster-65551.163313	Cluster-65551.159438	Cluster-30179.0	Cluster-65551.141614	Cluster-65551.52213	Cluster-65551.107775	Cluster-65551.126834
Cluster-65551.123418	Cluster-65551.110992	Cluster-65551.128360	Cluster-65551.129065	Cluster-65551.140852	Cluster-65551.163397	Cluster-65551.159449	Cluster-30179.1	Cluster-65551.141670	Cluster-65551.52324	Cluster-65551.107804	Cluster-65551.126870
Cluster-65551.123421	Cluster-65551.110997	Cluster-65551.128393	Cluster-65551.129073	Cluster-65551.140870	Cluster-65551.163474	Cluster-65551.159452	Cluster-30186.0	Cluster-65551.14169	Cluster-65551.52583	Cluster-65551.107844	Cluster-65551.126873
Cluster-65551.123439	Cluster-65551.111016	Cluster-65551.128398	Cluster-65551.129091	Cluster-65551.14088	Cluster-65551.163580	Cluster-65551.159457	Cluster-30190.0	Cluster-65551.141703	Cluster-65551.53057	Cluster-65551.107853	Cluster-65551.126915
Cluster-65551.123493	Cluster-65551.111028	Cluster-65551.128424	Cluster-65551.129151	Cluster-65551.141021	Cluster-65551.1636	Cluster-65551.159468	Cluster-30191.0	Cluster-65551.141707	Cluster-65551.53290	Cluster-65551.10795	Cluster-65551.127004
Cluster-65551.123507	Cluster-65551.111049	Cluster-65551.128431	Cluster-65551.129159	Cluster-65551.141047	Cluster-65551.163769	Cluster-65551.159485	Cluster-30249.1	Cluster-65551.141749	Cluster-65551.53348	Cluster-65551.107977	Cluster-65551.127039
Cluster-65551.123573	Cluster-65551.111066	Cluster-65551.128450	Cluster-65551.129192	Cluster-65551.141068	Cluster-65551.1638	Cluster-65551.159554	Cluster-303.0	Cluster-65551.141756	Cluster-65551.53578	Cluster-65551.107983	Cluster-65551.127057
Cluster-65551.123591	Cluster-65551.111071	Cluster-65551.128459	Cluster-65551.129195	Cluster-65551.141131	Cluster-65551.163860	Cluster-65551.159598	Cluster-30341.0	Cluster-65551.141853	Cluster-65551.54068	Cluster-65551.108025	Cluster-65551.127078
Cluster-65551.123624	Cluster-65551.111140	Cluster-65551.128471	Cluster-65551.129221	Cluster-65551.141353	Cluster-65551.164048	Cluster-65551.159624	Cluster-30341.1	Cluster-65551.141879	Cluster-65551.54308	Cluster-65551.108055	Cluster-65551.127132
Cluster-65551.123627	Cluster-65551.111177	Cluster-65551.128479	Cluster-65551.129241	Cluster-65551.141358	Cluster-65551.164095	Cluster-65551.159634	Cluster-30419.0	Cluster-65551.141893	Cluster-65551.54800	Cluster-65551.10810	Cluster-65551.127134
Cluster-65551.123643	Cluster-65551.111191	Cluster-65551.128501	Cluster-65551.129251	Cluster-65551.141380	Cluster-65551.164375	Cluster-65551.159645	Cluster-30528.0	Cluster-65551.141916	Cluster-65551.55071	Cluster-65551.10813	Cluster-65551.127142
Cluster-65551.123663	Cluster-65551.111199	Cluster-65551.128503	Cluster-65551.129255	Cluster-65551.141381	Cluster-65551.1644	Cluster-65551.159739	Cluster-30533.0	Cluster-65551.141959	Cluster-65551.55076	Cluster-65551.108142	Cluster-65551.127149
Cluster-65551.123673	Cluster-65551.111203	Cluster-65551.128504	Cluster-65551.129337	Cluster-65551.141479	Cluster-65551.164641	Cluster-65551.159749	Cluster-30604.0	Cluster-65551.141968	Cluster-65551.55807	Cluster-65551.108163	Cluster-65551.127163
Cluster-65551.123783	Cluster-65551.11121	Cluster-65551.128505	Cluster-65551.129347	Cluster-65551.141604	Cluster-65551.164905	Cluster-65551.159774	Cluster-30617.1	Cluster-65551.141971	Cluster-65551.55901	Cluster-65551.108169	Cluster-65551.127217
Cluster-65551.123841	Cluster-65551.111218	Cluster-65551.128523	Cluster-65551.129362	Cluster-65551.141617	Cluster-65551.164937	Cluster-65551.159804	Cluster-30624.0	Cluster-65551.141980	Cluster-65551.56364	Cluster-65551.108212	Cluster-65551.127303
Cluster-65551.123868	Cluster-65551.111269	Cluster-65551.128528	Cluster-65551.129407	Cluster-65551.141654	Cluster-65551.165045	Cluster-65551.159806	Cluster-30682.0	Cluster-65551.141990	Cluster-65551.56387	Cluster-65551.108216	Cluster-65551.127307
Cluster-65551.123879	Cluster-65551.111279	Cluster-65551.128531	Cluster-65551.129410	Cluster-65551.141657	Cluster-65551.165357	Cluster-65551.159810	Cluster-30749.0	Cluster-65551.141991	Cluster-65551.56422	Cluster-65551.108236	Cluster-65551.127361
Cluster-65551.123880	Cluster-65551.111291	Cluster-65551.128559	Cluster-65551.129462	Cluster-65551.141693	Cluster-65551.165375	Cluster-65551.159816	Cluster-30804.0	Cluster-65551.142014	Cluster-65551.56480	Cluster-65551.10829	Cluster-65551.127404
Cluster-65551.123924	Cluster-65551.111299	Cluster-65551.128571	Cluster-65551.129473	Cluster-65551.141719	Cluster-65551.165391	Cluster-65551.159865	Cluster-30814.0	Cluster-65551.142032	Cluster-65551.56807	Cluster-65551.108318	Cluster-65551.127430
Cluster-65551.123944	Cluster-65551.111329	Cluster-65551.128575	Cluster-65551.129628	Cluster-65551.141974	Cluster-65551.165568	Cluster-65551.159876	Cluster-30829.0	Cluster-65551.142043	Cluster-65551.56832	Cluster-65551.108351	Cluster-65551.127439
Cluster-65551.123975	Cluster-65551.111334	Cluster-65551.128579	Cluster-65551.129636	Cluster-65551.142000	Cluster-65551.165955	Cluster-65551.159916	Cluster-30855.0	Cluster-65551.142047	Cluster-65551.57725	Cluster-65551.108589	Cluster-65551.127468
Cluster-65551.124004	Cluster-65551.111354	Cluster-65551.128584	Cluster-65551.129694	Cluster-65551.142036	Cluster-65551.166156	Cluster-65551.159927	Cluster-309.0	Cluster-65551.142049	Cluster-65551.57838	Cluster-65551.108741	Cluster-65551.127615
Cluster-65551.124017	Cluster-65551.111365	Cluster-65551.128602	Cluster-65551.129701	Cluster-65551.142051	Cluster-65551.166450	Cluster-65551.159928	Cluster-30922.0	Cluster-65551.142095	Cluster-65551.57917	Cluster-65551.109357	Cluster-65551.127625
Cluster-65551.124045	Cluster-65551.111398	Cluster-65551.128603	Cluster-65551.129752	Cluster-65551.142081	Cluster-65551.166488	Cluster-65551.160000	Cluster-30945.0	Cluster-65551.142105	Cluster-65551.58037	Cluster-65551.109358	Cluster-65551.127642
Cluster-65551.124119	Cluster-65551.111410	Cluster-65551.128610	Cluster-65551.129757	Cluster-65551.142115	Cluster-65551.1666	Cluster-65551.160068	Cluster-31028.0	Cluster-65551.142110	Cluster-65551.58327	Cluster-65551.109392	Cluster-65551.127721
Cluster-65551.124147	Cluster-65551.111426	Cluster-65551.128616	Cluster-65551.129760	Cluster-65551.142185	Cluster-65551.166768	Cluster-65551.160092	Cluster-31031.0	Cluster-65551.142132	Cluster-65551.58397	Cluster-65551.109607	Cluster-65551.127736
Cluster-65551.124156	Cluster-65551.111427	Cluster-65551.128640	Cluster-65551.129764	Cluster-65551.142207	Cluster-65551.1670	Cluster-65551.160124	Cluster-31081.0	Cluster-65551.142143	Cluster-65551.58416	Cluster-65551.109690	Cluster-65551.127797
Cluster-65551.124162	Cluster-65551.111456	Cluster-65551.128647	Cluster-65551.129766	Cluster-65551.142257	Cluster-65551.1674	Cluster-65551.160127	Cluster-31130.0	Cluster-65551.142166	Cluster-65551.58417	Cluster-65551.109703	Cluster-65551.127849
Cluster-65551.124170	Cluster-65551.111549	Cluster-65551.128686	Cluster-65551.129814	Cluster-65551.142365	Cluster-65551.167507	Cluster-65551.160154	Cluster-31194.0	Cluster-65551.142168	Cluster-65551.58459	Cluster-65551.109810	Cluster-65551.127854
Cluster-65551.124193	Cluster-65551.111551	Cluster-65551.128712	Cluster-65551.129840	Cluster-65551.142372	Cluster-65551.167557	Cluster-65551.160155	Cluster-312.0	Cluster-65551.14218	Cluster-65551.58906	Cluster-65551.109906	Cluster-65551.127953
Cluster-65551.124242	Cluster-65551.111577	Cluster-65551.128741	Cluster-65551.129865	Cluster-65551.142502	Cluster-65551.167741	Cluster-65551.160182	Cluster-31216.0	Cluster-65551.142255	Cluster-65551.60176	Cluster-65551.110057	Cluster-65551.127964
Cluster-65551.124245	Cluster-65551.111640	Cluster-65551.128792	Cluster-65551.129875	Cluster-65551.142545	Cluster-65551.1678	Cluster-65551.160185	Cluster-31221.0	Cluster-65551.142287	Cluster-65551.60222	Cluster-65551.110276	Cluster-65551.128021
Cluster-65551.124305	Cluster-65551.111648	Cluster-65551.128845	Cluster-65551.129924	Cluster-65551.142658	Cluster-65551.168274	Cluster-65551.160199	Cluster-31222.0	Cluster-65551.142344	Cluster-65551.60290	Cluster-65551.110317	Cluster-65551.128028
Cluster-65551.124314	Cluster-65551.111732	Cluster-65551.128848	Cluster-65551.129933	Cluster-65551.142755	Cluster-65551.168309	Cluster-65551.160203	Cluster-31272.0	Cluster-65551.142389	Cluster-65551.61193	Cluster-65551.110372	Cluster-65551.128078
Cluster-65551.124347	Cluster-65551.111780	Cluster-65551.128861	Cluster-65551.129969	Cluster-65551.142764	Cluster-65551.168989	Cluster-65551.160209	Cluster-31275.0	Cluster-65551.142393	Cluster-65551.61194	Cluster-65551.110508	Cluster-65551.128122
Cluster-65551.124361	Cluster-65551.111781	Cluster-65551.128865	Cluster-65551.129970	Cluster-65551.142839	Cluster-65551.169517	Cluster-65551.160214	Cluster-31299.0	Cluster-65551.142415	Cluster-65551.61236	Cluster-65551.110595	Cluster-65551.128143
Cluster-65551.124383	Cluster-65551.111840	Cluster-65551.128872	Cluster-65551.129985	Cluster-65551.142848	Cluster-65551.1697	Cluster-65551.160238	Cluster-313.0	Cluster-65551.142422	Cluster-65551.61242	Cluster-65551.110683	Cluster-65551.128171
Cluster-65551.124417	Cluster-65551.111856	Cluster-65551.128878	Cluster-65551.130046	Cluster-65551.142958	Cluster-65551.170747	Cluster-65551.160239	Cluster-31313.0	Cluster-65551.142458	Cluster-65551.62535	Cluster-65551.110713	Cluster-65551.128175
Cluster-65551.124466	Cluster-65551.111931	Cluster-65551.128880	Cluster-65551.130049	Cluster-65551.142980	Cluster-65551.171344	Cluster-65551.160271	Cluster-31350.0	Cluster-65551.142472	Cluster-65551.63164	Cluster-65551.110769	Cluster-65551.128199
Cluster-65551.124472	Cluster-65551.111936	Cluster-65551.128896	Cluster-65551.130073	Cluster-65551.143007	Cluster-65551.171716	Cluster-65551.160306	Cluster-31375.0	Cluster-65551.142503	Cluster-65551.63453	Cluster-65551.110821	Cluster-65551.128212
Cluster-65551.124481	Cluster-65551.111951	Cluster-65551.128898	Cluster-65551.130105	Cluster-65551.143022	Cluster-65551.1721	Cluster-65551.160328	Cluster-314.0	Cluster-65551.142520	Cluster-65551.64183	Cluster-65551.110918	Cluster-65551.128220
Cluster-65551.124508	Cluster-65551.111962	Cluster-65551.128929	Cluster-65551.130115	Cluster-65551.143038	Cluster-65551.172129	Cluster-65551.160373	Cluster-31455.0	Cluster-65551.142551	Cluster-65551.64782	Cluster-65551.110939	Cluster-65551.128234
Cluster-65551.124511	Cluster-65551.111971	Cluster-65551.128931	Cluster-65551.130132	Cluster-65551.143368	Cluster-65551.1723	Cluster-65551.160380	Cluster-31460.0	Cluster-65551.142553	Cluster-65551.65104	Cluster-65551.110954	Cluster-65551.128252
Cluster-65551.124526	Cluster-65551.111976	Cluster-65551.128935	Cluster-65551.130225	Cluster-65551.143373	Cluster-65551.172462	Cluster-65551.160390	Cluster-31465.0	Cluster-65551.142563	Cluster-65551.65503	Cluster-65551.111034	Cluster-65551.128258
Cluster-65551.124528	Cluster-65551.111991	Cluster-65551.128946	Cluster-65551.130313	Cluster-65551.143438	Cluster-65551.173061	Cluster-65551.160423	Cluster-315.0	Cluster-65551.142571	Cluster-65551.66074	Cluster-65551.111090	Cluster-65551.128286
Cluster-65551.124548	Cluster-65551.112007	Cluster-65551.129015	Cluster-65551.130375	Cluster-65551.143457	Cluster-65551.173064	Cluster-65551.160440	Cluster-31514.0	Cluster-65551.142615	Cluster-65551.67590	Cluster-65551.111136	Cluster-65551.128301
Cluster-65551.124557	Cluster-65551.112016	Cluster-65551.129071	Cluster-65551.130384	Cluster-65551.143492	Cluster-65551.173113	Cluster-65551.160446	Cluster-31534.0	Cluster-65551.142645	Cluster-65551.67940	Cluster-65551.111146	Cluster-65551.128312
Cluster-65551.124562	Cluster-65551.112025	Cluster-65551.129096	Cluster-65551.130407	Cluster-65551.143550	Cluster-65551.1732	Cluster-65551.160462	Cluster-31555.0	Cluster-65551.142700	Cluster-65551.68737	Cluster-65551.111238	Cluster-65551.128332
Cluster-65551.124566	Cluster-65551.112027	Cluster-65551.129115	Cluster-65551.130427	Cluster-65551.143660	Cluster-65551.173679	Cluster-65551.160520	Cluster-31590.0	Cluster-65551.142749	Cluster-65551.68940	Cluster-65551.111259	Cluster-65551.128344
Cluster-65551.124569	Cluster-65551.112033	Cluster-65551.129118	Cluster-65551.130450	Cluster-65551.143701	Cluster-65551.1738	Cluster-65551.160537	Cluster-31683.0	Cluster-65551.142760	Cluster-65551.69973	Cluster-65551.111335	Cluster-65551.128400
Cluster-65551.124573	Cluster-65551.112141	Cluster-65551.129121	Cluster-65551.130458	Cluster-65551.143721	Cluster-65551.174083	Cluster-65551.160592	Cluster-31744.0	Cluster-65551.142782	Cluster-65551.69993	Cluster-65551.111346	Cluster-65551.128402
Cluster-65551.124588	Cluster-65551.112149	Cluster-65551.129122	Cluster-65551.130459	Cluster-65551.143758	Cluster-65551.174085	Cluster-65551.160662	Cluster-31777.0	Cluster-65551.142869	Cluster-65551.70154	Cluster-65551.111370	Cluster-65551.128416
Cluster-65551.124596	Cluster-65551.112158	Cluster-65551.129131	Cluster-65551.130502	Cluster-65551.143846	Cluster-65551.1742	Cluster-65551.160687	Cluster-318.0	Cluster-65551.142887	Cluster-65551.70789	Cluster-65551.111413	Cluster-65551.128419
Cluster-65551.124623	Cluster-65551.112162	Cluster-65551.129173	Cluster-65551.130543	Cluster-65551.143985	Cluster-65551.174348	Cluster-65551.160707	Cluster-31820.0	Cluster-65551.142917	Cluster-65551.71084	Cluster-65551.111425	Cluster-65551.128422
Cluster-65551.124627	Cluster-65551.112223	Cluster-65551.129231	Cluster-65551.130619	Cluster-65551.144032	Cluster-65551.1745	Cluster-65551.160728	Cluster-31822.0	Cluster-65551.142938	Cluster-65551.71592	Cluster-65551.11145	Cluster-65551.128439
Cluster-65551.124637	Cluster-65551.112228	Cluster-65551.129247	Cluster-65551.130620	Cluster-65551.144061	Cluster-65551.174998	Cluster-65551.160751	Cluster-31841.0	Cluster-65551.142950	Cluster-65551.71761	Cluster-65551.111661	Cluster-65551.128461
Cluster-65551.124646	Cluster-65551.112240	Cluster-65551.129259	Cluster-65551.130622	Cluster-65551.144185	Cluster-65551.175427	Cluster-65551.160753	Cluster-319.0	Cluster-65551.142964	Cluster-65551.71793	Cluster-65551.111664	Cluster-65551.128532
Cluster-65551.124651	Cluster-65551.112242	Cluster-65551.129280	Cluster-65551.130694	Cluster-65551.144286	Cluster-65551.176	Cluster-65551.160810	Cluster-31986.0	Cluster-65551.143001	Cluster-65551.71845	Cluster-65551.111713	Cluster-65551.128578
Cluster-65551.124673	Cluster-65551.112258	Cluster-65551.129298	Cluster-65551.130758	Cluster-65551.144308	Cluster-65551.1760	Cluster-65551.160834	Cluster-31995.0	Cluster-65551.143005	Cluster-65551.71991	Cluster-65551.111731	Cluster-65551.128596
Cluster-65551.124708	Cluster-65551.112264	Cluster-65551.129303	Cluster-65551.130801	Cluster-65551.144335	Cluster-65551.176263	Cluster-65551.160902	Cluster-32.0	Cluster-65551.143018	Cluster-65551.72000	Cluster-65551.111788	Cluster-65551.128607
Cluster-65551.124725	Cluster-65551.112318	Cluster-65551.129309	Cluster-65551.130882	Cluster-65551.144343	Cluster-65551.176592	Cluster-65551.160927	Cluster-32025.0	Cluster-65551.143049	Cluster-65551.72157	Cluster-65551.111905	Cluster-65551.128613
Cluster-65551.124773	Cluster-65551.112341	Cluster-65551.129310	Cluster-65551.130951	Cluster-65551.144491	Cluster-65551.176624	Cluster-65551.160933	Cluster-32027.0	Cluster-65551.143058	Cluster-65551.72204	Cluster-65551.111969	Cluster-65551.128657
Cluster-65551.124858	Cluster-65551.112355	Cluster-65551.129319	Cluster-65551.130974	Cluster-65551.144617	Cluster-65551.1768	Cluster-65551.160941	Cluster-32053.2	Cluster-65551.143082	Cluster-65551.72514	Cluster-65551.111980	Cluster-65551.128662
Cluster-65551.124860	Cluster-65551.112366	Cluster-65551.129321	Cluster-65551.130988	Cluster-65551.144784	Cluster-65551.177351	Cluster-65551.160957	Cluster-32067.0	Cluster-65551.143106	Cluster-65551.73219	Cluster-65551.112071	Cluster-65551.128678
Cluster-65551.124863	Cluster-65551.112420	Cluster-65551.129333	Cluster-65551.130991	Cluster-65551.144975	Cluster-65551.177358	Cluster-65551.161081	Cluster-32127.0	Cluster-65551.143113	Cluster-65551.73701	Cluster-65551.112072	Cluster-65551.128687
Cluster-65551.124869	Cluster-65551.112451	Cluster-65551.129379	Cluster-65551.131010	Cluster-65551.144991	Cluster-65551.177538	Cluster-65551.161203	Cluster-32130.0	Cluster-65551.143117	Cluster-65551.74234	Cluster-65551.112117	Cluster-65551.128703
Cluster-65551.124876	Cluster-65551.112455	Cluster-65551.129411	Cluster-65551.131024	Cluster-65551.145046	Cluster-65551.177597	Cluster-65551.161205	Cluster-32142.1	Cluster-65551.143148	Cluster-65551.75064	Cluster-65551.112292	Cluster-65551.128790
Cluster-65551.124880	Cluster-65551.112456	Cluster-65551.129447	Cluster-65551.131027	Cluster-65551.145114	Cluster-65551.177627	Cluster-65551.161273	Cluster-32231.0	Cluster-65551.143151	Cluster-65551.75144	Cluster-65551.112428	Cluster-65551.128827
Cluster-65551.124913	Cluster-65551.112461	Cluster-65551.129472	Cluster-65551.131036	Cluster-65551.145192	Cluster-65551.177702	Cluster-65551.161375	Cluster-32365.0	Cluster-65551.143164	Cluster-65551.75367	Cluster-65551.11259	Cluster-65551.128875
Cluster-65551.124914	Cluster-65551.112481	Cluster-65551.129477	Cluster-65551.131114	Cluster-65551.145202	Cluster-65551.178154	Cluster-65551.161398	Cluster-32488.0	Cluster-65551.143186	Cluster-65551.76094	Cluster-65551.112593	Cluster-65551.128890
Cluster-65551.124919	Cluster-65551.112482	Cluster-65551.129502	Cluster-65551.131121	Cluster-65551.145308	Cluster-65551.179193	Cluster-65551.161503	Cluster-32521.0	Cluster-65551.143242	Cluster-65551.76575	Cluster-65551.112594	Cluster-65551.128919
Cluster-65551.124920	Cluster-65551.112502	Cluster-65551.129507	Cluster-65551.131138	Cluster-65551.145367	Cluster-65551.179337	Cluster-65551.161544	Cluster-32532.0	Cluster-65551.143248	Cluster-65551.76795	Cluster-65551.112645	Cluster-65551.128922
Cluster-65551.124937	Cluster-65551.112503	Cluster-65551.129510	Cluster-65551.131147	Cluster-65551.145485	Cluster-65551.179447	Cluster-65551.161546	Cluster-32539.0	Cluster-65551.143250	Cluster-65551.76811	Cluster-65551.112656	Cluster-65551.128928
Cluster-65551.124945	Cluster-65551.112505	Cluster-65551.129537	Cluster-65551.131159	Cluster-65551.145528	Cluster-65551.181239	Cluster-65551.161553	Cluster-32563.0	Cluster-65551.143251	Cluster-65551.77187	Cluster-65551.112678	Cluster-65551.128950
Cluster-65551.124980	Cluster-65551.112548	Cluster-65551.129574	Cluster-65551.131195	Cluster-65551.145571	Cluster-65551.181250	Cluster-65551.161579	Cluster-32593.0	Cluster-65551.143268	Cluster-65551.77201	Cluster-65551.112695	Cluster-65551.128957
Cluster-65551.124987	Cluster-65551.112559	Cluster-65551.129580	Cluster-65551.131202	Cluster-65551.145640	Cluster-65551.181542	Cluster-65551.161585	Cluster-32624.0	Cluster-65551.143273	Cluster-65551.77208	Cluster-65551.112746	Cluster-65551.128959
Cluster-65551.124991	Cluster-65551.112564	Cluster-65551.129592	Cluster-65551.131216	Cluster-65551.145677	Cluster-65551.181763	Cluster-65551.161590	Cluster-32642.0	Cluster-65551.143280	Cluster-65551.77409	Cluster-65551.112813	Cluster-65551.129033
Cluster-65551.124992	Cluster-65551.112735	Cluster-65551.129599	Cluster-65551.131237	Cluster-65551.145699	Cluster-65551.181786	Cluster-65551.161608	Cluster-32647.0	Cluster-65551.143298	Cluster-65551.77820	Cluster-65551.112863	Cluster-65551.129034
Cluster-65551.124999	Cluster-65551.112741	Cluster-65551.129620	Cluster-65551.131349	Cluster-65551.145756	Cluster-65551.181788	Cluster-65551.161612	Cluster-32657.0	Cluster-65551.143325	Cluster-65551.78324	Cluster-65551.112886	Cluster-65551.129066
Cluster-65551.125019	Cluster-65551.112743	Cluster-65551.129626	Cluster-65551.131450	Cluster-65551.145819	Cluster-65551.181881	Cluster-65551.161628	Cluster-32665.0	Cluster-65551.143326	Cluster-65551.78364	Cluster-65551.113102	Cluster-65551.129123
Cluster-65551.125032	Cluster-65551.112758	Cluster-65551.129630	Cluster-65551.131461	Cluster-65551.145892	Cluster-65551.182015	Cluster-65551.161637	Cluster-32667.0	Cluster-65551.143334	Cluster-65551.78500	Cluster-65551.113351	Cluster-65551.129144
Cluster-65551.125035	Cluster-65551.112791	Cluster-65551.129637	Cluster-65551.131508	Cluster-65551.145903	Cluster-65551.182132	Cluster-65551.161654	Cluster-32701.0	Cluster-65551.143336	Cluster-65551.78555	Cluster-65551.113436	Cluster-65551.129180
Cluster-65551.125066	Cluster-65551.112795	Cluster-65551.129638	Cluster-65551.131622	Cluster-65551.145911	Cluster-65551.182280	Cluster-65551.161679	Cluster-32713.0	Cluster-65551.143342	Cluster-65551.78617	Cluster-65551.113476	Cluster-65551.129188
Cluster-65551.125083	Cluster-65551.112867	Cluster-65551.129655	Cluster-65551.131681	Cluster-65551.145928	Cluster-65551.182343	Cluster-65551.161790	Cluster-32747.0	Cluster-65551.143351	Cluster-65551.78725	Cluster-65551.113477	Cluster-65551.129198
Cluster-65551.125211	Cluster-65551.112907	Cluster-65551.129656	Cluster-65551.131685	Cluster-65551.145971	Cluster-65551.182438	Cluster-65551.161852	Cluster-32851.0	Cluster-65551.143401	Cluster-65551.78734	Cluster-65551.113482	Cluster-65551.129222
Cluster-65551.125242	Cluster-65551.112936	Cluster-65551.129669	Cluster-65551.131712	Cluster-65551.146116	Cluster-65551.182750	Cluster-65551.161858	Cluster-32866.0	Cluster-65551.143435	Cluster-65551.78828	Cluster-65551.113535	Cluster-65551.129234
Cluster-65551.125286	Cluster-65551.112959	Cluster-65551.129673	Cluster-65551.131806	Cluster-65551.146405	Cluster-65551.183224	Cluster-65551.161874	Cluster-32874.0	Cluster-65551.143468	Cluster-65551.78872	Cluster-65551.113592	Cluster-65551.129242
Cluster-65551.125287	Cluster-65551.112973	Cluster-65551.129677	Cluster-65551.131830	Cluster-65551.146483	Cluster-65551.183589	Cluster-65551.161876	Cluster-32876.0	Cluster-65551.143531	Cluster-65551.79235	Cluster-65551.113614	Cluster-65551.129271
Cluster-65551.125315	Cluster-65551.113000	Cluster-65551.129678	Cluster-65551.131879	Cluster-65551.146492	Cluster-65551.183770	Cluster-65551.161883	Cluster-32938.0	Cluster-65551.143532	Cluster-65551.79676	Cluster-65551.113653	Cluster-65551.129292
Cluster-65551.125334	Cluster-65551.113022	Cluster-65551.129679	Cluster-65551.131898	Cluster-65551.146524	Cluster-65551.184995	Cluster-65551.161969	Cluster-32953.0	Cluster-65551.143546	Cluster-65551.79694	Cluster-65551.113740	Cluster-65551.129341
Cluster-65551.125347	Cluster-65551.113049	Cluster-65551.129697	Cluster-65551.131928	Cluster-65551.146547	Cluster-65551.186453	Cluster-65551.1620	Cluster-32964.0	Cluster-65551.143603	Cluster-65551.79724	Cluster-65551.113834	Cluster-65551.129349
Cluster-65551.125350	Cluster-65551.113051	Cluster-65551.129744	Cluster-65551.132024	Cluster-65551.146576	Cluster-65551.187177	Cluster-65551.162024	Cluster-32975.0	Cluster-65551.143631	Cluster-65551.79730	Cluster-65551.113920	Cluster-65551.129351
Cluster-65551.125382	Cluster-65551.113056	Cluster-65551.129762	Cluster-65551.132025	Cluster-65551.146588	Cluster-65551.187492	Cluster-65551.162068	Cluster-33023.0	Cluster-65551.143675	Cluster-65551.79895	Cluster-65551.113948	Cluster-65551.129380
Cluster-65551.125446	Cluster-65551.113060	Cluster-65551.129768	Cluster-65551.132055	Cluster-65551.146629	Cluster-65551.187921	Cluster-65551.162090	Cluster-33025.0	Cluster-65551.143686	Cluster-65551.80065	Cluster-65551.114022	Cluster-65551.129450
Cluster-65551.125461	Cluster-65551.113106	Cluster-65551.129786	Cluster-65551.132064	Cluster-65551.146640	Cluster-65551.1881	Cluster-65551.162169	Cluster-33032.0	Cluster-65551.143700	Cluster-65551.80204	Cluster-65551.114064	Cluster-65551.129456
Cluster-65551.125467	Cluster-65551.113116	Cluster-65551.129792	Cluster-65551.132083	Cluster-65551.146689	Cluster-65551.188575	Cluster-65551.162179	Cluster-33043.0	Cluster-65551.143730	Cluster-65551.80449	Cluster-65551.114075	Cluster-65551.129486
Cluster-65551.125500	Cluster-65551.113122	Cluster-65551.129794	Cluster-65551.132088	Cluster-65551.146718	Cluster-65551.189159	Cluster-65551.162261	Cluster-33073.0	Cluster-65551.143760	Cluster-65551.80687	Cluster-65551.114097	Cluster-65551.129496
Cluster-65551.125501	Cluster-65551.113132	Cluster-65551.129830	Cluster-65551.132135	Cluster-65551.146742	Cluster-65551.189560	Cluster-65551.162262	Cluster-33092.0	Cluster-65551.143764	Cluster-65551.80690	Cluster-65551.114181	Cluster-65551.129499
Cluster-65551.125509	Cluster-65551.113158	Cluster-65551.129837	Cluster-65551.132137	Cluster-65551.146755	Cluster-65551.189777	Cluster-65551.162270	Cluster-33097.0	Cluster-65551.143784	Cluster-65551.80737	Cluster-65551.114192	Cluster-65551.129548
Cluster-65551.125513	Cluster-65551.113161	Cluster-65551.129838	Cluster-65551.132154	Cluster-65551.146978	Cluster-65551.191629	Cluster-65551.162375	Cluster-33129.0	Cluster-65551.143785	Cluster-65551.81220	Cluster-65551.114302	Cluster-65551.129627
Cluster-65551.125546	Cluster-65551.113183	Cluster-65551.129857	Cluster-65551.132195	Cluster-65551.147013	Cluster-65551.192463	Cluster-65551.162383	Cluster-33145.0	Cluster-65551.143801	Cluster-65551.81573	Cluster-65551.114317	Cluster-65551.129720
Cluster-65551.125557	Cluster-65551.113184	Cluster-65551.129860	Cluster-65551.132230	Cluster-65551.147020	Cluster-65551.193599	Cluster-65551.162423	Cluster-33162.0	Cluster-65551.143809	Cluster-65551.82025	Cluster-65551.114326	Cluster-65551.129782
Cluster-65551.125591	Cluster-65551.113212	Cluster-65551.129866	Cluster-65551.132294	Cluster-65551.147119	Cluster-65551.194045	Cluster-65551.162493	Cluster-33176.0	Cluster-65551.143811	Cluster-65551.82265	Cluster-65551.114554	Cluster-65551.129789
Cluster-65551.125662	Cluster-65551.113224	Cluster-65551.129909	Cluster-65551.132305	Cluster-65551.147155	Cluster-65551.195450	Cluster-65551.162579	Cluster-33194.0	Cluster-65551.143815	Cluster-65551.82346	Cluster-65551.11463	Cluster-65551.129795
Cluster-65551.125665	Cluster-65551.113232	Cluster-65551.129934	Cluster-65551.132318	Cluster-65551.147227	Cluster-65551.198674	Cluster-65551.162629	Cluster-33214.0	Cluster-65551.143830	Cluster-65551.82403	Cluster-65551.114670	Cluster-65551.129848
Cluster-65551.125667	Cluster-65551.113233	Cluster-65551.129937	Cluster-65551.132340	Cluster-65551.147251	Cluster-65551.202161	Cluster-65551.162642	Cluster-33240.0	Cluster-65551.143851	Cluster-65551.82500	Cluster-65551.114754	Cluster-65551.129872
Cluster-65551.125682	Cluster-65551.113250	Cluster-65551.129939	Cluster-65551.132351	Cluster-65551.147304	Cluster-65551.203440	Cluster-65551.162668	Cluster-33304.0	Cluster-65551.143881	Cluster-65551.82832	Cluster-65551.114807	Cluster-65551.130028
Cluster-65551.125700	Cluster-65551.113259	Cluster-65551.129954	Cluster-65551.132363	Cluster-65551.147361	Cluster-65551.204248	Cluster-65551.16269	Cluster-33325.0	Cluster-65551.143894	Cluster-65551.83224	Cluster-65551.114982	Cluster-65551.130031
Cluster-65551.125714	Cluster-65551.113269	Cluster-65551.129960	Cluster-65551.132402	Cluster-65551.147455	Cluster-65551.204314	Cluster-65551.162729	Cluster-33340.0	Cluster-65551.143975	Cluster-65551.83292	Cluster-65551.115013	Cluster-65551.130064
Cluster-65551.125715	Cluster-65551.113275	Cluster-65551.129962	Cluster-65551.132410	Cluster-65551.147536	Cluster-65551.204577	Cluster-65551.162734	Cluster-33356.0	Cluster-65551.144017	Cluster-65551.83695	Cluster-65551.115218	Cluster-65551.130067
Cluster-65551.125741	Cluster-65551.113311	Cluster-65551.129982	Cluster-65551.132578	Cluster-65551.147645	Cluster-65551.204737	Cluster-65551.162751	Cluster-33382.0	Cluster-65551.144065	Cluster-65551.83728	Cluster-65551.115377	Cluster-65551.130077
Cluster-65551.125789	Cluster-65551.113320	Cluster-65551.129997	Cluster-65551.132669	Cluster-65551.147660	Cluster-65551.204792	Cluster-65551.162787	Cluster-33420.1	Cluster-65551.144067	Cluster-65551.83729	Cluster-65551.115507	Cluster-65551.130099
Cluster-65551.125796	Cluster-65551.113350	Cluster-65551.130004	Cluster-65551.132695	Cluster-65551.147689	Cluster-65551.205127	Cluster-65551.162799	Cluster-33444.0	Cluster-65551.144215	Cluster-65551.83835	Cluster-65551.115519	Cluster-65551.130148
Cluster-65551.125809	Cluster-65551.113383	Cluster-65551.130011	Cluster-65551.132709	Cluster-65551.147709	Cluster-65551.205298	Cluster-65551.162852	Cluster-33472.0	Cluster-65551.144225	Cluster-65551.84300	Cluster-65551.115546	Cluster-65551.130165
Cluster-65551.125814	Cluster-65551.113421	Cluster-65551.13002	Cluster-65551.132756	Cluster-65551.147742	Cluster-65551.205343	Cluster-65551.162921	Cluster-33488.0	Cluster-65551.144241	Cluster-65551.84545	Cluster-65551.115584	Cluster-65551.130205
Cluster-65551.125841	Cluster-65551.113441	Cluster-65551.130076	Cluster-65551.132810	Cluster-65551.147757	Cluster-65551.205352	Cluster-65551.162945	Cluster-33552.0	Cluster-65551.144263	Cluster-65551.84657	Cluster-65551.11564	Cluster-65551.130231
Cluster-65551.125848	Cluster-65551.113451	Cluster-65551.130084	Cluster-65551.132921	Cluster-65551.147759	Cluster-65551.205384	Cluster-65551.162973	Cluster-336.0	Cluster-65551.144281	Cluster-65551.84768	Cluster-65551.115751	Cluster-65551.130278
Cluster-65551.125854	Cluster-65551.113462	Cluster-65551.130094	Cluster-65551.132938	Cluster-65551.147935	Cluster-65551.205397	Cluster-65551.163035	Cluster-33628.0	Cluster-65551.144282	Cluster-65551.84816	Cluster-65551.115834	Cluster-65551.130380
Cluster-65551.125856	Cluster-65551.113496	Cluster-65551.130111	Cluster-65551.132977	Cluster-65551.148156	Cluster-65551.205435	Cluster-65551.163050	Cluster-33666.0	Cluster-65551.144288	Cluster-65551.84941	Cluster-65551.115840	Cluster-65551.130397
Cluster-65551.125866	Cluster-65551.113524	Cluster-65551.130127	Cluster-65551.132989	Cluster-65551.148228	Cluster-65551.205441	Cluster-65551.163078	Cluster-33699.0	Cluster-65551.144304	Cluster-65551.85423	Cluster-65551.115846	Cluster-65551.130512
Cluster-65551.125885	Cluster-65551.113530	Cluster-65551.130139	Cluster-65551.133109	Cluster-65551.148397	Cluster-65551.205512	Cluster-65551.163114	Cluster-33700.1	Cluster-65551.144328	Cluster-65551.85563	Cluster-65551.11588	Cluster-65551.130546
Cluster-65551.125889	Cluster-65551.113545	Cluster-65551.130158	Cluster-65551.133138	Cluster-65551.148635	Cluster-65551.205523	Cluster-65551.163128	Cluster-33708.0	Cluster-65551.144339	Cluster-65551.85578	Cluster-65551.115916	Cluster-65551.130550
Cluster-65551.125937	Cluster-65551.113576	Cluster-65551.130187	Cluster-65551.133144	Cluster-65551.148717	Cluster-65551.205670	Cluster-65551.163215	Cluster-33722.0	Cluster-65551.144359	Cluster-65551.85610	Cluster-65551.115918	Cluster-65551.130637
Cluster-65551.125941	Cluster-65551.113583	Cluster-65551.130195	Cluster-65551.133168	Cluster-65551.148737	Cluster-65551.205798	Cluster-65551.163322	Cluster-33724.0	Cluster-65551.144362	Cluster-65551.86014	Cluster-65551.116026	Cluster-65551.130642
Cluster-65551.125955	Cluster-65551.113603	Cluster-65551.130228	Cluster-65551.133248	Cluster-65551.148740	Cluster-65551.205880	Cluster-65551.163338	Cluster-33754.0	Cluster-65551.144443	Cluster-65551.86111	Cluster-65551.116041	Cluster-65551.130681
Cluster-65551.125956	Cluster-65551.113610	Cluster-65551.130235	Cluster-65551.133250	Cluster-65551.148764	Cluster-65551.205889	Cluster-65551.163344	Cluster-33793.0	Cluster-65551.144448	Cluster-65551.86278	Cluster-65551.116078	Cluster-65551.130708
Cluster-65551.126012	Cluster-65551.113649	Cluster-65551.130238	Cluster-65551.133341	Cluster-65551.148810	Cluster-65551.205939	Cluster-65551.163366	Cluster-33797.0	Cluster-65551.144508	Cluster-65551.86429	Cluster-65551.116159	Cluster-65551.130712
Cluster-65551.126028	Cluster-65551.113672	Cluster-65551.130284	Cluster-65551.133478	Cluster-65551.149010	Cluster-65551.206044	Cluster-65551.163371	Cluster-33804.0	Cluster-65551.144549	Cluster-65551.86465	Cluster-65551.116194	Cluster-65551.130729
Cluster-65551.126066	Cluster-65551.113677	Cluster-65551.130287	Cluster-65551.133542	Cluster-65551.149014	Cluster-65551.20694	Cluster-65551.163375	Cluster-33827.0	Cluster-65551.144580	Cluster-65551.86681	Cluster-65551.116195	Cluster-65551.130752
Cluster-65551.12608	Cluster-65551.113678	Cluster-65551.130289	Cluster-65551.133665	Cluster-65551.149249	Cluster-65551.20796	Cluster-65551.163478	Cluster-33932.0	Cluster-65551.144583	Cluster-65551.86721	Cluster-65551.116244	Cluster-65551.130768
Cluster-65551.126088	Cluster-65551.113681	Cluster-65551.130301	Cluster-65551.133784	Cluster-65551.149346	Cluster-65551.21664	Cluster-65551.163501	Cluster-33946.0	Cluster-65551.144586	Cluster-65551.86804	Cluster-65551.116265	Cluster-65551.130769
Cluster-65551.126095	Cluster-65551.113693	Cluster-65551.130303	Cluster-65551.133960	Cluster-65551.149449	Cluster-65551.21675	Cluster-65551.163510	Cluster-33949.1	Cluster-65551.144610	Cluster-65551.86861	Cluster-65551.116335	Cluster-65551.130797
Cluster-65551.126101	Cluster-65551.113701	Cluster-65551.130314	Cluster-65551.133965	Cluster-65551.149683	Cluster-65551.24727	Cluster-65551.163516	Cluster-34032.0	Cluster-65551.144629	Cluster-65551.86880	Cluster-65551.116410	Cluster-65551.130813
Cluster-65551.126114	Cluster-65551.113753	Cluster-65551.130328	Cluster-65551.133996	Cluster-65551.149718	Cluster-65551.25377	Cluster-65551.163517	Cluster-34084.0	Cluster-65551.144662	Cluster-65551.86915	Cluster-65551.116546	Cluster-65551.130838
Cluster-65551.126122	Cluster-65551.113758	Cluster-65551.130340	Cluster-65551.134019	Cluster-65551.149926	Cluster-65551.25492	Cluster-65551.163552	Cluster-34179.0	Cluster-65551.144688	Cluster-65551.86956	Cluster-65551.116581	Cluster-65551.130884
Cluster-65551.126146	Cluster-65551.113774	Cluster-65551.130350	Cluster-65551.134035	Cluster-65551.149956	Cluster-65551.26573	Cluster-65551.163570	Cluster-342.0	Cluster-65551.144723	Cluster-65551.86968	Cluster-65551.116583	Cluster-65551.130910
Cluster-65551.126156	Cluster-65551.113790	Cluster-65551.130354	Cluster-65551.134077	Cluster-65551.150334	Cluster-65551.2703	Cluster-65551.163643	Cluster-34204.0	Cluster-65551.144735	Cluster-65551.87138	Cluster-65551.116667	Cluster-65551.130942
Cluster-65551.126186	Cluster-65551.113808	Cluster-65551.130359	Cluster-65551.134093	Cluster-65551.150373	Cluster-65551.2723	Cluster-65551.163678	Cluster-34229.3	Cluster-65551.144743	Cluster-65551.87146	Cluster-65551.116675	Cluster-65551.130944
Cluster-65551.126261	Cluster-65551.113809	Cluster-65551.130365	Cluster-65551.134259	Cluster-65551.150401	Cluster-65551.291	Cluster-65551.163689	Cluster-34230.0	Cluster-65551.144757	Cluster-65551.87182	Cluster-65551.116679	Cluster-65551.131017
Cluster-65551.126301	Cluster-65551.113813	Cluster-65551.130367	Cluster-65551.134302	Cluster-65551.150419	Cluster-65551.3108	Cluster-65551.163722	Cluster-34318.0	Cluster-65551.144773	Cluster-65551.87187	Cluster-65551.116706	Cluster-65551.131064
Cluster-65551.126309	Cluster-65551.113814	Cluster-65551.13040	Cluster-65551.134370	Cluster-65551.150460	Cluster-65551.3151	Cluster-65551.163779	Cluster-34410.0	Cluster-65551.144780	Cluster-65551.87231	Cluster-65551.116797	Cluster-65551.131129
Cluster-65551.126313	Cluster-65551.113824	Cluster-65551.130423	Cluster-65551.134428	Cluster-65551.150599	Cluster-65551.3176	Cluster-65551.163827	Cluster-34424.0	Cluster-65551.144816	Cluster-65551.87448	Cluster-65551.116857	Cluster-65551.131166
Cluster-65551.126325	Cluster-65551.113885	Cluster-65551.130453	Cluster-65551.134456	Cluster-65551.150663	Cluster-65551.3204	Cluster-65551.163857	Cluster-34485.0	Cluster-65551.144819	Cluster-65551.87468	Cluster-65551.117001	Cluster-65551.131198
Cluster-65551.126391	Cluster-65551.113897	Cluster-65551.130482	Cluster-65551.134464	Cluster-65551.150664	Cluster-65551.34062	Cluster-65551.163939	Cluster-34511.0	Cluster-65551.144840	Cluster-65551.87681	Cluster-65551.117047	Cluster-65551.131240
Cluster-65551.126400	Cluster-65551.113912	Cluster-65551.130494	Cluster-65551.134468	Cluster-65551.150728	Cluster-65551.34291	Cluster-65551.163988	Cluster-34543.0	Cluster-65551.144863	Cluster-65551.88001	Cluster-65551.117149	Cluster-65551.131340
Cluster-65551.126410	Cluster-65551.113913	Cluster-65551.130509	Cluster-65551.134479	Cluster-65551.150775	Cluster-65551.351	Cluster-65551.163995	Cluster-34548.1	Cluster-65551.144915	Cluster-65551.88074	Cluster-65551.117228	Cluster-65551.131387
Cluster-65551.126450	Cluster-65551.113918	Cluster-65551.130528	Cluster-65551.134523	Cluster-65551.150785	Cluster-65551.36079	Cluster-65551.163996	Cluster-34585.0	Cluster-65551.144923	Cluster-65551.88087	Cluster-65551.117383	Cluster-65551.131436
Cluster-65551.126457	Cluster-65551.113933	Cluster-65551.130529	Cluster-65551.134533	Cluster-65551.151010	Cluster-65551.3610	Cluster-65551.164004	Cluster-34589.0	Cluster-65551.144952	Cluster-65551.89107	Cluster-65551.117385	Cluster-65551.131500
Cluster-65551.126466	Cluster-65551.113952	Cluster-65551.130539	Cluster-65551.134591	Cluster-65551.151066	Cluster-65551.36645	Cluster-65551.164026	Cluster-34668.0	Cluster-65551.144974	Cluster-65551.89119	Cluster-65551.117404	Cluster-65551.131637
Cluster-65551.126475	Cluster-65551.113966	Cluster-65551.130540	Cluster-65551.134603	Cluster-65551.151112	Cluster-65551.37875	Cluster-65551.164208	Cluster-34711.0	Cluster-65551.144986	Cluster-65551.89125	Cluster-65551.117407	Cluster-65551.131744
Cluster-65551.126483	Cluster-65551.113982	Cluster-65551.130547	Cluster-65551.134655	Cluster-65551.151425	Cluster-65551.38061	Cluster-65551.164235	Cluster-34728.0	Cluster-65551.144997	Cluster-65551.89147	Cluster-65551.117433	Cluster-65551.131766
Cluster-65551.126486	Cluster-65551.113989	Cluster-65551.130560	Cluster-65551.134667	Cluster-65551.151428	Cluster-65551.40786	Cluster-65551.164264	Cluster-34835.0	Cluster-65551.145021	Cluster-65551.89159	Cluster-65551.11760	Cluster-65551.131845
Cluster-65551.126510	Cluster-65551.113993	Cluster-65551.130567	Cluster-65551.134715	Cluster-65551.151517	Cluster-65551.4514	Cluster-65551.164288	Cluster-34842.0	Cluster-65551.145029	Cluster-65551.89235	Cluster-65551.117623	Cluster-65551.131878
Cluster-65551.126518	Cluster-65551.114009	Cluster-65551.130582	Cluster-65551.134744	Cluster-65551.151671	Cluster-65551.45438	Cluster-65551.164381	Cluster-349.0	Cluster-65551.145052	Cluster-65551.89492	Cluster-65551.117624	Cluster-65551.132003
Cluster-65551.126521	Cluster-65551.114027	Cluster-65551.130589	Cluster-65551.134771	Cluster-65551.151688	Cluster-65551.46076	Cluster-65551.164427	Cluster-34930.0	Cluster-65551.145078	Cluster-65551.89626	Cluster-65551.117647	Cluster-65551.132031
Cluster-65551.126548	Cluster-65551.114029	Cluster-65551.130594	Cluster-65551.134825	Cluster-65551.151902	Cluster-65551.46305	Cluster-65551.164567	Cluster-34931.0	Cluster-65551.145093	Cluster-65551.89719	Cluster-65551.117658	Cluster-65551.132037
Cluster-65551.126551	Cluster-65551.114099	Cluster-65551.130610	Cluster-65551.134833	Cluster-65551.151938	Cluster-65551.46578	Cluster-65551.164596	Cluster-34941.0	Cluster-65551.145111	Cluster-65551.89778	Cluster-65551.117781	Cluster-65551.132090
Cluster-65551.126566	Cluster-65551.114108	Cluster-65551.130682	Cluster-65551.134878	Cluster-65551.151982	Cluster-65551.47041	Cluster-65551.164628	Cluster-34964.1	Cluster-65551.145124	Cluster-65551.90058	Cluster-65551.117828	Cluster-65551.132117
Cluster-65551.126578	Cluster-65551.114114	Cluster-65551.130691	Cluster-65551.134900	Cluster-65551.152024	Cluster-65551.47226	Cluster-65551.164647	Cluster-34969.0	Cluster-65551.145165	Cluster-65551.90271	Cluster-65551.117834	Cluster-65551.132121
Cluster-65551.126596	Cluster-65551.114122	Cluster-65551.130692	Cluster-65551.134946	Cluster-65551.152059	Cluster-65551.47289	Cluster-65551.164703	Cluster-35031.0	Cluster-65551.145181	Cluster-65551.90353	Cluster-65551.117835	Cluster-65551.132132
Cluster-65551.126606	Cluster-65551.114131	Cluster-65551.130741	Cluster-65551.134980	Cluster-65551.152186	Cluster-65551.47318	Cluster-65551.164714	Cluster-35034.1	Cluster-65551.145245	Cluster-65551.90543	Cluster-65551.117900	Cluster-65551.132138
Cluster-65551.126620	Cluster-65551.114203	Cluster-65551.130748	Cluster-65551.135033	Cluster-65551.152204	Cluster-65551.47697	Cluster-65551.164837	Cluster-35075.0	Cluster-65551.145257	Cluster-65551.90828	Cluster-65551.11795	Cluster-65551.132180
Cluster-65551.126628	Cluster-65551.114212	Cluster-65551.130757	Cluster-65551.135040	Cluster-65551.152381	Cluster-65551.47760	Cluster-65551.165047	Cluster-35154.0	Cluster-65551.145279	Cluster-65551.91188	Cluster-65551.118099	Cluster-65551.132181
Cluster-65551.126648	Cluster-65551.114220	Cluster-65551.130766	Cluster-65551.135044	Cluster-65551.152397	Cluster-65551.47861	Cluster-65551.165075	Cluster-35180.0	Cluster-65551.145289	Cluster-65551.91271	Cluster-65551.118212	Cluster-65551.132200
Cluster-65551.126654	Cluster-65551.114223	Cluster-65551.130790	Cluster-65551.135147	Cluster-65551.152624	Cluster-65551.48223	Cluster-65551.165110	Cluster-35198.0	Cluster-65551.145294	Cluster-65551.91359	Cluster-65551.118216	Cluster-65551.132303
Cluster-65551.126697	Cluster-65551.114277	Cluster-65551.130793	Cluster-65551.135249	Cluster-65551.152788	Cluster-65551.48304	Cluster-65551.165111	Cluster-35208.0	Cluster-65551.145421	Cluster-65551.91511	Cluster-65551.118298	Cluster-65551.132358
Cluster-65551.126707	Cluster-65551.114288	Cluster-65551.130803	Cluster-65551.135317	Cluster-65551.152853	Cluster-65551.48359	Cluster-65551.165218	Cluster-35309.0	Cluster-65551.145423	Cluster-65551.91606	Cluster-65551.118393	Cluster-65551.132411
Cluster-65551.126749	Cluster-65551.114306	Cluster-65551.130816	Cluster-65551.135365	Cluster-65551.153001	Cluster-65551.48491	Cluster-65551.165238	Cluster-35347.0	Cluster-65551.145433	Cluster-65551.92208	Cluster-65551.118420	Cluster-65551.132441
Cluster-65551.126750	Cluster-65551.114313	Cluster-65551.130835	Cluster-65551.135415	Cluster-65551.153214	Cluster-65551.48534	Cluster-65551.165246	Cluster-35355.0	Cluster-65551.145494	Cluster-65551.93088	Cluster-65551.118482	Cluster-65551.132443
Cluster-65551.126763	Cluster-65551.114321	Cluster-65551.130862	Cluster-65551.135488	Cluster-65551.153216	Cluster-65551.48722	Cluster-65551.165305	Cluster-35366.0	Cluster-65551.145522	Cluster-65551.9320	Cluster-65551.118531	Cluster-65551.132445
Cluster-65551.126767	Cluster-65551.114336	Cluster-65551.130886	Cluster-65551.135525	Cluster-65551.153220	Cluster-65551.48802	Cluster-65551.165306	Cluster-35379.1	Cluster-65551.145525	Cluster-65551.93304	Cluster-65551.118662	Cluster-65551.132450
Cluster-65551.126775	Cluster-65551.114338	Cluster-65551.130898	Cluster-65551.135615	Cluster-65551.153294	Cluster-65551.48811	Cluster-65551.165309	Cluster-35398.0	Cluster-65551.145581	Cluster-65551.93322	Cluster-65551.118745	Cluster-65551.132451
Cluster-65551.126779	Cluster-65551.114339	Cluster-65551.130902	Cluster-65551.135616	Cluster-65551.153363	Cluster-65551.48908	Cluster-65551.165318	Cluster-35439.0	Cluster-65551.145582	Cluster-65551.93329	Cluster-65551.118961	Cluster-65551.132493
Cluster-65551.126786	Cluster-65551.114344	Cluster-65551.130916	Cluster-65551.135668	Cluster-65551.153553	Cluster-65551.49202	Cluster-65551.165429	Cluster-35443.0	Cluster-65551.145610	Cluster-65551.93348	Cluster-65551.119008	Cluster-65551.132507
Cluster-65551.126798	Cluster-65551.114379	Cluster-65551.130926	Cluster-65551.135697	Cluster-65551.153736	Cluster-65551.49241	Cluster-65551.165444	Cluster-35545.0	Cluster-65551.145641	Cluster-65551.93399	Cluster-65551.119076	Cluster-65551.132518
Cluster-65551.126813	Cluster-65551.114410	Cluster-65551.130939	Cluster-65551.135718	Cluster-65551.154060	Cluster-65551.49275	Cluster-65551.165514	Cluster-35563.0	Cluster-65551.145645	Cluster-65551.93400	Cluster-65551.119109	Cluster-65551.132543
Cluster-65551.126836	Cluster-65551.114421	Cluster-65551.130963	Cluster-65551.135737	Cluster-65551.154065	Cluster-65551.49299	Cluster-65551.165547	Cluster-35629.0	Cluster-65551.145649	Cluster-65551.93488	Cluster-65551.119132	Cluster-65551.132570
Cluster-65551.126840	Cluster-65551.114428	Cluster-65551.130978	Cluster-65551.135816	Cluster-65551.154351	Cluster-65551.49366	Cluster-65551.165573	Cluster-35752.0	Cluster-65551.145687	Cluster-65551.93499	Cluster-65551.119174	Cluster-65551.132606
Cluster-65551.126920	Cluster-65551.114443	Cluster-65551.131001	Cluster-65551.135851	Cluster-65551.154442	Cluster-65551.49377	Cluster-65551.165629	Cluster-35811.0	Cluster-65551.145704	Cluster-65551.93504	Cluster-65551.119182	Cluster-65551.132618
Cluster-65551.126947	Cluster-65551.114453	Cluster-65551.131003	Cluster-65551.135880	Cluster-65551.154460	Cluster-65551.49642	Cluster-65551.165674	Cluster-35854.0	Cluster-65551.145707	Cluster-65551.93515	Cluster-65551.119454	Cluster-65551.132705
Cluster-65551.126952	Cluster-65551.114475	Cluster-65551.131016	Cluster-65551.135958	Cluster-65551.154480	Cluster-65551.49657	Cluster-65551.1657	Cluster-35891.0	Cluster-65551.145732	Cluster-65551.9355	Cluster-65551.11947	Cluster-65551.132716
Cluster-65551.126962	Cluster-65551.114482	Cluster-65551.131031	Cluster-65551.135988	Cluster-65551.154691	Cluster-65551.49664	Cluster-65551.165702	Cluster-35916.0	Cluster-65551.145739	Cluster-65551.93569	Cluster-65551.119516	Cluster-65551.132751
Cluster-65551.126968	Cluster-65551.114483	Cluster-65551.131034	Cluster-65551.136002	Cluster-65551.154724	Cluster-65551.49670	Cluster-65551.165704	Cluster-35967.0	Cluster-65551.145759	Cluster-65551.93616	Cluster-65551.119560	Cluster-65551.132797
Cluster-65551.126969	Cluster-65551.114488	Cluster-65551.131038	Cluster-65551.136095	Cluster-65551.154809	Cluster-65551.49743	Cluster-65551.165723	Cluster-36015.0	Cluster-65551.145765	Cluster-65551.93668	Cluster-65551.119719	Cluster-65551.132855
Cluster-65551.126979	Cluster-65551.114491	Cluster-65551.131074	Cluster-65551.136141	Cluster-65551.154813	Cluster-65551.50019	Cluster-65551.165747	Cluster-36030.0	Cluster-65551.145777	Cluster-65551.93721	Cluster-65551.119903	Cluster-65551.132907
Cluster-65551.127026	Cluster-65551.114513	Cluster-65551.131094	Cluster-65551.136207	Cluster-65551.154954	Cluster-65551.50205	Cluster-65551.165752	Cluster-36056.0	Cluster-65551.145800	Cluster-65551.93769	Cluster-65551.120090	Cluster-65551.132930
Cluster-65551.127040	Cluster-65551.114516	Cluster-65551.131102	Cluster-65551.136267	Cluster-65551.154970	Cluster-65551.50404	Cluster-65551.165830	Cluster-36114.0	Cluster-65551.145853	Cluster-65551.93795	Cluster-65551.120145	Cluster-65551.132947
Cluster-65551.127042	Cluster-65551.114527	Cluster-65551.131146	Cluster-65551.136290	Cluster-65551.155025	Cluster-65551.50448	Cluster-65551.165906	Cluster-36139.0	Cluster-65551.145862	Cluster-65551.94032	Cluster-65551.120228	Cluster-65551.132951
Cluster-65551.127045	Cluster-65551.114530	Cluster-65551.131172	Cluster-65551.136324	Cluster-65551.155119	Cluster-65551.50457	Cluster-65551.165959	Cluster-36220.0	Cluster-65551.145882	Cluster-65551.94053	Cluster-65551.120270	Cluster-65551.133023
Cluster-65551.127085	Cluster-65551.114609	Cluster-65551.131182	Cluster-65551.136330	Cluster-65551.155161	Cluster-65551.50704	Cluster-65551.16598	Cluster-36234.0	Cluster-65551.145957	Cluster-65551.94065	Cluster-65551.120370	Cluster-65551.133040
Cluster-65551.127104	Cluster-65551.114619	Cluster-65551.131185	Cluster-65551.136429	Cluster-65551.155278	Cluster-65551.50758	Cluster-65551.166078	Cluster-36314.1	Cluster-65551.145969	Cluster-65551.94077	Cluster-65551.120529	Cluster-65551.133064
Cluster-65551.127110	Cluster-65551.114623	Cluster-65551.131193	Cluster-65551.136457	Cluster-65551.155334	Cluster-65551.50846	Cluster-65551.166111	Cluster-36386.0	Cluster-65551.145970	Cluster-65551.94103	Cluster-65551.120728	Cluster-65551.133065
Cluster-65551.127140	Cluster-65551.114631	Cluster-65551.131199	Cluster-65551.136472	Cluster-65551.155356	Cluster-65551.50921	Cluster-65551.16618	Cluster-364.0	Cluster-65551.145984	Cluster-65551.94145	Cluster-65551.120838	Cluster-65551.133066
Cluster-65551.127145	Cluster-65551.114639	Cluster-65551.131203	Cluster-65551.136579	Cluster-65551.155371	Cluster-65551.51733	Cluster-65551.166190	Cluster-36456.0	Cluster-65551.146030	Cluster-65551.94245	Cluster-65551.120953	Cluster-65551.133097
Cluster-65551.127157	Cluster-65551.114652	Cluster-65551.131211	Cluster-65551.136596	Cluster-65551.155432	Cluster-65551.51802	Cluster-65551.166206	Cluster-36466.0	Cluster-65551.146100	Cluster-65551.94279	Cluster-65551.120984	Cluster-65551.133135
Cluster-65551.127167	Cluster-65551.114658	Cluster-65551.131219	Cluster-65551.136678	Cluster-65551.155489	Cluster-65551.52501	Cluster-65551.166226	Cluster-36468.1	Cluster-65551.146101	Cluster-65551.94357	Cluster-65551.120999	Cluster-65551.133142
Cluster-65551.127169	Cluster-65551.114671	Cluster-65551.131226	Cluster-65551.136706	Cluster-65551.155515	Cluster-65551.54430	Cluster-65551.166243	Cluster-36495.0	Cluster-65551.146153	Cluster-65551.94360	Cluster-65551.121002	Cluster-65551.133146
Cluster-65551.127190	Cluster-65551.114672	Cluster-65551.131232	Cluster-65551.136715	Cluster-65551.155601	Cluster-65551.54568	Cluster-65551.166339	Cluster-36553.0	Cluster-65551.146164	Cluster-65551.94389	Cluster-65551.121048	Cluster-65551.133161
Cluster-65551.127198	Cluster-65551.114717	Cluster-65551.131250	Cluster-65551.136742	Cluster-65551.155681	Cluster-65551.54631	Cluster-65551.166350	Cluster-36562.0	Cluster-65551.146167	Cluster-65551.94414	Cluster-65551.121067	Cluster-65551.133215
Cluster-65551.127199	Cluster-65551.114733	Cluster-65551.131263	Cluster-65551.136832	Cluster-65551.155908	Cluster-65551.55429	Cluster-65551.166383	Cluster-36606.0	Cluster-65551.146193	Cluster-65551.94624	Cluster-65551.121093	Cluster-65551.133246
Cluster-65551.127208	Cluster-65551.114762	Cluster-65551.131300	Cluster-65551.136837	Cluster-65551.155965	Cluster-65551.55470	Cluster-65551.166424	Cluster-36608.0	Cluster-65551.146204	Cluster-65551.94821	Cluster-65551.121110	Cluster-65551.133262
Cluster-65551.127209	Cluster-65551.114789	Cluster-65551.131307	Cluster-65551.136910	Cluster-65551.156086	Cluster-65551.55985	Cluster-65551.166426	Cluster-36611.0	Cluster-65551.146206	Cluster-65551.95028	Cluster-65551.121178	Cluster-65551.133270
Cluster-65551.127212	Cluster-65551.114819	Cluster-65551.131320	Cluster-65551.137038	Cluster-65551.156177	Cluster-65551.56050	Cluster-65551.166457	Cluster-36664.0	Cluster-65551.146218	Cluster-65551.95029	Cluster-65551.121210	Cluster-65551.133281
Cluster-65551.127233	Cluster-65551.114829	Cluster-65551.131326	Cluster-65551.137086	Cluster-65551.156340	Cluster-65551.56209	Cluster-65551.166544	Cluster-36722.0	Cluster-65551.146230	Cluster-65551.95053	Cluster-65551.121319	Cluster-65551.133291
Cluster-65551.127235	Cluster-65551.114880	Cluster-65551.131350	Cluster-65551.137251	Cluster-65551.156375	Cluster-65551.56598	Cluster-65551.166558	Cluster-36738.0	Cluster-65551.146258	Cluster-65551.95102	Cluster-65551.121324	Cluster-65551.133340
Cluster-65551.127259	Cluster-65551.114927	Cluster-65551.131360	Cluster-65551.137425	Cluster-65551.156380	Cluster-65551.56817	Cluster-65551.166719	Cluster-36848.0	Cluster-65551.146259	Cluster-65551.95149	Cluster-65551.12136	Cluster-65551.133351
Cluster-65551.127268	Cluster-65551.114955	Cluster-65551.131361	Cluster-65551.137500	Cluster-65551.156383	Cluster-65551.57043	Cluster-65551.166747	Cluster-36850.0	Cluster-65551.146264	Cluster-65551.95186	Cluster-65551.121367	Cluster-65551.133363
Cluster-65551.127293	Cluster-65551.114960	Cluster-65551.131367	Cluster-65551.137539	Cluster-65551.156469	Cluster-65551.57186	Cluster-65551.166766	Cluster-36914.0	Cluster-65551.146270	Cluster-65551.95202	Cluster-65551.121494	Cluster-65551.133383
Cluster-65551.127296	Cluster-65551.114971	Cluster-65551.131384	Cluster-65551.137554	Cluster-65551.156506	Cluster-65551.57294	Cluster-65551.166789	Cluster-36951.0	Cluster-65551.146276	Cluster-65551.95297	Cluster-65551.121531	Cluster-65551.133410
Cluster-65551.127304	Cluster-65551.114973	Cluster-65551.131413	Cluster-65551.137619	Cluster-65551.156768	Cluster-65551.57406	Cluster-65551.166827	Cluster-36997.0	Cluster-65551.146333	Cluster-65551.95363	Cluster-65551.121568	Cluster-65551.133427
Cluster-65551.127309	Cluster-65551.114988	Cluster-65551.131420	Cluster-65551.137784	Cluster-65551.156883	Cluster-65551.57529	Cluster-65551.166917	Cluster-37063.0	Cluster-65551.146350	Cluster-65551.95389	Cluster-65551.121715	Cluster-65551.133432
Cluster-65551.127362	Cluster-65551.114989	Cluster-65551.131439	Cluster-65551.137882	Cluster-65551.156962	Cluster-65551.57651	Cluster-65551.166949	Cluster-37084.0	Cluster-65551.146360	Cluster-65551.95395	Cluster-65551.121812	Cluster-65551.133453
Cluster-65551.127407	Cluster-65551.115072	Cluster-65551.131440	Cluster-65551.137898	Cluster-65551.157555	Cluster-65551.58282	Cluster-65551.166968	Cluster-37091.0	Cluster-65551.146371	Cluster-65551.95521	Cluster-65551.121816	Cluster-65551.133528
Cluster-65551.127435	Cluster-65551.115073	Cluster-65551.131453	Cluster-65551.137916	Cluster-65551.157563	Cluster-65551.59093	Cluster-65551.166973	Cluster-37101.0	Cluster-65551.146408	Cluster-65551.95553	Cluster-65551.121845	Cluster-65551.133553
Cluster-65551.127437	Cluster-65551.115076	Cluster-65551.131457	Cluster-65551.138018	Cluster-65551.157684	Cluster-65551.59393	Cluster-65551.16715	Cluster-37127.0	Cluster-65551.14641	Cluster-65551.95723	Cluster-65551.121857	Cluster-65551.133569
Cluster-65551.127462	Cluster-65551.115085	Cluster-65551.131462	Cluster-65551.138048	Cluster-65551.158415	Cluster-65551.600	Cluster-65551.167320	Cluster-37129.0	Cluster-65551.146410	Cluster-65551.97315	Cluster-65551.121925	Cluster-65551.133581
Cluster-65551.127469	Cluster-65551.115089	Cluster-65551.131484	Cluster-65551.138090	Cluster-65551.158677	Cluster-65551.60724	Cluster-65551.167329	Cluster-37135.1	Cluster-65551.146446	Cluster-65551.97622	Cluster-65551.122029	Cluster-65551.133626
Cluster-65551.127473	Cluster-65551.115120	Cluster-65551.131490	Cluster-65551.138223	Cluster-65551.158711	Cluster-65551.60819	Cluster-65551.167444	Cluster-37172.0	Cluster-65551.146457	Cluster-65551.97984	Cluster-65551.122108	Cluster-65551.133757
Cluster-65551.127476	Cluster-65551.115138	Cluster-65551.131503	Cluster-65551.138236	Cluster-65551.158745	Cluster-65551.60893	Cluster-65551.167515	Cluster-37253.0	Cluster-65551.146463	Cluster-65551.98438	Cluster-65551.122153	Cluster-65551.133821
Cluster-65551.127487	Cluster-65551.115141	Cluster-65551.131522	Cluster-65551.138339	Cluster-65551.158755	Cluster-65551.60932	Cluster-65551.167555	Cluster-37280.0	Cluster-65551.146464	Cluster-65551.9913	Cluster-65551.122310	Cluster-65551.133926
Cluster-65551.127500	Cluster-65551.115149	Cluster-65551.131556	Cluster-65551.138567	Cluster-65551.158891	Cluster-65551.60971	Cluster-65551.167686	Cluster-37320.0	Cluster-65551.146477	Cluster-65551.99513	Cluster-65551.122340	Cluster-65551.133946
Cluster-65551.127503	Cluster-65551.115153	Cluster-65551.131558	Cluster-65551.138582	Cluster-65551.158936	Cluster-65551.61827	Cluster-65551.16771	Cluster-37324.0	Cluster-65551.146481	Cluster-65551.99811	Cluster-65551.122344	Cluster-65551.134048
Cluster-65551.127510	Cluster-65551.115162	Cluster-65551.131586	Cluster-65551.138584	Cluster-65551.159266	Cluster-65551.61970	Cluster-65551.167717	Cluster-37422.0	Cluster-65551.146498	Cluster-77947.0	Cluster-65551.122353	Cluster-65551.134088
Cluster-65551.127514	Cluster-65551.115163	Cluster-65551.131592	Cluster-65551.138644	Cluster-65551.159366	Cluster-65551.62113	Cluster-65551.167722	Cluster-37457.0	Cluster-65551.146514	Cluster-91679.0	Cluster-65551.122412	Cluster-65551.134131
Cluster-65551.127584	Cluster-65551.115213	Cluster-65551.131633	Cluster-65551.138662	Cluster-65551.159721	Cluster-65551.6214	Cluster-65551.167732	Cluster-37475.0	Cluster-65551.146535	BN1106_s1009B000158	Cluster-65551.122435	Cluster-65551.134143
Cluster-65551.127601	Cluster-65551.115244	Cluster-65551.131634	Cluster-65551.138664	Cluster-65551.159732	Cluster-65551.62761	Cluster-65551.167912	Cluster-37488.0	Cluster-65551.146548	BN1106_s1076B000661	Cluster-65551.122440	Cluster-65551.134151
Cluster-65551.127605	Cluster-65551.115247	Cluster-65551.131651	Cluster-65551.138669	Cluster-65551.15976	Cluster-65551.635	Cluster-65551.167926	Cluster-375.0	Cluster-65551.146595	BN1106_s1176B000148	Cluster-65551.122444	Cluster-65551.134219
Cluster-65551.127632	Cluster-65551.115254	Cluster-65551.131680	Cluster-65551.138748	Cluster-65551.160208	Cluster-65551.63591	Cluster-65551.167948	Cluster-37500.0	Cluster-65551.146596	BN1106_s1239B000126	Cluster-65551.122464	Cluster-65551.134230
Cluster-65551.127639	Cluster-65551.115264	Cluster-65551.131684	Cluster-65551.138765	Cluster-65551.160274	Cluster-65551.63697	Cluster-65551.167950	Cluster-37572.0	Cluster-65551.146635	BN1106_s1262B000249	Cluster-65551.122577	Cluster-65551.134288
Cluster-65551.127655	Cluster-65551.115277	Cluster-65551.131714	Cluster-65551.138872	Cluster-65551.160310	Cluster-65551.64254	Cluster-65551.167971	Cluster-37640.0	Cluster-65551.146659	BN1106_s131B000214	Cluster-65551.122602	Cluster-65551.134352
Cluster-65551.127665	Cluster-65551.115294	Cluster-65551.131725	Cluster-65551.138962	Cluster-65551.160442	Cluster-65551.64635	Cluster-65551.168192	Cluster-37653.0	Cluster-65551.146663	BN1106_s1433B000298	Cluster-65551.122728	Cluster-65551.134383
Cluster-65551.127680	Cluster-65551.115298	Cluster-65551.131727	Cluster-65551.138964	Cluster-65551.160507	Cluster-65551.66270	Cluster-65551.1682	Cluster-37677.0	Cluster-65551.146751	BN1106_s1523B000093	Cluster-65551.122739	Cluster-65551.134387
Cluster-65551.127681	Cluster-65551.115343	Cluster-65551.131755	Cluster-65551.138986	Cluster-65551.160654	Cluster-65551.67198	Cluster-65551.168210	Cluster-37686.0	Cluster-65551.146773	BN1106_s15300B000016	Cluster-65551.122779	Cluster-65551.134430
Cluster-65551.127730	Cluster-65551.115350	Cluster-65551.131778	Cluster-65551.139470	Cluster-65551.160712	Cluster-65551.67496	Cluster-65551.168318	Cluster-37751.0	Cluster-65551.146774	BN1106_s1615B000236	Cluster-65551.122997	Cluster-65551.134461
Cluster-65551.127731	Cluster-65551.115379	Cluster-65551.131786	Cluster-65551.139477	Cluster-65551.160854	Cluster-65551.67861	Cluster-65551.168321	Cluster-37838.0	Cluster-65551.146787	BN1106_s17B000319	Cluster-65551.123002	Cluster-65551.134502
Cluster-65551.127739	Cluster-65551.115414	Cluster-65551.131793	Cluster-65551.139543	Cluster-65551.161067	Cluster-65551.68240	Cluster-65551.168505	Cluster-37895.0	Cluster-65551.146803	BN1106_s174B000286	Cluster-65551.123072	Cluster-65551.134532
Cluster-65551.127747	Cluster-65551.115447	Cluster-65551.131805	Cluster-65551.139561	Cluster-65551.161248	Cluster-65551.68709	Cluster-65551.168535	Cluster-37921.0	Cluster-65551.146818	BN1106_s175B000197	Cluster-65551.123280	Cluster-65551.134623
Cluster-65551.127748	Cluster-65551.115462	Cluster-65551.131834	Cluster-65551.139643	Cluster-65551.161308	Cluster-65551.70075	Cluster-65551.168546	Cluster-37930.2	Cluster-65551.146834	BN1106_s1789B000241	Cluster-65551.123340	Cluster-65551.134633
Cluster-65551.127764	Cluster-65551.115471	Cluster-65551.131835	Cluster-65551.139691	Cluster-65551.161671	Cluster-65551.70238	Cluster-65551.168575	Cluster-37977.0	Cluster-65551.146846	BN1106_s1800B000043	Cluster-65551.123516	Cluster-65551.134721
Cluster-65551.127776	Cluster-65551.115478	Cluster-65551.131846	Cluster-65551.139704	Cluster-65551.161688	Cluster-65551.70382	Cluster-65551.168733	Cluster-38.0	Cluster-65551.146860	BN1106_s1859B000140	Cluster-65551.123529	Cluster-65551.134781
Cluster-65551.127785	Cluster-65551.115488	Cluster-65551.131861	Cluster-65551.139880	Cluster-65551.161740	Cluster-65551.70775	Cluster-65551.168740	Cluster-38030.1	Cluster-65551.146866	BN1106_s1879B000219	Cluster-65551.123597	Cluster-65551.134852
Cluster-65551.127787	Cluster-65551.115491	Cluster-65551.131867	Cluster-65551.139924	Cluster-65551.162098	Cluster-65551.71034	Cluster-65551.168759	Cluster-38039.0	Cluster-65551.146872	BN1106_s2040B000112	Cluster-65551.123728	Cluster-65551.134865
Cluster-65551.127831	Cluster-65551.115500	Cluster-65551.131875	Cluster-65551.139946	Cluster-65551.162212	Cluster-65551.71736	Cluster-65551.168813	Cluster-38056.0	Cluster-65551.147036	BN1106_s218B000533	Cluster-65551.123951	Cluster-65551.134871
Cluster-65551.127861	Cluster-65551.115518	Cluster-65551.131885	Cluster-65551.139979	Cluster-65551.162225	Cluster-65551.72090	Cluster-65551.168832	Cluster-38075.0	Cluster-65551.147056	BN1106_s221B000192	Cluster-65551.123954	Cluster-65551.134923
Cluster-65551.127881	Cluster-65551.115526	Cluster-65551.131894	Cluster-65551.139989	Cluster-65551.162290	Cluster-65551.72558	Cluster-65551.168908	Cluster-38084.0	Cluster-65551.147060	BN1106_s2314B000123	Cluster-65551.124151	Cluster-65551.134932
Cluster-65551.127908	Cluster-65551.115552	Cluster-65551.131900	Cluster-65551.140014	Cluster-65551.162333	Cluster-65551.72610	Cluster-65551.168982	Cluster-38139.0	Cluster-65551.147082	BN1106_s2349B000188	Cluster-65551.124244	Cluster-65551.134936
Cluster-65551.127911	Cluster-65551.115581	Cluster-65551.131912	Cluster-65551.140017	Cluster-65551.162367	Cluster-65551.72771	Cluster-65551.169267	Cluster-38160.0	Cluster-65551.147083	BN1106_s2669B000063	Cluster-65551.12426	Cluster-65551.134951
Cluster-65551.127914	Cluster-65551.115582	Cluster-65551.131926	Cluster-65551.140034	Cluster-65551.162522	Cluster-65551.73038	Cluster-65551.169281	Cluster-38168.0	Cluster-65551.147092	BN1106_s2697B000088	Cluster-65551.124332	Cluster-65551.134967
Cluster-65551.127921	Cluster-65551.115603	Cluster-65551.131965	Cluster-65551.140075	Cluster-65551.162533	Cluster-65551.73717	Cluster-65551.169302	Cluster-38182.0	Cluster-65551.147156	BN1106_s2760B000136	Cluster-65551.124368	Cluster-65551.135019
Cluster-65551.127943	Cluster-65551.115605	Cluster-65551.131975	Cluster-65551.140098	Cluster-65551.162584	Cluster-65551.73826	Cluster-65551.169309	Cluster-38205.0	Cluster-65551.147186	BN1106_s2804B000288	Cluster-65551.124379	Cluster-65551.135110
Cluster-65551.127954	Cluster-65551.115628	Cluster-65551.132026	Cluster-65551.140116	Cluster-65551.162616	Cluster-65551.74128	Cluster-65551.169396	Cluster-38694.0	Cluster-65551.147204	BN1106_s29B000535	Cluster-65551.124381	Cluster-65551.135115
Cluster-65551.12798	Cluster-65551.115634	Cluster-65551.132139	Cluster-65551.140205	Cluster-65551.162706	Cluster-65551.74283	Cluster-65551.169433	Cluster-389.0	Cluster-65551.147228	BN1106_s290B000205	Cluster-65551.124415	Cluster-65551.135121
Cluster-65551.128012	Cluster-65551.115635	Cluster-65551.132147	Cluster-65551.140368	Cluster-65551.162971	Cluster-65551.74295	Cluster-65551.169469	Cluster-39.0	Cluster-65551.147244	BN1106_s3078B000146	Cluster-65551.124429	Cluster-65551.135122
Cluster-65551.128020	Cluster-65551.115649	Cluster-65551.132150	Cluster-65551.140511	Cluster-65551.16304	Cluster-65551.7439	Cluster-65551.169591	Cluster-39074.0	Cluster-65551.147266	BN1106_s3147B000076	Cluster-65551.124533	Cluster-65551.135132
Cluster-65551.128027	Cluster-65551.115696	Cluster-65551.132151	Cluster-65551.140569	Cluster-65551.163618	Cluster-65551.74950	Cluster-65551.169648	Cluster-39277.0	Cluster-65551.147297	BN1106_s362B000177	Cluster-65551.12457	Cluster-65551.135190
Cluster-65551.128042	Cluster-65551.115703	Cluster-65551.132165	Cluster-65551.140594	Cluster-65551.163750	Cluster-65551.74980	Cluster-65551.169653	Cluster-39443.0	Cluster-65551.147319	BN1106_s370B000272	Cluster-65551.124809	Cluster-65551.135199
Cluster-65551.128050	Cluster-65551.115710	Cluster-65551.132166	Cluster-65551.140617	Cluster-65551.163759	Cluster-65551.75229	Cluster-65551.169812	Cluster-39523.0	Cluster-65551.147331	BN1106_s3726B000157	Cluster-65551.124812	Cluster-65551.135272
Cluster-65551.128081	Cluster-65551.115744	Cluster-65551.132196	Cluster-65551.140625	Cluster-65551.163904	Cluster-65551.75883	Cluster-65551.169827	Cluster-39959.0	Cluster-65551.147341	BN1106_s3741B000150	Cluster-65551.125112	Cluster-65551.135305
Cluster-65551.128086	Cluster-65551.115769	Cluster-65551.132202	Cluster-65551.140633	Cluster-65551.163929	Cluster-65551.76156	Cluster-65551.169922	Cluster-39979.0	Cluster-65551.147358	BN1106_s3788B000102	Cluster-65551.12524	Cluster-65551.135319
Cluster-65551.128093	Cluster-65551.115772	Cluster-65551.132229	Cluster-65551.140634	Cluster-65551.16427	Cluster-65551.76238	Cluster-65551.169963	Cluster-4.0	Cluster-65551.147494	BN1106_s3877B000038	Cluster-65551.125283	Cluster-65551.135377
Cluster-65551.128101	Cluster-65551.115806	Cluster-65551.132245	Cluster-65551.140648	Cluster-65551.164297	Cluster-65551.7667	Cluster-65551.170059	Cluster-40.0	Cluster-65551.147508	BN1106_s3937B000101	Cluster-65551.125431	Cluster-65551.135399
Cluster-65551.128128	Cluster-65551.115841	Cluster-65551.13227	Cluster-65551.140668	Cluster-65551.164460	Cluster-65551.7741	Cluster-65551.170100	Cluster-40100.0	Cluster-65551.147509	BN1106_s4017B000046	Cluster-65551.125623	Cluster-65551.135408
Cluster-65551.128161	Cluster-65551.115848	Cluster-65551.132308	Cluster-65551.140724	Cluster-65551.164615	Cluster-65551.77462	Cluster-65551.170144	Cluster-402.0	Cluster-65551.147524	BN1106_s422B000587	Cluster-65551.125681	Cluster-65551.135420
Cluster-65551.128180	Cluster-65551.115860	Cluster-65551.132317	Cluster-65551.140915	Cluster-65551.164720	Cluster-65551.77524	Cluster-65551.170470	Cluster-40224.0	Cluster-65551.147544	BN1106_s4285B000036	Cluster-65551.125720	Cluster-65551.135437
Cluster-65551.128197	Cluster-65551.115897	Cluster-65551.132337	Cluster-65551.141074	Cluster-65551.164824	Cluster-65551.77527	Cluster-65551.170514	Cluster-40260.0	Cluster-65551.147551	BN1106_s456B000239	Cluster-65551.125950	Cluster-65551.135503
Cluster-65551.128213	Cluster-65551.115910	Cluster-65551.132341	Cluster-65551.141111	Cluster-65551.164863	Cluster-65551.77583	Cluster-65551.170552	Cluster-41063.0	Cluster-65551.147575	BN1106_s5B000224	Cluster-65551.126163	Cluster-65551.135504
Cluster-65551.128225	Cluster-65551.115943	Cluster-65551.132344	Cluster-65551.141226	Cluster-65551.165133	Cluster-65551.77684	Cluster-65551.170611	Cluster-41166.0	Cluster-65551.147581	BN1106_s5163B000012	Cluster-65551.126352	Cluster-65551.135523
Cluster-65551.128256	Cluster-65551.115961	Cluster-65551.132345	Cluster-65551.141340	Cluster-65551.166214	Cluster-65551.77777	Cluster-65551.170614	Cluster-41202.0	Cluster-65551.147622	BN1106_s5255B000106	Cluster-65551.126472	Cluster-65551.135577
Cluster-65551.128268	Cluster-65551.116007	Cluster-65551.132389	Cluster-65551.141414	Cluster-65551.166389	Cluster-65551.77852	Cluster-65551.170639	Cluster-41333.0	Cluster-65551.147641	BN1106_s53B000496	Cluster-65551.126602	Cluster-65551.135612
Cluster-65551.128285	Cluster-65551.116038	Cluster-65551.132393	Cluster-65551.141452	Cluster-65551.166903	Cluster-65551.77938	Cluster-65551.170739	Cluster-414.1	Cluster-65551.147667	BN1106_s54B000412	Cluster-65551.126742	Cluster-65551.135679
Cluster-65551.128287	Cluster-65551.116052	Cluster-65551.132399	Cluster-65551.141464	Cluster-65551.167030	Cluster-65551.78036	Cluster-65551.170808	Cluster-416.0	Cluster-65551.147697	BN1106_s5445B000014	Cluster-65551.126922	Cluster-65551.135705
Cluster-65551.128305	Cluster-65551.116053	Cluster-65551.132408	Cluster-65551.141494	Cluster-65551.167115	Cluster-65551.78204	Cluster-65551.170886	Cluster-417.1	Cluster-65551.147727	BN1106_s549B000348	Cluster-65551.126975	Cluster-65551.135864
Cluster-65551.128307	Cluster-65551.116062	Cluster-65551.132434	Cluster-65551.141530	Cluster-65551.167580	Cluster-65551.78471	Cluster-65551.1710	Cluster-41881.0	Cluster-65551.147765	BN1106_s5759B000048	Cluster-65551.127062	Cluster-65551.135873
Cluster-65551.128310	Cluster-65551.116113	Cluster-65551.132442	Cluster-65551.141721	Cluster-65551.167844	Cluster-65551.78483	Cluster-65551.171001	Cluster-41935.0	Cluster-65551.147805	BN1106_s584B000346	Cluster-65551.127215	Cluster-65551.135877
Cluster-65551.128324	Cluster-65551.116127	Cluster-65551.132471	Cluster-65551.141771	Cluster-65551.167979	Cluster-65551.78524	Cluster-65551.171033	Cluster-41999.0	Cluster-65551.147806	BN1106_s5906B000016	Cluster-65551.127478	Cluster-65551.136052
Cluster-65551.128342	Cluster-65551.116198	Cluster-65551.132478	Cluster-65551.141833	Cluster-65551.168290	Cluster-65551.78940	Cluster-65551.17104	Cluster-42047.0	Cluster-65551.147817	BN1106_s6B000369	Cluster-65551.127494	Cluster-65551.136053
Cluster-65551.128359	Cluster-65551.116215	Cluster-65551.132496	Cluster-65551.141943	Cluster-65551.168297	Cluster-65551.78948	Cluster-65551.171215	Cluster-42122.0	Cluster-65551.147829	BN1106_s6306B000032	Cluster-65551.127513	Cluster-65551.136067
Cluster-65551.128396	Cluster-65551.116245	Cluster-65551.1325	Cluster-65551.142055	Cluster-65551.168547	Cluster-65551.79040	Cluster-65551.171335	Cluster-42124.0	Cluster-65551.147850	BN1106_s639B000750	Cluster-65551.127578	Cluster-65551.136083
Cluster-65551.128406	Cluster-65551.11626	Cluster-65551.132503	Cluster-65551.142070	Cluster-65551.168794	Cluster-65551.79063	Cluster-65551.171336	Cluster-424.0	Cluster-65551.147895	BN1106_s654B000233	Cluster-65551.127752	Cluster-65551.136107
Cluster-65551.128412	Cluster-65551.116262	Cluster-65551.132505	Cluster-65551.142152	Cluster-65551.169484	Cluster-65551.79332	Cluster-65551.171402	Cluster-42858.0	Cluster-65551.147930	BN1106_s7208B000002	Cluster-65551.127810	Cluster-65551.136137
Cluster-65551.128470	Cluster-65551.116281	Cluster-65551.132526	Cluster-65551.142197	Cluster-65551.169613	Cluster-65551.79467	Cluster-65551.171528	Cluster-42863.0	Cluster-65551.147933	BN1106_s773B000378	Cluster-65551.128117	Cluster-65551.136162
Cluster-65551.128480	Cluster-65551.116300	Cluster-65551.132565	Cluster-65551.142201	Cluster-65551.170813	Cluster-65551.79570	Cluster-65551.171550	Cluster-42938.0	Cluster-65551.147959	BN1106_s778B000453	Cluster-65551.128233	Cluster-65551.136277
Cluster-65551.12850	Cluster-65551.116308	Cluster-65551.132571	Cluster-65551.142253	Cluster-65551.171068	Cluster-65551.79631	Cluster-65551.171573	Cluster-42974.0	Cluster-65551.147965	BN1106_s828B000244	Cluster-65551.128382	Cluster-65551.136315
Cluster-65551.128511	Cluster-65551.116320	Cluster-65551.132582	Cluster-65551.142306	Cluster-65551.171150	Cluster-65551.79775	Cluster-65551.171608	Cluster-42996.0	Cluster-65551.147975	BN1106_s845B000580	Cluster-65551.128438	Cluster-65551.136328
Cluster-65551.128527	Cluster-65551.116323	Cluster-65551.132589	Cluster-65551.142310	Cluster-65551.172207	Cluster-65551.79988	Cluster-65551.171660	Cluster-43.0	Cluster-65551.147997	BN1106_s90B000586	Cluster-65551.128475	Cluster-65551.136353
Cluster-65551.128535	Cluster-65551.116354	Cluster-65551.132619	Cluster-65551.142316	Cluster-65551.172392	Cluster-65551.80171	Cluster-65551.171661	Cluster-43014.0	Cluster-65551.148001	BN1106_s978B000102	Cluster-65551.128609	Cluster-65551.136366
Cluster-65551.128561	Cluster-65551.116370	Cluster-65551.132629	Cluster-65551.142351	Cluster-65551.172824	Cluster-65551.80192	Cluster-65551.171709	Cluster-43015.0	Cluster-65551.148022	BN1106_s98B000746	Cluster-65551.128829	Cluster-65551.136402
Cluster-65551.128588	Cluster-65551.116416	Cluster-65551.132632	Cluster-65551.142360	Cluster-65551.173424	Cluster-65551.80369	Cluster-65551.171724	Cluster-43637.0	Cluster-65551.148058	BN1106_s1B000543	Cluster-65551.128830	Cluster-65551.136456
Cluster-65551.128625	Cluster-65551.116430	Cluster-65551.132642	Cluster-65551.142446	Cluster-65551.173801	Cluster-65551.80482	Cluster-65551.171737	Cluster-44.0	Cluster-65551.148132	BN1106_s100B000381	Cluster-65551.128943	Cluster-65551.136498
Cluster-65551.128632	Cluster-65551.116436	Cluster-65551.132651	Cluster-65551.142505	Cluster-65551.174520	Cluster-65551.80688	Cluster-65551.171739	Cluster-44266.0	Cluster-65551.148145	BN1106_s10002B000014	Cluster-65551.129128	Cluster-65551.136608
Cluster-65551.128635	Cluster-65551.116437	Cluster-65551.132666	Cluster-65551.142616	Cluster-65551.175997	Cluster-65551.80725	Cluster-65551.171757	Cluster-44433.0	Cluster-65551.148162	BN1106_s10019B000023	Cluster-65551.129177	Cluster-65551.136615
Cluster-65551.128636	Cluster-65551.116441	Cluster-65551.132682	Cluster-65551.142787	Cluster-65551.176273	Cluster-65551.81173	Cluster-65551.171998	Cluster-44554.0	Cluster-65551.148174	BN1106_s1004B000208	Cluster-65551.129228	Cluster-65551.136630
Cluster-65551.128667	Cluster-65551.116447	Cluster-65551.132690	Cluster-65551.142886	Cluster-65551.176842	Cluster-65551.81191	Cluster-65551.172006	Cluster-44674.0	Cluster-65551.148175	BN1106_s101B000557	Cluster-65551.129328	Cluster-65551.136640
Cluster-65551.128691	Cluster-65551.116459	Cluster-65551.132715	Cluster-65551.142930	Cluster-65551.176886	Cluster-65551.81211	Cluster-65551.172125	Cluster-45.0	Cluster-65551.148176	BN1106_s1013B000370	Cluster-65551.129412	Cluster-65551.136814
Cluster-65551.128694	Cluster-65551.116473	Cluster-65551.132728	Cluster-65551.142960	Cluster-65551.177198	Cluster-65551.81214	Cluster-65551.172140	Cluster-45091.0	Cluster-65551.148185	BN1106_s1013B000373	Cluster-65551.129418	Cluster-65551.136846
Cluster-65551.128725	Cluster-65551.116485	Cluster-65551.132744	Cluster-65551.143026	Cluster-65551.177455	Cluster-65551.81249	Cluster-65551.172260	Cluster-451.0	Cluster-65551.148190	BN1106_s10139B000014	Cluster-65551.129442	Cluster-65551.136898
Cluster-65551.128732	Cluster-65551.116501	Cluster-65551.132755	Cluster-65551.143040	Cluster-65551.177606	Cluster-65551.81284	Cluster-65551.172314	Cluster-452.0	Cluster-65551.148203	BN1106_s10139B000018	Cluster-65551.129467	Cluster-65551.136933
Cluster-65551.128738	Cluster-65551.116504	Cluster-65551.132764	Cluster-65551.143041	Cluster-65551.177857	Cluster-65551.81780	Cluster-65551.172336	Cluster-45294.1	Cluster-65551.148218	BN1106_s10139B000019	Cluster-65551.129525	Cluster-65551.136964
Cluster-65551.128750	Cluster-65551.116509	Cluster-65551.13278	Cluster-65551.143103	Cluster-65551.177858	Cluster-65551.82226	Cluster-65551.172613	Cluster-453.0	Cluster-65551.148254	BN1106_s1015B000193	Cluster-65551.129567	Cluster-65551.136986
Cluster-65551.128754	Cluster-65551.116551	Cluster-65551.132788	Cluster-65551.143140	Cluster-65551.177927	Cluster-65551.82399	Cluster-65551.1727	Cluster-45314.0	Cluster-65551.148281	BN1106_s1017B000213	Cluster-65551.129692	Cluster-65551.137010
Cluster-65551.128791	Cluster-65551.116552	Cluster-65551.132790	Cluster-65551.143249	Cluster-65551.178174	Cluster-65551.828	Cluster-65551.172802	Cluster-45612.0	Cluster-65551.148283	BN1106_s10188B000018	Cluster-65551.129719	Cluster-65551.137034
Cluster-65551.128793	Cluster-65551.116577	Cluster-65551.132817	Cluster-65551.143278	Cluster-65551.178811	Cluster-65551.82821	Cluster-65551.172804	Cluster-45760.0	Cluster-65551.148289	BN1106_s102B000383	Cluster-65551.129738	Cluster-65551.137048
Cluster-65551.128794	Cluster-65551.116614	Cluster-65551.132868	Cluster-65551.143285	Cluster-65551.179066	Cluster-65551.83032	Cluster-65551.172811	Cluster-458.0	Cluster-65551.148293	BN1106_s1020B000133	Cluster-65551.129887	Cluster-65551.137208
Cluster-65551.128796	Cluster-65551.116660	Cluster-65551.132870	Cluster-65551.143353	Cluster-65551.179968	Cluster-65551.83222	Cluster-65551.172917	Cluster-459.0	Cluster-65551.148295	BN1106_s10411B000025	Cluster-65551.129908	Cluster-65551.137215
Cluster-65551.12885	Cluster-65551.116695	Cluster-65551.132896	Cluster-65551.143358	Cluster-65551.180402	Cluster-65551.83242	Cluster-65551.172953	Cluster-45915.1	Cluster-65551.148303	BN1106_s1045B000196	Cluster-65551.130068	Cluster-65551.137241
Cluster-65551.128859	Cluster-65551.116697	Cluster-65551.13292	Cluster-65551.143455	Cluster-65551.181476	Cluster-65551.83353	Cluster-65551.173058	Cluster-467.0	Cluster-65551.148317	BN1106_s1051B000256	Cluster-65551.130171	Cluster-65551.137291
Cluster-65551.128860	Cluster-65551.116712	Cluster-65551.132940	Cluster-65551.143471	Cluster-65551.181902	Cluster-65551.83396	Cluster-65551.173076	Cluster-46912.0	Cluster-65551.148337	BN1106_s1058B000261	Cluster-65551.130183	Cluster-65551.137307
Cluster-65551.128862	Cluster-65551.116718	Cluster-65551.132944	Cluster-65551.143608	Cluster-65551.18258	Cluster-65551.83428	Cluster-65551.173091	Cluster-46913.0	Cluster-65551.148340	BN1106_s1076B000676	Cluster-65551.130357	Cluster-65551.137358
Cluster-65551.128892	Cluster-65551.116720	Cluster-65551.132971	Cluster-65551.143612	Cluster-65551.182629	Cluster-65551.83435	Cluster-65551.173117	Cluster-47.0	Cluster-65551.148350	BN1106_s1076B000682	Cluster-65551.130381	Cluster-65551.137397
Cluster-65551.128921	Cluster-65551.116765	Cluster-65551.132986	Cluster-65551.143613	Cluster-65551.183053	Cluster-65551.83634	Cluster-65551.173158	Cluster-47009.0	Cluster-65551.148353	BN1106_s10882B000013	Cluster-65551.130490	Cluster-65551.137403
Cluster-65551.128924	Cluster-65551.116766	Cluster-65551.132988	Cluster-65551.143670	Cluster-65551.183156	Cluster-65551.83894	Cluster-65551.173179	Cluster-47039.0	Cluster-65551.148359	BN1106_s10947B000012	Cluster-65551.130496	Cluster-65551.137493
Cluster-65551.128930	Cluster-65551.116794	Cluster-65551.132992	Cluster-65551.143767	Cluster-65551.184375	Cluster-65551.83959	Cluster-65551.173181	Cluster-471.0	Cluster-65551.148367	BN1106_s10947B000013	Cluster-65551.130518	Cluster-65551.137664
Cluster-65551.128953	Cluster-65551.116804	Cluster-65551.133021	Cluster-65551.143799	Cluster-65551.185238	Cluster-65551.84376	Cluster-65551.17322	Cluster-47124.0	Cluster-65551.148382	BN1106_s11081B000026	Cluster-65551.130608	Cluster-65551.137736
Cluster-65551.128992	Cluster-65551.116811	Cluster-65551.133026	Cluster-65551.143856	Cluster-65551.185591	Cluster-65551.84459	Cluster-65551.173246	Cluster-47344.0	Cluster-65551.148421	BN1106_s11081B000027	Cluster-65551.130672	Cluster-65551.137801
Cluster-65551.128993	Cluster-65551.116818	Cluster-65551.133055	Cluster-65551.143886	Cluster-65551.186408	Cluster-65551.84559	Cluster-65551.173277	Cluster-47355.0	Cluster-65551.148425	BN1106_s1118B000191	Cluster-65551.130710	Cluster-65551.137821
Cluster-65551.128995	Cluster-65551.116838	Cluster-65551.133060	Cluster-65551.143944	Cluster-65551.188501	Cluster-65551.84695	Cluster-65551.173355	Cluster-475.0	Cluster-65551.148431	BN1106_s1124B000122	Cluster-65551.130842	Cluster-65551.137822
Cluster-65551.128999	Cluster-65551.11684	Cluster-65551.133081	Cluster-65551.143982	Cluster-65551.188654	Cluster-65551.848	Cluster-65551.173403	Cluster-47514.0	Cluster-65551.148457	BN1106_s1124B000125	Cluster-65551.130997	Cluster-65551.137830
Cluster-65551.129000	Cluster-65551.116886	Cluster-65551.133099	Cluster-65551.144080	Cluster-65551.191886	Cluster-65551.84929	Cluster-65551.173427	Cluster-47514.1	Cluster-65551.148524	BN1106_s11334B000022	Cluster-65551.131039	Cluster-65551.137914
Cluster-65551.129006	Cluster-65551.116923	Cluster-65551.133124	Cluster-65551.144183	Cluster-65551.195771	Cluster-65551.85062	Cluster-65551.173455	Cluster-47549.0	Cluster-65551.148602	BN1106_s1148B000094	Cluster-65551.131063	Cluster-65551.138046
Cluster-65551.129019	Cluster-65551.116947	Cluster-65551.133139	Cluster-65551.144192	Cluster-65551.198567	Cluster-65551.85086	Cluster-65551.173474	Cluster-47850.0	Cluster-65551.148608	BN1106_s1149B000161	Cluster-65551.131096	Cluster-65551.138053
Cluster-65551.129020	Cluster-65551.116978	Cluster-65551.133158	Cluster-65551.144254	Cluster-65551.203419	Cluster-65551.85261	Cluster-65551.173602	Cluster-47980.0	Cluster-65551.148672	BN1106_s1160B000421	Cluster-65551.131097	Cluster-65551.138091
Cluster-65551.129023	Cluster-65551.117016	Cluster-65551.133173	Cluster-65551.144470	Cluster-65551.20386	Cluster-65551.85287	Cluster-65551.173923	Cluster-48.0	Cluster-65551.148696	BN1106_s1162B000597	Cluster-65551.131283	Cluster-65551.138129
Cluster-65551.129024	Cluster-65551.117039	Cluster-65551.133184	Cluster-65551.144490	Cluster-65551.204353	Cluster-65551.85723	Cluster-65551.173924	Cluster-480.0	Cluster-65551.148712	BN1106_s1166B000350	Cluster-65551.131293	Cluster-65551.138210
Cluster-65551.129053	Cluster-65551.117084	Cluster-65551.133191	Cluster-65551.144640	Cluster-65551.204401	Cluster-65551.85873	Cluster-65551.173926	Cluster-48052.0	Cluster-65551.148728	BN1106_s117B000692	Cluster-65551.131359	Cluster-65551.138240
Cluster-65551.129055	Cluster-65551.117125	Cluster-65551.133220	Cluster-65551.144653	Cluster-65551.204589	Cluster-65551.86219	Cluster-65551.173927	Cluster-48054.0	Cluster-65551.148808	BN1106_s117B000700	Cluster-65551.131472	Cluster-65551.138364
Cluster-65551.129092	Cluster-65551.117132	Cluster-65551.133230	Cluster-65551.144761	Cluster-65551.204657	Cluster-65551.86282	Cluster-65551.174024	Cluster-48507.0	Cluster-65551.148824	BN1106_s1172B000096	Cluster-65551.131481	Cluster-65551.138376
Cluster-65551.129105	Cluster-65551.117142	Cluster-65551.133259	Cluster-65551.144903	Cluster-65551.205820	Cluster-65551.86548	Cluster-65551.174057	Cluster-486.0	Cluster-65551.148849	BN1106_s118B000304	Cluster-65551.131548	Cluster-65551.138490
Cluster-65551.12912	Cluster-65551.117155	Cluster-65551.133280	Cluster-65551.144996	Cluster-65551.206061	Cluster-65551.86560	Cluster-65551.1741	Cluster-49.1	Cluster-65551.148916	BN1106_s1197B000294	Cluster-65551.131777	Cluster-65551.138518
Cluster-65551.129124	Cluster-65551.117156	Cluster-65551.133283	Cluster-65551.145194	Cluster-65551.21257	Cluster-65551.86640	Cluster-65551.174301	Cluster-490.0	Cluster-65551.148917	BN1106_s1197B000301	Cluster-65551.131826	Cluster-65551.138539
Cluster-65551.129238	Cluster-65551.117172	Cluster-65551.133293	Cluster-65551.145211	Cluster-65551.2173	Cluster-65551.86722	Cluster-65551.174425	Cluster-49067.1	Cluster-65551.148946	BN1106_s11999B000008	Cluster-65551.131842	Cluster-65551.138599
Cluster-65551.129244	Cluster-65551.117175	Cluster-65551.133295	Cluster-65551.145340	Cluster-65551.2265	Cluster-65551.86849	Cluster-65551.174486	Cluster-49467.0	Cluster-65551.148976	BN1106_s1200B000198	Cluster-65551.131913	Cluster-65551.138688
Cluster-65551.129258	Cluster-65551.117209	Cluster-65551.133296	Cluster-65551.145503	Cluster-65551.25364	Cluster-65551.86928	Cluster-65551.174547	Cluster-495.0	Cluster-65551.149013	BN1106_s1200B000200	Cluster-65551.131974	Cluster-65551.138756
Cluster-65551.129261	Cluster-65551.117210	Cluster-65551.133314	Cluster-65551.145604	Cluster-65551.2539	Cluster-65551.87049	Cluster-65551.174667	Cluster-49567.1	Cluster-65551.149043	BN1106_s1211B000177	Cluster-65551.131997	Cluster-65551.138795
Cluster-65551.129274	Cluster-65551.117213	Cluster-65551.133329	Cluster-65551.145746	Cluster-65551.2541	Cluster-65551.87233	Cluster-65551.17472	Cluster-498.0	Cluster-65551.149044	BN1106_s1211B000178	Cluster-65551.132044	Cluster-65551.138812
Cluster-65551.129288	Cluster-65551.117217	Cluster-65551.133333	Cluster-65551.145780	Cluster-65551.2567	Cluster-65551.87515	Cluster-65551.174792	Cluster-498.1	Cluster-65551.149060	BN1106_s1212B000102	Cluster-65551.132157	Cluster-65551.138866
Cluster-65551.129304	Cluster-65551.117231	Cluster-65551.133334	Cluster-65551.145833	Cluster-65551.2612	Cluster-65551.88166	Cluster-65551.174883	Cluster-499.0	Cluster-65551.149109	BN1106_s1220B000212	Cluster-65551.132160	Cluster-65551.138955
Cluster-65551.129316	Cluster-65551.117242	Cluster-65551.133342	Cluster-65551.145877	Cluster-65551.26900	Cluster-65551.883	Cluster-65551.17489	Cluster-49907.0	Cluster-65551.149138	BN1106_s1231B000566	Cluster-65551.132283	Cluster-65551.138991
Cluster-65551.12932	Cluster-65551.117244	Cluster-65551.133388	Cluster-65551.145917	Cluster-65551.27817	Cluster-65551.88418	Cluster-65551.174938	Cluster-50112.0	Cluster-65551.149175	BN1106_s1231B000568	Cluster-65551.132290	Cluster-65551.139003
Cluster-65551.129323	Cluster-65551.117247	Cluster-65551.133409	Cluster-65551.145936	Cluster-65551.28373	Cluster-65551.88514	Cluster-65551.174946	Cluster-50245.0	Cluster-65551.149177	BN1106_s1244B000328	Cluster-65551.132381	Cluster-65551.139047
Cluster-65551.129324	Cluster-65551.117249	Cluster-65551.133420	Cluster-65551.145976	Cluster-65551.28884	Cluster-65551.886	Cluster-65551.174953	Cluster-504.0	Cluster-65551.149198	BN1106_s1247B000193	Cluster-65551.132458	Cluster-65551.139127
Cluster-65551.129343	Cluster-65551.117286	Cluster-65551.133434	Cluster-65551.146039	Cluster-65551.2906	Cluster-65551.88749	Cluster-65551.174956	Cluster-50449.0	Cluster-65551.149248	BN1106_s1249B000234	Cluster-65551.132489	Cluster-65551.139128
Cluster-65551.129402	Cluster-65551.117335	Cluster-65551.133442	Cluster-65551.146081	Cluster-65551.3121	Cluster-65551.88795	Cluster-65551.1750	Cluster-505.0	Cluster-65551.149255	BN1106_s1250B000124	Cluster-65551.132574	Cluster-65551.139196
Cluster-65551.129405	Cluster-65551.117372	Cluster-65551.133450	Cluster-65551.146094	Cluster-65551.32735	Cluster-65551.88903	Cluster-65551.175021	Cluster-50603.0	Cluster-65551.149302	BN1106_s1250B000125	Cluster-65551.132712	Cluster-65551.139236
Cluster-65551.129430	Cluster-65551.117422	Cluster-65551.133451	Cluster-65551.146108	Cluster-65551.34512	Cluster-65551.89192	Cluster-65551.175351	Cluster-50603.1	Cluster-65551.149310	BN1106_s1250B000126	Cluster-65551.132737	Cluster-65551.139278
Cluster-65551.129446	Cluster-65551.117434	Cluster-65551.133460	Cluster-65551.146110	Cluster-65551.34706	Cluster-65551.89198	Cluster-65551.175434	Cluster-50611.0	Cluster-65551.14934	BN1106_s1251B000323	Cluster-65551.133010	Cluster-65551.139341
Cluster-65551.129484	Cluster-65551.117495	Cluster-65551.133467	Cluster-65551.146166	Cluster-65551.34938	Cluster-65551.89221	Cluster-65551.175492	Cluster-50620.0	Cluster-65551.149342	BN1106_s1256B000163	Cluster-65551.133069	Cluster-65551.139410
Cluster-65551.129516	Cluster-65551.117525	Cluster-65551.133476	Cluster-65551.146254	Cluster-65551.35142	Cluster-65551.89460	Cluster-65551.175757	Cluster-5077.0	Cluster-65551.149345	BN1106_s1256B000164	Cluster-65551.133206	Cluster-65551.139519
Cluster-65551.129586	Cluster-65551.117526	Cluster-65551.133512	Cluster-65551.146274	Cluster-65551.370	Cluster-65551.89550	Cluster-65551.175929	Cluster-509.0	Cluster-65551.149441	BN1106_s12580B000016	Cluster-65551.133462	Cluster-65551.139552
Cluster-65551.129610	Cluster-65551.117540	Cluster-65551.133529	Cluster-65551.146532	Cluster-65551.38211	Cluster-65551.89821	Cluster-65551.175932	Cluster-50961.1	Cluster-65551.149544	BN1106_s126B000401	Cluster-65551.133539	Cluster-65551.139597
Cluster-65551.129641	Cluster-65551.117542	Cluster-65551.133540	Cluster-65551.146710	Cluster-65551.40808	Cluster-65551.89841	Cluster-65551.175958	Cluster-51.1	Cluster-65551.149564	BN1106_s127B000483	Cluster-65551.133580	Cluster-65551.139600
Cluster-65551.129681	Cluster-65551.117543	Cluster-65551.133554	Cluster-65551.146714	Cluster-65551.42148	Cluster-65551.901	Cluster-65551.176018	Cluster-512.0	Cluster-65551.149565	BN1106_s1282B000411	Cluster-65551.133813	Cluster-65551.139651
Cluster-65551.129683	Cluster-65551.117544	Cluster-65551.133592	Cluster-65551.146993	Cluster-65551.42986	Cluster-65551.90246	Cluster-65551.176045	Cluster-513.0	Cluster-65551.149568	BN1106_s1282B000419	Cluster-65551.133848	Cluster-65551.139710
Cluster-65551.129746	Cluster-65551.117549	Cluster-65551.133599	Cluster-65551.147444	Cluster-65551.43103	Cluster-65551.90581	Cluster-65551.176135	Cluster-51351.0	Cluster-65551.149578	BN1106_s12833B000003	Cluster-65551.133879	Cluster-65551.139735
Cluster-65551.129751	Cluster-65551.117563	Cluster-65551.133610	Cluster-65551.147460	Cluster-65551.43456	Cluster-65551.90615	Cluster-65551.176138	Cluster-51666.0	Cluster-65551.149617	BN1106_s12952B000012	Cluster-65551.134033	Cluster-65551.139745
Cluster-65551.129763	Cluster-65551.117626	Cluster-65551.133629	Cluster-65551.147504	Cluster-65551.442	Cluster-65551.908	Cluster-65551.176173	Cluster-518.0	Cluster-65551.149631	BN1106_s12952B000013	Cluster-65551.134071	Cluster-65551.139761
Cluster-65551.129775	Cluster-65551.117636	Cluster-65551.133631	Cluster-65551.147609	Cluster-65551.45526	Cluster-65551.91295	Cluster-65551.176178	Cluster-52091.0	Cluster-65551.149684	BN1106_s1298B000177	Cluster-65551.134119	Cluster-65551.139820
Cluster-65551.129783	Cluster-65551.117643	Cluster-65551.133642	Cluster-65551.147808	Cluster-65551.45616	Cluster-65551.91563	Cluster-65551.176181	Cluster-52254.0	Cluster-65551.149702	BN1106_s1298B000182	Cluster-65551.134130	Cluster-65551.139887
Cluster-65551.129809	Cluster-65551.117686	Cluster-65551.133684	Cluster-65551.147873	Cluster-65551.45765	Cluster-65551.91579	Cluster-65551.176197	Cluster-52324.0	Cluster-65551.149774	BN1106_s1305B000241	Cluster-65551.134186	Cluster-65551.139912
Cluster-65551.129867	Cluster-65551.117703	Cluster-65551.133697	Cluster-65551.148157	Cluster-65551.45954	Cluster-65551.91815	Cluster-65551.176243	Cluster-52362.1	Cluster-65551.14979	BN1106_s13147B000004	Cluster-65551.134211	Cluster-65551.140022
Cluster-65551.129883	Cluster-65551.117705	Cluster-65551.133699	Cluster-65551.148237	Cluster-65551.46045	Cluster-65551.91916	Cluster-65551.176246	Cluster-52395.0	Cluster-65551.149796	BN1106_s1316B000259	Cluster-65551.134245	Cluster-65551.140033
Cluster-65551.129929	Cluster-65551.117709	Cluster-65551.133788	Cluster-65551.148409	Cluster-65551.46662	Cluster-65551.92108	Cluster-65551.176261	Cluster-52397.0	Cluster-65551.149818	BN1106_s1316B000260	Cluster-65551.134351	Cluster-65551.140047
Cluster-65551.129966	Cluster-65551.117724	Cluster-65551.133789	Cluster-65551.148517	Cluster-65551.46910	Cluster-65551.9218	Cluster-65551.176288	Cluster-52434.0	Cluster-65551.149827	BN1106_s1336B000265	Cluster-65551.134379	Cluster-65551.140069
Cluster-65551.129998	Cluster-65551.117730	Cluster-65551.133804	Cluster-65551.148518	Cluster-65551.47098	Cluster-65551.92752	Cluster-65551.176304	Cluster-52471.0	Cluster-65551.149854	BN1106_s1338B000224	Cluster-65551.134446	Cluster-65551.140082
Cluster-65551.130007	Cluster-65551.117753	Cluster-65551.133839	Cluster-65551.149216	Cluster-65551.47140	Cluster-65551.92772	Cluster-65551.176309	Cluster-52514.0	Cluster-65551.14986	BN1106_s136B000270	Cluster-65551.134661	Cluster-65551.140114
Cluster-65551.130036	Cluster-65551.117761	Cluster-65551.133843	Cluster-65551.149256	Cluster-65551.47858	Cluster-65551.92777	Cluster-65551.176354	Cluster-52534.0	Cluster-65551.149874	BN1106_s136B000274	Cluster-65551.135060	Cluster-65551.140142
Cluster-65551.130044	Cluster-65551.117770	Cluster-65551.133858	Cluster-65551.149266	Cluster-65551.47963	Cluster-65551.92897	Cluster-65551.176377	Cluster-52552.0	Cluster-65551.149881	BN1106_s136B000275	Cluster-65551.135278	Cluster-65551.140347
Cluster-65551.130097	Cluster-65551.117823	Cluster-65551.133860	Cluster-65551.149288	Cluster-65551.48083	Cluster-65551.92940	Cluster-65551.176410	Cluster-52608.0	Cluster-65551.149918	BN1106_s136B000276	Cluster-65551.135288	Cluster-65551.140382
Cluster-65551.130114	Cluster-65551.117851	Cluster-65551.133878	Cluster-65551.149475	Cluster-65551.48834	Cluster-65551.92993	Cluster-65551.176412	Cluster-52685.1	Cluster-65551.149976	BN1106_s1375B000546	Cluster-65551.135318	Cluster-65551.140391
Cluster-65551.130122	Cluster-65551.117853	Cluster-65551.133887	Cluster-65551.149553	Cluster-65551.48874	Cluster-65551.93196	Cluster-65551.176421	Cluster-52691.0	Cluster-65551.149977	BN1106_s1381B000154	Cluster-65551.135419	Cluster-65551.140455
Cluster-65551.130138	Cluster-65551.117876	Cluster-65551.133897	Cluster-65551.149570	Cluster-65551.49116	Cluster-65551.94039	Cluster-65551.176444	Cluster-52696.0	Cluster-65551.149990	BN1106_s1384B000274	Cluster-65551.135429	Cluster-65551.140471
Cluster-65551.130219	Cluster-65551.117893	Cluster-65551.133899	Cluster-65551.149574	Cluster-65551.49383	Cluster-65551.94146	Cluster-65551.176459	Cluster-52849.0	Cluster-65551.150013	BN1106_s13980B000012	Cluster-65551.135753	Cluster-65551.140566
Cluster-65551.130266	Cluster-65551.117944	Cluster-65551.133913	Cluster-65551.149783	Cluster-65551.4971	Cluster-65551.94147	Cluster-65551.176479	Cluster-52851.0	Cluster-65551.150023	BN1106_s1401B000400	Cluster-65551.135827	Cluster-65551.140635
Cluster-65551.130282	Cluster-65551.118003	Cluster-65551.133917	Cluster-65551.149819	Cluster-65551.50027	Cluster-65551.94161	Cluster-65551.176534	Cluster-52851.1	Cluster-65551.150058	BN1106_s1404B000640	Cluster-65551.135833	Cluster-65551.140664
Cluster-65551.130305	Cluster-65551.118040	Cluster-65551.133927	Cluster-65551.149896	Cluster-65551.50147	Cluster-65551.94256	Cluster-65551.176547	Cluster-52956.0	Cluster-65551.150059	BN1106_s1410B000096	Cluster-65551.135837	Cluster-65551.140700
Cluster-65551.130351	Cluster-65551.118041	Cluster-65551.133933	Cluster-65551.150004	Cluster-65551.50401	Cluster-65551.94343	Cluster-65551.176560	Cluster-52984.0	Cluster-65551.150060	BN1106_s1411B000379	Cluster-65551.135879	Cluster-65551.140703
Cluster-65551.130461	Cluster-65551.118089	Cluster-65551.133939	Cluster-65551.150225	Cluster-65551.50414	Cluster-65551.94352	Cluster-65551.176579	Cluster-53002.0	Cluster-65551.150066	BN1106_s1416B000150	Cluster-65551.135908	Cluster-65551.140796
Cluster-65551.130464	Cluster-65551.118103	Cluster-65551.133943	Cluster-65551.150261	Cluster-65551.50493	Cluster-65551.94353	Cluster-65551.176612	Cluster-53005.0	Cluster-65551.150075	BN1106_s1427B000442	Cluster-65551.135938	Cluster-65551.140799
Cluster-65551.130480	Cluster-65551.118104	Cluster-65551.133945	Cluster-65551.150364	Cluster-65551.51821	Cluster-65551.94358	Cluster-65551.176700	Cluster-53041.0	Cluster-65551.150078	BN1106_s14401B000008	Cluster-65551.135966	Cluster-65551.140824
Cluster-65551.130500	Cluster-65551.118205	Cluster-65551.133947	Cluster-65551.150420	Cluster-65551.52185	Cluster-65551.94504	Cluster-65551.176705	Cluster-53044.0	Cluster-65551.150079	BN1106_s1449B000117	Cluster-65551.136282	Cluster-65551.140936
Cluster-65551.130510	Cluster-65551.118209	Cluster-65551.133957	Cluster-65551.150513	Cluster-65551.52699	Cluster-65551.94740	Cluster-65551.176724	Cluster-53059.0	Cluster-65551.150110	BN1106_s14548B000008	Cluster-65551.136354	Cluster-65551.141118
Cluster-65551.130522	Cluster-65551.118244	Cluster-65551.133968	Cluster-65551.150698	Cluster-65551.52763	Cluster-65551.94744	Cluster-65551.176729	Cluster-53126.0	Cluster-65551.150212	BN1106_s146B000267	Cluster-65551.136422	Cluster-65551.141140
Cluster-65551.130523	Cluster-65551.118264	Cluster-65551.133969	Cluster-65551.150773	Cluster-65551.53503	Cluster-65551.94831	Cluster-65551.176755	Cluster-53129.0	Cluster-65551.150223	BN1106_s147B000460	Cluster-65551.136432	Cluster-65551.141152
Cluster-65551.130588	Cluster-65551.118268	Cluster-65551.133978	Cluster-65551.150962	Cluster-65551.5379	Cluster-65551.95118	Cluster-65551.176874	Cluster-53160.0	Cluster-65551.150224	BN1106_s147B000467	Cluster-65551.136522	Cluster-65551.141221
Cluster-65551.13062	Cluster-65551.118275	Cluster-65551.133990	Cluster-65551.151486	Cluster-65551.53935	Cluster-65551.95119	Cluster-65551.176883	Cluster-53164.0	Cluster-65551.150250	BN1106_s1477B000238	Cluster-65551.136528	Cluster-65551.141273
Cluster-65551.130629	Cluster-65551.118286	Cluster-65551.133992	Cluster-65551.151492	Cluster-65551.53953	Cluster-65551.95212	Cluster-65551.176900	Cluster-53168.0	Cluster-65551.150253	BN1106_s148B000235	Cluster-65551.136755	Cluster-65551.141277
Cluster-65551.130670	Cluster-65551.118287	Cluster-65551.133999	Cluster-65551.151525	Cluster-65551.54510	Cluster-65551.95518	Cluster-65551.176907	Cluster-53180.0	Cluster-65551.150278	BN1106_s1480B000148	Cluster-65551.136914	Cluster-65551.141321
Cluster-65551.130674	Cluster-65551.118323	Cluster-65551.134007	Cluster-65551.151797	Cluster-65551.54877	Cluster-65551.95559	Cluster-65551.17695	Cluster-53223.0	Cluster-65551.150305	BN1106_s1489B000144	Cluster-65551.137063	Cluster-65551.141367
Cluster-65551.130702	Cluster-65551.118340	Cluster-65551.134010	Cluster-65551.151874	Cluster-65551.54930	Cluster-65551.95664	Cluster-65551.176984	Cluster-53237.0	Cluster-65551.150307	BN1106_s1489B000145	Cluster-65551.137242	Cluster-65551.141369
Cluster-65551.130709	Cluster-65551.118351	Cluster-65551.134016	Cluster-65551.152082	Cluster-65551.54977	Cluster-65551.96105	Cluster-65551.177027	Cluster-53256.0	Cluster-65551.150353	BN1106_s149B000366	Cluster-65551.137279	Cluster-65551.141370
Cluster-65551.130742	Cluster-65551.118358	Cluster-65551.134025	Cluster-65551.152102	Cluster-65551.54980	Cluster-65551.96237	Cluster-65551.177123	Cluster-53283.0	Cluster-65551.150409	BN1106_s1501B000239	Cluster-65551.137387	Cluster-65551.141692
Cluster-65551.130763	Cluster-65551.118360	Cluster-65551.134044	Cluster-65551.152121	Cluster-65551.55011	Cluster-65551.96315	Cluster-65551.177146	Cluster-533.0	Cluster-65551.150455	BN1106_s151B000449	Cluster-65551.137441	Cluster-65551.141822
Cluster-65551.130812	Cluster-65551.118370	Cluster-65551.134075	Cluster-65551.152145	Cluster-65551.55037	Cluster-65551.96335	Cluster-65551.177149	Cluster-53373.0	Cluster-65551.150521	BN1106_s1523B000094	Cluster-65551.137497	Cluster-65551.141878
Cluster-65551.130824	Cluster-65551.118376	Cluster-65551.134086	Cluster-65551.152367	Cluster-65551.56081	Cluster-65551.964	Cluster-65551.177157	Cluster-53409.0	Cluster-65551.150546	BN1106_s15310B000008	Cluster-65551.137517	Cluster-65551.141889
Cluster-65551.130846	Cluster-65551.118378	Cluster-65551.134095	Cluster-65551.152413	Cluster-65551.5647	Cluster-65551.96406	Cluster-65551.177161	Cluster-53411.0	Cluster-65551.150548	BN1106_s1533B000526	Cluster-65551.137521	Cluster-65551.141952
Cluster-65551.130847	Cluster-65551.118384	Cluster-65551.134108	Cluster-65551.152557	Cluster-65551.56488	Cluster-65551.96413	Cluster-65551.177179	Cluster-53415.0	Cluster-65551.150653	BN1106_s1539B000285	Cluster-65551.137523	Cluster-65551.141983
Cluster-65551.130851	Cluster-65551.118388	Cluster-65551.134116	Cluster-65551.152565	Cluster-65551.56729	Cluster-65551.96788	Cluster-65551.177228	Cluster-53426.0	Cluster-65551.150657	BN1106_s154B000641	Cluster-65551.137573	Cluster-65551.142067
Cluster-65551.130889	Cluster-65551.118402	Cluster-65551.134125	Cluster-65551.152568	Cluster-65551.56786	Cluster-65551.96920	Cluster-65551.177272	Cluster-53427.0	Cluster-65551.150668	BN1106_s1551B000471	Cluster-65551.137692	Cluster-65551.142084
Cluster-65551.130897	Cluster-65551.118414	Cluster-65551.134153	Cluster-65551.152696	Cluster-65551.57659	Cluster-65551.97084	Cluster-65551.17730	Cluster-53485.0	Cluster-65551.150686	BN1106_s1551B000481	Cluster-65551.137700	Cluster-65551.142233
Cluster-65551.130907	Cluster-65551.118424	Cluster-65551.134157	Cluster-65551.152753	Cluster-65551.57876	Cluster-65551.97191	Cluster-65551.177303	Cluster-53485.1	Cluster-65551.150704	BN1106_s1554B000153	Cluster-65551.137731	Cluster-65551.142243
Cluster-65551.130946	Cluster-65551.118462	Cluster-65551.134160	Cluster-65551.152808	Cluster-65551.58245	Cluster-65551.974	Cluster-65551.177332	Cluster-53534.0	Cluster-65551.150727	BN1106_s1560B000162	Cluster-65551.137899	Cluster-65551.142314
Cluster-65551.130981	Cluster-65551.118516	Cluster-65551.134192	Cluster-65551.152921	Cluster-65551.58348	Cluster-65551.97707	Cluster-65551.177360	Cluster-53537.0	Cluster-65551.150733	BN1106_s1560B000168	Cluster-65551.137941	Cluster-65551.142324
Cluster-65551.131026	Cluster-65551.118571	Cluster-65551.134225	Cluster-65551.152999	Cluster-65551.58536	Cluster-65551.97788	Cluster-65551.17738	Cluster-53538.0	Cluster-65551.150780	BN1106_s1575B000267	Cluster-65551.138061	Cluster-65551.142349
Cluster-65551.131047	Cluster-65551.118583	Cluster-65551.134227	Cluster-65551.153043	Cluster-65551.59961	Cluster-65551.98393	Cluster-65551.1774	Cluster-53546.0	Cluster-65551.150794	BN1106_s1578B000133	Cluster-65551.138125	Cluster-65551.142435
Cluster-65551.131103	Cluster-65551.118588	Cluster-65551.134231	Cluster-65551.153127	Cluster-65551.61315	Cluster-65551.985	Cluster-65551.177400	Cluster-53549.0	Cluster-65551.150825	BN1106_s1582B000149	Cluster-65551.138208	Cluster-65551.142517
Cluster-65551.131160	Cluster-65551.118621	Cluster-65551.134256	Cluster-65551.153380	Cluster-65551.62073	Cluster-65551.98539	Cluster-65551.177485	Cluster-53616.0	Cluster-65551.150828	BN1106_s1596B000271	Cluster-65551.138249	Cluster-65551.142521
Cluster-65551.131162	Cluster-65551.118631	Cluster-65551.134267	Cluster-65551.153454	Cluster-65551.62736	Cluster-65551.98998	Cluster-65551.17749	Cluster-53632.1	Cluster-65551.150865	BN1106_s16B000589	Cluster-65551.138251	Cluster-65551.142522
Cluster-65551.131170	Cluster-65551.118651	Cluster-65551.134278	Cluster-65551.153481	Cluster-65551.64162	Cluster-65551.99122	Cluster-65551.177535	Cluster-53646.0	Cluster-65551.150867	BN1106_s1600B000252	Cluster-65551.138327	Cluster-65551.142536
Cluster-65551.131176	Cluster-65551.118661	Cluster-65551.134279	Cluster-65551.153617	Cluster-65551.64537	Cluster-65551.99210	Cluster-65551.177588	Cluster-53652.0	Cluster-65551.150926	BN1106_s1607B000181	Cluster-65551.138352	Cluster-65551.142590
Cluster-65551.131212	Cluster-65551.118683	Cluster-65551.134316	Cluster-65551.153720	Cluster-65551.6464	Cluster-65551.99230	Cluster-65551.177683	Cluster-53658.0	Cluster-65551.150943	BN1106_s1612B000140	Cluster-65551.138357	Cluster-65551.142614
Cluster-65551.131248	Cluster-65551.118718	Cluster-65551.134322	Cluster-65551.153852	Cluster-65551.67691	Cluster-65551.99258	Cluster-65551.177691	Cluster-53718.0	Cluster-65551.150987	BN1106_s1612B000142	Cluster-65551.138388	Cluster-65551.142740
Cluster-65551.131267	Cluster-65551.118780	Cluster-65551.134332	Cluster-65551.154055	Cluster-65551.68248	Cluster-65551.99514	Cluster-65551.177695	Cluster-53725.0	Cluster-65551.151029	BN1106_s1616B000285	Cluster-65551.138425	Cluster-65551.142912
Cluster-65551.131291	Cluster-65551.118781	Cluster-65551.134342	Cluster-65551.154059	Cluster-65551.68700	Cluster-65551.99519	Cluster-65551.177719	Cluster-53734.0	Cluster-65551.151096	BN1106_s1629B000265	Cluster-65551.138428	Cluster-65551.142972
Cluster-65551.131306	Cluster-65551.118829	Cluster-65551.134344	Cluster-65551.154469	Cluster-65551.68854	Cluster-65551.99658	Cluster-65551.177727	Cluster-53735.0	Cluster-65551.151120	BN1106_s163B000433	Cluster-65551.138503	Cluster-65551.143107
Cluster-65551.131343	Cluster-65551.118834	Cluster-65551.134368	Cluster-65551.154681	Cluster-65551.70650	Cluster-65551.99830	Cluster-65551.177734	Cluster-53747.1	Cluster-65551.151135	BN1106_s1635B000166	Cluster-65551.138680	Cluster-65551.143118
Cluster-65551.131353	Cluster-65551.118846	Cluster-65551.134369	Cluster-65551.154841	Cluster-65551.71255	Cluster-65551.99860	Cluster-65551.177748	Cluster-53795.0	Cluster-65551.151150	BN1106_s1635B000168	Cluster-65551.138775	Cluster-65551.143191
Cluster-65551.131386	Cluster-65551.118912	Cluster-65551.134376	Cluster-65551.154884	Cluster-65551.71712	Cluster-65869.0	Cluster-65551.177752	Cluster-53853.0	Cluster-65551.151157	BN1106_s1637B000100	Cluster-65551.138947	Cluster-65551.143202
Cluster-65551.13139	Cluster-65551.118930	Cluster-65551.134386	Cluster-65551.155190	Cluster-65551.72591	Cluster-66340.0	Cluster-65551.177755	Cluster-53864.1	Cluster-65551.151184	BN1106_s16489B000013	Cluster-65551.138992	Cluster-65551.143210
Cluster-65551.131422	Cluster-65551.118967	Cluster-65551.134390	Cluster-65551.155557	Cluster-65551.72815	Cluster-66496.0	Cluster-65551.177775	Cluster-53930.0	Cluster-65551.15124	BN1106_s16582B000010	Cluster-65551.139166	Cluster-65551.143258
Cluster-65551.131431	Cluster-65551.118970	Cluster-65551.134398	Cluster-65551.155634	Cluster-65551.72894	Cluster-72791.0	Cluster-65551.177781	Cluster-53932.0	Cluster-65551.151244	BN1106_s167B000571	Cluster-65551.139248	Cluster-65551.143329
Cluster-65551.131478	Cluster-65551.118994	Cluster-65551.134403	Cluster-65551.155639	Cluster-65551.73529	Cluster-73523.0	Cluster-65551.177808	Cluster-53945.2	Cluster-65551.151253	BN1106_s1682B000376	Cluster-65551.139264	Cluster-65551.143331
Cluster-65551.131485	Cluster-65551.119007	Cluster-65551.134407	Cluster-65551.155767	Cluster-65551.74428	Cluster-75318.0	Cluster-65551.177815	Cluster-53957.0	Cluster-65551.151266	BN1106_s1685B000247	Cluster-65551.139338	Cluster-65551.143382
Cluster-65551.131495	Cluster-65551.119020	Cluster-65551.134418	Cluster-65551.156193	Cluster-65551.74554	Cluster-76904.0	Cluster-65551.177847	Cluster-53964.1	Cluster-65551.151309	BN1106_s1699B000185	Cluster-65551.139474	Cluster-65551.143465
Cluster-65551.131504	Cluster-65551.119022	Cluster-65551.134443	Cluster-65551.156369	Cluster-65551.74621	Cluster-78484.0	Cluster-65551.177880	Cluster-53982.0	Cluster-65551.151325	BN1106_s171B000375	Cluster-65551.13957	Cluster-65551.143513
Cluster-65551.131520	Cluster-65551.119042	Cluster-65551.134450	Cluster-65551.156559	Cluster-65551.74780	Cluster-79246.0	Cluster-65551.177904	Cluster-54054.0	Cluster-65551.151334	BN1106_s1714B000259	Cluster-65551.139576	Cluster-65551.143519
Cluster-65551.131553	Cluster-65551.119075	Cluster-65551.134460	Cluster-65551.156900	Cluster-65551.74991	Cluster-80936.0	Cluster-65551.177905	Cluster-54074.0	Cluster-65551.151366	BN1106_s1724B000156	Cluster-65551.139591	Cluster-65551.143534
Cluster-65551.131555	Cluster-65551.119088	Cluster-65551.134482	Cluster-65551.157306	Cluster-65551.75086	Cluster-85246.0	Cluster-65551.177907	Cluster-54098.0	Cluster-65551.151367	BN1106_s1727B000103	Cluster-65551.139595	Cluster-65551.143590
Cluster-65551.131580	Cluster-65551.119116	Cluster-65551.134489	Cluster-65551.159092	Cluster-65551.75106	Cluster-86116.0	Cluster-65551.177918	Cluster-54120.0	Cluster-65551.151377	BN1106_s173B000866	Cluster-65551.139723	Cluster-65551.143601
Cluster-65551.131621	Cluster-65551.119117	Cluster-65551.134490	Cluster-65551.159815	Cluster-65551.75111	Cluster-86462.0	Cluster-65551.178076	Cluster-54149.0	Cluster-65551.151595	BN1106_s1737B000131	Cluster-65551.139753	Cluster-65551.143724
Cluster-65551.131629	Cluster-65551.119119	Cluster-65551.134498	Cluster-65551.159839	Cluster-65551.75418	Cluster-87991.0	Cluster-65551.178119	Cluster-54179.0	Cluster-65551.151605	BN1106_s174B000293	Cluster-65551.139967	Cluster-65551.143874
Cluster-65551.131639	Cluster-65551.119124	Cluster-65551.134510	Cluster-65551.160656	Cluster-65551.76064	Cluster-89402.0	Cluster-65551.178131	Cluster-54181.0	Cluster-65551.151691	BN1106_s175B000200	Cluster-65551.139982	Cluster-65551.143931
Cluster-65551.131664	Cluster-65551.119156	Cluster-65551.134512	Cluster-65551.160881	Cluster-65551.76110	Cluster-90483.0	Cluster-65551.178142	Cluster-54186.0	Cluster-65551.151722	BN1106_s175B000206	Cluster-65551.140030	Cluster-65551.144043
Cluster-65551.131693	Cluster-65551.119176	Cluster-65551.134543	Cluster-65551.161424	Cluster-65551.76193	Cluster-92606.0	Cluster-65551.178168	Cluster-54209.0	Cluster-65551.151726	BN1106_s175B000207	Cluster-65551.140055	Cluster-65551.144252
Cluster-65551.131694	Cluster-65551.119187	Cluster-65551.134560	Cluster-65551.161749	Cluster-65551.76286	Cluster-92786.0	Cluster-65551.178180	Cluster-54213.0	Cluster-65551.151743	BN1106_s1756B000240	Cluster-65551.140153	Cluster-65551.144367
Cluster-65551.131718	Cluster-65551.119267	Cluster-65551.134564	Cluster-65551.162673	Cluster-65551.77100	Cluster-93735.0	Cluster-65551.178186	Cluster-54218.0	Cluster-65551.151749	BN1106_s176B000287	Cluster-65551.140160	Cluster-65551.144393
Cluster-65551.131752	Cluster-65551.119308	Cluster-65551.134578	Cluster-65551.163364	Cluster-65551.77415	Cluster-94700.0	Cluster-65551.178259	Cluster-54229.0	Cluster-65551.151763	BN1106_s17622B000002	Cluster-65551.140187	Cluster-65551.144422
Cluster-65551.131797	Cluster-65551.119319	Cluster-65551.134608	Cluster-65551.163438	Cluster-65551.77602	Cluster-96575.2	Cluster-65551.178308	Cluster-54257.0	Cluster-65551.151786	BN1106_s1779B000083	Cluster-65551.140426	Cluster-65551.144528
Cluster-65551.131803	Cluster-65551.119330	Cluster-65551.134621	Cluster-65551.163844	Cluster-65551.77972	Cluster-97537.0	Cluster-65551.178323	Cluster-54273.0	Cluster-65551.151805	BN1106_s1781B000085	Cluster-65551.140544	Cluster-65551.144553
Cluster-65551.131812	Cluster-65551.119342	Cluster-65551.134638	Cluster-65551.163956	Cluster-65551.77980	Cluster-99623.0	Cluster-65551.178330	Cluster-54327.0	Cluster-65551.151815	BN1106_s18B000420	Cluster-65551.140662	Cluster-65551.144643
Cluster-65551.131841	Cluster-65551.119352	Cluster-65551.134639	Cluster-65551.164918	Cluster-65551.78120	BN1106_s10019B000022	Cluster-65551.178379	Cluster-54354.0	Cluster-65551.151834	BN1106_s1806B000294	Cluster-65551.140669	Cluster-65551.144838
Cluster-65551.131844	Cluster-65551.119397	Cluster-65551.134671	Cluster-65551.165968	Cluster-65551.78370	BN1106_s1006B000134	Cluster-65551.178387	Cluster-54361.0	Cluster-65551.151836	BN1106_s1806B000303	Cluster-65551.140676	Cluster-65551.144916
Cluster-65551.131886	Cluster-65551.119427	Cluster-65551.134682	Cluster-65551.166036	Cluster-65551.78434	BN1106_s101B000536	Cluster-65551.17843	Cluster-54396.0	Cluster-65551.151944	BN1106_s181B000526	Cluster-65551.140872	Cluster-65551.145009
Cluster-65551.131922	Cluster-65551.119439	Cluster-65551.134683	Cluster-65551.166169	Cluster-65551.78785	BN1106_s1020B000132	Cluster-65551.178501	Cluster-54437.0	Cluster-65551.151956	BN1106_s181B000542	Cluster-65551.140905	Cluster-65551.145107
Cluster-65551.131972	Cluster-65551.119478	Cluster-65551.134684	Cluster-65551.168489	Cluster-65551.78919	BN1106_s103B000718	Cluster-65551.178568	Cluster-54538.0	Cluster-65551.152018	BN1106_s181B000544	Cluster-65551.140923	Cluster-65551.145135
Cluster-65551.131985	Cluster-65551.119485	Cluster-65551.134692	Cluster-65551.168718	Cluster-65551.78947	BN1106_s1048B000162	Cluster-65551.178633	Cluster-54550.0	Cluster-65551.152046	BN1106_s181B000545	Cluster-65551.140974	Cluster-65551.145161
Cluster-65551.132009	Cluster-65551.119492	Cluster-65551.134695	Cluster-65551.171440	Cluster-65551.79546	BN1106_s1076B000657	Cluster-65551.178676	Cluster-54590.0	Cluster-65551.152061	BN1106_s1812B000103	Cluster-65551.141038	Cluster-65551.145232
Cluster-65551.132022	Cluster-65551.119496	Cluster-65551.134728	Cluster-65551.172367	Cluster-65551.79552	BN1106_s110B000286	Cluster-65551.178689	Cluster-54615.0	Cluster-65551.152064	BN1106_s1867B000115	Cluster-65551.141090	Cluster-65551.145369
Cluster-65551.132043	Cluster-65551.119506	Cluster-65551.134741	Cluster-65551.173399	Cluster-65551.79726	BN1106_s1120B000115	Cluster-65551.178691	Cluster-54615.1	Cluster-65551.152068	BN1106_s1868B000150	Cluster-65551.141167	Cluster-65551.145373
Cluster-65551.132155	Cluster-65551.119531	Cluster-65551.134747	Cluster-65551.174718	Cluster-65551.79821	BN1106_s1161B000188	Cluster-65551.178728	Cluster-54620.0	Cluster-65551.152076	BN1106_s1872B000140	Cluster-65551.141172	Cluster-65551.145389
Cluster-65551.132175	Cluster-65551.119548	Cluster-65551.134748	Cluster-65551.175306	Cluster-65551.79854	BN1106_s1206B000280	Cluster-65551.178731	Cluster-54660.0	Cluster-65551.152086	BN1106_s18849B000005	Cluster-65551.141195	Cluster-65551.145409
Cluster-65551.132188	Cluster-65551.119549	Cluster-65551.134768	Cluster-65551.176478	Cluster-65551.80032	BN1106_s1249B000227	Cluster-65551.178736	Cluster-54669.0	Cluster-65551.152096	BN1106_s1887B000369	Cluster-65551.141253	Cluster-65551.145462
Cluster-65551.132213	Cluster-65551.119572	Cluster-65551.134785	Cluster-65551.177073	Cluster-65551.80739	BN1106_s125B000267	Cluster-65551.178786	Cluster-54682.0	Cluster-65551.152097	BN1106_s19B000334	Cluster-65551.141351	Cluster-65551.145474
Cluster-65551.132215	Cluster-65551.119600	Cluster-65551.134804	Cluster-65551.177155	Cluster-65551.80795	BN1106_s1252B000358	Cluster-65551.178837	Cluster-54712.0	Cluster-65551.152098	BN1106_s191B000111	Cluster-65551.141368	Cluster-65551.145564
Cluster-65551.132225	Cluster-65551.119628	Cluster-65551.134821	Cluster-65551.177213	Cluster-65551.81407	BN1106_s1268B000172	Cluster-65551.178876	Cluster-54713.0	Cluster-65551.152109	BN1106_s191B000115	Cluster-65551.141456	Cluster-65551.145638
Cluster-65551.132232	Cluster-65551.119653	Cluster-65551.134831	Cluster-65551.177401	Cluster-65551.81727	BN1106_s1302B000258	Cluster-65551.179073	Cluster-54750.0	Cluster-65551.152110	BN1106_s1963B000097	Cluster-65551.141516	Cluster-65551.145678
Cluster-65551.132238	Cluster-65551.119654	Cluster-65551.134849	Cluster-65551.178023	Cluster-65551.81809	BN1106_s1344B000108	Cluster-65551.179084	Cluster-54759.0	Cluster-65551.152176	BN1106_s1964B000120	Cluster-65551.141619	Cluster-65551.145709
Cluster-65551.132252	Cluster-65551.119671	Cluster-65551.134854	Cluster-65551.178130	Cluster-65551.82053	BN1106_s1377B000255	Cluster-65551.1792	Cluster-54794.0	Cluster-65551.152180	BN1106_s1974B000301	Cluster-65551.141666	Cluster-65551.145733
Cluster-65551.132289	Cluster-65551.119678	Cluster-65551.134860	Cluster-65551.178414	Cluster-65551.82421	BN1106_s1399B000506	Cluster-65551.179234	Cluster-54806.0	Cluster-65551.152192	BN1106_s1977B000196	Cluster-65551.141731	Cluster-65551.145811
Cluster-65551.132349	Cluster-65551.119694	Cluster-65551.134912	Cluster-65551.179483	Cluster-65551.82463	BN1106_s1399B000507	Cluster-65551.179315	Cluster-54828.0	Cluster-65551.152198	BN1106_s198B000334	Cluster-65551.141976	Cluster-65551.145896
Cluster-65551.132398	Cluster-65551.119713	Cluster-65551.134913	Cluster-65551.180200	Cluster-65551.82835	BN1106_s1533B000524	Cluster-65551.179344	Cluster-54857.0	Cluster-65551.152238	BN1106_s1989B000324	Cluster-65551.142284	Cluster-65551.145920
Cluster-65551.132468	Cluster-65551.119726	Cluster-65551.134916	Cluster-65551.180889	Cluster-65551.82864	BN1106_s1547B000101	Cluster-65551.179346	Cluster-54927.1	Cluster-65551.152274	BN1106_s19978B000011	Cluster-65551.142299	Cluster-65551.146038
Cluster-65551.132475	Cluster-65551.119775	Cluster-65551.134943	Cluster-65551.182388	Cluster-65551.82911	BN1106_s1573B000173	Cluster-65551.179370	Cluster-54962.1	Cluster-65551.152356	BN1106_s200B000265	Cluster-65551.142624	Cluster-65551.146062
Cluster-65551.132519	Cluster-65551.119777	Cluster-65551.134948	Cluster-65551.183090	Cluster-65551.83094	BN1106_s1589B000296	Cluster-65551.179390	Cluster-54969.0	Cluster-65551.152361	BN1106_s2001B000142	Cluster-65551.142701	Cluster-65551.146084
Cluster-65551.132525	Cluster-65551.119795	Cluster-65551.134957	Cluster-65551.183970	Cluster-65551.83371	BN1106_s1610B000082	Cluster-65551.179411	Cluster-54985.0	Cluster-65551.152428	BN1106_s2004B000177	Cluster-65551.142715	Cluster-65551.146312
Cluster-65551.132587	Cluster-65551.11986	Cluster-65551.135013	Cluster-65551.185368	Cluster-65551.83394	BN1106_s1615B000238	Cluster-65551.179431	Cluster-55126.1	Cluster-65551.152438	BN1106_s20046B000002	Cluster-65551.142771	Cluster-65551.146456
Cluster-65551.132692	Cluster-65551.11987	Cluster-65551.135014	Cluster-65551.194149	Cluster-65551.83482	BN1106_s16157B000010	Cluster-65551.179456	Cluster-55151.1	Cluster-65551.152447	BN1106_s2018B000306	Cluster-65551.142894	Cluster-65551.146584
Cluster-65551.132693	Cluster-65551.119887	Cluster-65551.135015	Cluster-65551.197648	Cluster-65551.83483	BN1106_s1617B000256	Cluster-65551.179474	Cluster-55178.0	Cluster-65551.152466	BN1106_s2036B000205	Cluster-65551.142988	Cluster-65551.146600
Cluster-65551.132721	Cluster-65551.119893	Cluster-65551.135038	Cluster-65551.198299	Cluster-65551.83492	BN1106_s1631B000172	Cluster-65551.179538	Cluster-55186.0	Cluster-65551.152515	BN1106_s2040B000113	Cluster-65551.143052	Cluster-65551.146643
Cluster-65551.132739	Cluster-65551.119913	Cluster-65551.135052	Cluster-65551.201741	Cluster-65551.83555	BN1106_s1684B000344	Cluster-65551.179544	Cluster-55231.0	Cluster-65551.152525	BN1106_s2073B000180	Cluster-65551.143212	Cluster-65551.146720
Cluster-65551.132748	Cluster-65551.119937	Cluster-65551.135059	Cluster-65551.20185	Cluster-65551.83602	BN1106_s1714B000254	Cluster-65551.179591	Cluster-55235.0	Cluster-65551.152544	BN1106_s2077B000121	Cluster-65551.143276	Cluster-65551.146859
Cluster-65551.132753	Cluster-65551.119952	Cluster-65551.135101	Cluster-65551.2440	Cluster-65551.83623	BN1106_s1772B000186	Cluster-65551.179597	Cluster-55285.0	Cluster-65551.152558	BN1106_s2078B000095	Cluster-65551.143369	Cluster-65551.146919
Cluster-65551.132766	Cluster-65551.119955	Cluster-65551.135129	Cluster-65551.25234	Cluster-65551.83957	BN1106_s182B000335	Cluster-65551.179741	Cluster-55291.0	Cluster-65551.152613	BN1106_s2079B000222	Cluster-65551.143419	Cluster-65551.147012
Cluster-65551.132811	Cluster-65551.119975	Cluster-65551.135135	Cluster-65551.27760	Cluster-65551.84112	BN1106_s1831B000364	Cluster-65551.17980	Cluster-55306.0	Cluster-65551.152733	BN1106_s2087B000066	Cluster-65551.143467	Cluster-65551.147042
Cluster-65551.132814	Cluster-65551.119976	Cluster-65551.135141	Cluster-65551.29041	Cluster-65551.84222	BN1106_s1870B000250	Cluster-65551.179821	Cluster-55310.0	Cluster-65551.152772	BN1106_s20885B000005	Cluster-65551.143559	Cluster-65551.147209
Cluster-65551.132822	Cluster-65551.119980	Cluster-65551.135146	Cluster-65551.30494	Cluster-65551.846	BN1106_s190B000388	Cluster-65551.179852	Cluster-55311.0	Cluster-65551.152778	BN1106_s210B001007	Cluster-65551.143609	Cluster-65551.147231
Cluster-65551.132892	Cluster-65551.119992	Cluster-65551.135186	Cluster-65551.3212	Cluster-65551.84601	BN1106_s1947B000262	Cluster-65551.179908	Cluster-55336.0	Cluster-65551.152846	BN1106_s2100B000127	Cluster-65551.143841	Cluster-65551.147259
Cluster-65551.132893	Cluster-65551.120004	Cluster-65551.135194	Cluster-65551.32826	Cluster-65551.84648	BN1106_s1959B000206	Cluster-65551.179941	Cluster-55346.0	Cluster-65551.152885	BN1106_s211B000339	Cluster-65551.143845	Cluster-65551.147296
Cluster-65551.132914	Cluster-65551.120017	Cluster-65551.135206	Cluster-65551.36555	Cluster-65551.84652	BN1106_s1987B000228	Cluster-65551.180035	Cluster-55356.0	Cluster-65551.152955	BN1106_s211B000340	Cluster-65551.143855	Cluster-65551.147345
Cluster-65551.132959	Cluster-65551.120043	Cluster-65551.135222	Cluster-65551.40070	Cluster-65551.85024	BN1106_s2106B000115	Cluster-65551.180036	Cluster-55373.0	Cluster-65551.152964	BN1106_s213B000261	Cluster-65551.143873	Cluster-65551.147346
Cluster-65551.132961	Cluster-65551.120076	Cluster-65551.135231	Cluster-65551.42189	Cluster-65551.85098	BN1106_s2144B000269	Cluster-65551.180041	Cluster-55454.0	Cluster-65551.153067	BN1106_s2136B000141	Cluster-65551.143882	Cluster-65551.147387
Cluster-65551.132990	Cluster-65551.120093	Cluster-65551.135236	Cluster-65551.43257	Cluster-65551.85146	BN1106_s2144B000272	Cluster-65551.180050	Cluster-55496.0	Cluster-65551.153072	BN1106_s2149B000145	Cluster-65551.144021	Cluster-65551.147437
Cluster-65551.133009	Cluster-65551.120112	Cluster-65551.135237	Cluster-65551.44090	Cluster-65551.85225	BN1106_s2173B000122	Cluster-65551.180092	Cluster-55496.1	Cluster-65551.153125	BN1106_s2149B000147	Cluster-65551.144057	Cluster-65551.147538
Cluster-65551.133037	Cluster-65551.120123	Cluster-65551.13524	Cluster-65551.44516	Cluster-65551.85876	BN1106_s2198B000158	Cluster-65551.180110	Cluster-55502.0	Cluster-65551.153163	BN1106_s2150B000192	Cluster-65551.144233	Cluster-65551.147688
Cluster-65551.133056	Cluster-65551.120127	Cluster-65551.135241	Cluster-65551.45529	Cluster-65551.85964	BN1106_s2225B000189	Cluster-65551.180116	Cluster-55538.0	Cluster-65551.153197	BN1106_s2167B000118	Cluster-65551.144248	Cluster-65551.147715
Cluster-65551.133073	Cluster-65551.120143	Cluster-65551.135277	Cluster-65551.47459	Cluster-65551.86005	BN1106_s224B000261	Cluster-65551.180173	Cluster-55572.0	Cluster-65551.153202	BN1106_s2184B000174	Cluster-65551.144271	Cluster-65551.147799
Cluster-65551.133074	Cluster-65551.120162	Cluster-65551.135320	Cluster-65551.48202	Cluster-65551.86547	BN1106_s227B000504	Cluster-65551.180189	Cluster-55588.0	Cluster-65551.153233	BN1106_s2184B000175	Cluster-65551.144279	Cluster-65551.147803
Cluster-65551.133123	Cluster-65551.120165	Cluster-65551.135339	Cluster-65551.49977	Cluster-65551.86684	BN1106_s2351B000179	Cluster-65551.180357	Cluster-55670.0	Cluster-65551.153244	BN1106_s2189B000109	Cluster-65551.144357	Cluster-65551.148000
Cluster-65551.133145	Cluster-65551.120170	Cluster-65551.135390	Cluster-65551.50450	Cluster-65551.86789	BN1106_s2359B000118	Cluster-65551.180365	Cluster-55692.0	Cluster-65551.153259	BN1106_s2194B000230	Cluster-65551.144358	Cluster-65551.148025
Cluster-65551.133167	Cluster-65551.120188	Cluster-65551.135401	Cluster-65551.5079	Cluster-65551.87100	BN1106_s238B000367	Cluster-65551.180381	Cluster-55729.0	Cluster-65551.153339	BN1106_s2194B000232	Cluster-65551.144383	Cluster-65551.148130
Cluster-65551.133208	Cluster-65551.120225	Cluster-65551.135430	Cluster-65551.51266	Cluster-65551.87110	BN1106_s2386B000228	Cluster-65551.180472	Cluster-55735.0	Cluster-65551.153353	BN1106_s2218B000165	Cluster-65551.144482	Cluster-65551.148149
Cluster-65551.133216	Cluster-65551.120230	Cluster-65551.135431	Cluster-65551.51794	Cluster-65551.87111	BN1106_s254B000294	Cluster-65551.180619	Cluster-55758.0	Cluster-65551.153355	BN1106_s2226B000416	Cluster-65551.144514	Cluster-65551.148197
Cluster-65551.133266	Cluster-65551.120234	Cluster-65551.135432	Cluster-65551.5217	Cluster-65551.87199	BN1106_s2604B000103	Cluster-65551.180658	Cluster-55817.0	Cluster-65551.153372	BN1106_s2226B000429	Cluster-65551.144529	Cluster-65551.148360
Cluster-65551.133313	Cluster-65551.120239	Cluster-65551.135441	Cluster-65551.52262	Cluster-65551.87252	BN1106_s2610B000196	Cluster-65551.180694	Cluster-55880.0	Cluster-65551.153413	BN1106_s2226B000436	Cluster-65551.144635	Cluster-65551.148570
Cluster-65551.133344	Cluster-65551.120243	Cluster-65551.135464	Cluster-65551.52945	Cluster-65551.87283	BN1106_s2643B000210	Cluster-65551.180737	Cluster-55952.2	Cluster-65551.153431	BN1106_s223B000272	Cluster-65551.144700	Cluster-65551.148723
Cluster-65551.133371	Cluster-65551.120244	Cluster-65551.135471	Cluster-65551.53594	Cluster-65551.87284	BN1106_s2689B000129	Cluster-65551.180747	Cluster-55958.0	Cluster-65551.153459	BN1106_s2234B000254	Cluster-65551.144712	Cluster-65551.148924
Cluster-65551.133414	Cluster-65551.120283	Cluster-65551.135481	Cluster-65551.53615	Cluster-65551.8729	BN1106_s272B000344	Cluster-65551.180753	Cluster-55962.0	Cluster-65551.153501	BN1106_s2244B000107	Cluster-65551.144754	Cluster-65551.149097
Cluster-65551.133463	Cluster-65551.120305	Cluster-65551.135499	Cluster-65551.54754	Cluster-65551.87508	BN1106_s2729B000152	Cluster-65551.180858	Cluster-56009.0	Cluster-65551.153510	BN1106_s2248B000108	Cluster-65551.144861	Cluster-65551.149145
Cluster-65551.133468	Cluster-65551.120308	Cluster-65551.135509	Cluster-65551.55712	Cluster-65551.87530	BN1106_s2738B000129	Cluster-65551.18096	Cluster-56035.0	Cluster-65551.153549	BN1106_s225B000397	Cluster-65551.145042	Cluster-65551.149210
Cluster-65551.133548	Cluster-65551.120319	Cluster-65551.135520	Cluster-65551.56068	Cluster-65551.88839	BN1106_s278B000802	Cluster-65551.181013	Cluster-56058.1	Cluster-65551.153550	BN1106_s225B000406	Cluster-65551.145105	Cluster-65551.149273
Cluster-65551.133612	Cluster-65551.120323	Cluster-65551.135526	Cluster-65551.57166	Cluster-65551.89466	BN1106_s2800B000128	Cluster-65551.181017	Cluster-56065.0	Cluster-65551.153552	BN1106_s226B000402	Cluster-65551.145115	Cluster-65551.149375
Cluster-65551.133637	Cluster-65551.120341	Cluster-65551.135530	Cluster-65551.57439	Cluster-65551.89813	BN1106_s2845B000094	Cluster-65551.181077	Cluster-56067.0	Cluster-65551.153554	BN1106_s2263B000152	Cluster-65551.145146	Cluster-65551.149382
Cluster-65551.133654	Cluster-65551.120350	Cluster-65551.135531	Cluster-65551.57589	Cluster-65551.89953	BN1106_s2853B000165	Cluster-65551.181102	Cluster-56068.0	Cluster-65551.153612	BN1106_s2264B000352	Cluster-65551.145206	Cluster-65551.149418
Cluster-65551.133671	Cluster-65551.120359	Cluster-65551.135540	Cluster-65551.57923	Cluster-65551.90163	BN1106_s2892B000046	Cluster-65551.181105	Cluster-56093.0	Cluster-65551.153709	BN1106_s2266B000116	Cluster-65551.145424	Cluster-65551.149429
Cluster-65551.133726	Cluster-65551.120363	Cluster-65551.135541	Cluster-65551.60063	Cluster-65551.90293	BN1106_s2916B000224	Cluster-65551.181115	Cluster-56104.0	Cluster-65551.153734	BN1106_s228B000298	Cluster-65551.145535	Cluster-65551.149528
Cluster-65551.133781	Cluster-65551.120398	Cluster-65551.135546	Cluster-65551.60571	Cluster-65551.90299	BN1106_s2950B000115	Cluster-65551.181127	Cluster-56135.0	Cluster-65551.153797	BN1106_s229B000880	Cluster-65551.145555	Cluster-65551.149620
Cluster-65551.133844	Cluster-65551.120429	Cluster-65551.135548	Cluster-65551.61449	Cluster-65551.90517	BN1106_s3056B000103	Cluster-65551.181137	Cluster-56223.0	Cluster-65551.15381	BN1106_s2291B000322	Cluster-65551.145620	Cluster-65551.149636
Cluster-65551.133871	Cluster-65551.120441	Cluster-65551.135559	Cluster-65551.61925	Cluster-65551.90549	BN1106_s3087B000098	Cluster-65551.181138	Cluster-56241.0	Cluster-65551.153825	BN1106_s2298B000202	Cluster-65551.145825	Cluster-65551.150050
Cluster-65551.133914	Cluster-65551.120442	Cluster-65551.135568	Cluster-65551.62992	Cluster-65551.90765	BN1106_s3088B000130	Cluster-65551.181144	Cluster-56242.0	Cluster-65551.153826	BN1106_s23B000368	Cluster-65551.145933	Cluster-65551.150264
Cluster-65551.133952	Cluster-65551.120452	Cluster-65551.135569	Cluster-65551.63058	Cluster-65551.90786	BN1106_s3261B000048	Cluster-65551.181150	Cluster-56415.0	Cluster-65551.153844	BN1106_s2303B000143	Cluster-65551.146215	Cluster-65551.150426
Cluster-65551.133962	Cluster-65551.120461	Cluster-65551.135626	Cluster-65551.64353	Cluster-65551.90903	BN1106_s3314B000174	Cluster-65551.181168	Cluster-56506.0	Cluster-65551.153863	BN1106_s2303B000144	Cluster-65551.146263	Cluster-65551.150543
Cluster-65551.133979	Cluster-65551.120470	Cluster-65551.135653	Cluster-65551.64696	Cluster-65551.91160	BN1106_s3349B000096	Cluster-65551.181170	Cluster-56512.0	Cluster-65551.153869	BN1106_s2307B000118	Cluster-65551.146435	Cluster-65551.150607
Cluster-65551.134008	Cluster-65551.120476	Cluster-65551.135654	Cluster-65551.64813	Cluster-65551.91379	BN1106_s3379B000089	Cluster-65551.181178	Cluster-56513.0	Cluster-65551.153938	BN1106_s2314B000128	Cluster-65551.146536	Cluster-65551.150652
Cluster-65551.134059	Cluster-65551.120481	Cluster-65551.135664	Cluster-65551.65113	Cluster-65551.91507	BN1106_s3414B000104	Cluster-65551.181181	Cluster-56519.0	Cluster-65551.15395	BN1106_s2316B000080	Cluster-65551.146537	Cluster-65551.150661
Cluster-65551.134106	Cluster-65551.120494	Cluster-65551.135745	Cluster-65551.65960	Cluster-65551.92074	BN1106_s348B000091	Cluster-65551.181182	Cluster-56529.0	Cluster-65551.153969	BN1106_s2319B000413	Cluster-65551.146594	Cluster-65551.150677
Cluster-65551.134109	Cluster-65551.120503	Cluster-65551.135760	Cluster-65551.67806	Cluster-65551.92100	BN1106_s3557B000347	Cluster-65551.181185	Cluster-56556.0	Cluster-65551.153971	BN1106_s2323B000073	Cluster-65551.146695	Cluster-65551.150678
Cluster-65551.134110	Cluster-65551.120504	Cluster-65551.135763	Cluster-65551.68624	Cluster-65551.92127	BN1106_s3659B000050	Cluster-65551.181195	Cluster-56567.0	Cluster-65551.154001	BN1106_s2325B000324	Cluster-65551.146722	Cluster-65551.150782
Cluster-65551.134123	Cluster-65551.120532	Cluster-65551.135778	Cluster-65551.69542	Cluster-65551.92218	BN1106_s3693B000170	Cluster-65551.181196	Cluster-56579.0	Cluster-65551.154004	BN1106_s2327B000081	Cluster-65551.146723	Cluster-65551.150842
Cluster-65551.134205	Cluster-65551.120545	Cluster-65551.135785	Cluster-65551.69577	Cluster-65551.92323	BN1106_s379B000267	Cluster-65551.181206	Cluster-56582.0	Cluster-65551.154035	BN1106_s2345B000223	Cluster-65551.146749	Cluster-65551.150857
Cluster-65551.134233	Cluster-65551.120551	Cluster-65551.135795	Cluster-65551.70931	Cluster-65551.92436	BN1106_s3807B000092	Cluster-65551.181217	Cluster-56589.1	Cluster-65551.154069	BN1106_s2345B000225	Cluster-65551.146869	Cluster-65551.150902
Cluster-65551.134236	Cluster-65551.120554	Cluster-65551.135799	Cluster-65551.73973	Cluster-65551.92465	BN1106_s3883B000156	Cluster-65551.18123	Cluster-56591.0	Cluster-65551.154105	BN1106_s2349B000194	Cluster-65551.146905	Cluster-65551.151000
Cluster-65551.134251	Cluster-65551.120566	Cluster-65551.135801	Cluster-65551.75515	Cluster-65551.92504	BN1106_s3949B000287	Cluster-65551.181237	Cluster-56624.0	Cluster-65551.154107	BN1106_s2349B000195	Cluster-65551.146994	Cluster-65551.151116
Cluster-65551.134255	Cluster-65551.120567	Cluster-65551.135805	Cluster-65551.75605	Cluster-65551.92640	BN1106_s3997B000063	Cluster-65551.181238	Cluster-56635.0	Cluster-65551.154112	BN1106_s2366B000195	Cluster-65551.147150	Cluster-65551.151126
Cluster-65551.134307	Cluster-65551.120580	Cluster-65551.135892	Cluster-65551.76868	Cluster-65551.92826	BN1106_s4025B000068	Cluster-65551.181253	Cluster-56647.0	Cluster-65551.154136	BN1106_s2399B000156	Cluster-65551.147242	Cluster-65551.151490
Cluster-65551.134470	Cluster-65551.120583	Cluster-65551.135898	Cluster-65551.78301	Cluster-65551.93333	BN1106_s4065B000046	Cluster-65551.181257	Cluster-56692.0	Cluster-65551.154164	BN1106_s240B000176	Cluster-65551.147318	Cluster-65551.151512
Cluster-65551.134478	Cluster-65551.120586	Cluster-65551.135905	Cluster-65551.78530	Cluster-65551.93525	BN1106_s4120B000056	Cluster-65551.181268	Cluster-56694.0	Cluster-65551.154172	BN1106_s2405B000310	Cluster-65551.147610	Cluster-65551.151647
Cluster-65551.134548	Cluster-65551.120594	Cluster-65551.135906	Cluster-65551.78841	Cluster-65551.93622	BN1106_s4272B000061	Cluster-65551.181269	Cluster-56749.2	Cluster-65551.154224	BN1106_s2409B000122	Cluster-65551.147830	Cluster-65551.151739
Cluster-65551.134566	Cluster-65551.120629	Cluster-65551.135978	Cluster-65551.79243	Cluster-65551.93710	BN1106_s45B000417	Cluster-65551.181287	Cluster-56754.0	Cluster-65551.154232	BN1106_s241B000549	Cluster-65551.147883	Cluster-65551.151757
Cluster-65551.134653	Cluster-65551.120652	Cluster-65551.135980	Cluster-65551.79745	Cluster-65551.94020	BN1106_s4524B000058	Cluster-65551.181301	Cluster-56771.0	Cluster-65551.154267	BN1106_s2428B000107	Cluster-65551.147900	Cluster-65551.151822
Cluster-65551.134654	Cluster-65551.120663	Cluster-65551.135983	Cluster-65551.80202	Cluster-65551.94058	BN1106_s4531B000135	Cluster-65551.181302	Cluster-56795.0	Cluster-65551.154281	BN1106_s2447B000104	Cluster-65551.148060	Cluster-65551.151863
Cluster-65551.134659	Cluster-65551.120664	Cluster-65551.136001	Cluster-65551.80541	Cluster-65551.94086	BN1106_s467B000411	Cluster-65551.181309	Cluster-56862.0	Cluster-65551.154283	BN1106_s2447B000105	Cluster-65551.148202	Cluster-65551.151917
Cluster-65551.134691	Cluster-65551.120674	Cluster-65551.136039	Cluster-65551.81940	Cluster-65551.94176	BN1106_s4682B000083	Cluster-65551.181328	Cluster-56877.0	Cluster-65551.154295	BN1106_s2478B000086	Cluster-65551.148216	Cluster-65551.151941
Cluster-65551.134712	Cluster-65551.12068	Cluster-65551.136042	Cluster-65551.82489	Cluster-65551.94275	BN1106_s4820B000199	Cluster-65551.181413	Cluster-56927.0	Cluster-65551.154297	BN1106_s2480B000192	Cluster-65551.148392	Cluster-65551.151995
Cluster-65551.134713	Cluster-65551.120680	Cluster-65551.136057	Cluster-65551.83751	Cluster-65551.94390	BN1106_s4855B000028	Cluster-65551.181438	Cluster-56962.0	Cluster-65551.154301	BN1106_s2491B000089	Cluster-65551.148704	Cluster-65551.152019
Cluster-65551.134736	Cluster-65551.120683	Cluster-65551.136076	Cluster-65551.84378	Cluster-65551.94435	BN1106_s500B000159	Cluster-65551.181444	Cluster-57.0	Cluster-65551.154330	BN1106_s2496B000203	Cluster-65551.148771	Cluster-65551.152141
Cluster-65551.134798	Cluster-65551.120686	Cluster-65551.136088	Cluster-65551.84564	Cluster-65551.94614	BN1106_s5146B000136	Cluster-65551.181446	Cluster-57148.0	Cluster-65551.154346	BN1106_s25B000196	Cluster-65551.148857	Cluster-65551.152154
Cluster-65551.134817	Cluster-65551.120702	Cluster-65551.136089	Cluster-65551.85622	Cluster-65551.94645	BN1106_s5218B000071	Cluster-65551.181477	Cluster-5717.0	Cluster-65551.154349	BN1106_s2511B000127	Cluster-65551.149000	Cluster-65551.152164
Cluster-65551.134843	Cluster-65551.120703	Cluster-65551.136105	Cluster-65551.85773	Cluster-65551.94700	BN1106_s534B000317	Cluster-65551.181498	Cluster-57174.1	Cluster-65551.154363	BN1106_s2522B000046	Cluster-65551.149119	Cluster-65551.152219
Cluster-65551.134844	Cluster-65551.120705	Cluster-65551.136113	Cluster-65551.86200	Cluster-65551.94817	BN1106_s5617B000058	Cluster-65551.181503	Cluster-57249.0	Cluster-65551.154373	BN1106_s2524B000118	Cluster-65551.149217	Cluster-65551.152237
Cluster-65551.134855	Cluster-65551.120718	Cluster-65551.136150	Cluster-65551.86591	Cluster-65551.94871	BN1106_s5634B000065	Cluster-65551.181547	Cluster-57249.1	Cluster-65551.154391	BN1106_s2526B000216	Cluster-65551.149484	Cluster-65551.152341
Cluster-65551.134862	Cluster-65551.120731	Cluster-65551.136151	Cluster-65551.87882	Cluster-65551.94877	BN1106_s5718B000026	Cluster-65551.181609	Cluster-57309.0	Cluster-65551.154403	BN1106_s2536B000138	Cluster-65551.149655	Cluster-65551.152354
Cluster-65551.134877	Cluster-65551.120767	Cluster-65551.136157	Cluster-65551.88015	Cluster-65551.95001	BN1106_s6013B000104	Cluster-65551.181611	Cluster-57342.1	Cluster-65551.154410	BN1106_s2547B000303	Cluster-65551.149678	Cluster-65551.152387
Cluster-65551.134899	Cluster-65551.120770	Cluster-65551.136195	Cluster-65551.88227	Cluster-65551.95085	BN1106_s606B000241	Cluster-65551.181650	Cluster-57402.0	Cluster-65551.154420	BN1106_s2570B000320	Cluster-65551.149748	Cluster-65551.152400
Cluster-65551.134914	Cluster-65551.120775	Cluster-65551.136196	Cluster-65551.88854	Cluster-65551.95199	BN1106_s63B000395	Cluster-65551.181681	Cluster-57417.2	Cluster-65551.154436	BN1106_s2589B000204	Cluster-65551.149930	Cluster-65551.152463
Cluster-65551.134921	Cluster-65551.120836	Cluster-65551.136211	Cluster-65551.88995	Cluster-65551.95223	BN1106_s65B000493	Cluster-65551.181700	Cluster-57427.1	Cluster-65551.154452	BN1106_s259B000407	Cluster-65551.149989	Cluster-65551.152555
Cluster-65551.134926	Cluster-65551.120845	Cluster-65551.136219	Cluster-65551.90110	Cluster-65551.95295	BN1106_s6528B000056	Cluster-65551.181704	Cluster-57428.0	Cluster-65551.154524	BN1106_s2629B000111	Cluster-65551.150120	Cluster-65551.152601
Cluster-65551.134927	Cluster-65551.120850	Cluster-65551.136220	Cluster-65551.90342	Cluster-65551.95627	BN1106_s662B000161	Cluster-65551.181727	Cluster-57465.0	Cluster-65551.154535	BN1106_s2638B000143	Cluster-65551.150277	Cluster-65551.152631
Cluster-65551.134963	Cluster-65551.120859	Cluster-65551.136248	Cluster-65551.91012	Cluster-65551.9569	BN1106_s707B000538	Cluster-65551.181753	Cluster-57531.0	Cluster-65551.154536	BN1106_s2651B000159	Cluster-65551.150314	Cluster-65551.152672
Cluster-65551.135054	Cluster-65551.120863	Cluster-65551.136289	Cluster-65551.91643	Cluster-65551.95790	BN1106_s72B000240	Cluster-65551.181771	Cluster-57533.0	Cluster-65551.154555	BN1106_s2677B000057	Cluster-65551.150345	Cluster-65551.152972
Cluster-65551.135072	Cluster-65551.120892	Cluster-65551.136297	Cluster-65551.91813	Cluster-65551.95841	BN1106_s771B000467	Cluster-65551.181787	Cluster-57545.0	Cluster-65551.154562	BN1106_s2702B000155	Cluster-65551.150438	Cluster-65551.153320
Cluster-65551.135106	Cluster-65551.120900	Cluster-65551.136304	Cluster-65551.92197	Cluster-65551.95989	BN1106_s776B000183	Cluster-65551.181792	Cluster-57600.0	Cluster-65551.154600	BN1106_s2710B000112	Cluster-65551.150557	Cluster-65551.153385
Cluster-65551.135176	Cluster-65551.120905	Cluster-65551.136306	Cluster-65551.93444	Cluster-65551.96135	BN1106_s786B000331	Cluster-65551.181823	Cluster-57632.0	Cluster-65551.154608	BN1106_s2710B000113	Cluster-65551.150582	Cluster-65551.153546
Cluster-65551.135189	Cluster-65551.120946	Cluster-65551.136309	Cluster-65551.93562	Cluster-65551.96307	BN1106_s818B000217	Cluster-65551.181840	Cluster-57634.0	Cluster-65551.154615	BN1106_s2728B000159	Cluster-65551.150609	Cluster-65551.153564
Cluster-65551.135202	Cluster-65551.120988	Cluster-65551.136351	Cluster-65551.93823	Cluster-65551.9660	BN1106_s8248B000054	Cluster-65551.181841	Cluster-57639.2	Cluster-65551.154629	BN1106_s2757B000213	Cluster-65551.150620	Cluster-65551.153573
Cluster-65551.135234	Cluster-65551.121058	Cluster-65551.136375	Cluster-65551.93839	Cluster-65551.96646	BN1106_s8420B000036	Cluster-65551.181866	Cluster-57671.0	Cluster-65551.154687	BN1106_s2765B000185	Cluster-65551.150640	Cluster-65551.153707
Cluster-65551.135252	Cluster-65551.121059	Cluster-65551.136382	Cluster-65551.94183	Cluster-65551.96697	BN1106_s844B000257	Cluster-65551.181867	Cluster-57680.1	Cluster-65551.154692	BN1106_s2776B000096	Cluster-65551.150795	Cluster-65551.153722
Cluster-65551.135271	Cluster-65551.121080	Cluster-65551.136385	Cluster-65551.94367	Cluster-65551.96875	BN1106_s8478B000012	Cluster-65551.181868	Cluster-57763.0	Cluster-65551.15473	BN1106_s2781B000123	Cluster-65551.150864	Cluster-65551.153752
Cluster-65551.135285	Cluster-65551.121094	Cluster-65551.136401	Cluster-65551.94699	Cluster-65551.97125	BN1106_s899B000211	Cluster-65551.181886	Cluster-57831.0	Cluster-65551.154735	BN1106_s279B000278	Cluster-65551.151080	Cluster-65551.153754
Cluster-65551.135287	Cluster-65551.121111	Cluster-65551.136455	Cluster-65551.94968	Cluster-65551.97497	BN1106_s9B000616	Cluster-65551.181896	Cluster-57838.0	Cluster-65551.154737	BN1106_s279B000279	Cluster-65551.151104	Cluster-65551.154018
Cluster-65551.135292	Cluster-65551.121122	Cluster-65551.136471	Cluster-65551.94969	Cluster-65551.97725	BN1106_s914B000122	Cluster-65551.181946	Cluster-57866.1	Cluster-65551.154752	BN1106_s28B000407	Cluster-65551.151107	Cluster-65551.154218
Cluster-65551.135302	Cluster-65551.121148	Cluster-65551.136477	Cluster-65551.95113	Cluster-65551.97787	BN1106_s9926B000022	Cluster-65551.181956	Cluster-57867.0	Cluster-65551.15477	BN1106_s2812B000080	Cluster-65551.151426	Cluster-65551.154412
Cluster-65551.135309	Cluster-65551.121159	Cluster-65551.136495	Cluster-65551.95288	Cluster-65551.97844	BN1106_s100B000379	Cluster-65551.182006	Cluster-57890.1	Cluster-65551.154770	BN1106_s2814B000187	Cluster-65551.151563	Cluster-65551.154453
Cluster-65551.135332	Cluster-65551.121162	Cluster-65551.136525	Cluster-65551.95707	Cluster-65551.97898	BN1106_s1000B000612	Cluster-65551.182012	Cluster-57895.0	Cluster-65551.154777	BN1106_s2815B000115	Cluster-65551.151734	Cluster-65551.154609
Cluster-65551.135352	Cluster-65551.121164	Cluster-65551.136526	Cluster-65551.96300	Cluster-65551.98075	BN1106_s1000B000622	Cluster-65551.182017	Cluster-57913.0	Cluster-65551.154854	BN1106_s2815B000116	Cluster-65551.151735	Cluster-65551.154706
Cluster-65551.135372	Cluster-65551.121184	Cluster-65551.136580	Cluster-65551.97283	Cluster-65551.98193	BN1106_s1006B000139	Cluster-65551.182028	Cluster-57921.0	Cluster-65551.154930	BN1106_s283B000235	Cluster-65551.151737	Cluster-65551.154707
Cluster-65551.135396	Cluster-65551.121194	Cluster-65551.136613	Cluster-65551.97781	Cluster-65551.98275	BN1106_s1008B000098	Cluster-65551.182097	Cluster-57930.0	Cluster-65551.154952	BN1106_s2832B000122	Cluster-65551.151840	Cluster-65551.154825
Cluster-65551.135413	Cluster-65551.121197	Cluster-65551.136647	Cluster-65551.98192	Cluster-65551.98312	BN1106_s1008B000099	Cluster-65551.18213	Cluster-57938.0	Cluster-65551.154959	BN1106_s2848B000230	Cluster-65551.151881	Cluster-65551.155088
Cluster-65551.135421	Cluster-65551.121198	Cluster-65551.136660	Cluster-65551.98200	Cluster-65551.98495	BN1106_s101B000550	Cluster-65551.182165	Cluster-57970.0	Cluster-65551.154968	BN1106_s285B000837	Cluster-65551.151888	Cluster-65551.155794
Cluster-65551.135446	Cluster-65551.121205	Cluster-65551.136687	Cluster-65551.98307	Cluster-65551.98735	BN1106_s1011B000334	Cluster-65551.182196	Cluster-58003.0	Cluster-65551.154997	BN1106_s2869B000130	Cluster-65551.152008	Cluster-65551.155879
Cluster-65551.135505	Cluster-65551.121206	Cluster-65551.136697	Cluster-65551.98404	Cluster-65551.98754	BN1106_s1019B000208	Cluster-65551.182271	Cluster-58036.0	Cluster-65551.154998	BN1106_s287B000304	Cluster-65551.152111	Cluster-65551.155893
Cluster-65551.135518	Cluster-65551.121208	Cluster-65551.136748	Cluster-65551.98799	Cluster-65551.98973	BN1106_s102B000384	Cluster-65551.182277	Cluster-58067.0	Cluster-65551.155001	BN1106_s2876B000143	Cluster-65551.152113	Cluster-65551.156023
Cluster-65551.135527	Cluster-65551.121234	Cluster-65551.136752	Cluster-65551.99055	Cluster-65551.98975	BN1106_s1023B000167	Cluster-65551.182326	Cluster-58152.0	Cluster-65551.155014	BN1106_s2879B000107	Cluster-65551.152144	Cluster-65551.156133
Cluster-65551.135542	Cluster-65551.121268	Cluster-65551.136764	Cluster-65551.99062	Cluster-65551.99028	BN1106_s1025B000068	Cluster-65551.182336	Cluster-58153.0	Cluster-65551.155043	BN1106_s2879B000109	Cluster-65551.152158	Cluster-65551.156199
Cluster-65551.135605	Cluster-65551.121270	Cluster-65551.136774	Cluster-65551.99647	Cluster-65551.99068	BN1106_s10280B000020	Cluster-65551.182407	Cluster-58163.0	Cluster-65551.155066	BN1106_s289B000176	Cluster-65551.152229	Cluster-65551.156220
Cluster-65551.135623	Cluster-65551.121299	Cluster-65551.136792	Cluster-65551.99703	Cluster-65551.99120	BN1106_s1030B000277	Cluster-65551.182418	Cluster-58172.0	Cluster-65551.155087	BN1106_s289B000177	Cluster-65551.152302	Cluster-65551.156286
Cluster-65551.135642	Cluster-65551.121333	Cluster-65551.136802	Cluster-66650.1	Cluster-65551.99399	BN1106_s1035B000158	Cluster-65551.182443	Cluster-58206.0	Cluster-65551.155202	BN1106_s2895B000077	Cluster-65551.152433	Cluster-65551.156593
Cluster-65551.135738	Cluster-65551.121366	Cluster-65551.136821	Cluster-67196.0	Cluster-65551.99428	BN1106_s1036B000360	Cluster-65551.182477	Cluster-58237.0	Cluster-65551.155271	BN1106_s29B000548	Cluster-65551.152820	Cluster-65551.156827
Cluster-65551.135741	Cluster-65551.121403	Cluster-65551.136853	Cluster-76522.0	Cluster-65551.99441	BN1106_s104B000462	Cluster-65551.182496	Cluster-58247.0	Cluster-65551.155276	BN1106_s29B000553	Cluster-65551.153008	Cluster-65551.156845
Cluster-65551.135770	Cluster-65551.121408	Cluster-65551.136875	Cluster-76624.0	Cluster-65551.99498	BN1106_s1046B000157	Cluster-65551.182508	Cluster-58250.0	Cluster-65551.155280	BN1106_s29B000555	Cluster-65551.153191	Cluster-65551.156884
Cluster-65551.135834	Cluster-65551.121471	Cluster-65551.136897	Cluster-76698.0	Cluster-65551.99539	BN1106_s1057B000125	Cluster-65551.182510	Cluster-58259.0	Cluster-65551.155287	BN1106_s2907B000132	Cluster-65551.153241	Cluster-65551.156933
Cluster-65551.135872	Cluster-65551.121502	Cluster-65551.136902	Cluster-76871.0	Cluster-65551.99619	BN1106_s1057B000126	Cluster-65551.182512	Cluster-58297.0	Cluster-65551.155297	BN1106_s2907B000133	Cluster-65551.153399	Cluster-65551.157146
Cluster-65551.135917	Cluster-65551.121509	Cluster-65551.136904	Cluster-77791.0	Cluster-75780.0	BN1106_s10579B000036	Cluster-65551.182516	Cluster-58302.2	Cluster-65551.155315	BN1106_s2907B000134	Cluster-65551.153447	Cluster-65551.157244
Cluster-65551.135923	Cluster-65551.121514	Cluster-65551.136921	Cluster-78100.0	Cluster-75986.1	BN1106_s10637B000010	Cluster-65551.182541	Cluster-58313.0	Cluster-65551.155348	BN1106_s2908B000090	Cluster-65551.153530	Cluster-65551.157522
Cluster-65551.135943	Cluster-65551.121528	Cluster-65551.13693	Cluster-78255.0	Cluster-77698.0	BN1106_s1066B000140	Cluster-65551.182562	Cluster-58332.0	Cluster-65551.155409	BN1106_s291B000372	Cluster-65551.153679	Cluster-65551.157804
Cluster-65551.135981	Cluster-65551.121542	Cluster-65551.136935	Cluster-78765.0	Cluster-78334.2	BN1106_s1066B000141	Cluster-65551.182584	Cluster-58340.0	Cluster-65551.155439	BN1106_s2927B000137	Cluster-65551.153697	Cluster-65551.157836
Cluster-65551.136005	Cluster-65551.121544	Cluster-65551.136942	Cluster-79150.0	Cluster-78371.0	BN1106_s1081B000242	Cluster-65551.182585	Cluster-58344.0	Cluster-65551.155498	BN1106_s2928B000095	Cluster-65551.153758	Cluster-65551.158602
Cluster-65551.136124	Cluster-65551.121554	Cluster-65551.136949	Cluster-79315.0	Cluster-78611.0	BN1106_s1081B000245	Cluster-65551.182606	Cluster-58362.0	Cluster-65551.155533	BN1106_s2947B000160	Cluster-65551.153791	Cluster-65551.158715
Cluster-65551.136160	Cluster-65551.121572	Cluster-65551.136970	Cluster-81342.0	Cluster-79175.0	BN1106_s10852B000012	Cluster-65551.182664	Cluster-5838.0	Cluster-65551.155579	BN1106_s2947B000161	Cluster-65551.153812	Cluster-65551.158852
Cluster-65551.136180	Cluster-65551.121597	Cluster-65551.136974	Cluster-81577.0	Cluster-80415.0	BN1106_s1092B000169	Cluster-65551.182672	Cluster-58399.0	Cluster-65551.155633	BN1106_s2959B000391	Cluster-65551.153813	Cluster-65551.159293
Cluster-65551.136201	Cluster-65551.121608	Cluster-65551.136989	Cluster-83621.0	Cluster-80471.0	BN1106_s1101B000135	Cluster-65551.18269	Cluster-58405.0	Cluster-65551.155637	BN1106_s2959B000394	Cluster-65551.153919	Cluster-65551.159304
Cluster-65551.136358	Cluster-65551.121615	Cluster-65551.136991	Cluster-83918.0	Cluster-81052.0	BN1106_s11016B000012	Cluster-65551.182697	Cluster-58433.0	Cluster-65551.155690	BN1106_s2959B000395	Cluster-65551.153978	Cluster-65551.160349
Cluster-65551.136387	Cluster-65551.121625	Cluster-65551.136994	Cluster-85559.0	Cluster-82289.0	BN1106_s1103B000216	Cluster-65551.182736	Cluster-58441.0	Cluster-65551.155696	BN1106_s296B000191	Cluster-65551.154147	Cluster-65551.160678
Cluster-65551.136404	Cluster-65551.121651	Cluster-65551.137041	Cluster-86560.1	Cluster-83772.0	BN1106_s11042B000012	Cluster-65551.182785	Cluster-58478.0	Cluster-65551.155771	BN1106_s2973B000062	Cluster-65551.154163	Cluster-65551.160876
Cluster-65551.136415	Cluster-65551.121665	Cluster-65551.137058	Cluster-88352.0	Cluster-84649.0	BN1106_s11071B000014	Cluster-65551.182817	Cluster-58488.0	Cluster-65551.155774	BN1106_s2980B000213	Cluster-65551.154185	Cluster-65551.160880
Cluster-65551.136464	Cluster-65551.121699	Cluster-65551.137075	Cluster-89957.0	Cluster-85925.0	BN1106_s1108B000600	Cluster-65551.182931	Cluster-58507.0	Cluster-65551.155780	BN1106_s30B000360	Cluster-65551.154437	Cluster-65551.161005
Cluster-65551.136478	Cluster-65551.121703	Cluster-65551.137159	Cluster-91103.0	Cluster-87495.2	BN1106_s1111B000218	Cluster-65551.182947	Cluster-58538.0	Cluster-65551.155869	BN1106_s301B000356	Cluster-65551.154628	Cluster-65551.161234
Cluster-65551.136553	Cluster-65551.121718	Cluster-65551.137167	Cluster-92706.0	Cluster-87597.0	BN1106_s11141B000012	Cluster-65551.182968	Cluster-58563.0	Cluster-65551.155940	BN1106_s3025B000137	Cluster-65551.154782	Cluster-65551.161942
Cluster-65551.136653	Cluster-65551.121724	Cluster-65551.137173	Cluster-93493.0	Cluster-88884.0	BN1106_s1115B000506	Cluster-65551.182992	Cluster-58568.0	Cluster-65551.155941	BN1106_s3045B000182	Cluster-65551.155114	Cluster-65551.162410
Cluster-65551.136666	Cluster-65551.121741	Cluster-65551.137189	Cluster-96051.0	Cluster-89313.0	BN1106_s11164B000016	Cluster-65551.183005	Cluster-58577.0	Cluster-65551.155942	BN1106_s3045B000184	Cluster-65551.155227	Cluster-65551.162757
Cluster-65551.136769	Cluster-65551.121768	Cluster-65551.137196	Cluster-96793.0	Cluster-90415.0	BN1106_s112B001240	Cluster-65551.183009	Cluster-58585.0	Cluster-65551.155970	BN1106_s3051B000205	Cluster-65551.155282	Cluster-65551.162963
Cluster-65551.136869	Cluster-65551.121786	Cluster-65551.13722	Cluster-98958.0	Cluster-90597.0	BN1106_s112B001242	Cluster-65551.183010	Cluster-58595.0	Cluster-65551.156066	BN1106_s3066B000182	Cluster-65551.155725	Cluster-65551.163003
Cluster-65551.136873	Cluster-65551.121787	Cluster-65551.137222	Cluster-99065.1	Cluster-90866.0	BN1106_s1123B000535	Cluster-65551.183049	Cluster-58604.0	Cluster-65551.156090	BN1106_s309B000257	Cluster-65551.155730	Cluster-65551.163836
Cluster-65551.136905	Cluster-65551.121788	Cluster-65551.137223	Cluster-99641.0	Cluster-91009.0	BN1106_s1131B000177	Cluster-65551.183124	Cluster-58632.0	Cluster-65551.156239	BN1106_s3098B000156	Cluster-65551.155935	Cluster-65551.164539
Cluster-65551.136961	Cluster-65551.121824	Cluster-65551.137285	Cluster-99947.0	Cluster-91135.0	BN1106_s11313B000014	Cluster-65551.183129	Cluster-58648.0	Cluster-65551.156249	BN1106_s3100B000037	Cluster-65551.155949	Cluster-65551.165129
Cluster-65551.136981	Cluster-65551.121856	Cluster-65551.137304	BN1106_s1035B000142	Cluster-91566.1	BN1106_s114B000611	Cluster-65551.183140	Cluster-58657.0	Cluster-65551.156272	BN1106_s3109B000184	Cluster-65551.156114	Cluster-65551.165300
Cluster-65551.136982	Cluster-65551.121874	Cluster-65551.137324	BN1106_s1089B000237	Cluster-91651.0	BN1106_s1146B000148	Cluster-65551.183144	Cluster-58673.0	Cluster-65551.156288	BN1106_s3114B000073	Cluster-65551.156160	Cluster-65551.165737
Cluster-65551.137013	Cluster-65551.121876	Cluster-65551.137349	BN1106_s1195B000277	Cluster-92001.0	BN1106_s1148B000096	Cluster-65551.183148	Cluster-58675.0	Cluster-65551.156289	BN1106_s3135B000180	Cluster-65551.156454	Cluster-65551.165897
Cluster-65551.137053	Cluster-65551.121883	Cluster-65551.137374	BN1106_s1285B000160	Cluster-94261.0	BN1106_s115B000505	Cluster-65551.183172	Cluster-58679.0	Cluster-65551.156332	BN1106_s3147B000078	Cluster-65551.156493	Cluster-65551.166116
Cluster-65551.137083	Cluster-65551.121888	Cluster-65551.137381	BN1106_s135B000519	Cluster-95413.0	BN1106_s11593B000018	Cluster-65551.183202	Cluster-58709.0	Cluster-65551.156333	BN1106_s3147B000084	Cluster-65551.156517	Cluster-65551.166458
Cluster-65551.137087	Cluster-65551.121889	Cluster-65551.137388	BN1106_s1401B000396	Cluster-95550.0	BN1106_s116B000320	Cluster-65551.183213	Cluster-58729.0	Cluster-65551.15638	BN1106_s3169B000088	Cluster-65551.157340	Cluster-65551.166630
Cluster-65551.137136	Cluster-65551.121893	Cluster-65551.137407	BN1106_s1462B000138	Cluster-96004.0	BN1106_s117B000711	Cluster-65551.183228	Cluster-58751.0	Cluster-65551.156391	BN1106_s3185B000061	Cluster-65551.157582	Cluster-65551.168361
Cluster-65551.137176	Cluster-65551.121894	Cluster-65551.137432	BN1106_s1517B000255	Cluster-96162.0	BN1106_s1183B000223	Cluster-65551.183232	Cluster-58756.0	Cluster-65551.156398	BN1106_s3213B000041	Cluster-65551.157603	Cluster-65551.168572
Cluster-65551.137227	Cluster-65551.121900	Cluster-65551.137438	BN1106_s1531B000188	Cluster-96505.0	BN1106_s1185B000343	Cluster-65551.183248	Cluster-58782.0	Cluster-65551.156462	BN1106_s3220B000121	Cluster-65551.157738	Cluster-65551.168627
Cluster-65551.137297	Cluster-65551.121901	Cluster-65551.13744	BN1106_s1648B000159	Cluster-97983.0	BN1106_s1187B000337	Cluster-65551.183270	Cluster-58863.0	Cluster-65551.156473	BN1106_s3226B000050	Cluster-65551.157824	Cluster-65551.168765
Cluster-65551.137320	Cluster-65551.121905	Cluster-65551.137450	BN1106_s1693B000232	Cluster-98486.0	BN1106_s11902B000017	Cluster-65551.183318	Cluster-58903.0	Cluster-65551.156487	BN1106_s325B000629	Cluster-65551.157857	Cluster-65551.169120
Cluster-65551.137366	Cluster-65551.121909	Cluster-65551.137454	BN1106_s1703B000176	Cluster-99603.0	BN1106_s1191B000332	Cluster-65551.183326	Cluster-58912.0	Cluster-65551.156501	BN1106_s325B000631	Cluster-65551.157900	Cluster-65551.169499
Cluster-65551.137472	Cluster-65551.121910	Cluster-65551.137462	BN1106_s1737B000128	BN1106_s1014B000073	BN1106_s11929B000012	Cluster-65551.183360	Cluster-58939.0	Cluster-65551.156502	BN1106_s3252B000130	Cluster-65551.157932	Cluster-65551.170137
Cluster-65551.137504	Cluster-65551.121930	Cluster-65551.137525	BN1106_s174B000285	BN1106_s1024B000336	BN1106_s1203B000217	Cluster-65551.183462	Cluster-58945.0	Cluster-65551.156532	BN1106_s3268B000105	Cluster-65551.158184	Cluster-65551.172860
Cluster-65551.137509	Cluster-65551.121943	Cluster-65551.137532	BN1106_s1742B000287	BN1106_s10341B000016	BN1106_s1207B000213	Cluster-65551.183492	Cluster-58947.0	Cluster-65551.156534	BN1106_s3269B000068	Cluster-65551.158251	Cluster-65551.173397
Cluster-65551.137524	Cluster-65551.121951	Cluster-65551.137546	BN1106_s1747B000211	BN1106_s1049B000224	BN1106_s1214B000319	Cluster-65551.183555	Cluster-58996.2	Cluster-65551.156539	BN1106_s3310B000126	Cluster-65551.158260	Cluster-65551.173526
Cluster-65551.137531	Cluster-65551.121959	Cluster-65551.137565	BN1106_s1789B000238	BN1106_s1062B000108	BN1106_s1214B000320	Cluster-65551.183568	Cluster-59010.0	Cluster-65551.156540	BN1106_s336B000415	Cluster-65551.158262	Cluster-65551.173844
Cluster-65551.137563	Cluster-65551.121960	Cluster-65551.137611	BN1106_s1802B000154	BN1106_s10744B000028	BN1106_s1218B000163	Cluster-65551.183649	Cluster-59011.1	Cluster-65551.156547	BN1106_s3362B000040	Cluster-65551.158275	Cluster-65551.174435
Cluster-65551.137629	Cluster-65551.121966	Cluster-65551.137613	BN1106_s1831B000363	BN1106_s1169B000134	BN1106_s1233B000305	Cluster-65551.183652	Cluster-59118.0	Cluster-65551.156571	BN1106_s338B000302	Cluster-65551.158276	Cluster-65551.174507
Cluster-65551.137684	Cluster-65551.122000	Cluster-65551.137635	BN1106_s1895B000219	BN1106_s1207B000211	BN1106_s124B000714	Cluster-65551.183658	Cluster-59157.0	Cluster-65551.156588	BN1106_s3393B000052	Cluster-65551.158310	Cluster-65551.175237
Cluster-65551.137686	Cluster-65551.122022	Cluster-65551.137639	BN1106_s192B000398	BN1106_s12402B000016	BN1106_s1242B000164	Cluster-65551.183749	Cluster-59220.0	Cluster-65551.156696	BN1106_s3406B000190	Cluster-65551.158334	Cluster-65551.175690
Cluster-65551.137720	Cluster-65551.122031	Cluster-65551.137642	BN1106_s1995B000314	BN1106_s1255B000309	BN1106_s1243B000243	Cluster-65551.183765	Cluster-59240.0	Cluster-65551.156732	BN1106_s3468B000119	Cluster-65551.158339	Cluster-65551.175705
Cluster-65551.137775	Cluster-65551.122035	Cluster-65551.137643	BN1106_s2B000355	BN1106_s1276B000278	BN1106_s125B000268	Cluster-65551.183766	Cluster-59296.0	Cluster-65551.156781	BN1106_s3469B000097	Cluster-65551.158342	Cluster-65551.177253
Cluster-65551.137796	Cluster-65551.122052	Cluster-65551.137657	BN1106_s218B000532	BN1106_s1334B000256	BN1106_s1252B000373	Cluster-65551.183839	Cluster-59382.0	Cluster-65551.156789	BN1106_s3495B000101	Cluster-65551.158439	Cluster-65551.179029
Cluster-65551.137807	Cluster-65551.122085	Cluster-65551.137673	BN1106_s251B000186	BN1106_s1339B000155	BN1106_s1252B000381	Cluster-65551.183858	Cluster-59438.0	Cluster-65551.156798	BN1106_s3499B000091	Cluster-65551.158442	Cluster-65551.180203
Cluster-65551.137838	Cluster-65551.122093	Cluster-65551.137681	BN1106_s263B000594	BN1106_s1504B000146	BN1106_s1255B000314	Cluster-65551.183954	Cluster-59458.0	Cluster-65551.156849	BN1106_s35B000364	Cluster-65551.158473	Cluster-65551.180567
Cluster-65551.137846	Cluster-65551.122123	Cluster-65551.137719	BN1106_s2804B000289	BN1106_s15420B000006	BN1106_s12584B000015	Cluster-65551.183955	Cluster-59479.0	Cluster-65551.156856	BN1106_s351B000327	Cluster-65551.158536	Cluster-65551.181187
Cluster-65551.137901	Cluster-65551.122131	Cluster-65551.137737	BN1106_s2898B000141	BN1106_s1548B000110	BN1106_s127B000481	Cluster-65551.183987	Cluster-59663.0	Cluster-65551.156897	BN1106_s3514B000124	Cluster-65551.158576	Cluster-65551.181780
Cluster-65551.138132	Cluster-65551.122136	Cluster-65551.137745	BN1106_s2941B000078	BN1106_s1669B000136	BN1106_s127B000486	Cluster-65551.183999	Cluster-59704.0	Cluster-65551.156957	BN1106_s352B000544	Cluster-65551.158626	Cluster-65551.182764
Cluster-65551.138220	Cluster-65551.122150	Cluster-65551.137764	BN1106_s301B000353	BN1106_s16964B000004	BN1106_s1273B000223	Cluster-65551.184012	Cluster-59937.0	Cluster-65551.156960	BN1106_s3526B000152	Cluster-65551.158643	Cluster-65551.182898
Cluster-65551.138237	Cluster-65551.122164	Cluster-65551.137787	BN1106_s3129B000205	BN1106_s1726B000390	BN1106_s1273B000225	Cluster-65551.184023	Cluster-60177.0	Cluster-65551.157015	BN1106_s3532B000077	Cluster-65551.158666	Cluster-65551.183105
Cluster-65551.138271	Cluster-65551.122187	Cluster-65551.137790	BN1106_s3196B000094	BN1106_s1727B000093	BN1106_s1275B000184	Cluster-65551.184062	Cluster-60262.1	Cluster-65551.157017	BN1106_s3533B000070	Cluster-65551.158682	Cluster-65551.185367
Cluster-65551.138296	Cluster-65551.122190	Cluster-65551.137793	BN1106_s3280B000111	BN1106_s1728B000127	BN1106_s1286B000395	Cluster-65551.184139	Cluster-60265.0	Cluster-65551.157030	BN1106_s3533B000071	Cluster-65551.158708	Cluster-65551.185761
Cluster-65551.138423	Cluster-65551.122203	Cluster-65551.137811	BN1106_s3286B000146	BN1106_s175B000198	BN1106_s12881B000012	Cluster-65551.184426	Cluster-60599.0	Cluster-65551.157085	BN1106_s3542B000072	Cluster-65551.158718	Cluster-65551.186680
Cluster-65551.138488	Cluster-65551.122211	Cluster-65551.137827	BN1106_s336B000409	BN1106_s1751B000147	BN1106_s12897B000019	Cluster-65551.184484	Cluster-60627.0	Cluster-65551.157109	BN1106_s3549B000121	Cluster-65551.158744	Cluster-65551.186753
Cluster-65551.138519	Cluster-65551.122225	Cluster-65551.137850	BN1106_s340B000164	BN1106_s18594B000004	BN1106_s129B000847	Cluster-65551.184534	Cluster-60741.0	Cluster-65551.157127	BN1106_s355B000131	Cluster-65551.159027	Cluster-65551.186879
Cluster-65551.138574	Cluster-65551.122240	Cluster-65551.137853	BN1106_s3412B000158	BN1106_s1864B000113	BN1106_s1295B000507	Cluster-65551.184822	Cluster-60799.0	Cluster-65551.157193	BN1106_s356B000083	Cluster-65551.159058	Cluster-65551.187210
Cluster-65551.138592	Cluster-65551.122248	Cluster-65551.137887	BN1106_s3443B000048	BN1106_s187B000154	BN1106_s1303B000678	Cluster-65551.184997	Cluster-60931.0	Cluster-65551.157199	BN1106_s3580B000154	Cluster-65551.159071	Cluster-65551.187403
Cluster-65551.138594	Cluster-65551.122249	Cluster-65551.137892	BN1106_s3484B000186	BN1106_s189B000726	BN1106_s1307B000312	Cluster-65551.185194	Cluster-60952.0	Cluster-65551.157248	BN1106_s3588B000078	Cluster-65551.159236	Cluster-65551.188563
Cluster-65551.138603	Cluster-65551.122272	Cluster-65551.137907	BN1106_s399B000325	BN1106_s1909B000070	BN1106_s1311B000378	Cluster-65551.18534	Cluster-60990.0	Cluster-65551.157267	BN1106_s3606B000126	Cluster-65551.159575	Cluster-65551.188594
Cluster-65551.138606	Cluster-65551.122273	Cluster-65551.137915	BN1106_s400B000346	BN1106_s193B000323	BN1106_s13168B000004	Cluster-65551.185461	Cluster-61.0	Cluster-65551.157273	BN1106_s3606B000128	Cluster-65551.159605	Cluster-65551.189096
Cluster-65551.138685	Cluster-65551.122280	Cluster-65551.137931	BN1106_s4020B000072	BN1106_s1940B000128	BN1106_s1318B000142	Cluster-65551.185469	Cluster-61009.0	Cluster-65551.157303	BN1106_s3608B000126	Cluster-65551.159691	Cluster-65551.189220
Cluster-65551.138713	Cluster-65551.122287	Cluster-65551.137933	BN1106_s407B000361	BN1106_s19955B000008	BN1106_s13200B000007	Cluster-65551.185567	Cluster-61012.1	Cluster-65551.157341	BN1106_s364B000262	Cluster-65551.160008	Cluster-65551.189421
Cluster-65551.138720	Cluster-65551.122289	Cluster-65551.137962	BN1106_s4125B000100	BN1106_s2014B000188	BN1106_s13200B000008	Cluster-65551.185647	Cluster-61022.0	Cluster-65551.157350	BN1106_s3640B000087	Cluster-65551.160300	Cluster-65551.189589
Cluster-65551.138740	Cluster-65551.122301	Cluster-65551.138050	BN1106_s422B000584	BN1106_s2081B000158	BN1106_s13203B000011	Cluster-65551.185754	Cluster-61054.0	Cluster-65551.157365	BN1106_s3654B000233	Cluster-65551.160333	Cluster-65551.190611
Cluster-65551.138800	Cluster-65551.122305	Cluster-65551.138058	BN1106_s4400B000096	BN1106_s211B000337	BN1106_s1322B000116	Cluster-65551.186589	Cluster-61131.0	Cluster-65551.157375	BN1106_s3655B000079	Cluster-65551.160335	Cluster-65551.192186
Cluster-65551.138843	Cluster-65551.122315	Cluster-65551.138067	BN1106_s4439B000132	BN1106_s2139B000080	BN1106_s1322B000117	Cluster-65551.186779	Cluster-6114.0	Cluster-65551.157399	BN1106_s3655B000081	Cluster-65551.160359	Cluster-65551.193626
Cluster-65551.138856	Cluster-65551.122323	Cluster-65551.138075	BN1106_s4463B000066	BN1106_s2168B000092	BN1106_s1322B000118	Cluster-65551.186820	Cluster-61184.0	Cluster-65551.157405	BN1106_s366B000453	Cluster-65551.160624	Cluster-65551.194501
Cluster-65551.138959	Cluster-65551.122324	Cluster-65551.138083	BN1106_s4554B000044	BN1106_s2185B000262	BN1106_s1322B000120	Cluster-65551.187047	Cluster-61270.0	Cluster-65551.157418	BN1106_s368B000160	Cluster-65551.160720	Cluster-65551.195642
Cluster-65551.139112	Cluster-65551.122327	Cluster-65551.138093	BN1106_s4607B000058	BN1106_s219B000271	BN1106_s1333B000208	Cluster-65551.187090	Cluster-61280.0	Cluster-65551.157446	BN1106_s3682B000100	Cluster-65551.160889	Cluster-65551.196071
Cluster-65551.139167	Cluster-65551.122329	Cluster-65551.138185	BN1106_s4774B000044	BN1106_s2191B000245	BN1106_s1337B000281	Cluster-65551.187125	Cluster-61283.0	Cluster-65551.157456	BN1106_s369B000199	Cluster-65551.16122	Cluster-65551.198859
Cluster-65551.139200	Cluster-65551.122334	Cluster-65551.138188	BN1106_s4949B000080	BN1106_s2197B000180	BN1106_s1347B000087	Cluster-65551.187529	Cluster-61401.0	Cluster-65551.157472	BN1106_s3695B000088	Cluster-65551.161442	Cluster-65551.200375
Cluster-65551.139241	Cluster-65551.122342	Cluster-65551.138200	BN1106_s632B000553	BN1106_s2202B000119	BN1106_s1352B000141	Cluster-65551.187783	Cluster-61406.0	Cluster-65551.157488	BN1106_s3699B000168	Cluster-65551.161616	Cluster-65551.20166
Cluster-65551.139252	Cluster-65551.122343	Cluster-65551.138213	BN1106_s644B000222	BN1106_s229B000865	BN1106_s13584B000006	Cluster-65551.187958	Cluster-61426.0	Cluster-65551.157514	BN1106_s37B000355	Cluster-65551.161700	Cluster-65551.20419
Cluster-65551.139273	Cluster-65551.122363	Cluster-65551.138260	BN1106_s6466B000009	BN1106_s2416B000164	BN1106_s1369B000471	Cluster-65551.188004	Cluster-61467.1	Cluster-65551.157516	BN1106_s370B000282	Cluster-65551.161783	Cluster-65551.21160
Cluster-65551.139284	Cluster-65551.122366	Cluster-65551.138266	BN1106_s659B000168	BN1106_s2454B000170	BN1106_s1372B000428	Cluster-65551.188091	Cluster-61562.0	Cluster-65551.157520	BN1106_s3721B000193	Cluster-65551.161871	Cluster-65551.21530
Cluster-65551.139319	Cluster-65551.122375	Cluster-65551.138302	BN1106_s66B000308	BN1106_s2489B000351	BN1106_s1374B000126	Cluster-65551.188452	Cluster-61572.0	Cluster-65551.157558	BN1106_s3727B000146	Cluster-65551.161887	Cluster-65551.22214
Cluster-65551.139321	Cluster-65551.122406	Cluster-65551.138307	BN1106_s70B000335	BN1106_s2506B000124	BN1106_s1375B000548	Cluster-65551.188675	Cluster-61698.0	Cluster-65551.157559	BN1106_s3728B000122	Cluster-65551.162020	Cluster-65551.23556
Cluster-65551.139344	Cluster-65551.122420	Cluster-65551.138318	BN1106_s71B000363	BN1106_s2539B000160	BN1106_s1375B000553	Cluster-65551.188912	Cluster-61736.0	Cluster-65551.157634	BN1106_s3732B000095	Cluster-65551.162345	Cluster-65551.24782
Cluster-65551.139412	Cluster-65551.122427	Cluster-65551.138321	BN1106_s753B000118	BN1106_s2556B000047	BN1106_s138B000297	Cluster-65551.188980	Cluster-61780.0	Cluster-65551.157635	BN1106_s3788B000105	Cluster-65551.162484	Cluster-65551.24986
Cluster-65551.139432	Cluster-65551.122476	Cluster-65551.138331	BN1106_s8249B000066	BN1106_s2621B000081	BN1106_s1385B000134	Cluster-65551.189132	Cluster-61802.0	Cluster-65551.157662	BN1106_s3803B000056	Cluster-65551.162511	Cluster-65551.26469
Cluster-65551.139454	Cluster-65551.122487	Cluster-65551.138362	BN1106_s834B000163	BN1106_s2629B000108	BN1106_s139B000285	Cluster-65551.189167	Cluster-61819.0	Cluster-65551.157682	BN1106_s381B000277	Cluster-65551.162571	Cluster-65551.27146
Cluster-65551.139455	Cluster-65551.122490	Cluster-65551.138391	BN1106_s875B000403	BN1106_s2664B000144	BN1106_s1393B000364	Cluster-65551.189224	Cluster-61825.0	Cluster-65551.157713	BN1106_s3840B000096	Cluster-65551.162617	Cluster-65551.30032
Cluster-65551.139524	Cluster-65551.122495	Cluster-65551.138405	BN1106_s8992B000020	BN1106_s2686B000192	BN1106_s1403B000136	Cluster-65551.189486	Cluster-61916.0	Cluster-65551.157717	BN1106_s3858B000137	Cluster-65551.163106	Cluster-65551.30260
Cluster-65551.139556	Cluster-65551.122498	Cluster-65551.138421	BN1106_s912B000168	BN1106_s2696B000152	BN1106_s1407B000295	Cluster-65551.189755	Cluster-61970.0	Cluster-65551.157763	BN1106_s3886B000167	Cluster-65551.163314	Cluster-65551.30389
Cluster-65551.139596	Cluster-65551.122507	Cluster-65551.138440	BN1106_s9340B000034	BN1106_s288B000140	BN1106_s1407B000299	Cluster-65551.189979	Cluster-62147.0	Cluster-65551.157810	BN1106_s3900B000174	Cluster-65551.163388	Cluster-65551.31183
Cluster-65551.139662	Cluster-65551.122509	Cluster-65551.138457	BN1106_s1007B000176	BN1106_s2900B000183	BN1106_s141B000396	Cluster-65551.189999	Cluster-62225.0	Cluster-65551.157837	BN1106_s392B000868	Cluster-65551.163540	Cluster-65551.33167
Cluster-65551.139748	Cluster-65551.122551	Cluster-65551.138463	BN1106_s10292B000013	BN1106_s294B000147	BN1106_s142B000321	Cluster-65551.190105	Cluster-62241.0	Cluster-65551.157880	BN1106_s392B000875	Cluster-65551.163628	Cluster-65551.34375
Cluster-65551.139770	Cluster-65551.122554	Cluster-65551.138467	BN1106_s103B000724	BN1106_s2953B000132	BN1106_s1422B000160	Cluster-65551.190168	Cluster-62285.0	Cluster-65551.157917	BN1106_s3920B000102	Cluster-65551.163823	Cluster-65551.34536
Cluster-65551.139771	Cluster-65551.122588	Cluster-65551.138478	BN1106_s1033B000117	BN1106_s2961B000131	BN1106_s1425B000081	Cluster-65551.190247	Cluster-62307.0	Cluster-65551.157982	BN1106_s3923B000103	Cluster-65551.163841	Cluster-65551.34863
Cluster-65551.139774	Cluster-65551.122652	Cluster-65551.138545	BN1106_s1039B000505	BN1106_s2998B000082	BN1106_s1426B000112	Cluster-65551.190444	Cluster-62327.0	Cluster-65551.158000	BN1106_s3926B000067	Cluster-65551.164487	Cluster-65551.35523
Cluster-65551.139802	Cluster-65551.122659	Cluster-65551.138561	BN1106_s1043B000216	BN1106_s3034B000149	BN1106_s143B000582	Cluster-65551.1909	Cluster-62363.1	Cluster-65551.158053	BN1106_s397B000172	Cluster-65551.164518	Cluster-65551.35658
Cluster-65551.139840	Cluster-65551.122669	Cluster-65551.138564	BN1106_s10443B000010	BN1106_s3176B000060	BN1106_s1440B000215	Cluster-65551.190969	Cluster-62399.0	Cluster-65551.158065	BN1106_s397B000179	Cluster-65551.164535	Cluster-65551.35936
Cluster-65551.139861	Cluster-65551.122720	Cluster-65551.138565	BN1106_s10594B000026	BN1106_s3219B000180	BN1106_s1447B000144	Cluster-65551.191123	Cluster-62472.0	Cluster-65551.158156	BN1106_s397B000180	Cluster-65551.164626	Cluster-65551.3632
Cluster-65551.139889	Cluster-65551.122730	Cluster-65551.138571	BN1106_s1069B000424	BN1106_s3432B000116	BN1106_s1455B000103	Cluster-65551.191767	Cluster-62476.0	Cluster-65551.158186	BN1106_s398B000242	Cluster-65551.165213	Cluster-65551.36357
Cluster-65551.139899	Cluster-65551.122736	Cluster-65551.138575	BN1106_s1069B000426	BN1106_s3461B000136	BN1106_s1463B000122	Cluster-65551.191775	Cluster-62592.1	Cluster-65551.158211	BN1106_s3984B000148	Cluster-65551.165346	Cluster-65551.36830
Cluster-65551.140064	Cluster-65551.122750	Cluster-65551.138578	BN1106_s1069B000427	BN1106_s3704B000125	BN1106_s1467B000223	Cluster-65551.191889	Cluster-62757.0	Cluster-65551.158212	BN1106_s3994B000080	Cluster-65551.165641	Cluster-65551.36960
Cluster-65551.140066	Cluster-65551.122765	Cluster-65551.138579	BN1106_s1069B000428	BN1106_s3858B000135	BN1106_s1483B000135	Cluster-65551.192543	Cluster-62810.1	Cluster-65551.158224	BN1106_s4009B000068	Cluster-65551.165714	Cluster-65551.37006
Cluster-65551.140079	Cluster-65551.122793	Cluster-65551.138595	BN1106_s1076B000671	BN1106_s3863B000040	BN1106_s1488B000129	Cluster-65551.192617	Cluster-62855.0	Cluster-65551.158246	BN1106_s402B000195	Cluster-65551.165789	Cluster-65551.37128
Cluster-65551.140135	Cluster-65551.122835	Cluster-65551.138653	BN1106_s1076B000675	BN1106_s3893B000062	BN1106_s149B000360	Cluster-65551.192959	Cluster-62887.0	Cluster-65551.158249	BN1106_s4021B000112	Cluster-65551.165800	Cluster-65551.37617
Cluster-65551.140149	Cluster-65551.122838	Cluster-65551.138690	BN1106_s1076B000679	BN1106_s3898B000108	BN1106_s1496B000374	Cluster-65551.193173	Cluster-62977.0	Cluster-65551.158253	BN1106_s4043B000109	Cluster-65551.165853	Cluster-65551.38067
Cluster-65551.140198	Cluster-65551.122839	Cluster-65551.138701	BN1106_s1076B000687	BN1106_s3934B000284	BN1106_s1498B000264	Cluster-65551.193267	Cluster-63002.0	Cluster-65551.158357	BN1106_s4069B000256	Cluster-65551.166177	Cluster-65551.38248
Cluster-65551.140297	Cluster-65551.122845	Cluster-65551.138714	BN1106_s1083B000287	BN1106_s4073B000084	BN1106_s1500B000144	Cluster-65551.193468	Cluster-63116.0	Cluster-65551.158362	BN1106_s4069B000263	Cluster-65551.166404	Cluster-65551.38934
Cluster-65551.140336	Cluster-65551.122852	Cluster-65551.138736	BN1106_s1089B000239	BN1106_s4106B000240	BN1106_s15122B000007	Cluster-65551.193492	Cluster-63126.0	Cluster-65551.158407	BN1106_s4081B000072	Cluster-65551.166475	Cluster-65551.39230
Cluster-65551.14041	Cluster-65551.122862	Cluster-65551.138758	BN1106_s1095B000233	BN1106_s417B000227	BN1106_s1513B000125	Cluster-65551.193958	Cluster-63170.0	Cluster-65551.158413	BN1106_s4081B000074	Cluster-65551.166578	Cluster-65551.39292
Cluster-65551.140418	Cluster-65551.122863	Cluster-65551.138763	BN1106_s1103B000220	BN1106_s423B000357	BN1106_s1514B000216	Cluster-65551.194050	Cluster-63292.0	Cluster-65551.158451	BN1106_s4081B000078	Cluster-65551.166885	Cluster-65551.39889
Cluster-65551.140423	Cluster-65551.122870	Cluster-65551.138783	BN1106_s1112B000167	BN1106_s424B001100	BN1106_s1515B000339	Cluster-65551.194145	Cluster-63317.0	Cluster-65551.158523	BN1106_s4084B000137	Cluster-65551.166974	Cluster-65551.40071
Cluster-65551.140593	Cluster-65551.122890	Cluster-65551.138788	BN1106_s1121B000206	BN1106_s436B000491	BN1106_s15170B000006	Cluster-65551.194399	Cluster-63320.0	Cluster-65551.158530	BN1106_s4097B000035	Cluster-65551.167086	Cluster-65551.40422
Cluster-65551.140644	Cluster-65551.122903	Cluster-65551.138823	BN1106_s1123B000539	BN1106_s436B000492	BN1106_s152B000590	Cluster-65551.194560	Cluster-63357.0	Cluster-65551.158541	BN1106_s410B000432	Cluster-65551.167377	Cluster-65551.40431
Cluster-65551.140659	Cluster-65551.122920	Cluster-65551.138825	BN1106_s1130B000206	BN1106_s455B000328	BN1106_s1521B000167	Cluster-65551.194585	Cluster-63357.1	Cluster-65551.158647	BN1106_s410B000453	Cluster-65551.167575	Cluster-65551.40517
Cluster-65551.140686	Cluster-65551.122938	Cluster-65551.138850	BN1106_s11373B000012	BN1106_s4550B000109	BN1106_s1525B000203	Cluster-65551.194737	Cluster-63452.0	Cluster-65551.158686	BN1106_s4106B000243	Cluster-65551.167651	Cluster-65551.41066
Cluster-65551.140816	Cluster-65551.122950	Cluster-65551.138869	BN1106_s1143B000284	BN1106_s4557B000120	BN1106_s1532B000526	Cluster-65551.195200	Cluster-63574.1	Cluster-65551.158738	BN1106_s4110B000085	Cluster-65551.168296	Cluster-65551.41070
Cluster-65551.140837	Cluster-65551.122978	Cluster-65551.138878	BN1106_s117B000695	BN1106_s458B000347	BN1106_s1533B000525	Cluster-65551.195220	Cluster-63706.1	Cluster-65551.158774	BN1106_s4119B000149	Cluster-65551.168468	Cluster-65551.41563
Cluster-65551.140863	Cluster-65551.123005	Cluster-65551.138907	BN1106_s117B000705	BN1106_s4643B000143	BN1106_s1533B000530	Cluster-65551.195323	Cluster-63802.0	Cluster-65551.158805	BN1106_s412B000322	Cluster-65551.169195	Cluster-65551.41881
Cluster-65551.140867	Cluster-65551.123012	Cluster-65551.138912	BN1106_s1171B000245	BN1106_s4919B000052	BN1106_s1533B000553	Cluster-65551.195432	Cluster-63805.0	Cluster-65551.158815	BN1106_s413B000193	Cluster-65551.169660	Cluster-65551.42080
Cluster-65551.140894	Cluster-65551.123020	Cluster-65551.138973	BN1106_s1175B000154	BN1106_s50B000676	BN1106_s1540B000222	Cluster-65551.195471	Cluster-63805.1	Cluster-65551.158816	BN1106_s4130B000083	Cluster-65551.169889	Cluster-65551.42433
Cluster-65551.140971	Cluster-65551.123030	Cluster-65551.138977	BN1106_s1176B000157	BN1106_s5131B000048	BN1106_s1546B000150	Cluster-65551.195552	Cluster-63828.0	Cluster-65551.158826	BN1106_s4170B000108	Cluster-65551.169998	Cluster-65551.42460
Cluster-65551.141051	Cluster-65551.123033	Cluster-65551.139011	BN1106_s1191B000315	BN1106_s5217B000054	BN1106_s1556B000134	Cluster-65551.195654	Cluster-63853.1	Cluster-65551.158835	BN1106_s4187B000069	Cluster-65551.170127	Cluster-65551.42489
Cluster-65551.141092	Cluster-65551.123048	Cluster-65551.139015	BN1106_s1191B000322	BN1106_s572B000411	BN1106_s1563B000154	Cluster-65551.195656	Cluster-63980.0	Cluster-65551.158840	BN1106_s419B000290	Cluster-65551.171222	Cluster-65551.42571
Cluster-65551.141202	Cluster-65551.123059	Cluster-65551.139137	BN1106_s1199B000306	BN1106_s573B000234	BN1106_s1564B000082	Cluster-65551.195928	Cluster-63992.0	Cluster-65551.158908	BN1106_s419B000296	Cluster-65551.172416	Cluster-65551.42611
Cluster-65551.141209	Cluster-65551.123101	Cluster-65551.139138	BN1106_s1199B000319	BN1106_s5775B000086	BN1106_s1567B000261	Cluster-65551.196137	Cluster-64066.0	Cluster-65551.158933	BN1106_s4194B000129	Cluster-65551.173225	Cluster-65551.42689
Cluster-65551.141238	Cluster-65551.123117	Cluster-65551.139214	BN1106_s11998B000004	BN1106_s6079B000123	BN1106_s1570B000593	Cluster-65551.196144	Cluster-64138.0	Cluster-65551.158951	BN1106_s420B000183	Cluster-65551.173600	Cluster-65551.42714
Cluster-65551.141255	Cluster-65551.123159	Cluster-65551.139219	BN1106_s12B000472	BN1106_s6259B000024	BN1106_s1572B000220	Cluster-65551.196192	Cluster-64157.0	Cluster-65551.158962	BN1106_s4220B000097	Cluster-65551.173836	Cluster-65551.42761
Cluster-65551.141272	Cluster-65551.123161	Cluster-65551.139256	BN1106_s122B000262	BN1106_s633B000403	BN1106_s15839B000010	Cluster-65551.196463	Cluster-64157.1	Cluster-65551.159023	BN1106_s4220B000103	Cluster-65551.174076	Cluster-65551.43141
Cluster-65551.141372	Cluster-65551.123169	Cluster-65551.139292	BN1106_s1231B000562	BN1106_s642B000235	BN1106_s1588B000215	Cluster-65551.196531	Cluster-64219.0	Cluster-65551.159036	BN1106_s4227B000092	Cluster-65551.174774	Cluster-65551.43142
Cluster-65551.141468	Cluster-65551.123172	Cluster-65551.139315	BN1106_s1231B000572	BN1106_s6644B000082	BN1106_s1590B000115	Cluster-65551.196656	Cluster-64231.0	Cluster-65551.159085	BN1106_s4233B000075	Cluster-65551.175460	Cluster-65551.43161
Cluster-65551.141488	Cluster-65551.123212	Cluster-65551.139316	BN1106_s1234B000168	BN1106_s679B000257	BN1106_s1605B000240	Cluster-65551.197062	Cluster-64247.0	Cluster-65551.159093	BN1106_s4238B000094	Cluster-65551.176590	Cluster-65551.43214
Cluster-65551.141511	Cluster-65551.123224	Cluster-65551.13934	BN1106_s1246B000443	BN1106_s6824B000082	BN1106_s1606B000232	Cluster-65551.197343	Cluster-64264.0	Cluster-65551.159094	BN1106_s4249B000067	Cluster-65551.176937	Cluster-65551.43223
Cluster-65551.141565	Cluster-65551.123225	Cluster-65551.139371	BN1106_s1254B000156	BN1106_s6841B000014	BN1106_s1611B000091	Cluster-65551.197359	Cluster-64312.0	Cluster-65551.159101	BN1106_s4249B000068	Cluster-65551.176986	Cluster-65551.43247
Cluster-65551.141571	Cluster-65551.123230	Cluster-65551.139373	BN1106_s126B000399	BN1106_s6948B000016	BN1106_s1611B000093	Cluster-65551.197537	Cluster-64321.0	Cluster-65551.159125	BN1106_s4258B000018	Cluster-65551.177286	Cluster-65551.43987
Cluster-65551.141576	Cluster-65551.123231	Cluster-65551.139379	BN1106_s126B000405	BN1106_s70B000334	BN1106_s1615B000240	Cluster-65551.197661	Cluster-64343.0	Cluster-65551.159137	BN1106_s4262B000075	Cluster-65551.178253	Cluster-65551.44206
Cluster-65551.141622	Cluster-65551.123252	Cluster-65551.139382	BN1106_s1269B000138	BN1106_s7156B000028	BN1106_s162B000451	Cluster-65551.198499	Cluster-64414.0	Cluster-65551.159146	BN1106_s4272B000065	Cluster-65551.178493	Cluster-65551.44315
Cluster-65551.141635	Cluster-65551.123285	Cluster-65551.139383	BN1106_s1274B000226	BN1106_s7205B000020	BN1106_s162B000453	Cluster-65551.198743	Cluster-64456.0	Cluster-65551.159269	BN1106_s4273B000043	Cluster-65551.179094	Cluster-65551.44395
Cluster-65551.141663	Cluster-65551.123290	Cluster-65551.139384	BN1106_s12752B000023	BN1106_s724B000474	BN1106_s162B000461	Cluster-65551.19886	Cluster-64469.1	Cluster-65551.159277	BN1106_s4286B000131	Cluster-65551.179861	Cluster-65551.44771
Cluster-65551.141685	Cluster-65551.123303	Cluster-65551.139411	BN1106_s128B000330	BN1106_s7254B000042	BN1106_s1622B000115	Cluster-65551.199337	Cluster-64571.0	Cluster-65551.159281	BN1106_s429B000292	Cluster-65551.180681	Cluster-65551.44853
Cluster-65551.141803	Cluster-65551.123309	Cluster-65551.139416	BN1106_s1298B000186	BN1106_s73B000486	BN1106_s1628B000106	Cluster-65551.199916	Cluster-64575.0	Cluster-65551.159291	BN1106_s4322B000041	Cluster-65551.180720	Cluster-65551.45057
Cluster-65551.141828	Cluster-65551.123323	Cluster-65551.139435	BN1106_s1330B000356	BN1106_s73B000489	BN1106_s163B000432	Cluster-65551.200194	Cluster-64603.0	Cluster-65551.159299	BN1106_s4325B000120	Cluster-65551.180965	Cluster-65551.45070
Cluster-65551.141863	Cluster-65551.123325	Cluster-65551.139437	BN1106_s1352B000136	BN1106_s732B000442	BN1106_s163B000442	Cluster-65551.200666	Cluster-64645.0	Cluster-65551.159333	BN1106_s4346B000161	Cluster-65551.181317	Cluster-65551.45501
Cluster-65551.142027	Cluster-65551.123337	Cluster-65551.139453	BN1106_s1354B000267	BN1106_s7339B000026	BN1106_s1632B000068	Cluster-65551.200805	Cluster-64667.0	Cluster-65551.159374	BN1106_s4355B000146	Cluster-65551.181507	Cluster-65551.45652
Cluster-65551.142058	Cluster-65551.123368	Cluster-65551.139468	BN1106_s136B000272	BN1106_s744B000487	BN1106_s1639B000397	Cluster-65551.201974	Cluster-64669.0	Cluster-65551.159424	BN1106_s4357B000132	Cluster-65551.181752	Cluster-65551.45711
Cluster-65551.142113	Cluster-65551.123373	Cluster-65551.139472	BN1106_s13622B000008	BN1106_s750B000206	BN1106_s1642B000211	Cluster-65551.202321	Cluster-64703.0	Cluster-65551.159429	BN1106_s4357B000133	Cluster-65551.182014	Cluster-65551.46273
Cluster-65551.142153	Cluster-65551.123378	Cluster-65551.139563	BN1106_s1376B000213	BN1106_s785B000162	BN1106_s1657B000162	Cluster-65551.202459	Cluster-64805.1	Cluster-65551.159463	BN1106_s437B000574	Cluster-65551.182943	Cluster-65551.46952
Cluster-65551.142156	Cluster-65551.123387	Cluster-65551.139611	BN1106_s138B000283	BN1106_s8350B000044	BN1106_s1657B000163	Cluster-65551.202807	Cluster-64817.0	Cluster-65551.159498	BN1106_s438B000721	Cluster-65551.183092	Cluster-65551.48745
Cluster-65551.142165	Cluster-65551.123397	Cluster-65551.139618	BN1106_s1382B000196	BN1106_s843B000178	BN1106_s1662B000140	Cluster-65551.202979	Cluster-64921.0	Cluster-65551.159541	BN1106_s438B000726	Cluster-65551.183200	Cluster-65551.49273
Cluster-65551.142273	Cluster-65551.123402	Cluster-65551.139622	BN1106_s1402B000202	BN1106_s8597B000020	BN1106_s1668B000198	Cluster-65551.20339	Cluster-64926.0	Cluster-65551.159546	BN1106_s4386B000121	Cluster-65551.183387	Cluster-65551.49440
Cluster-65551.142296	Cluster-65551.123419	Cluster-65551.139693	BN1106_s1409B000177	BN1106_s863B000373	BN1106_s1668B000199	Cluster-65551.203977	Cluster-64941.0	Cluster-65551.159548	BN1106_s4389B000051	Cluster-65551.184114	Cluster-65551.49579
Cluster-65551.142419	Cluster-65551.123423	Cluster-65551.139712	BN1106_s1409B000179	BN1106_s8980B000020	BN1106_s168B000277	Cluster-65551.204191	Cluster-64966.0	Cluster-65551.159573	BN1106_s4413B000126	Cluster-65551.184364	Cluster-65551.49717
Cluster-65551.142519	Cluster-65551.123431	Cluster-65551.13972	BN1106_s1429B000123	BN1106_s9179B000002	BN1106_s1680B000260	Cluster-65551.204267	Cluster-64992.1	Cluster-65551.159610	BN1106_s444B000269	Cluster-65551.184592	Cluster-65551.50110
Cluster-65551.142578	Cluster-65551.123436	Cluster-65551.139729	BN1106_s1437B000144	BN1106_s943B000288	BN1106_s1687B000358	Cluster-65551.204313	Cluster-65.0	Cluster-65551.159619	BN1106_s4440B000162	Cluster-65551.184760	Cluster-65551.50198
Cluster-65551.142586	Cluster-65551.123440	Cluster-65551.139730	BN1106_s1449B000116	BN1106_s9482B000036	BN1106_s169B000271	Cluster-65551.204333	Cluster-65049.0	Cluster-65551.159647	BN1106_s4440B000172	Cluster-65551.185632	Cluster-65551.50288
Cluster-65551.142652	Cluster-65551.123448	Cluster-65551.139750	BN1106_s1466B000275	BN1106_s9952B000008	BN1106_s1692B000137	Cluster-65551.204342	Cluster-65051.0	Cluster-65551.159661	BN1106_s445B000228	Cluster-65551.186559	Cluster-65551.50796
Cluster-65551.142725	Cluster-65551.123452	Cluster-65551.139775	BN1106_s1477B000234	BN1106_s9973B000022	BN1106_s1692B000138	Cluster-65551.204417	Cluster-65136.0	Cluster-65551.159687	BN1106_s4454B000122	Cluster-65551.187956	Cluster-65551.51205
Cluster-65551.142741	Cluster-65551.123468	Cluster-65551.139792	BN1106_s1477B000237	BN1106_s1000B000637	BN1106_s1694B000084	Cluster-65551.204430	Cluster-65139.0	Cluster-65551.159698	BN1106_s4461B000062	Cluster-65551.188100	Cluster-65551.51755
Cluster-65551.142750	Cluster-65551.123491	Cluster-65551.139797	BN1106_s1478B000307	BN1106_s1001B000175	BN1106_s1696B000285	Cluster-65551.204475	Cluster-65159.0	Cluster-65551.159750	BN1106_s45B000423	Cluster-65551.188299	Cluster-65551.52210
Cluster-65551.142803	Cluster-65551.123502	Cluster-65551.139800	BN1106_s1496B000370	BN1106_s1001B000176	BN1106_s1699B000183	Cluster-65551.204485	Cluster-65163.0	Cluster-65551.159785	BN1106_s4505B000066	Cluster-65551.188347	Cluster-65551.52871
Cluster-65551.142811	Cluster-65551.123511	Cluster-65551.139822	BN1106_s1498B000258	BN1106_s1002B000251	BN1106_s1704B000252	Cluster-65551.204517	Cluster-65173.0	Cluster-65551.159818	BN1106_s4516B000111	Cluster-65551.189005	Cluster-65551.52922
Cluster-65551.142935	Cluster-65551.123540	Cluster-65551.139833	BN1106_s150B000128	BN1106_s10037B000010	BN1106_s17082B000004	Cluster-65551.204545	Cluster-65194.0	Cluster-65551.159891	BN1106_s4591B000148	Cluster-65551.189384	Cluster-65551.53035
Cluster-65551.143039	Cluster-65551.123560	Cluster-65551.139849	BN1106_s1504B000148	BN1106_s1004B000206	BN1106_s1710B000140	Cluster-65551.204607	Cluster-65201.0	Cluster-65551.159908	BN1106_s4595B000097	Cluster-65551.194630	Cluster-65551.53564
Cluster-65551.143071	Cluster-65551.123566	Cluster-65551.139852	BN1106_s1527B000082	BN1106_s101B000549	BN1106_s1716B000096	Cluster-65551.204628	Cluster-65265.0	Cluster-65551.159909	BN1106_s4595B000098	Cluster-65551.195882	Cluster-65551.53584
Cluster-65551.143073	Cluster-65551.123572	Cluster-65551.139931	BN1106_s1571B000158	BN1106_s1016B000109	BN1106_s1730B000095	Cluster-65551.204708	Cluster-65296.0	Cluster-65551.159937	BN1106_s460B000225	Cluster-65551.195976	Cluster-65551.53647
Cluster-65551.143088	Cluster-65551.123577	Cluster-65551.139935	BN1106_s1578B000130	BN1106_s1018B000180	BN1106_s1738B000115	Cluster-65551.204738	Cluster-65312.0	Cluster-65551.159960	BN1106_s460B000232	Cluster-65551.197204	Cluster-65551.53959
Cluster-65551.143131	Cluster-65551.123582	Cluster-65551.139936	BN1106_s1584B000214	BN1106_s10187B000007	BN1106_s174B000290	Cluster-65551.204832	Cluster-65387.1	Cluster-65551.159963	BN1106_s460B000233	Cluster-65551.197393	Cluster-65551.54086
Cluster-65551.143136	Cluster-65551.123605	Cluster-65551.139941	BN1106_s1584B000215	BN1106_s1026B000555	BN1106_s1756B000242	Cluster-65551.204980	Cluster-65452.0	Cluster-65551.159968	BN1106_s4619B000060	Cluster-65551.197965	Cluster-65551.54397
Cluster-65551.143253	Cluster-65551.123611	Cluster-65551.139958	BN1106_s1584B000217	BN1106_s10347B000032	BN1106_s1761B000075	Cluster-65551.205084	Cluster-65506.0	Cluster-65551.160009	BN1106_s4634B000038	Cluster-65551.202210	Cluster-65551.54546
Cluster-65551.143340	Cluster-65551.123614	Cluster-65551.139988	BN1106_s16B000591	BN1106_s10367B000010	BN1106_s1762B000160	Cluster-65551.205158	Cluster-65513.0	Cluster-65551.160040	BN1106_s4646B000066	Cluster-65551.202661	Cluster-65551.54825
Cluster-65551.143354	Cluster-65551.123616	Cluster-65551.140061	BN1106_s1600B000254	BN1106_s1038B000139	BN1106_s1765B000235	Cluster-65551.205355	Cluster-65551.100068	Cluster-65551.160046	BN1106_s4646B000069	Cluster-65551.202668	Cluster-65551.54933
Cluster-65551.143392	Cluster-65551.123623	Cluster-65551.140124	BN1106_s1612B000139	BN1106_s10411B000026	BN1106_s1788B000461	Cluster-65551.205459	Cluster-65551.100089	Cluster-65551.160098	BN1106_s4646B000071	Cluster-65551.203792	Cluster-65551.55236
Cluster-65551.143398	Cluster-65551.123632	Cluster-65551.140125	BN1106_s1624B000083	BN1106_s10514B000009	BN1106_s1793B000158	Cluster-65551.205544	Cluster-65551.100120	Cluster-65551.160109	BN1106_s4671B000054	Cluster-65551.21324	Cluster-65551.55445
Cluster-65551.143414	Cluster-65551.123633	Cluster-65551.140131	BN1106_s163B000440	BN1106_s1056B000271	BN1106_s18B000409	Cluster-65551.205620	Cluster-65551.100133	Cluster-65551.160116	BN1106_s4672B000099	Cluster-65551.21352	Cluster-65551.55656
Cluster-65551.143494	Cluster-65551.123675	Cluster-65551.140136	BN1106_s1631B000176	BN1106_s1057B000130	BN1106_s1808B000108	Cluster-65551.205644	Cluster-65551.100152	Cluster-65551.16013	BN1106_s47B000287	Cluster-65551.21660	Cluster-65551.55710
Cluster-65551.143573	Cluster-65551.123680	Cluster-65551.140148	BN1106_s1634B000619	BN1106_s10659B000004	BN1106_s181B000555	Cluster-65551.205722	Cluster-65551.100247	Cluster-65551.160138	BN1106_s4724B000126	Cluster-65551.22253	Cluster-65551.55713
Cluster-65551.143596	Cluster-65551.123685	Cluster-65551.140150	BN1106_s1647B000248	BN1106_s1068B000163	BN1106_s18107B000010	Cluster-65551.205741	Cluster-65551.100313	Cluster-65551.160145	BN1106_s473B000310	Cluster-65551.23122	Cluster-65551.56000
Cluster-65551.143797	Cluster-65551.123689	Cluster-65551.140199	BN1106_s1654B000289	BN1106_s1068B000165	BN1106_s1821B000111	Cluster-65551.205774	Cluster-65551.100326	Cluster-65551.160152	BN1106_s4739B000041	Cluster-65551.25661	Cluster-65551.56022
Cluster-65551.143802	Cluster-65551.123709	Cluster-65551.140226	BN1106_s16678B000008	BN1106_s1072B000343	BN1106_s1823B000146	Cluster-65551.205786	Cluster-65551.100327	Cluster-65551.160156	BN1106_s475B000506	Cluster-65551.26587	Cluster-65551.56204
Cluster-65551.143803	Cluster-65551.123722	Cluster-65551.140229	BN1106_s1687B000353	BN1106_s1075B000120	BN1106_s1824B000264	Cluster-65551.205860	Cluster-65551.100353	Cluster-65551.160184	BN1106_s4787B000090	Cluster-65551.26752	Cluster-65551.56206
Cluster-65551.143904	Cluster-65551.123735	Cluster-65551.140239	BN1106_s1689B000129	BN1106_s1078B000236	BN1106_s1842B000209	Cluster-65551.205898	Cluster-65551.100434	Cluster-65551.160186	BN1106_s4796B000024	Cluster-65551.27629	Cluster-65551.56207
Cluster-65551.143943	Cluster-65551.123750	Cluster-65551.140240	BN1106_s1693B000237	BN1106_s1078B000237	BN1106_s1843B000280	Cluster-65551.205946	Cluster-65551.100448	Cluster-65551.160193	BN1106_s480B000238	Cluster-65551.34150	Cluster-65551.56251
Cluster-65551.144082	Cluster-65551.123764	Cluster-65551.140248	BN1106_s1708B000092	BN1106_s1078B000238	BN1106_s18440B000010	Cluster-65551.205958	Cluster-65551.100452	Cluster-65551.160246	BN1106_s4801B000087	Cluster-65551.34361	Cluster-65551.56320
Cluster-65551.144094	Cluster-65551.123809	Cluster-65551.140253	BN1106_s1735B000363	BN1106_s1078B000239	BN1106_s1846B000282	Cluster-65551.205972	Cluster-65551.1006	Cluster-65551.160259	BN1106_s4814B000131	Cluster-65551.34560	Cluster-65551.56340
Cluster-65551.144207	Cluster-65551.123816	Cluster-65551.140271	BN1106_s1745B000112	BN1106_s10825B000010	BN1106_s1850B000166	Cluster-65551.206004	Cluster-65551.100629	Cluster-65551.160287	BN1106_s4862B000072	Cluster-65551.35362	Cluster-65551.56348
Cluster-65551.144416	Cluster-65551.123817	Cluster-65551.140283	BN1106_s1759B000189	BN1106_s1084B000222	BN1106_s1855B000094	Cluster-65551.20616	Cluster-65551.100665	Cluster-65551.160289	BN1106_s4903B000048	Cluster-65551.35975	Cluster-65551.56495
Cluster-65551.144454	Cluster-65551.123836	Cluster-65551.140305	BN1106_s176B000286	BN1106_s1085B000088	BN1106_s1897B000101	Cluster-65551.20650	Cluster-65551.100695	Cluster-65551.160291	BN1106_s4903B000050	Cluster-65551.39166	Cluster-65551.56623
Cluster-65551.144532	Cluster-65551.123844	Cluster-65551.140309	BN1106_s1766B000180	BN1106_s1085B000089	BN1106_s190B000393	Cluster-65551.20659	Cluster-65551.100725	Cluster-65551.160377	BN1106_s492B000342	Cluster-65551.39207	Cluster-65551.56824
Cluster-65551.144582	Cluster-65551.123847	Cluster-65551.140345	BN1106_s1767B000252	BN1106_s10935B000035	BN1106_s1902B000115	Cluster-65551.20980	Cluster-65551.100799	Cluster-65551.160422	BN1106_s492B000345	Cluster-65551.40650	Cluster-65551.5687
Cluster-65551.144601	Cluster-65551.123874	Cluster-65551.140352	BN1106_s1791B000123	BN1106_s1098B000221	BN1106_s1903B000127	Cluster-65551.21196	Cluster-65551.10089	Cluster-65551.160479	BN1106_s492B000349	Cluster-65551.42881	Cluster-65551.56964
Cluster-65551.144663	Cluster-65551.123886	Cluster-65551.140371	BN1106_s1798B000218	BN1106_s110B000289	BN1106_s1908B000177	Cluster-65551.212	Cluster-65551.100920	Cluster-65551.160484	BN1106_s494B000132	Cluster-65551.43504	Cluster-65551.57035
Cluster-65551.144710	Cluster-65551.123892	Cluster-65551.14039	BN1106_s1801B000122	BN1106_s1103B000217	BN1106_s1910B000277	Cluster-65551.21207	Cluster-65551.101167	Cluster-65551.160493	BN1106_s495B000234	Cluster-65551.44266	Cluster-65551.57041
Cluster-65551.144804	Cluster-65551.123895	Cluster-65551.140411	BN1106_s18053B000006	BN1106_s1105B000141	BN1106_s192B000415	Cluster-65551.21371	Cluster-65551.101169	Cluster-65551.160607	BN1106_s496B000175	Cluster-65551.44933	Cluster-65551.57089
Cluster-65551.144885	Cluster-65551.123903	Cluster-65551.140428	BN1106_s1812B000104	BN1106_s1110B000107	BN1106_s1922B000119	Cluster-65551.2166	Cluster-65551.10133	Cluster-65551.16061	BN1106_s4984B000133	Cluster-65551.46385	Cluster-65551.57090
Cluster-65551.144896	Cluster-65551.123908	Cluster-65551.140430	BN1106_s1816B000502	BN1106_s1115B000530	BN1106_s19246B000003	Cluster-65551.21662	Cluster-65551.10159	Cluster-65551.160645	BN1106_s4984B000134	Cluster-65551.47113	Cluster-65551.57121
Cluster-65551.144899	Cluster-65551.123909	Cluster-65551.140440	BN1106_s1817B000096	BN1106_s1116B000228	BN1106_s194B000274	Cluster-65551.21814	Cluster-65551.101629	Cluster-65551.160725	BN1106_s500B000169	Cluster-65551.47495	Cluster-65551.57197
Cluster-65551.144962	Cluster-65551.123910	Cluster-65551.140441	BN1106_s1842B000207	BN1106_s1118B000200	BN1106_s1951B000174	Cluster-65551.22006	Cluster-65551.101700	Cluster-65551.160739	BN1106_s5027B000094	Cluster-65551.48266	Cluster-65551.5738
Cluster-65551.145022	Cluster-65551.123918	Cluster-65551.140444	BN1106_s1863B000150	BN1106_s112B001246	BN1106_s1955B000094	Cluster-65551.22297	Cluster-65551.101751	Cluster-65551.160744	BN1106_s5058B000037	Cluster-65551.48303	Cluster-65551.57417
Cluster-65551.145147	Cluster-65551.123920	Cluster-65551.14045	BN1106_s1868B000151	BN1106_s11204B000018	BN1106_s1960B000080	Cluster-65551.2233	Cluster-65551.101784	Cluster-65551.160773	BN1106_s5070B000094	Cluster-65551.48503	Cluster-65551.57445
Cluster-65551.145160	Cluster-65551.123934	Cluster-65551.140464	BN1106_s1873B000096	BN1106_s1122B000228	BN1106_s1963B000096	Cluster-65551.22512	Cluster-65551.10180	Cluster-65551.160780	BN1106_s5072B000064	Cluster-65551.48955	Cluster-65551.57498
Cluster-65551.145180	Cluster-65551.123935	Cluster-65551.140465	BN1106_s1879B000222	BN1106_s11222B000022	BN1106_s1965B000187	Cluster-65551.22544	Cluster-65551.101880	Cluster-65551.160800	BN1106_s5072B000067	Cluster-65551.49007	Cluster-65551.57538
Cluster-65551.14524	Cluster-65551.123940	Cluster-65551.140473	BN1106_s18810B000010	BN1106_s1125B000186	BN1106_s197B000401	Cluster-65551.22708	Cluster-65551.101895	Cluster-65551.160803	BN1106_s5074B000039	Cluster-65551.49215	Cluster-65551.57591
Cluster-65551.145302	Cluster-65551.123962	Cluster-65551.140535	BN1106_s1901B000239	BN1106_s1130B000207	BN1106_s1974B000307	Cluster-65551.22933	Cluster-65551.1019	Cluster-65551.160804	BN1106_s5092B000056	Cluster-65551.49297	Cluster-65551.57709
Cluster-65551.145460	Cluster-65551.123992	Cluster-65551.140546	BN1106_s19052B000002	BN1106_s1132B000139	BN1106_s1983B000124	Cluster-65551.23078	Cluster-65551.101905	Cluster-65551.160808	BN1106_s5098B000043	Cluster-65551.49332	Cluster-65551.57721
Cluster-65551.145461	Cluster-65551.124014	Cluster-65551.140553	BN1106_s1918B000300	BN1106_s1133B000218	BN1106_s1996B000088	Cluster-65551.23079	Cluster-65551.101926	Cluster-65551.160813	BN1106_s510B000502	Cluster-65551.49343	Cluster-65551.57798
Cluster-65551.145488	Cluster-65551.124015	Cluster-65551.140560	BN1106_s1920B000087	BN1106_s11395B000013	BN1106_s1997B000147	Cluster-65551.23084	Cluster-65551.101953	Cluster-65551.160849	BN1106_s5135B000091	Cluster-65551.4936	Cluster-65551.57962
Cluster-65551.145593	Cluster-65551.124018	Cluster-65551.140573	BN1106_s1926B000163	BN1106_s1140B000267	BN1106_s1997B000148	Cluster-65551.23225	Cluster-65551.101959	Cluster-65551.160950	BN1106_s5163B000015	Cluster-65551.49518	Cluster-65551.58038
Cluster-65551.145628	Cluster-65551.124019	Cluster-65551.140574	BN1106_s1927B000112	BN1106_s1160B000420	BN1106_s1998B000097	Cluster-65551.23251	Cluster-65551.10198	Cluster-65551.160964	BN1106_s5165B000050	Cluster-65551.49520	Cluster-65551.58074
Cluster-65551.145642	Cluster-65551.124020	Cluster-65551.140616	BN1106_s193B000327	BN1106_s1167B000151	BN1106_s1999B000168	Cluster-65551.234	Cluster-65551.102042	Cluster-65551.161009	BN1106_s5223B000110	Cluster-65551.49544	Cluster-65551.58109
Cluster-65551.145681	Cluster-65551.124021	Cluster-65551.140618	BN1106_s1934B000185	BN1106_s1167B000158	BN1106_s2B000360	Cluster-65551.237	Cluster-65551.102144	Cluster-65551.161011	BN1106_s5273B000074	Cluster-65551.49705	Cluster-65551.58130
Cluster-65551.145784	Cluster-65551.124022	Cluster-65551.140630	BN1106_s1935B000259	BN1106_s1169B000138	BN1106_s2004B000174	Cluster-65551.23907	Cluster-65551.1022	Cluster-65551.161050	BN1106_s53B000510	Cluster-65551.4986	Cluster-65551.58136
Cluster-65551.145934	Cluster-65551.124024	Cluster-65551.140660	BN1106_s194B000278	BN1106_s1169B000140	BN1106_s2005B000196	Cluster-65551.24257	Cluster-65551.102204	Cluster-65551.161190	BN1106_s53B000518	Cluster-65551.49881	Cluster-65551.58154
Cluster-65551.145948	Cluster-65551.124040	Cluster-65551.140673	BN1106_s1974B000291	BN1106_s117B000696	BN1106_s2015B000078	Cluster-65551.24618	Cluster-65551.102229	Cluster-65551.161216	BN1106_s5301B000103	Cluster-65551.49917	Cluster-65551.58842
Cluster-65551.145980	Cluster-65551.124056	Cluster-65551.140690	BN1106_s1974B000292	BN1106_s117B000706	BN1106_s2016B000149	Cluster-65551.24688	Cluster-65551.102287	Cluster-65551.161271	BN1106_s5317B000076	Cluster-65551.49929	Cluster-65551.59122
Cluster-65551.145990	Cluster-65551.124060	Cluster-65551.140693	BN1106_s1974B000299	BN1106_s117B000708	BN1106_s2018B000323	Cluster-65551.24751	Cluster-65551.1023	Cluster-65551.161296	BN1106_s5356B000014	Cluster-65551.49938	Cluster-65551.5919
Cluster-65551.146024	Cluster-65551.124079	Cluster-65551.140711	BN1106_s1989B000319	BN1106_s1175B000152	BN1106_s2020B000118	Cluster-65551.24755	Cluster-65551.102306	Cluster-65551.161299	BN1106_s54B000416	Cluster-65551.4998	Cluster-65551.59323
Cluster-65551.146043	Cluster-65551.124093	Cluster-65551.140713	BN1106_s1989B000320	BN1106_s11769B000008	BN1106_s2024B000203	Cluster-65551.24799	Cluster-65551.102320	Cluster-65551.161301	BN1106_s54B000426	Cluster-65551.49995	Cluster-65551.59571
Cluster-65551.146049	Cluster-65551.124109	Cluster-65551.140734	BN1106_s2013B000120	BN1106_s1182B000299	BN1106_s2026B000227	Cluster-65551.24875	Cluster-65551.102361	Cluster-65551.161310	BN1106_s540B000237	Cluster-65551.50075	Cluster-65551.59679
Cluster-65551.146067	Cluster-65551.124114	Cluster-65551.140740	BN1106_s2018B000305	BN1106_s1191B000314	BN1106_s2026B000228	Cluster-65551.2496	Cluster-65551.102389	Cluster-65551.161311	BN1106_s5441B000131	Cluster-65551.50228	Cluster-65551.59683
Cluster-65551.146086	Cluster-65551.124143	Cluster-65551.140774	BN1106_s2027B000175	BN1106_s1191B000316	BN1106_s2026B000229	Cluster-65551.25291	Cluster-65551.1025	Cluster-65551.161320	BN1106_s546B000538	Cluster-65551.50424	Cluster-65551.60654
Cluster-65551.146115	Cluster-65551.124144	Cluster-65551.140786	BN1106_s2038B000186	BN1106_s12B000485	BN1106_s2027B000174	Cluster-65551.25374	Cluster-65551.102518	Cluster-65551.161327	BN1106_s5485B000011	Cluster-65551.50444	Cluster-65551.60685
Cluster-65551.146125	Cluster-65551.124146	Cluster-65551.140790	BN1106_s20604B000002	BN1106_s1200B000208	BN1106_s203B000477	Cluster-65551.25407	Cluster-65551.102535	Cluster-65551.161330	BN1106_s5499B000036	Cluster-65551.50583	Cluster-65551.60760
Cluster-65551.146174	Cluster-65551.124164	Cluster-65551.140791	BN1106_s2068B000298	BN1106_s12087B000020	BN1106_s2035B000105	Cluster-65551.25420	Cluster-65551.1026	Cluster-65551.161351	BN1106_s5512B000063	Cluster-65551.50720	Cluster-65551.60844
Cluster-65551.146340	Cluster-65551.124168	Cluster-65551.140810	BN1106_s2069B000235	BN1106_s1209B000237	BN1106_s20367B000010	Cluster-65551.259	Cluster-65551.10260	Cluster-65551.161358	BN1106_s5529B000036	Cluster-65551.50961	Cluster-65551.60849
Cluster-65551.146441	Cluster-65551.124173	Cluster-65551.140813	BN1106_s2069B000238	BN1106_s1231B000573	BN1106_s2049B000111	Cluster-65551.2609	Cluster-65551.102690	Cluster-65551.161405	BN1106_s559B000225	Cluster-65551.51281	Cluster-65551.60922
Cluster-65551.146447	Cluster-65551.124174	Cluster-65551.140843	BN1106_s2081B000162	BN1106_s1231B000574	BN1106_s205B000339	Cluster-65551.26165	Cluster-65551.1027	Cluster-65551.161407	BN1106_s5596B000144	Cluster-65551.51690	Cluster-65551.61278
Cluster-65551.146520	Cluster-65551.124176	Cluster-65551.140882	BN1106_s2081B000163	BN1106_s12369B000013	BN1106_s20547B000007	Cluster-65551.26288	Cluster-65551.102761	Cluster-65551.161411	BN1106_s56B000207	Cluster-65551.51760	Cluster-65551.61371
Cluster-65551.146572	Cluster-65551.124180	Cluster-65551.140889	BN1106_s2091B000381	BN1106_s1240B000280	BN1106_s2065B000257	Cluster-65551.26575	Cluster-65551.102809	Cluster-65551.161526	BN1106_s5627B000033	Cluster-65551.51790	Cluster-65551.61390
Cluster-65551.146626	Cluster-65551.124191	Cluster-65551.140902	BN1106_s2100B000128	BN1106_s12402B000017	BN1106_s2065B000259	Cluster-65551.26717	Cluster-65551.102833	Cluster-65551.161545	BN1106_s5634B000068	Cluster-65551.52079	Cluster-65551.61571
Cluster-65551.146645	Cluster-65551.124233	Cluster-65551.140907	BN1106_s2102B000162	BN1106_s12541B000022	BN1106_s2069B000240	Cluster-65551.26763	Cluster-65551.102901	Cluster-65551.161589	BN1106_s5649B000040	Cluster-65551.52190	Cluster-65551.62217
Cluster-65551.146647	Cluster-65551.124250	Cluster-65551.140949	BN1106_s2106B000117	BN1106_s1255B000316	BN1106_s2077B000128	Cluster-65551.27245	Cluster-65551.102924	Cluster-65551.161658	BN1106_s565B000188	Cluster-65551.52664	Cluster-65551.62529
Cluster-65551.146648	Cluster-65551.124258	Cluster-65551.140952	BN1106_s21098B000002	BN1106_s12557B000008	BN1106_s2082B000217	Cluster-65551.27407	Cluster-65551.102982	Cluster-65551.161682	BN1106_s571B000488	Cluster-65551.52731	Cluster-65551.62758
Cluster-65551.146698	Cluster-65551.124259	Cluster-65551.140968	BN1106_s2152B000097	BN1106_s1256B000161	BN1106_s2088B000146	Cluster-65551.27465	Cluster-65551.1030	Cluster-65551.161732	BN1106_s5723B000080	Cluster-65551.53033	Cluster-65551.63033
Cluster-65551.146765	Cluster-65551.124265	Cluster-65551.140982	BN1106_s2171B000206	BN1106_s1257B000198	BN1106_s2089B000185	Cluster-65551.27654	Cluster-65551.103045	Cluster-65551.161865	BN1106_s58B000487	Cluster-65551.53124	Cluster-65551.63134
Cluster-65551.146780	Cluster-65551.124267	Cluster-65551.140985	BN1106_s2194B000237	BN1106_s1258B000363	BN1106_s2089B000186	Cluster-65551.2766	Cluster-65551.103103	Cluster-65551.161909	BN1106_s592B000220	Cluster-65551.53253	Cluster-65551.63193
Cluster-65551.146884	Cluster-65551.124279	Cluster-65551.141026	BN1106_s2197B000183	BN1106_s1274B000227	BN1106_s209B000348	Cluster-65551.2787	Cluster-65551.103180	Cluster-65551.162001	BN1106_s592B000221	Cluster-65551.53273	Cluster-65551.63209
Cluster-65551.147001	Cluster-65551.124302	Cluster-65551.141052	BN1106_s2198B000160	BN1106_s1283B000178	BN1106_s2095B000166	Cluster-65551.279	Cluster-65551.103262	Cluster-65551.162014	BN1106_s5957B000095	Cluster-65551.53822	Cluster-65551.63269
Cluster-65551.147003	Cluster-65551.124304	Cluster-65551.141056	BN1106_s222B000378	BN1106_s1283B000179	BN1106_s210B001001	Cluster-65551.2794	Cluster-65551.103289	Cluster-65551.162027	BN1106_s597B000537	Cluster-65551.53823	Cluster-65551.63342
Cluster-65551.147070	Cluster-65551.124307	Cluster-65551.141073	BN1106_s2228B000194	BN1106_s1285B000161	BN1106_s210B001013	Cluster-65551.28035	Cluster-65551.103293	Cluster-65551.162033	BN1106_s5977B000047	Cluster-65551.53824	Cluster-65551.63346
Cluster-65551.147101	Cluster-65551.124322	Cluster-65551.141100	BN1106_s2244B000105	BN1106_s1286B000394	BN1106_s210B001028	Cluster-65551.28221	Cluster-65551.103392	Cluster-65551.162176	BN1106_s5997B000051	Cluster-65551.5390	Cluster-65551.63628
Cluster-65551.147192	Cluster-65551.124335	Cluster-65551.141108	BN1106_s2261B000329	BN1106_s1290B000235	BN1106_s2104B000167	Cluster-65551.28268	Cluster-65551.103442	Cluster-65551.162213	BN1106_s6B000372	Cluster-65551.5394	Cluster-65551.6367
Cluster-65551.147196	Cluster-65551.124344	Cluster-65551.141113	BN1106_s2266B000114	BN1106_s1295B000505	BN1106_s2105B000236	Cluster-65551.28638	Cluster-65551.103457	Cluster-65551.162295	BN1106_s6048B000006	Cluster-65551.53989	Cluster-65551.63695
Cluster-65551.147249	Cluster-65551.124366	Cluster-65551.141162	BN1106_s227B000508	BN1106_s1295B000527	BN1106_s2111B000303	Cluster-65551.2871	Cluster-65551.103487	Cluster-65551.162304	BN1106_s6069B000159	Cluster-65551.53991	Cluster-65551.63716
Cluster-65551.147263	Cluster-65551.124385	Cluster-65551.141168	BN1106_s2274B000236	BN1106_s13B000585	BN1106_s2114B000070	Cluster-65551.2885	Cluster-65551.103577	Cluster-65551.16231	BN1106_s617B000560	Cluster-65551.53994	Cluster-65551.63776
Cluster-65551.147306	Cluster-65551.124392	Cluster-65551.141210	BN1106_s2278B000224	BN1106_s13B000618	BN1106_s2116B000204	Cluster-65551.289	Cluster-65551.103601	Cluster-65551.162348	BN1106_s6248B000035	Cluster-65551.54213	Cluster-65551.6382
Cluster-65551.147336	Cluster-65551.124406	Cluster-65551.141234	BN1106_s2325B000326	BN1106_s130B000113	BN1106_s2116B000205	Cluster-65551.28989	Cluster-65551.103642	Cluster-65551.162358	BN1106_s626B000338	Cluster-65551.54237	Cluster-65551.63831
Cluster-65551.147359	Cluster-65551.124435	Cluster-65551.141247	BN1106_s2337B000115	BN1106_s1304B000106	BN1106_s2118B000152	Cluster-65551.29140	Cluster-65551.103686	Cluster-65551.162386	BN1106_s627B000288	Cluster-65551.54240	Cluster-65551.63879
Cluster-65551.147411	Cluster-65551.124439	Cluster-65551.141266	BN1106_s2377B000123	BN1106_s13062B000002	BN1106_s212B000274	Cluster-65551.293	Cluster-65551.103702	Cluster-65551.162430	BN1106_s6345B000055	Cluster-65551.54296	Cluster-65551.63894
Cluster-65551.147431	Cluster-65551.124456	Cluster-65551.141294	BN1106_s238B000368	BN1106_s1309B000139	BN1106_s212B000279	Cluster-65551.29346	Cluster-65551.103811	Cluster-65551.162435	BN1106_s6348B000093	Cluster-65551.54314	Cluster-65551.63904
Cluster-65551.147435	Cluster-65551.124458	Cluster-65551.141326	BN1106_s239B000503	BN1106_s1311B000383	BN1106_s2124B000374	Cluster-65551.29351	Cluster-65551.103818	Cluster-65551.162472	BN1106_s643B000240	Cluster-65551.54464	Cluster-65551.63913
Cluster-65551.147478	Cluster-65551.124463	Cluster-65551.141335	BN1106_s2393B000228	BN1106_s1314B000437	BN1106_s213B000260	Cluster-65551.2936	Cluster-65551.103936	Cluster-65551.162512	BN1106_s647B000405	Cluster-65551.54606	Cluster-65551.64000
Cluster-65551.147574	Cluster-65551.124476	Cluster-65551.141336	BN1106_s2402B000131	BN1106_s1314B000444	BN1106_s2130B000319	Cluster-65551.29514	Cluster-65551.103970	Cluster-65551.162534	BN1106_s6484B000061	Cluster-65551.54865	Cluster-65551.64007
Cluster-65551.147606	Cluster-65551.124494	Cluster-65551.141338	BN1106_s247B000261	BN1106_s13162B000018	BN1106_s2130B000321	Cluster-65551.29598	Cluster-65551.103998	Cluster-65551.16255	BN1106_s6484B000063	Cluster-65551.55010	Cluster-65551.64085
Cluster-65551.147634	Cluster-65551.124496	Cluster-65551.141345	BN1106_s2487B000186	BN1106_s13200B000010	BN1106_s214B000775	Cluster-65551.29649	Cluster-65551.104050	Cluster-65551.162593	BN1106_s649B000501	Cluster-65551.55038	Cluster-65551.64157
Cluster-65551.147650	Cluster-65551.124498	Cluster-65551.141347	BN1106_s2501B000132	BN1106_s1323B000320	BN1106_s214B000782	Cluster-65551.29666	Cluster-65551.1041	Cluster-65551.162639	BN1106_s649B000509	Cluster-65551.55068	Cluster-65551.64158
Cluster-65551.147707	Cluster-65551.124499	Cluster-65551.141361	BN1106_s2504B000089	BN1106_s13230B000017	BN1106_s2144B000276	Cluster-65551.29672	Cluster-65551.104126	Cluster-65551.162670	BN1106_s6506B000129	Cluster-65551.55078	Cluster-65551.64187
Cluster-65551.147750	Cluster-65551.124504	Cluster-65551.141365	BN1106_s2509B000195	BN1106_s1326B000437	BN1106_s2146B000128	Cluster-65551.30468	Cluster-65551.104127	Cluster-65551.162715	BN1106_s6543B000070	Cluster-65551.55100	Cluster-65551.6425
Cluster-65551.147908	Cluster-65551.124539	Cluster-65551.141429	BN1106_s2510B000104	BN1106_s13269B000004	BN1106_s2151B000135	Cluster-65551.30615	Cluster-65551.104247	Cluster-65551.162756	BN1106_s6576B000103	Cluster-65551.55123	Cluster-65551.64294
Cluster-65551.147940	Cluster-65551.124559	Cluster-65551.141443	BN1106_s2537B000078	BN1106_s13269B000005	BN1106_s2165B000370	Cluster-65551.307	Cluster-65551.1043	Cluster-65551.162790	BN1106_s6585B000019	Cluster-65551.55173	Cluster-65551.64366
Cluster-65551.147982	Cluster-65551.124567	Cluster-65551.141445	BN1106_s2539B000162	BN1106_s1329B000132	BN1106_s2175B000146	Cluster-65551.3111	Cluster-65551.104366	Cluster-65551.162800	BN1106_s6628B000061	Cluster-65551.55201	Cluster-65551.64371
Cluster-65551.148015	Cluster-65551.124617	Cluster-65551.141482	BN1106_s2550B000070	BN1106_s1329B000133	BN1106_s2189B000119	Cluster-65551.31171	Cluster-65551.104389	Cluster-65551.162815	BN1106_s675B000101	Cluster-65551.55309	Cluster-65551.64464
Cluster-65551.148050	Cluster-65551.124624	Cluster-65551.141487	BN1106_s2550B000071	BN1106_s133B000452	BN1106_s219B000274	Cluster-65551.31251	Cluster-65551.104443	Cluster-65551.162836	BN1106_s6809B000113	Cluster-65551.55311	Cluster-65551.64482
Cluster-65551.148069	Cluster-65551.124650	Cluster-65551.141492	BN1106_s2551B000086	BN1106_s1337B000270	BN1106_s2191B000248	Cluster-65551.31327	Cluster-65551.1045	Cluster-65551.162850	BN1106_s6842B000058	Cluster-65551.55385	Cluster-65551.64486
Cluster-65551.148284	Cluster-65551.124654	Cluster-65551.141499	BN1106_s2567B000081	BN1106_s134B000161	BN1106_s2197B000182	Cluster-65551.31572	Cluster-65551.104535	Cluster-65551.162898	BN1106_s6854B000030	Cluster-65551.55490	Cluster-65551.64581
Cluster-65551.148331	Cluster-65551.124665	Cluster-65551.141501	BN1106_s2582B000095	BN1106_s13564B000003	BN1106_s2205B000296	Cluster-65551.3177	Cluster-65551.104601	Cluster-65551.162915	BN1106_s687B000148	Cluster-65551.55496	Cluster-65551.64601
Cluster-65551.148377	Cluster-65551.124682	Cluster-65551.141504	BN1106_s2582B000096	BN1106_s1362B000182	BN1106_s2205B000298	Cluster-65551.31874	Cluster-65551.1047	Cluster-65551.162919	BN1106_s688B000253	Cluster-65551.55579	Cluster-65551.64665
Cluster-65551.148398	Cluster-65551.124686	Cluster-65551.141559	BN1106_s2623B000090	BN1106_s1369B000468	BN1106_s2215B000187	Cluster-65551.32013	Cluster-65551.104700	Cluster-65551.162985	BN1106_s6889B000045	Cluster-65551.55588	Cluster-65551.6478
Cluster-65551.148507	Cluster-65551.124690	Cluster-65551.141605	BN1106_s2635B000232	BN1106_s1369B000469	BN1106_s2221B000105	Cluster-65551.32030	Cluster-65551.104731	Cluster-65551.163022	BN1106_s6895B000059	Cluster-65551.55671	Cluster-65551.64804
Cluster-65551.148528	Cluster-65551.124691	Cluster-65551.141616	BN1106_s265B000364	BN1106_s1369B000474	BN1106_s2226B000414	Cluster-65551.32043	Cluster-65551.104794	Cluster-65551.163082	BN1106_s692B000155	Cluster-65551.55862	Cluster-65551.64817
Cluster-65551.148795	Cluster-65551.124692	Cluster-65551.141647	BN1106_s2652B000141	BN1106_s1377B000260	BN1106_s223B000274	Cluster-65551.32246	Cluster-65551.1049	Cluster-65551.163086	BN1106_s697B000210	Cluster-65551.55908	Cluster-65551.64823
Cluster-65551.148840	Cluster-65551.124715	Cluster-65551.141655	BN1106_s2653B000058	BN1106_s1377B000266	BN1106_s2237B000184	Cluster-65551.3225	Cluster-65551.104903	Cluster-65551.163094	BN1106_s6988B000039	Cluster-65551.56020	Cluster-65551.64833
Cluster-65551.148848	Cluster-65551.124716	Cluster-65551.141667	BN1106_s2679B000113	BN1106_s1378B000209	BN1106_s2237B000186	Cluster-65551.32660	Cluster-65551.104933	Cluster-65551.163108	BN1106_s6995B000052	Cluster-65551.56203	Cluster-65551.64835
Cluster-65551.149079	Cluster-65551.124733	Cluster-65551.141672	BN1106_s2681B000117	BN1106_s1393B000382	BN1106_s2241B000120	Cluster-65551.3302	Cluster-65551.105086	Cluster-65551.163112	BN1106_s7025B000054	Cluster-65551.56265	Cluster-65551.64841
Cluster-65551.149091	Cluster-65551.124742	Cluster-65551.141698	BN1106_s2686B000196	BN1106_s140B000484	BN1106_s2246B000177	Cluster-65551.33059	Cluster-65551.105087	Cluster-65551.163122	BN1106_s706B000216	Cluster-65551.56599	Cluster-65551.64861
Cluster-65551.149156	Cluster-65551.124749	Cluster-65551.141699	BN1106_s2687B000113	BN1106_s1400B000284	BN1106_s2249B000118	Cluster-65551.332	Cluster-65551.105157	Cluster-65551.163133	BN1106_s7066B000037	Cluster-65551.56950	Cluster-65551.64976
Cluster-65551.149321	Cluster-65551.124764	Cluster-65551.141727	BN1106_s2697B000089	BN1106_s1406B000209	BN1106_s2257B000193	Cluster-65551.33400	Cluster-65551.105179	Cluster-65551.163135	BN1106_s7067B000094	Cluster-65551.57276	Cluster-65551.65000
Cluster-65551.149422	Cluster-65551.124793	Cluster-65551.141744	BN1106_s2715B000100	BN1106_s1408B000086	BN1106_s2259B000141	Cluster-65551.337	Cluster-65551.105191	Cluster-65551.163171	BN1106_s709B000629	Cluster-65551.57678	Cluster-65551.65021
Cluster-65551.149614	Cluster-65551.124818	Cluster-65551.141755	BN1106_s2716B000105	BN1106_s1408B000088	BN1106_s2263B000153	Cluster-65551.33928	Cluster-65551.1052	Cluster-65551.163195	BN1106_s709B000646	Cluster-65551.57803	Cluster-65551.65023
Cluster-65551.149876	Cluster-65551.124821	Cluster-65551.141762	BN1106_s2725B000127	BN1106_s1409B000188	BN1106_s2283B000291	Cluster-65551.3396	Cluster-65551.105203	Cluster-65551.163222	BN1106_s714B000192	Cluster-65551.57878	Cluster-65551.65047
Cluster-65551.149905	Cluster-65551.124838	Cluster-65551.141768	BN1106_s2760B000139	BN1106_s1411B000391	BN1106_s2291B000319	Cluster-65551.34100	Cluster-65551.105251	Cluster-65551.163242	BN1106_s715B000254	Cluster-65551.57989	Cluster-65551.65212
Cluster-65551.149929	Cluster-65551.124841	Cluster-65551.141792	BN1106_s2764B000113	BN1106_s1411B000392	BN1106_s2291B000328	Cluster-65551.34238	Cluster-65551.1053	Cluster-65551.163262	BN1106_s7177B000043	Cluster-65551.58267	Cluster-65551.65216
Cluster-65551.149955	Cluster-65551.124842	Cluster-65551.141812	BN1106_s2764B000114	BN1106_s1419B000170	BN1106_s230B000258	Cluster-65551.3458	Cluster-65551.105312	Cluster-65551.163292	BN1106_s73B000492	Cluster-65551.58316	Cluster-65551.65221
Cluster-65551.150002	Cluster-65551.124845	Cluster-65551.141840	BN1106_s2817B000361	BN1106_s1420B000136	BN1106_s2317B000229	Cluster-65551.34585	Cluster-65551.105342	Cluster-65551.163390	BN1106_s7312B000017	Cluster-65551.58400	Cluster-65551.65368
Cluster-65551.150323	Cluster-65551.124853	Cluster-65551.141846	BN1106_s285B000835	BN1106_s1422B000157	BN1106_s2317B000230	Cluster-65551.3477	Cluster-65551.105399	Cluster-65551.163427	BN1106_s7312B000018	Cluster-65551.58444	Cluster-65551.65399
Cluster-65551.150327	Cluster-65551.124854	Cluster-65551.141848	BN1106_s285B000847	BN1106_s1430B000166	BN1106_s2327B000082	Cluster-65551.34870	Cluster-65551.105490	Cluster-65551.163428	BN1106_s734B000328	Cluster-65551.59120	Cluster-65551.65595
Cluster-65551.150347	Cluster-65551.124855	Cluster-65551.141884	BN1106_s285B000848	BN1106_s1430B000168	BN1106_s2327B000084	Cluster-65551.34874	Cluster-65551.105860	Cluster-65551.163433	BN1106_s734B000329	Cluster-65551.59313	Cluster-65551.65603
Cluster-65551.150349	Cluster-65551.124870	Cluster-65551.141902	BN1106_s285B000852	BN1106_s14399B000004	BN1106_s2330B000172	Cluster-65551.34939	Cluster-65551.105926	Cluster-65551.163450	BN1106_s737B000428	Cluster-65551.59382	Cluster-65551.65624
Cluster-65551.150474	Cluster-65551.124877	Cluster-65551.141903	BN1106_s2852B000175	BN1106_s144B000195	BN1106_s2335B000138	Cluster-65551.35047	Cluster-65551.1060	Cluster-65551.163502	BN1106_s739B000131	Cluster-65551.59916	Cluster-65551.65667
Cluster-65551.150529	Cluster-65551.124892	Cluster-65551.141905	BN1106_s2857B000157	BN1106_s1445B000195	BN1106_s2335B000140	Cluster-65551.35386	Cluster-65551.106021	Cluster-65551.163527	BN1106_s743B000083	Cluster-65551.60168	Cluster-65551.65706
Cluster-65551.150565	Cluster-65551.124901	Cluster-65551.141921	BN1106_s286B000370	BN1106_s1446B000152	BN1106_s2355B000214	Cluster-65551.35718	Cluster-65551.106295	Cluster-65551.163559	BN1106_s745B000380	Cluster-65551.60532	Cluster-65551.66841
Cluster-65551.150569	Cluster-65551.124903	Cluster-65551.141951	BN1106_s2864B000146	BN1106_s14494B000009	BN1106_s237B000418	Cluster-65551.3598	Cluster-65551.106364	Cluster-65551.163578	BN1106_s747B000212	Cluster-65551.60702	Cluster-65551.67235
Cluster-65551.150636	Cluster-65551.124922	Cluster-65551.141979	BN1106_s2884B000206	BN1106_s1461B000154	BN1106_s237B000420	Cluster-65551.36008	Cluster-65551.1064	Cluster-65551.163600	BN1106_s7523B000023	Cluster-65551.61002	Cluster-65551.68158
Cluster-65551.150730	Cluster-65551.124923	Cluster-65551.141996	BN1106_s2887B000119	BN1106_s1478B000304	BN1106_s238B000369	Cluster-65551.3627	Cluster-65551.106405	Cluster-65551.163610	BN1106_s758B000588	Cluster-65551.62138	Cluster-65551.68400
Cluster-65551.15075	Cluster-65551.124935	Cluster-65551.142075	BN1106_s2898B000146	BN1106_s148B000233	BN1106_s238B000379	Cluster-65551.36315	Cluster-65551.106420	Cluster-65551.163627	BN1106_s7592B000016	Cluster-65551.62139	Cluster-65551.68470
Cluster-65551.150804	Cluster-65551.124979	Cluster-65551.142091	BN1106_s2904B000101	BN1106_s1493B000167	BN1106_s2384B000099	Cluster-65551.36374	Cluster-65551.1065	Cluster-65551.163659	BN1106_s760B000185	Cluster-65551.62149	Cluster-65551.69065
Cluster-65551.151159	Cluster-65551.125004	Cluster-65551.142119	BN1106_s2910B000084	BN1106_s1493B000168	BN1106_s2392B000037	Cluster-65551.3649	Cluster-65551.106573	Cluster-65551.163688	BN1106_s766B000318	Cluster-65551.63179	Cluster-65551.69279
Cluster-65551.151262	Cluster-65551.125031	Cluster-65551.142121	BN1106_s2910B000085	BN1106_s1494B000296	BN1106_s2403B000192	Cluster-65551.36494	Cluster-65551.106621	Cluster-65551.163699	BN1106_s773B000391	Cluster-65551.63199	Cluster-65551.69871
Cluster-65551.151271	Cluster-65551.125037	Cluster-65551.142126	BN1106_s2923B000045	BN1106_s1494B000303	BN1106_s2405B000307	Cluster-65551.3651	Cluster-65551.106782	Cluster-65551.163710	BN1106_s777B000126	Cluster-65551.63703	Cluster-65551.70012
Cluster-65551.151293	Cluster-65551.125045	Cluster-65551.142139	BN1106_s2929B000208	BN1106_s1496B000367	BN1106_s241B000547	Cluster-65551.36668	Cluster-65551.106789	Cluster-65551.163773	BN1106_s780B000239	Cluster-65551.64542	Cluster-65551.70184
Cluster-65551.151348	Cluster-65551.125046	Cluster-65551.142140	BN1106_s2942B000110	BN1106_s1503B000369	BN1106_s2425B000166	Cluster-65551.36908	Cluster-65551.1068	Cluster-65551.163840	BN1106_s789B000470	Cluster-65551.64622	Cluster-65551.70239
Cluster-65551.151601	Cluster-65551.125057	Cluster-65551.142148	BN1106_s295B000232	BN1106_s1503B000372	BN1106_s2425B000169	Cluster-65551.3699	Cluster-65551.106819	Cluster-65551.163858	BN1106_s7898B000045	Cluster-65551.65553	Cluster-65551.73986
Cluster-65551.152013	Cluster-65551.125060	Cluster-65551.142151	BN1106_s2953B000133	BN1106_s1503B000374	BN1106_s243B000415	Cluster-65551.37171	Cluster-65551.106920	Cluster-65551.163905	BN1106_s791B000194	Cluster-65551.66063	Cluster-65551.74119
Cluster-65551.152252	Cluster-65551.125067	Cluster-65551.142223	BN1106_s296B000187	BN1106_s1509B000195	BN1106_s243B000417	Cluster-65551.37319	Cluster-65551.106931	Cluster-65551.163936	BN1106_s791B000199	Cluster-65551.66117	Cluster-65551.74307
Cluster-65551.152348	Cluster-65551.125072	Cluster-65551.142234	BN1106_s298B000280	BN1106_s151B000444	BN1106_s243B000426	Cluster-65551.37324	Cluster-65551.107048	Cluster-65551.163945	BN1106_s791B000200	Cluster-65551.66165	Cluster-65551.74362
Cluster-65551.152408	Cluster-65551.125077	Cluster-65551.142238	BN1106_s3004B000121	BN1106_s1518B000072	BN1106_s243B000427	Cluster-65551.37363	Cluster-65551.10706	Cluster-65551.163981	BN1106_s7940B000046	Cluster-65551.66526	Cluster-65551.74579
Cluster-65551.152415	Cluster-65551.125087	Cluster-65551.142246	BN1106_s304B000459	BN1106_s152B000580	BN1106_s2430B000200	Cluster-65551.37383	Cluster-65551.107216	Cluster-65551.164049	BN1106_s798B000199	Cluster-65551.66713	Cluster-65551.74678
Cluster-65551.152419	Cluster-65551.125093	Cluster-65551.142248	BN1106_s307B000267	BN1106_s1520B000104	BN1106_s2443B000114	Cluster-65551.374	Cluster-65551.107246	Cluster-65551.164065	BN1106_s8B000475	Cluster-65551.66912	Cluster-65551.74970
Cluster-65551.152422	Cluster-65551.125095	Cluster-65551.142267	BN1106_s307B000271	BN1106_s1520B000105	BN1106_s245B000213	Cluster-65551.37502	Cluster-65551.1073	Cluster-65551.164112	BN1106_s81B000691	Cluster-65551.66936	Cluster-65551.75416
Cluster-65551.152485	Cluster-65551.125106	Cluster-65551.142358	BN1106_s3071B000204	BN1106_s1520B000106	BN1106_s246B000250	Cluster-65551.376	Cluster-65551.107570	Cluster-65551.164178	BN1106_s81B000708	Cluster-65551.66987	Cluster-65551.75577
Cluster-65551.152709	Cluster-65551.125110	Cluster-65551.142432	BN1106_s3073B000096	BN1106_s1527B000078	BN1106_s2463B000181	Cluster-65551.37653	Cluster-65551.107571	Cluster-65551.164257	BN1106_s818B000231	Cluster-65551.67048	Cluster-65551.75646
Cluster-65551.152869	Cluster-65551.125121	Cluster-65551.142434	BN1106_s3086B000081	BN1106_s1532B000531	BN1106_s2464B000306	Cluster-65551.3777	Cluster-65551.1076	Cluster-65551.164273	BN1106_s8188B000006	Cluster-65551.67066	Cluster-65551.75661
Cluster-65551.153154	Cluster-65551.125124	Cluster-65551.142529	BN1106_s3094B000169	BN1106_s15355B000002	BN1106_s247B000256	Cluster-65551.3788	Cluster-65551.107605	Cluster-65551.164324	BN1106_s8211B000008	Cluster-65551.67202	Cluster-65551.75718
Cluster-65551.15319	Cluster-65551.125154	Cluster-65551.142532	BN1106_s312B000345	BN1106_s1536B000291	BN1106_s2475B000091	Cluster-65551.38123	Cluster-65551.1080	Cluster-65551.164335	BN1106_s827B000154	Cluster-65551.67625	Cluster-65551.75878
Cluster-65551.153193	Cluster-65551.125189	Cluster-65551.142537	BN1106_s3173B000385	BN1106_s15379B000002	BN1106_s2484B000115	Cluster-65551.38787	Cluster-65551.108052	Cluster-65551.164350	BN1106_s8271B000016	Cluster-65551.67755	Cluster-65551.7592
Cluster-65551.153345	Cluster-65551.125195	Cluster-65551.142569	BN1106_s319B000232	BN1106_s15433B000016	BN1106_s2488B000134	Cluster-65551.39	Cluster-65551.1081	Cluster-65551.164514	BN1106_s8272B000021	Cluster-65551.68385	Cluster-65551.75941
Cluster-65551.153455	Cluster-65551.125218	Cluster-65551.142639	BN1106_s3197B000133	BN1106_s1545B000246	BN1106_s2495B000112	Cluster-65551.39033	Cluster-65551.108141	Cluster-65551.164574	BN1106_s828B000247	Cluster-65551.68761	Cluster-65551.75995
Cluster-65551.153585	Cluster-65551.125224	Cluster-65551.142666	BN1106_s32B000337	BN1106_s1548B000117	BN1106_s25B000199	Cluster-65551.39064	Cluster-65551.1082	Cluster-65551.164576	BN1106_s83B000151	Cluster-65551.69830	Cluster-65551.76027
Cluster-65551.153671	Cluster-65551.125233	Cluster-65551.142674	BN1106_s3202B000116	BN1106_s1554B000149	BN1106_s2503B000293	Cluster-65551.39163	Cluster-65551.108393	Cluster-65551.164578	BN1106_s833B000431	Cluster-65551.70156	Cluster-65551.76062
Cluster-65551.153705	Cluster-65551.125240	Cluster-65551.142677	BN1106_s3203B000154	BN1106_s1567B000257	BN1106_s2507B000139	Cluster-65551.39219	Cluster-65551.108410	Cluster-65551.164600	BN1106_s837B000193	Cluster-65551.70381	Cluster-65551.76070
Cluster-65551.15380	Cluster-65551.125253	Cluster-65551.142711	BN1106_s3232B000094	BN1106_s15680B000002	BN1106_s2514B000095	Cluster-65551.39225	Cluster-65551.108491	Cluster-65551.164609	BN1106_s8380B000027	Cluster-65551.70408	Cluster-65551.76071
Cluster-65551.153810	Cluster-65551.125256	Cluster-65551.142758	BN1106_s3255B000183	BN1106_s1571B000159	BN1106_s2519B000127	Cluster-65551.39918	Cluster-65551.108583	Cluster-65551.164654	BN1106_s844B000259	Cluster-65551.70803	Cluster-65551.7609
Cluster-65551.153904	Cluster-65551.125262	Cluster-65551.142801	BN1106_s3275B000107	BN1106_s1593B000364	BN1106_s252B000276	Cluster-65551.40285	Cluster-65551.108597	Cluster-65551.164675	BN1106_s844B000268	Cluster-65551.71256	Cluster-65551.76095
Cluster-65551.154070	Cluster-65551.125273	Cluster-65551.142855	BN1106_s3280B000118	BN1106_s1598B000299	BN1106_s252B000286	Cluster-65551.4031	Cluster-65551.1086	Cluster-65551.164686	BN1106_s8443B000023	Cluster-65551.71774	Cluster-65551.76103
Cluster-65551.15411	Cluster-65551.125326	Cluster-65551.142862	BN1106_s3280B000119	BN1106_s16B000642	BN1106_s2526B000206	Cluster-65551.40314	Cluster-65551.108627	Cluster-65551.164728	BN1106_s8462B000008	Cluster-65551.71792	Cluster-65551.76115
Cluster-65551.154475	Cluster-65551.125327	Cluster-65551.142883	BN1106_s3283B000056	BN1106_s160B000168	BN1106_s2536B000137	Cluster-65551.40363	Cluster-65551.108650	Cluster-65551.164788	BN1106_s849B000273	Cluster-65551.72182	Cluster-65551.76135
Cluster-65551.154515	Cluster-65551.125335	Cluster-65551.142911	BN1106_s3295B000106	BN1106_s1602B000137	BN1106_s2552B000112	Cluster-65551.40518	Cluster-65551.108725	Cluster-65551.164798	BN1106_s856B000303	Cluster-65551.72238	Cluster-65551.76199
Cluster-65551.154710	Cluster-65551.125353	Cluster-65551.142944	BN1106_s3329B000232	BN1106_s1608B000182	BN1106_s2554B000139	Cluster-65551.40535	Cluster-65551.108747	Cluster-65551.164833	BN1106_s856B000304	Cluster-65551.72520	Cluster-65551.76257
Cluster-65551.154883	Cluster-65551.125368	Cluster-65551.142947	BN1106_s336B000427	BN1106_s1611B000090	BN1106_s2561B000368	Cluster-65551.40618	Cluster-65551.108758	Cluster-65551.164861	BN1106_s860B000277	Cluster-65551.73467	Cluster-65551.76280
Cluster-65551.155131	Cluster-65551.125369	Cluster-65551.142965	BN1106_s337B000309	BN1106_s1614B000278	BN1106_s2564B000130	Cluster-65551.40662	Cluster-65551.108760	Cluster-65551.164864	BN1106_s864B000152	Cluster-65551.73619	Cluster-65551.76290
Cluster-65551.155137	Cluster-65551.125371	Cluster-65551.142979	BN1106_s337B000310	BN1106_s1617B000266	BN1106_s2570B000327	Cluster-65551.40784	Cluster-65551.1088	Cluster-65551.164865	BN1106_s881B000366	Cluster-65551.74223	Cluster-65551.7633
Cluster-65551.155355	Cluster-65551.125385	Cluster-65551.143067	BN1106_s337B000313	BN1106_s1623B000178	BN1106_s2570B000334	Cluster-65551.40941	Cluster-65551.108861	Cluster-65551.164893	BN1106_s884B000132	Cluster-65551.74305	Cluster-65551.76333
Cluster-65551.155619	Cluster-65551.125392	Cluster-65551.143080	BN1106_s3441B000085	BN1106_s1629B000263	BN1106_s2576B000079	Cluster-65551.41013	Cluster-65551.108886	Cluster-65551.164908	BN1106_s891B000439	Cluster-65551.74560	Cluster-65551.76397
Cluster-65551.155660	Cluster-65551.125394	Cluster-65551.143086	BN1106_s3452B000181	BN1106_s1635B000167	BN1106_s2584B000146	Cluster-65551.41026	Cluster-65551.108890	Cluster-65551.16494	BN1106_s891B000453	Cluster-65551.74615	Cluster-65551.76462
Cluster-65551.155665	Cluster-65551.125433	Cluster-65551.143121	BN1106_s3510B000061	BN1106_s16417B000004	BN1106_s2593B000234	Cluster-65551.411	Cluster-65551.108901	Cluster-65551.164958	BN1106_s896B000283	Cluster-65551.74867	Cluster-65551.7647
Cluster-65551.155778	Cluster-65551.125437	Cluster-65551.143130	BN1106_s3510B000063	BN1106_s1654B000288	BN1106_s2593B000235	Cluster-65551.4110	Cluster-65551.1090	Cluster-65551.165011	BN1106_s898B000273	Cluster-65551.75010	Cluster-65551.76539
Cluster-65551.155926	Cluster-65551.125448	Cluster-65551.143146	BN1106_s3575B000083	BN1106_s1664B000192	BN1106_s2596B000090	Cluster-65551.41123	Cluster-65551.109082	Cluster-65551.165063	BN1106_s901B000209	Cluster-65551.75587	Cluster-65551.76540
Cluster-65551.155938	Cluster-65551.125449	Cluster-65551.143204	BN1106_s3590B000079	BN1106_s1669B000139	BN1106_s2601B000130	Cluster-65551.41180	Cluster-65551.1091	Cluster-65551.165067	BN1106_s9037B000010	Cluster-65551.75800	Cluster-65551.76586
Cluster-65551.156115	Cluster-65551.125507	Cluster-65551.143218	BN1106_s3597B000070	BN1106_s1669B000142	BN1106_s2607B000131	Cluster-65551.41234	Cluster-65551.109106	Cluster-65551.165079	BN1106_s9078B000040	Cluster-65551.76176	Cluster-65551.76644
Cluster-65551.156256	Cluster-65551.125534	Cluster-65551.143259	BN1106_s364B000259	BN1106_s1675B000168	BN1106_s262B000412	Cluster-65551.41467	Cluster-65551.109107	Cluster-65551.165112	BN1106_s908B000155	Cluster-65551.76204	Cluster-65551.76789
Cluster-65551.156494	Cluster-65551.125543	Cluster-65551.143261	BN1106_s3657B000150	BN1106_s16792B000015	BN1106_s262B000428	Cluster-65551.41597	Cluster-65551.109218	Cluster-65551.165197	BN1106_s908B000158	Cluster-65551.76349	Cluster-65551.76865
Cluster-65551.156516	Cluster-65551.125552	Cluster-65551.143281	BN1106_s3702B000056	BN1106_s1680B000246	BN1106_s2622B000121	Cluster-65551.4208	Cluster-65551.109226	Cluster-65551.165205	BN1106_s9116B000024	Cluster-65551.76824	Cluster-65551.76876
Cluster-65551.157084	Cluster-65551.125559	Cluster-65551.143283	BN1106_s3716B000209	BN1106_s1680B000255	BN1106_s2629B000109	Cluster-65551.42518	Cluster-65551.109231	Cluster-65551.165207	BN1106_s9118B000038	Cluster-65551.76848	Cluster-65551.76925
Cluster-65551.157310	Cluster-65551.125562	Cluster-65551.143297	BN1106_s3747B000113	BN1106_s1684B000349	BN1106_s263B000603	Cluster-65551.42562	Cluster-65551.109292	Cluster-65551.165210	BN1106_s918B000569	Cluster-65551.76903	Cluster-65551.77069
Cluster-65551.157351	Cluster-65551.125576	Cluster-65551.143303	BN1106_s3748B000121	BN1106_s1694B000086	BN1106_s2641B000139	Cluster-65551.4257	Cluster-65551.109295	Cluster-65551.165236	BN1106_s921B000129	Cluster-65551.77150	Cluster-65551.7707
Cluster-65551.157378	Cluster-65551.125589	Cluster-65551.143352	BN1106_s375B000237	BN1106_s1700B000138	BN1106_s2641B000141	Cluster-65551.42739	Cluster-65551.10931	Cluster-65551.165279	BN1106_s9212B000030	Cluster-65551.77400	Cluster-65551.77107
Cluster-65551.157383	Cluster-65551.125590	Cluster-65551.143363	BN1106_s3768B000095	BN1106_s17190B000019	BN1106_s2646B000200	Cluster-65551.43177	Cluster-65551.109331	Cluster-65551.165308	BN1106_s9212B000034	Cluster-65551.77715	Cluster-65551.77120
Cluster-65551.157385	Cluster-65551.125601	Cluster-65551.143374	BN1106_s38B000525	BN1106_s17190B000020	BN1106_s2646B000201	Cluster-65551.43411	Cluster-65551.109351	Cluster-65551.165350	BN1106_s9212B000037	Cluster-65551.77896	Cluster-65551.77124
Cluster-65551.157402	Cluster-65551.125614	Cluster-65551.143405	BN1106_s3829B000191	BN1106_s1722B000065	BN1106_s2648B000093	Cluster-65551.43795	Cluster-65551.109354	Cluster-65551.165352	BN1106_s9246B000007	Cluster-65551.78161	Cluster-65551.77146
Cluster-65551.157431	Cluster-65551.125624	Cluster-65551.143407	BN1106_s3834B000075	BN1106_s1726B000396	BN1106_s2648B000094	Cluster-65551.43894	Cluster-65551.109370	Cluster-65551.165472	BN1106_s925B000558	Cluster-65551.78212	Cluster-65551.77173
Cluster-65551.157442	Cluster-65551.125627	Cluster-65551.143408	BN1106_s3834B000076	BN1106_s1728B000129	BN1106_s2671B000118	Cluster-65551.43954	Cluster-65551.109408	Cluster-65551.165492	BN1106_s9259B000016	Cluster-65551.78323	Cluster-65551.7718
Cluster-65551.157449	Cluster-65551.125638	Cluster-65551.143411	BN1106_s3842B000270	BN1106_s1751B000149	BN1106_s2695B000144	Cluster-65551.44065	Cluster-65551.109415	Cluster-65551.165583	BN1106_s928B000212	Cluster-65551.78511	Cluster-65551.77188
Cluster-65551.157481	Cluster-65551.125644	Cluster-65551.143434	BN1106_s385B000485	BN1106_s1756B000241	BN1106_s2695B000155	Cluster-65551.4408	Cluster-65551.109487	Cluster-65551.165606	BN1106_s928B000216	Cluster-65551.78641	Cluster-65551.77214
Cluster-65551.157489	Cluster-65551.125646	Cluster-65551.143449	BN1106_s39B000189	BN1106_s1764B000362	BN1106_s2704B000216	Cluster-65551.44161	Cluster-65551.1095	Cluster-65551.165608	BN1106_s928B000223	Cluster-65551.78800	Cluster-65551.77218
Cluster-65551.157571	Cluster-65551.125650	Cluster-65551.143458	BN1106_s390B000188	BN1106_s1776B000234	BN1106_s2709B000130	Cluster-65551.44189	Cluster-65551.109511	Cluster-65551.165642	BN1106_s928B000228	Cluster-65551.79174	Cluster-65551.77223
Cluster-65551.157588	Cluster-65551.125653	Cluster-65551.143460	BN1106_s393B000270	BN1106_s1780B000106	BN1106_s271B000511	Cluster-65551.44326	Cluster-65551.109673	Cluster-65551.165680	BN1106_s938B000243	Cluster-65551.79231	Cluster-65551.77261
Cluster-65551.157598	Cluster-65551.125655	Cluster-65551.143473	BN1106_s3947B000132	BN1106_s1783B000133	BN1106_s2713B000072	Cluster-65551.44811	Cluster-65551.1098	Cluster-65551.165707	BN1106_s940B000161	Cluster-65551.79314	Cluster-65551.77308
Cluster-65551.157613	Cluster-65551.125659	Cluster-65551.143495	BN1106_s395B000721	BN1106_s1783B000137	BN1106_s2714B000214	Cluster-65551.44815	Cluster-65551.109841	Cluster-65551.165712	BN1106_s945B000230	Cluster-65551.79748	Cluster-65551.77332
Cluster-65551.157615	Cluster-65551.125668	Cluster-65551.143501	BN1106_s395B000734	BN1106_s1784B000476	BN1106_s272B000368	Cluster-65551.44835	Cluster-65551.109859	Cluster-65551.165807	BN1106_s949B000142	Cluster-65551.79888	Cluster-65551.77333
Cluster-65551.157627	Cluster-65551.125677	Cluster-65551.143562	BN1106_s396B000167	BN1106_s1787B000127	BN1106_s2732B000114	Cluster-65551.44964	Cluster-65551.1099	Cluster-65551.165852	BN1106_s955B000183	Cluster-65551.79912	Cluster-65551.77445
Cluster-65551.157645	Cluster-65551.125697	Cluster-65551.143569	BN1106_s3984B000138	BN1106_s1790B000138	BN1106_s274B000301	Cluster-65551.45015	Cluster-65551.109908	Cluster-65551.165854	BN1106_s9567B000025	Cluster-65551.80057	Cluster-65551.77504
Cluster-65551.157648	Cluster-65551.125734	Cluster-65551.143580	BN1106_s4B000835	BN1106_s1790B000139	BN1106_s2752B000075	Cluster-65551.45275	Cluster-65551.109942	Cluster-65551.165885	BN1106_s959B000270	Cluster-65551.80230	Cluster-65551.77572
Cluster-65551.157699	Cluster-65551.125736	Cluster-65551.143594	BN1106_s400B000350	BN1106_s1803B000152	BN1106_s2757B000216	Cluster-65551.45306	Cluster-65551.109969	Cluster-65551.16591	BN1106_s961B000156	Cluster-65551.80581	Cluster-65551.77631
Cluster-65551.157701	Cluster-65551.125747	Cluster-65551.143620	BN1106_s4000B000155	BN1106_s1806B000297	BN1106_s2760B000140	Cluster-65551.45309	Cluster-65551.109970	Cluster-65551.165944	BN1106_s974B000164	Cluster-65551.81013	Cluster-65551.77652
Cluster-65551.157739	Cluster-65551.125757	Cluster-65551.143632	BN1106_s4026B000083	BN1106_s1814B000300	BN1106_s2773B000091	Cluster-65551.45413	Cluster-65551.1100	Cluster-65551.165948	BN1106_s978B000104	Cluster-65551.81126	Cluster-65551.77667
Cluster-65551.157758	Cluster-65551.125760	Cluster-65551.143676	BN1106_s4064B000101	BN1106_s1814B000302	BN1106_s2796B000272	Cluster-65551.45530	Cluster-65551.110007	Cluster-65551.165985	BN1106_s9801B000013	Cluster-65551.81166	Cluster-65551.77702
Cluster-65551.157772	Cluster-65551.125761	Cluster-65551.143725	BN1106_s4100B000116	BN1106_s1817B000101	BN1106_s2805B000084	Cluster-65551.45583	Cluster-65551.110034	Cluster-65551.166008	BN1106_s9822B000014	Cluster-65551.81267	Cluster-65551.77790
Cluster-65551.157778	Cluster-65551.125779	Cluster-65551.143726	BN1106_s4113B000069	BN1106_s18204B000007	BN1106_s2814B000188	Cluster-65551.45731	Cluster-65551.110066	Cluster-65551.166054	BN1106_s986B000165	Cluster-65551.81376	Cluster-65551.77799
Cluster-65551.157812	Cluster-65551.125800	Cluster-65551.143738	BN1106_s4126B000097	BN1106_s1826B000182	BN1106_s2824B000295	Cluster-65551.45843	Cluster-65551.110111	Cluster-65551.166059	BN1106_s986B000167	Cluster-65551.81815	Cluster-65551.77822
Cluster-65551.157838	Cluster-65551.125808	Cluster-65551.143740	BN1106_s4128B000077	BN1106_s1829B000336	BN1106_s2825B000215	Cluster-65551.45950	Cluster-65551.110162	Cluster-65551.166066	BN1106_s986B000174	Cluster-65551.81870	Cluster-65551.77882
Cluster-65551.157861	Cluster-65551.125815	Cluster-65551.143749	BN1106_s4128B000078	BN1106_s183B000179	BN1106_s2829B000128	Cluster-65551.46000	Cluster-65551.110176	Cluster-65551.166070	BN1106_s988B000143	Cluster-65551.82103	Cluster-65551.77924
Cluster-65551.157864	Cluster-65551.125822	Cluster-65551.143822	BN1106_s4130B000087	BN1106_s1838B000108	BN1106_s2843B000185	Cluster-65551.46030	Cluster-65551.110247	Cluster-65551.166074		Cluster-65551.82129	Cluster-65551.77927
Cluster-65551.157871	Cluster-65551.125839	Cluster-65551.143861	BN1106_s4131B000139	BN1106_s18428B000004	BN1106_s2849B000112	Cluster-65551.46031	Cluster-65551.110271	Cluster-65551.166095		Cluster-65551.82255	Cluster-65551.77995
Cluster-65551.157872	Cluster-65551.125844	Cluster-65551.143876	BN1106_s4153B000034	BN1106_s1849B000099	BN1106_s285B000849	Cluster-65551.46058	Cluster-65551.110390	Cluster-65551.166196		Cluster-65551.82643	Cluster-65551.77998
Cluster-65551.157898	Cluster-65551.125846	Cluster-65551.143907	BN1106_s424B001107	BN1106_s1850B000164	BN1106_s285B000851	Cluster-65551.46295	Cluster-65551.110416	Cluster-65551.166285		Cluster-65551.82902	Cluster-65551.78017
Cluster-65551.158004	Cluster-65551.125861	Cluster-65551.143921	BN1106_s4269B000188	BN1106_s1850B000168	BN1106_s2851B000085	Cluster-65551.46365	Cluster-65551.110431	Cluster-65551.166311		Cluster-65551.82924	Cluster-65551.78167
Cluster-65551.158032	Cluster-65551.125882	Cluster-65551.143927	BN1106_s427B000191	BN1106_s1852B000125	BN1106_s287B000303	Cluster-65551.46391	Cluster-65551.110450	Cluster-65551.166354		Cluster-65551.83101	Cluster-65551.78195
Cluster-65551.158076	Cluster-65551.125897	Cluster-65551.143945	BN1106_s4346B000162	BN1106_s1858B000129	BN1106_s2873B000086	Cluster-65551.46525	Cluster-65551.110452	Cluster-65551.16645		Cluster-65551.83470	Cluster-65551.78202
Cluster-65551.158109	Cluster-65551.125912	Cluster-65551.143967	BN1106_s4390B000096	BN1106_s1871B000313	BN1106_s288B000142	Cluster-65551.46577	Cluster-65551.110526	Cluster-65551.166493		Cluster-65551.83478	Cluster-65551.78243
Cluster-65551.158172	Cluster-65551.125913	Cluster-65551.143992	BN1106_s4394B000124	BN1106_s1871B000315	BN1106_s2885B000181	Cluster-65551.46772	Cluster-65551.11066	Cluster-65551.166525		Cluster-65551.83767	Cluster-65551.78298
Cluster-65551.158182	Cluster-65551.125914	Cluster-65551.144007	BN1106_s4402B000082	BN1106_s1871B000319	BN1106_s2897B000076	Cluster-65551.46941	Cluster-65551.110775	Cluster-65551.166553		Cluster-65551.83911	Cluster-65551.78369
Cluster-65551.158187	Cluster-65551.125932	Cluster-65551.144041	BN1106_s443B000366	BN1106_s1871B000320	BN1106_s2897B000077	Cluster-65551.47008	Cluster-65551.110951	Cluster-65551.166613		Cluster-65551.84258	Cluster-65551.7838
Cluster-65551.158261	Cluster-65551.125947	Cluster-65551.144068	BN1106_s4437B000068	BN1106_s1872B000141	BN1106_s29B000545	Cluster-65551.47101	Cluster-65551.110964	Cluster-65551.166614		Cluster-65551.84414	Cluster-65551.78414
Cluster-65551.158289	Cluster-65551.125959	Cluster-65551.144079	BN1106_s4440B000167	BN1106_s1895B000223	BN1106_s292B000425	Cluster-65551.47126	Cluster-65551.111030	Cluster-65551.166618		Cluster-65551.84468	Cluster-65551.78436
Cluster-65551.158350	Cluster-65551.125961	Cluster-65551.144090	BN1106_s4464B000044	BN1106_s1899B000109	BN1106_s293B000324	Cluster-65551.47158	Cluster-65551.11106	Cluster-65551.166632		Cluster-65551.84691	Cluster-65551.78513
Cluster-65551.158367	Cluster-65551.125963	Cluster-65551.144105	BN1106_s447B000226	BN1106_s1910B000276	BN1106_s2944B000148	Cluster-65551.47262	Cluster-65551.111089	Cluster-65551.166659		Cluster-65551.84704	Cluster-65551.78518
Cluster-65551.158370	Cluster-65551.125968	Cluster-65551.144107	BN1106_s448B000153	BN1106_s1913B000096	BN1106_s2948B000106	Cluster-65551.47321	Cluster-65551.111111	Cluster-65551.16673		Cluster-65551.84718	Cluster-65551.78531
Cluster-65551.158372	Cluster-65551.125980	Cluster-65551.144129	BN1106_s4489B000116	BN1106_s193B000328	BN1106_s2949B000197	Cluster-65551.47352	Cluster-65551.111193	Cluster-65551.166787		Cluster-65551.85046	Cluster-65551.78546
Cluster-65551.158395	Cluster-65551.125995	Cluster-65551.144149	BN1106_s4499B000095	BN1106_s1930B000095	BN1106_s295B000233	Cluster-65551.47371	Cluster-65551.111208	Cluster-65551.166818		Cluster-65551.85178	Cluster-65551.78566
Cluster-65551.158457	Cluster-65551.126000	Cluster-65551.144168	BN1106_s4516B000108	BN1106_s1939B000147	BN1106_s2951B000116	Cluster-65551.47394	Cluster-65551.11123	Cluster-65551.166824		Cluster-65551.85211	Cluster-65551.78602
Cluster-65551.158478	Cluster-65551.126014	Cluster-65551.144187	BN1106_s4526B000094	BN1106_s1945B000150	BN1106_s296B000185	Cluster-65551.47406	Cluster-65551.11124	Cluster-65551.166889		Cluster-65551.85336	Cluster-65551.78614
Cluster-65551.158509	Cluster-65551.126017	Cluster-65551.144194	BN1106_s4526B000095	BN1106_s1956B000117	BN1106_s2961B000134	Cluster-65551.47483	Cluster-65551.111252	Cluster-65551.166908		Cluster-65551.85652	Cluster-65551.78619
Cluster-65551.158607	Cluster-65551.126025	Cluster-65551.144201	BN1106_s4551B000065	BN1106_s19604B000010	BN1106_s2966B000102	Cluster-65551.4751	Cluster-65551.111316	Cluster-65551.166953		Cluster-65551.85810	Cluster-65551.78653
Cluster-65551.158621	Cluster-65551.126030	Cluster-65551.144208	BN1106_s4557B000133	BN1106_s1965B000188	BN1106_s2971B000115	Cluster-65551.47610	Cluster-65551.111372	Cluster-65551.167018		Cluster-65551.85863	Cluster-65551.78655
Cluster-65551.158631	Cluster-65551.126031	Cluster-65551.144209	BN1106_s4591B000142	BN1106_s1970B000181	BN1106_s2980B000188	Cluster-65551.47664	Cluster-65551.111384	Cluster-65551.167033		Cluster-65551.85893	Cluster-65551.78664
Cluster-65551.158662	Cluster-65551.126033	Cluster-65551.144226	BN1106_s46B000393	BN1106_s1970B000182	BN1106_s2986B000058	Cluster-65551.47687	Cluster-65551.111422	Cluster-65551.167034		Cluster-65551.86107	Cluster-65551.78675
Cluster-65551.158681	Cluster-65551.126039	Cluster-65551.144230	BN1106_s4621B000230	BN1106_s1971B000298	BN1106_s3B001030	Cluster-65551.47696	Cluster-65551.111508	Cluster-65551.167094		Cluster-65551.86175	Cluster-65551.78685
Cluster-65551.158731	Cluster-65551.126042	Cluster-65551.144239	BN1106_s4621B000231	BN1106_s19852B000008	BN1106_s3006B000055	Cluster-65551.47700	Cluster-65551.111812	Cluster-65551.167100		Cluster-65551.86177	Cluster-65551.78686
Cluster-65551.158743	Cluster-65551.126050	Cluster-65551.144268	BN1106_s4661B000178	BN1106_s1989B000322	BN1106_s3015B000097	Cluster-65551.47747	Cluster-65551.111855	Cluster-65551.167107		Cluster-65551.86189	Cluster-65551.78696
Cluster-65551.158749	Cluster-65551.126055	Cluster-65551.144296	BN1106_s4661B000181	BN1106_s1991B000092	BN1106_s3036B000201	Cluster-65551.47768	Cluster-65551.111857	Cluster-65551.167116		Cluster-65551.86195	Cluster-65551.7875
Cluster-65551.158758	Cluster-65551.126058	Cluster-65551.144351	BN1106_s471B000245	BN1106_s1997B000150	BN1106_s3037B000154	Cluster-65551.47779	Cluster-65551.111907	Cluster-65551.167123		Cluster-65551.86213	Cluster-65551.78761
Cluster-65551.158804	Cluster-65551.126069	Cluster-65551.144355	BN1106_s4732B000048	BN1106_s1997B000152	BN1106_s3039B000198	Cluster-65551.47860	Cluster-65551.112013	Cluster-65551.167245		Cluster-65551.86258	Cluster-65551.78835
Cluster-65551.158819	Cluster-65551.126074	Cluster-65551.144374	BN1106_s4740B000064	BN1106_s2B000376	BN1106_s3055B000120	Cluster-65551.47862	Cluster-65551.112064	Cluster-65551.167249		Cluster-65551.86382	Cluster-65551.78908
Cluster-65551.158847	Cluster-65551.126076	Cluster-65551.144377	BN1106_s4746B000049	BN1106_s2002B000240	BN1106_s3068B000229	Cluster-65551.47865	Cluster-65551.112132	Cluster-65551.167276		Cluster-65551.86427	Cluster-65551.79028
Cluster-65551.158866	Cluster-65551.126079	Cluster-65551.144380	BN1106_s4748B000119	BN1106_s2002B000250	BN1106_s3076B000155	Cluster-65551.47888	Cluster-65551.112140	Cluster-65551.167283		Cluster-65551.86746	Cluster-65551.79029
Cluster-65551.158877	Cluster-65551.126091	Cluster-65551.144397	BN1106_s4761B000137	BN1106_s2005B000197	BN1106_s3076B000170	Cluster-65551.47890	Cluster-65551.112155	Cluster-65551.167299		Cluster-65551.86840	Cluster-65551.79106
Cluster-65551.158927	Cluster-65551.126125	Cluster-65551.144411	BN1106_s48B000389	BN1106_s2018B000303	BN1106_s3082B000279	Cluster-65551.47891	Cluster-65551.11220	Cluster-65551.167334		Cluster-65551.87394	Cluster-65551.79278
Cluster-65551.159011	Cluster-65551.126129	Cluster-65551.144464	BN1106_s4856B000153	BN1106_s20233B000003	BN1106_s3109B000191	Cluster-65551.47948	Cluster-65551.112203	Cluster-65551.167335		Cluster-65551.87625	Cluster-65551.79315
Cluster-65551.159025	Cluster-65551.126152	Cluster-65551.144495	BN1106_s4861B000045	BN1106_s2026B000230	BN1106_s311B000321	Cluster-65551.47970	Cluster-65551.112222	Cluster-65551.167367		Cluster-65551.87628	Cluster-65551.79377
Cluster-65551.159090	Cluster-65551.126169	Cluster-65551.144527	BN1106_s4867B000082	BN1106_s2029B000100	BN1106_s311B000325	Cluster-65551.48008	Cluster-65551.112399	Cluster-65551.167387		Cluster-65551.87822	Cluster-65551.79432
Cluster-65551.159096	Cluster-65551.126191	Cluster-65551.144556	BN1106_s49B000446	BN1106_s2029B000102	BN1106_s3110B000175	Cluster-65551.48020	Cluster-65551.1124	Cluster-65551.167401		Cluster-65551.87908	Cluster-65551.79444
Cluster-65551.159158	Cluster-65551.126199	Cluster-65551.144561	BN1106_s4919B000053	BN1106_s203B000463	BN1106_s312B000354	Cluster-65551.48080	Cluster-65551.112471	Cluster-65551.167446		Cluster-65551.87934	Cluster-65551.79453
Cluster-65551.159177	Cluster-65551.126206	Cluster-65551.144597	BN1106_s4938B000178	BN1106_s2038B000184	BN1106_s314B000342	Cluster-65551.48106	Cluster-65551.112524	Cluster-65551.167477		Cluster-65551.87954	Cluster-65551.79462
Cluster-65551.159181	Cluster-65551.126208	Cluster-65551.144602	BN1106_s4941B000084	BN1106_s2048B000096	BN1106_s3146B000235	Cluster-65551.48211	Cluster-65551.112549	Cluster-65551.167479		Cluster-65551.88049	Cluster-65551.79479
Cluster-65551.159215	Cluster-65551.126216	Cluster-65551.144671	BN1106_s495B000239	BN1106_s2052B000268	BN1106_s3146B000237	Cluster-65551.48235	Cluster-65551.112571	Cluster-65551.167486		Cluster-65551.88113	Cluster-65551.79521
Cluster-65551.159218	Cluster-65551.126234	Cluster-65551.144681	BN1106_s4958B000050	BN1106_s2052B000270	BN1106_s3163B000089	Cluster-65551.48321	Cluster-65551.112583	Cluster-65551.167526		Cluster-65551.88315	Cluster-65551.79558
Cluster-65551.159234	Cluster-65551.126236	Cluster-65551.144768	BN1106_s4967B000020	BN1106_s2058B000097	BN1106_s3164B000148	Cluster-65551.48361	Cluster-65551.1126	Cluster-65551.167576		Cluster-65551.88384	Cluster-65551.79651
Cluster-65551.159248	Cluster-65551.126237	Cluster-65551.144814	BN1106_s4994B000107	BN1106_s206B000277	BN1106_s3198B000150	Cluster-65551.48433	Cluster-65551.112639	Cluster-65551.167587		Cluster-65551.88408	Cluster-65551.79656
Cluster-65551.159335	Cluster-65551.126247	Cluster-65551.144815	BN1106_s4997B000097	BN1106_s2062B000188	BN1106_s32B000341	Cluster-65551.48462	Cluster-65551.11267	Cluster-65551.167588		Cluster-65551.88603	Cluster-65551.7970
Cluster-65551.159348	Cluster-65551.126250	Cluster-65551.144849	BN1106_s5000B000106	BN1106_s2064B000207	BN1106_s3259B000101	Cluster-65551.48515	Cluster-65551.112675	Cluster-65551.167706		Cluster-65551.88743	Cluster-65551.79715
Cluster-65551.159401	Cluster-65551.126259	Cluster-65551.144873	BN1106_s501B000294	BN1106_s2064B000208	BN1106_s326B000134	Cluster-65551.48580	Cluster-65551.112737	Cluster-65551.167707		Cluster-65551.88752	Cluster-65551.79764
Cluster-65551.159456	Cluster-65551.126263	Cluster-65551.144895	BN1106_s5019B000058	BN1106_s20807B000004	BN1106_s3266B000055	Cluster-65551.48587	Cluster-65551.112747	Cluster-65551.167776		Cluster-65551.88761	Cluster-65551.79905
Cluster-65551.159472	Cluster-65551.126270	Cluster-65551.144901	BN1106_s5066B000086	BN1106_s2086B000094	BN1106_s3278B000075	Cluster-65551.48656	Cluster-65551.112753	Cluster-65551.167777		Cluster-65551.88884	Cluster-65551.80034
Cluster-65551.159484	Cluster-65551.126278	Cluster-65551.144928	BN1106_s5066B000088	BN1106_s2090B000162	BN1106_s3279B000170	Cluster-65551.48660	Cluster-65551.112757	Cluster-65551.167846		Cluster-65551.89008	Cluster-65551.80051
Cluster-65551.159559	Cluster-65551.126292	Cluster-65551.144964	BN1106_s5069B000091	BN1106_s2095B000172	BN1106_s3281B000135	Cluster-65551.48663	Cluster-65551.112796	Cluster-65551.167864		Cluster-65551.89476	Cluster-65551.80112
Cluster-65551.159563	Cluster-65551.126296	Cluster-65551.144968	BN1106_s508B000674	BN1106_s20957B000003	BN1106_s3282B000112	Cluster-65551.48706	Cluster-65551.11285	Cluster-65551.167889		Cluster-65551.89659	Cluster-65551.80141
Cluster-65551.159564	Cluster-65551.126304	Cluster-65551.144982	BN1106_s5135B000093	BN1106_s2097B000227	BN1106_s3302B000137	Cluster-65551.48740	Cluster-65551.112887	Cluster-65551.16789		Cluster-65551.89661	Cluster-65551.80191
Cluster-65551.159587	Cluster-65551.126312	Cluster-65551.145003	BN1106_s5165B000053	BN1106_s21B000381	BN1106_s3303B000092	Cluster-65551.48771	Cluster-65551.112905	Cluster-65551.167891		Cluster-65551.89768	Cluster-65551.80341
Cluster-65551.159625	Cluster-65551.126316	Cluster-65551.145007	BN1106_s5207B000124	BN1106_s2104B000156	BN1106_s331B000188	Cluster-65551.48778	Cluster-65551.112924	Cluster-65551.167892		Cluster-65551.90354	Cluster-65551.80372
Cluster-65551.159627	Cluster-65551.126323	Cluster-65551.145008	BN1106_s527B000397	BN1106_s2108B000236	BN1106_s3310B000120	Cluster-65551.48787	Cluster-65551.112960	Cluster-65551.167932		Cluster-65551.91052	Cluster-65551.80423
Cluster-65551.159639	Cluster-65551.126331	Cluster-65551.145017	BN1106_s5276B000036	BN1106_s212B000275	BN1106_s3322B000072	Cluster-65551.48789	Cluster-65551.1130	Cluster-65551.167934		Cluster-65551.91171	Cluster-65551.80509
Cluster-65551.159644	Cluster-65551.126338	Cluster-65551.145018	BN1106_s5276B000040	BN1106_s2122B000078	BN1106_s3343B000068	Cluster-65551.48814	Cluster-65551.113003	Cluster-65551.167936		Cluster-65551.91367	Cluster-65551.80557
Cluster-65551.159677	Cluster-65551.126357	Cluster-65551.145035	BN1106_s529B000254	BN1106_s2126B000359	BN1106_s3348B000081	Cluster-65551.49163	Cluster-65551.113066	Cluster-65551.167975		Cluster-65551.91599	Cluster-65551.80580
Cluster-65551.159678	Cluster-65551.126361	Cluster-65551.145048	BN1106_s5318B000076	BN1106_s2130B000320	BN1106_s335B000430	Cluster-65551.49183	Cluster-65551.113068	Cluster-65551.168116		Cluster-65551.91610	Cluster-65551.81037
Cluster-65551.159679	Cluster-65551.126366	Cluster-65551.145055	BN1106_s5341B000095	BN1106_s2131B000100	BN1106_s3358B000107	Cluster-65551.49312	Cluster-65551.1131	Cluster-65551.168127		Cluster-65551.92038	Cluster-65551.81433
Cluster-65551.159680	Cluster-65551.126378	Cluster-65551.145063	BN1106_s5369B000082	BN1106_s2132B000163	BN1106_s3358B000109	Cluster-65551.49408	Cluster-65551.113135	Cluster-65551.168147		Cluster-65551.92243	Cluster-65551.81601
Cluster-65551.159681	Cluster-65551.126379	Cluster-65551.145085	BN1106_s5432B000032	BN1106_s2132B000166	BN1106_s3378B000144	Cluster-65551.49445	Cluster-65551.113170	Cluster-65551.168206		Cluster-65551.92321	Cluster-65551.81607
Cluster-65551.159689	Cluster-65551.126392	Cluster-65551.145104	BN1106_s5482B000050	BN1106_s2132B000167	BN1106_s338B000295	Cluster-65551.49447	Cluster-65551.113283	Cluster-65551.168214		Cluster-65551.92389	Cluster-65551.81639
Cluster-65551.159711	Cluster-65551.126396	Cluster-65551.145156	BN1106_s5482B000051	BN1106_s2132B000168	BN1106_s3397B000086	Cluster-65551.49498	Cluster-65551.1133	Cluster-65551.168259		Cluster-65551.92458	Cluster-65551.81679
Cluster-65551.159713	Cluster-65551.126403	Cluster-65551.145174	BN1106_s5500B000140	BN1106_s215B000608	BN1106_s34B000226	Cluster-65551.49525	Cluster-65551.113304	Cluster-65551.168327		Cluster-65551.92584	Cluster-65551.81699
Cluster-65551.159724	Cluster-65551.126415	Cluster-65551.145186	BN1106_s5522B000137	BN1106_s2151B000136	BN1106_s3406B000203	Cluster-65551.49550	Cluster-65551.113337	Cluster-65551.168470		Cluster-65551.92616	Cluster-65551.81965
Cluster-65551.159725	Cluster-65551.126419	Cluster-65551.145191	BN1106_s5538B000029	BN1106_s2152B000099	BN1106_s3407B000133	Cluster-65551.49588	Cluster-65551.113390	Cluster-65551.168491		Cluster-65551.92623	Cluster-65551.82236
Cluster-65551.159745	Cluster-65551.126421	Cluster-65551.145231	BN1106_s5555B000016	BN1106_s2156B000112	BN1106_s3408B000170	Cluster-65551.50194	Cluster-65551.1135	Cluster-65551.168519		Cluster-65551.92734	Cluster-65551.82325
Cluster-65551.159753	Cluster-65551.126434	Cluster-65551.145237	BN1106_s560B000245	BN1106_s218B000537	BN1106_s3409B000119	Cluster-65551.50378	Cluster-65551.113551	Cluster-65551.168523		Cluster-65551.92833	Cluster-65551.82419
Cluster-65551.159757	Cluster-65551.126437	Cluster-65551.145240	BN1106_s575B000330	BN1106_s2181B000106	BN1106_s3420B000132	Cluster-65551.50525	Cluster-65551.113608	Cluster-65551.168597		Cluster-65551.92875	Cluster-65551.82457
Cluster-65551.159781	Cluster-65551.126439	Cluster-65551.145272	BN1106_s5751B000131	BN1106_s2187B000140	BN1106_s3421B000160	Cluster-65551.50555	Cluster-65551.113609	Cluster-65551.168612		Cluster-65551.92893	Cluster-65551.82507
Cluster-65551.159788	Cluster-65551.12644	Cluster-65551.145274	BN1106_s5751B000134	BN1106_s2191B000249	BN1106_s3464B000199	Cluster-65551.50604	Cluster-65551.113726	Cluster-65551.168646		Cluster-65551.92902	Cluster-65551.82603
Cluster-65551.159824	Cluster-65551.126461	Cluster-65551.14529	BN1106_s5766B000066	BN1106_s2197B000185	BN1106_s3470B000114	Cluster-65551.50672	Cluster-65551.113728	Cluster-65551.168705		Cluster-65551.92912	Cluster-65551.82698
Cluster-65551.159830	Cluster-65551.126464	Cluster-65551.145293	BN1106_s580B000244	BN1106_s2199B000114	BN1106_s3471B000078	Cluster-65551.50818	Cluster-65551.113749	Cluster-65551.168712		Cluster-65551.92956	Cluster-65551.82723
Cluster-65551.159835	Cluster-65551.126468	Cluster-65551.145309	BN1106_s580B000245	BN1106_s2199B000119	BN1106_s3478B000065	Cluster-65551.50824	Cluster-65551.113781	Cluster-65551.168719		Cluster-65551.93027	Cluster-65551.82740
Cluster-65551.159843	Cluster-65551.126490	Cluster-65551.145350	BN1106_s5803B000095	BN1106_s220B000625	BN1106_s3481B000212	Cluster-65551.50827	Cluster-65551.1138	Cluster-65551.168754		Cluster-65551.93232	Cluster-65551.82812
Cluster-65551.159949	Cluster-65551.126497	Cluster-65551.145396	BN1106_s581B000594	BN1106_s2207B000110	BN1106_s3485B000132	Cluster-65551.50844	Cluster-65551.113845	Cluster-65551.168760		Cluster-65551.93302	Cluster-65551.82844
Cluster-65551.159993	Cluster-65551.126532	Cluster-65551.145397	BN1106_s582B000107	BN1106_s2229B000135	BN1106_s3491B000119	Cluster-65551.51274	Cluster-65551.113889	Cluster-65551.168773		Cluster-65551.93802	Cluster-65551.8342
Cluster-65551.159996	Cluster-65551.126542	Cluster-65551.145416	BN1106_s5887B000014	BN1106_s2230B000203	BN1106_s3498B000163	Cluster-65551.51308	Cluster-65551.113977	Cluster-65551.168780		Cluster-65551.93869	Cluster-65551.8343
Cluster-65551.160049	Cluster-65551.126550	Cluster-65551.145420	BN1106_s595B000175	BN1106_s2246B000171	BN1106_s350B000276	Cluster-65551.51603	Cluster-65551.114015	Cluster-65551.168822		Cluster-65551.94021	Cluster-65551.83448
Cluster-65551.160067	Cluster-65551.126555	Cluster-65551.145437	BN1106_s595B000179	BN1106_s2246B000172	BN1106_s350B000278	Cluster-65551.51612	Cluster-65551.114034	Cluster-65551.168851		Cluster-65551.94192	Cluster-65551.83450
Cluster-65551.160140	Cluster-65551.126562	Cluster-65551.145511	BN1106_s5957B000088	BN1106_s2248B000109	BN1106_s3503B000055	Cluster-65551.51698	Cluster-65551.114044	Cluster-65551.168911		Cluster-65551.94213	Cluster-65551.83464
Cluster-65551.160173	Cluster-65551.126573	Cluster-65551.145538	BN1106_s596B000470	BN1106_s2250B000073	BN1106_s3508B000168	Cluster-65551.51981	Cluster-65551.114045	Cluster-65551.168961		Cluster-65551.94396	Cluster-65551.83527
Cluster-65551.160236	Cluster-65551.126585	Cluster-65551.145550	BN1106_s599B000391	BN1106_s2269B000067	BN1106_s3512B000089	Cluster-65551.52074	Cluster-65551.114094	Cluster-65551.168963		Cluster-65551.94441	Cluster-65551.83528
Cluster-65551.160321	Cluster-65551.126587	Cluster-65551.145562	BN1106_s6B000374	BN1106_s2271B000241	BN1106_s3529B000085	Cluster-65551.522	Cluster-65551.114194	Cluster-65551.169042		Cluster-65551.95312	Cluster-65551.83554
Cluster-65551.160374	Cluster-65551.126588	Cluster-65551.145590	BN1106_s6B000375	BN1106_s2279B000134	BN1106_s3529B000087	Cluster-65551.53056	Cluster-65551.11421	Cluster-65551.169087		Cluster-65551.96121	Cluster-65551.83569
Cluster-65551.160381	Cluster-65551.126609	Cluster-65551.145651	BN1106_s6B000376	BN1106_s2279B000143	BN1106_s3534B000074	Cluster-65551.53379	Cluster-65551.114298	Cluster-65551.169129		Cluster-65551.96206	Cluster-65551.83644
Cluster-65551.160400	Cluster-65551.126624	Cluster-65551.145652	BN1106_s6B000382	BN1106_s2283B000293	BN1106_s3537B000053	Cluster-65551.53720	Cluster-65551.1143	Cluster-65551.169184		Cluster-65551.96340	Cluster-65551.83658
Cluster-65551.160401	Cluster-65551.126625	Cluster-65551.145686	BN1106_s6017B000070	BN1106_s2288B000177	BN1106_s3546B000087	Cluster-65551.53732	Cluster-65551.11447	Cluster-65551.169210		Cluster-65551.96491	Cluster-65551.83668
Cluster-65551.160430	Cluster-65551.126627	Cluster-65551.145689	BN1106_s6057B000123	BN1106_s229B000895	BN1106_s3550B000237	Cluster-65551.53834	Cluster-65551.114495	Cluster-65551.169263		Cluster-65551.96580	Cluster-65551.83710
Cluster-65551.160437	Cluster-65551.126629	Cluster-65551.145711	BN1106_s6076B000082	BN1106_s2294B000171	BN1106_s3557B000350	Cluster-65551.53836	Cluster-65551.11457	Cluster-65551.169291		Cluster-65551.97145	Cluster-65551.8377
Cluster-65551.160450	Cluster-65551.126632	Cluster-65551.145731	BN1106_s6076B000084	BN1106_s2296B000150	BN1106_s3568B000135	Cluster-65551.53915	Cluster-65551.114688	Cluster-65551.169333		Cluster-65551.97244	Cluster-65551.83934
Cluster-65551.160489	Cluster-65551.126644	Cluster-65551.145744	BN1106_s6098B000074	BN1106_s2298B000197	BN1106_s3575B000082	Cluster-65551.54588	Cluster-65551.114720	Cluster-65551.169339		Cluster-65551.97560	Cluster-65551.83943
Cluster-65551.160558	Cluster-65551.126681	Cluster-65551.145747	BN1106_s6142B000052	BN1106_s2308B000094	BN1106_s359B000260	Cluster-65551.55051	Cluster-65551.114768	Cluster-65551.169408		Cluster-65551.97610	Cluster-65551.84050
Cluster-65551.160564	Cluster-65551.126682	Cluster-65551.145761	BN1106_s6142B000053	BN1106_s2308B000095	BN1106_s36B000259	Cluster-65551.55061	Cluster-65551.114787	Cluster-65551.169441		Cluster-65551.97839	Cluster-65551.84059
Cluster-65551.160570	Cluster-65551.126687	Cluster-65551.14579	BN1106_s6148B000028	BN1106_s2309B000087	BN1106_s3612B000120	Cluster-65551.55238	Cluster-65551.114818	Cluster-65551.169490		Cluster-65551.98099	Cluster-65551.8411
Cluster-65551.160571	Cluster-65551.126688	Cluster-65551.145795	BN1106_s618B000351	BN1106_s2333B000168	BN1106_s3616B000125	Cluster-65551.55654	Cluster-65551.114890	Cluster-65551.169566		Cluster-65551.98277	Cluster-65551.84197
Cluster-65551.160636	Cluster-65551.126696	Cluster-65551.145796	BN1106_s6241B000015	BN1106_s2334B000127	BN1106_s3622B000122	Cluster-65551.55744	Cluster-65551.114895	Cluster-65551.169592		Cluster-65551.98447	Cluster-65551.84206
Cluster-65551.160657	Cluster-65551.126701	Cluster-65551.145810	BN1106_s632B000561	BN1106_s2335B000137	BN1106_s3638B000080	Cluster-65551.55794	Cluster-65551.1149	Cluster-65551.169614		Cluster-65551.98566	Cluster-65551.84328
Cluster-65551.160665	Cluster-65551.126709	Cluster-65551.145812	BN1106_s645B000326	BN1106_s2343B000142	BN1106_s3645B000200	Cluster-65551.56092	Cluster-65551.114904	Cluster-65551.169680		Cluster-65551.98862	Cluster-65551.8437
Cluster-65551.160706	Cluster-65551.126713	Cluster-65551.145830	BN1106_s647B000404	BN1106_s235B000265	BN1106_s367B000230	Cluster-65551.56418	Cluster-65551.114939	Cluster-65551.169698		Cluster-65551.98896	Cluster-65551.84372
Cluster-65551.160708	Cluster-65551.126714	Cluster-65551.145836	BN1106_s650B000257	BN1106_s2355B000213	BN1106_s3670B000097	Cluster-65551.56700	Cluster-65551.114978	Cluster-65551.169709		Cluster-65551.98948	Cluster-65551.84374
Cluster-65551.160740	Cluster-65551.126716	Cluster-65551.145843	BN1106_s6504B000048	BN1106_s2355B000215	BN1106_s3710B000038	Cluster-65551.56701	Cluster-65551.115054	Cluster-65551.169730		Cluster-65551.99190	Cluster-65551.84392
Cluster-65551.160752	Cluster-65551.126733	Cluster-65551.145860	BN1106_s6542B000060	BN1106_s2359B000120	BN1106_s373B000290	Cluster-65551.56885	Cluster-65551.1152	Cluster-65551.169731		Cluster-65551.99259	Cluster-65551.84395
Cluster-65551.160853	Cluster-65551.126735	Cluster-65551.145885	BN1106_s657B000139	BN1106_s236B000248	BN1106_s373B000294	Cluster-65551.56934	Cluster-65551.115234	Cluster-65551.169856		Cluster-65551.99357	Cluster-65551.84472
Cluster-65551.160874	Cluster-65551.126737	Cluster-65551.145937	BN1106_s6637B000036	BN1106_s2377B000119	BN1106_s373B000295	Cluster-65551.57064	Cluster-65551.115328	Cluster-65551.169860		Cluster-65551.99358	Cluster-65551.84482
Cluster-65551.160893	Cluster-65551.126738	Cluster-65551.145960	BN1106_s6705B000040	BN1106_s2377B000122	BN1106_s3730B000088	Cluster-65551.57143	Cluster-65551.115446	Cluster-65551.169930		Cluster-65551.99452	Cluster-65551.84486
Cluster-65551.160956	Cluster-65551.126740	Cluster-65551.145962	BN1106_s6707B000023	BN1106_s2378B000125	BN1106_s3749B000088	Cluster-65551.57145	Cluster-65551.115464	Cluster-65551.169948		Cluster-65551.99453	Cluster-65551.84494
Cluster-65551.160982	Cluster-65551.126751	Cluster-65551.145994	BN1106_s674B000168	BN1106_s238B000374	BN1106_s3751B000120	Cluster-65551.5731	Cluster-65551.115489	Cluster-65551.169981		Cluster-65551.99612	Cluster-65551.84503
Cluster-65551.160984	Cluster-65551.126776	Cluster-65551.146012	BN1106_s679B000260	BN1106_s238B000380	BN1106_s3751B000123	Cluster-65551.57352	Cluster-65551.1155	Cluster-65551.170023		Cluster-65551.99674	Cluster-65551.84547
[truncated: 3,856 more rows]

## Sheet: GO enrichment
Additional file 8_Table S6. Gene ontology enrichment cluster analysis of the co-expressed genes transcribed by Fasciola gigantica and Fasciola hepatica egg, metacercariae and adult lifecycle stages.
[truncated: 199 more rows]
