# Supplementary material for: Complex and dynamic transcriptional changes allow the helminth Fasciola gigantica to adjust to its intermediate snail and definitive mammalian hosts
Source: BMC Genomics. 2019 Oct 12;20:729. doi: 10.1186/s12864-019-6103-5 (PMC6790025; doi:10.1186/s12864-019-6103-5)
Supplement: Supplementary file 9 — Additional file 9: Table S7. Number of the 9468 DEG displaying at least a 16-fold difference annotated with gene ontology terms relating to Molecular Function. [file 12864_2019_6103_MOESM9_ESM.xlsx]

## Sheet: Sheet1
Additional file 9_Table S7: Number of the 9468 DEG displaying at least a 16-fold difference annotated with gene ontology terms relating to Molecular Function
		Clusters pertaining to heatmap representing 9468 DEG (Figure 5)
GO term	GO term description	Egg	Miracidia_Rediae	Cercariae_Metacercariae	Juvenile 42 dpi_70dpi	Adult
GO:0000014	single-stranded DNA endodeoxyribonuclease activity		1
GO:0000049	tRNA binding		1	2		2
GO:0000062	fatty-acyl-CoA binding			2	1
GO:0000150	recombinase activity		1		1
GO:0000155	phosphorelay sensor kinase activity	2	1	7	1	2
GO:0000166	nucleotide binding	3	7	38	5	2
GO:0000213	tRNA-intron endonuclease activity		1	1
GO:0000287	magnesium ion binding	1	13	11	2	3
GO:0000772	mating pheromone activity		1
GO:0000774	adenyl-nucleotide exchange factor activity		2	1		2
GO:0000978	RNA polymerase II core promoter proximal region sequence-specific DNA binding			1	1
GO:0000981	sequence-specific DNA binding RNA polymerase II transcription factor activity		1	2
GO:0000982	RNA polymerase II core promoter proximal region sequence-specific DNA binding transcription factor activity			1	1
GO:0001104	RNA polymerase II transcription cofactor activity	3	9	20	1	4
GO:0001664	G-protein coupled receptor binding			2
GO:0001882	nucleoside binding			2
GO:0003676	nucleic acid binding	18	25	54	6	11
GO:0003677	DNA binding	24	78	179	28	29
GO:0003678	DNA helicase activity	2	6	7		1
GO:0003682	chromatin binding	2	2	8	1	3
GO:0003684	damaged DNA binding		1	2
GO:0003689	DNA clamp loader activity			1		1
GO:0003690	double-stranded DNA binding		2		1	3
GO:0003697	single-stranded DNA binding	4	1	1
GO:0003700	transcription factor activity, sequence-specific DNA binding	15	27	61	12	14
GO:0003712	transcription cofactor activity	1	1	5
GO:0003713	transcription coactivator activity				1	1
GO:0003723	RNA binding	13	29	68	7	10
GO:0003724	RNA helicase activity	2	6	12
GO:0003725	double-stranded RNA binding			1
GO:0003729	mRNA binding		4	3
GO:0003735	structural constituent of ribosome	12	15	39	9	8
GO:0003743	translation initiation factor activity	2	4	6	1	1
GO:0003746	translation elongation factor activity			6		2
GO:0003747	translation release factor activity	2
GO:0003755	peptidyl-prolyl cis-trans isomerase activity	1	1	3
GO:0003756	protein disulfide isomerase activity			1
GO:0003774	motor activity	1	2	13	3	2
GO:0003777	microtubule motor activity		2	1		10
GO:0003779	actin binding	1	2	15	2
GO:0003785	actin monomer binding		1	1
GO:0003796	lysozyme activity		1	1
GO:0003810	protein-glutamine gamma-glutamyltransferase activity			1
GO:0003824	catalytic activity	27	28	33	9	7
GO:0003840	gamma-glutamyltransferase activity			1
GO:0003843	1,3-beta-D-glucan synthase activity			2
GO:0003847	1-alkyl-2-acetylglycerophosphocholine esterase activity				1
GO:0003849	3-deoxy-7-phosphoheptulonate synthase activity		1
GO:0003854	3-beta-hydroxy-delta5-steroid dehydrogenase activity			4
GO:0003856	3-dehydroquinate synthase activity			1
GO:0003857	3-hydroxyacyl-CoA dehydrogenase activity		1	4		1
GO:0003864	3-methyl-2-oxobutanoate hydroxymethyltransferase activity			1
GO:0003871	5-methyltetrahydropteroyltriglutamate-homocysteine S-methyltransferase activity			1
GO:0003873	6-phosphofructo-2-kinase activity			3	1	1
GO:0003877	ATP adenylyltransferase activity			1
GO:0003879	ATP phosphoribosyltransferase activity	1
GO:0003885	D-arabinono-1,4-lactone oxidase activity			2
GO:0003887	DNA-directed DNA polymerase activity	1	4	9		4
GO:0003896	DNA primase activity		4	4		2
GO:0003899	DNA-directed RNA polymerase activity		8	22	2	3
GO:0003905	alkylbase DNA N-glycosylase activity			1
GO:0003910	DNA ligase (ATP) activity	1	1	1
GO:0003911	DNA ligase (NAD+) activity				1	1
GO:0003916	DNA topoisomerase activity	1	2	4
GO:0003918	DNA topoisomerase type II (ATP-hydrolyzing) activity		2	3		1
GO:0003919	FMN adenylyltransferase activity	1
GO:0003922	GMP synthase (glutamine-hydrolyzing) activity	2		3
GO:0003924	GTPase activity	12	11	32	7	40
GO:0003950	NAD+ ADP-ribosyltransferase activity		1	2
GO:0003951	NAD+ kinase activity			1
GO:0003953	NAD+ nucleosidase activity		1
GO:0003954	NADH dehydrogenase activity	2	1	2	1
GO:0003964	RNA-directed DNA polymerase activity			1	1
GO:0003968	RNA-directed RNA polymerase activity	7	3	18	2	6
GO:0003978	UDP-glucose 4-epimerase activity		1
GO:0003980	UDP-glucose:glycoprotein glucosyltransferase activity			2
GO:0003989	acetyl-CoA carboxylase activity			1
GO:0003993	acid phosphatase activity	1	4	11		1
GO:0003995	acyl-CoA dehydrogenase activity	1	3	1
GO:0004003	ATP-dependent DNA helicase activity		1	3
GO:0004013	adenosylhomocysteinase activity		1	1
GO:0004014	adenosylmethionine decarboxylase activity	1	1
GO:0004016	adenylate cyclase activity			1
GO:0004017	adenylate kinase activity		1	2		1
GO:0004020	adenylylsulfate kinase activity	3	1	1	1
GO:0004045	aminoacyl-tRNA hydrolase activity		1	1
GO:0004057	arginyltransferase activity	1		1
GO:0004064	arylesterase activity		1
GO:0004066	asparagine synthase (glutamine-hydrolyzing) activity	1
GO:0004089	carbonate dehydratase activity			1
GO:0004097	catechol oxidase activity			2
GO:0004114	3',5'-cyclic-nucleotide phosphodiesterase activity		6	4		5
GO:0004126	cytidine deaminase activity				1
GO:0004127	cytidylate kinase activity	2	1	2	1	2
GO:0004129	cytochrome-c oxidase activity	2	4	8		1
GO:0004140	dephospho-CoA kinase activity	1	1	1
GO:0004143	diacylglycerol kinase activity	1		3
GO:0004144	diacylglycerol O-acyltransferase activity		3	2
GO:0004161	dimethylallyltranstransferase activity			1
GO:0004175	endopeptidase activity		1	2	1
GO:0004176	ATP-dependent peptidase activity		1	1
GO:0004177	aminopeptidase activity			1	1
GO:0004180	carboxypeptidase activity			1
GO:0004181	metallocarboxypeptidase activity	1	2	3
GO:0004185	serine-type carboxypeptidase activity	2		1		2
GO:0004190	aspartic-type endopeptidase activity	6	8	10	5	6
GO:0004197	cysteine-type endopeptidase activity	9	5	31	18	4
GO:0004198	calcium-dependent cysteine-type endopeptidase activity	2	2	1		1
GO:0004222	metalloendopeptidase activity	2	14	7	4	1
GO:0004252	serine-type endopeptidase activity	17	5	17	4	2
GO:0004298	threonine-type endopeptidase activity				1
GO:0004308	exo-alpha-sialidase activity					1
GO:0004315	3-oxoacyl-[acyl-carrier-protein] synthase activity		2	3
GO:0004325	ferrochelatase activity			3
GO:0004329	formate-tetrahydrofolate ligase activity					1
GO:0004332	fructose-bisphosphate aldolase activity	1				1
GO:0004334	fumarylacetoacetase activity			1
GO:0004336	galactosylceramidase activity		1
GO:0004345	glucose-6-phosphate dehydrogenase activity	1	1
GO:0004356	glutamate-ammonia ligase activity	3		2	1
GO:0004357	glutamate-cysteine ligase activity			1
GO:0004359	glutaminase activity			1
GO:0004363	glutathione synthase activity			1
GO:0004366	glycerol-3-phosphate O-acyltransferase activity		1	2
GO:0004371	glycerone kinase activity			1
GO:0004373	glycogen (starch) synthase activity			1
GO:0004379	glycylpeptide N-tetradecanoyltransferase activity			1
GO:0004383	guanylate cyclase activity		1	2
GO:0004386	helicase activity	3	2	5	1	2
GO:0004392	heme oxygenase (decyclizing) activity			1
GO:0004398	histidine decarboxylase activity		1
GO:0004399	histidinol dehydrogenase activity					1
GO:0004402	histone acetyltransferase activity		1	1
GO:0004408	holocytochrome-c synthase activity			1
GO:0004417	hydroxyethylthiazole kinase activity		1
GO:0004420	hydroxymethylglutaryl-CoA reductase (NADPH) activity	1
GO:0004421	hydroxymethylglutaryl-CoA synthase activity		2
GO:0004435	phosphatidylinositol phospholipase C activity	1	1
GO:0004451	isocitrate lyase activity			1
GO:0004455	ketol-acid reductoisomerase activity		2
GO:0004471	malate dehydrogenase (decarboxylating) (NAD+) activity		1
GO:0004476	mannose-6-phosphate isomerase activity					1
GO:0004482	mRNA (guanine-N7-)-methyltransferase activity	2		1	1
GO:0004483	mRNA (nucleoside-2'-O-)-methyltransferase activity	2			1
GO:0004484	mRNA guanylyltransferase activity	1	1
GO:0004488	methylenetetrahydrofolate dehydrogenase (NADP+) activity		1	2
GO:0004497	monooxygenase activity	2		1
GO:0004499	N,N-dimethylaniline monooxygenase activity					1
GO:0004505	phenylalanine 4-monooxygenase activity	1
GO:0004511	tyrosine 3-monooxygenase activity		1
GO:0004514	nicotinate-nucleotide diphosphorylase (carboxylating) activity			1
GO:0004518	nuclease activity			2
GO:0004519	endonuclease activity	1	9	4	1
GO:0004520	endodeoxyribonuclease activity			1
GO:0004523	RNA-DNA hybrid ribonuclease activity			1
GO:0004525	ribonuclease III activity		1	2
GO:0004526	ribonuclease P activity	1		1
GO:0004527	exonuclease activity		1
GO:0004535	poly(A)-specific ribonuclease activity	2		1
GO:0004540	ribonuclease activity	1	1	3
GO:0004550	nucleoside diphosphate kinase activity					1
GO:0004553	hydrolase activity, hydrolyzing O-glycosyl compounds	4	7	14	3	1
GO:0004555	alpha,alpha-trehalase activity		1
GO:0004556	alpha-amylase activity			1	1
GO:0004557	alpha-galactosidase activity				1
GO:0004559	alpha-mannosidase activity			1
GO:0004560	alpha-L-fucosidase activity		1
GO:0004565	beta-galactosidase activity	1		2	1	1
GO:0004571	mannosyl-oligosaccharide 1,2-alpha-mannosidase activity			1
GO:0004579	dolichyl-diphosphooligosaccharide-protein glycotransferase activity		3	1
GO:0004592	pantoate-beta-alanine ligase activity					1
GO:0004594	pantothenate kinase activity		2	1		1
GO:0004601	peroxidase activity		1
GO:0004602	glutathione peroxidase activity			1
GO:0004616	phosphogluconate dehydrogenase (decarboxylating) activity	2		4
GO:0004620	phospholipase activity				1
GO:0004623	phospholipase A2 activity			2
GO:0004629	phospholipase C activity			1
GO:0004631	phosphomevalonate kinase activity			1
GO:0004634	phosphopyruvate hydratase activity			1
GO:0004635	phosphoribosyl-AMP cyclohydrolase activity			1	1
GO:0004640	phosphoribosylanthranilate isomerase activity			1
GO:0004655	porphobilinogen synthase activity	1	1
GO:0004656	procollagen-proline 4-dioxygenase activity		3		1
GO:0004665	prephenate dehydrogenase (NADP+) activity	1		1
GO:0004671	protein C-terminal S-isoprenylcysteine carboxyl O-methyltransferase activity		1	3
GO:0004672	protein kinase activity	9	9	95	7	6
GO:0004673	protein histidine kinase activity	2	2	4		1
GO:0004674	protein serine/threonine kinase activity	2	6	20	1	3
GO:0004675	transmembrane receptor protein serine/threonine kinase activity			6	4
GO:0004683	calmodulin-dependent protein kinase activity			1
GO:0004713	protein tyrosine kinase activity			2
GO:0004714	transmembrane receptor protein tyrosine kinase activity			1
GO:0004719	protein-L-isoaspartate (D-aspartate) O-methyltransferase activity			1	2
GO:0004721	phosphoprotein phosphatase activity			1	1
GO:0004725	protein tyrosine phosphatase activity	4	3	14	1
GO:0004743	pyruvate kinase activity	1
GO:0004749	ribose phosphate diphosphokinase activity		8	1
GO:0004751	ribose-5-phosphate isomerase activity					1
GO:0004784	superoxide dismutase activity			1
GO:0004788	thiamine diphosphokinase activity			1
GO:0004797	thymidine kinase activity			1
GO:0004803	transposase activity	1	2	8		1
GO:0004806	triglyceride lipase activity		3
GO:0004810	tRNA adenylyltransferase activity		1	2
GO:0004812	aminoacyl-tRNA ligase activity	1	2	5
GO:0004813	alanine-tRNA ligase activity			2	1
GO:0004814	arginine-tRNA ligase activity		2	1
GO:0004819	glutamine-tRNA ligase activity			1
GO:0004826	phenylalanine-tRNA ligase activity			1		1
GO:0004827	proline-tRNA ligase activity	1
GO:0004842	ubiquitin-protein transferase activity	7	7	14	1	3
GO:0004843	ubiquitin-specific protease activity	1	1	5
GO:0004857	enzyme inhibitor activity			1
GO:0004860	protein kinase inhibitor activity			2
GO:0004862	cAMP-dependent protein kinase inhibitor activity		3	1	2
GO:0004866	endopeptidase inhibitor activity	1	1
GO:0004867	serine-type endopeptidase inhibitor activity	4	4	19	3	4
GO:0004869	cysteine-type endopeptidase inhibitor activity	2		2
GO:0004871	signal transducer activity	4	5	17	6	5
GO:0004872	receptor activity	1	1	1
GO:0004882	androgen receptor activity			2	3
GO:0004888	transmembrane signaling receptor activity		1	1
GO:0004930	G-protein coupled receptor activity	7	9	33	13	5
GO:0004932	mating-type factor pheromone receptor activity	3				1
GO:0004970	ionotropic glutamate receptor activity		1	4	1	1
GO:0004984	olfactory receptor activity	1	1	1
GO:0005044	scavenger receptor activity		1		1
GO:0005047	signal recognition particle binding		1	2
GO:0005085	guanyl-nucleotide exchange factor activity		1	4
GO:0005086	ARF guanyl-nucleotide exchange factor activity			2
GO:0005089	Rho guanyl-nucleotide exchange factor activity	2	3	15	1
GO:0005094	Rho GDP-dissociation inhibitor activity	1
GO:0005096	GTPase activator activity	5	2	15	5	2
GO:0005102	receptor binding	3	6	12	5	7
GO:0005125	cytokine activity		3
GO:0005126	cytokine receptor binding		1
GO:0005135	interleukin-3 receptor binding				1	1
GO:0005136	interleukin-4 receptor binding			1
GO:0005158	insulin receptor binding			4		1
GO:0005179	hormone activity	1	6	8	10	1
GO:0005184	neuropeptide hormone activity	2		5
GO:0005185	neurohypophyseal hormone activity		2			1
GO:0005186	pheromone activity		4
GO:0005198	structural molecule activity	14	26	53	6	15
GO:0005200	structural constituent of cytoskeleton			7
GO:0005201	extracellular matrix structural constituent		2	8	2	1
GO:0005212	structural constituent of eye lens		1	2
GO:0005213	structural constituent of chorion			3
GO:0005215	transporter activity	8	9	16	4	2
GO:0005216	ion channel activity	1	6	13		1
GO:0005219	ryanodine-sensitive calcium-release channel activity	2	2	4	1	1
GO:0005230	extracellular ligand-gated ion channel activity	1		6	1
GO:0005234	extracellular-glutamate-gated ion channel activity			2
GO:0005242	inward rectifier potassium channel activity		1	2
GO:0005246	calcium channel regulator activity		1
GO:0005249	voltage-gated potassium channel activity	2	3	3	1	1
GO:0005261	cation channel activity		2	5	1
GO:0005262	calcium channel activity	1
GO:0005267	potassium channel activity		4	3
GO:0005272	sodium channel activity			6
GO:0005315	inorganic phosphate transmembrane transporter activity		3	4		1
GO:0005319	lipid transporter activity		1	1	2
GO:0005328	neurotransmitter:sodium symporter activity		12	3
GO:0005335	serotonin:sodium symporter activity			1
GO:0005337	nucleoside transmembrane transporter activity		2	1
GO:0005351	sugar:proton symporter activity			2
GO:0005375	copper ion transmembrane transporter activity	1		2
GO:0005381	iron ion transmembrane transporter activity		1	1
GO:0005388	calcium-transporting ATPase activity			2	1
GO:0005451	monovalent cation:proton antiporter activity			2
GO:0005488	binding		1	1
GO:0005496	steroid binding			3	3
GO:0005506	iron ion binding	1	7	9	1	1
GO:0005507	copper ion binding	2	4	7	4	2
GO:0005509	calcium ion binding	15	39	98	15	18
GO:0005515	protein binding	66	183	457	45	76
GO:0005516	calmodulin binding	1	2	7	1
GO:0005521	lamin binding	1			1
GO:0005523	tropomyosin binding			5
GO:0005524	ATP binding	43	62	213	21	37
GO:0005525	GTP binding	12	16	50	6	6
GO:0005542	folic acid binding			2
GO:0005543	phospholipid binding	2	2	8	1
GO:0005544	calcium-dependent phospholipid binding		1	5	1
GO:0005549	odorant binding	1	1	1
GO:0008009	chemokine activity			3
GO:0008013	beta-catenin binding	1		1	1
GO:0008017	microtubule binding		8	9		14
GO:0008026	ATP-dependent helicase activity		2	2
GO:0008047	enzyme activator activity	1	2	3
GO:0008061	chitin binding	1	1	3
GO:0008080	N-acetyltransferase activity		7	3	1	2
GO:0008081	phosphoric diester hydrolase activity	2	2	3
GO:0008083	growth factor activity			3	4	1
GO:0008092	cytoskeletal protein binding		3	13		1
GO:0008107	galactoside 2-alpha-L-fucosyltransferase activity	1
GO:0008108	UDP-glucose:hexose-1-phosphate uridylyltransferase activity		1
GO:0008121	ubiquinol-cytochrome-c reductase activity	3		10
GO:0008124	4-alpha-hydroxytetrahydrobiopterin dehydratase activity	1
GO:0008131	primary amine oxidase activity			1
GO:0008134	transcription factor binding	3	8	26	1	5
GO:0008137	NADH dehydrogenase (ubiquinone) activity	1	3	3		1
GO:0008138	protein tyrosine/serine/threonine phosphatase activity	5	3	12		1
GO:0008144	drug binding			1		1
GO:0008146	sulfotransferase activity	1	3		1
GO:0008168	methyltransferase activity		3	19		3
GO:0008170	N-methyltransferase activity		1
GO:0008171	O-methyltransferase activity			1
GO:0008173	RNA methyltransferase activity		1	1
GO:0008184	glycogen phosphorylase activity					2
GO:0008190	eukaryotic initiation factor 4E binding	1			1
GO:0008191	metalloendopeptidase inhibitor activity		1
GO:0008193	tRNA guanylyltransferase activity			1
GO:0008198	ferrous iron binding					1
GO:0008199	ferric iron binding	7	2	3	2	1
GO:0008200	ion channel inhibitor activity	1	5	3	2	3
GO:0008201	heparin binding			5	1	1
GO:0008233	peptidase activity	4	4	12	8	2
GO:0008234	cysteine-type peptidase activity		9	19	15	7
GO:0008236	serine-type peptidase activity			8
GO:0008237	metallopeptidase activity		3	2	2
GO:0008239	dipeptidyl-peptidase activity			1
GO:0008242	omega peptidase activity			3	1
GO:0008253	5'-nucleotidase activity		5		1
GO:0008255	ecdysis-triggering hormone activity	1		1
GO:0008270	zinc ion binding	39	64	145	18	28
GO:0008289	lipid binding		5	15	4	2
GO:0008294	calcium- and calmodulin-responsive adenylate cyclase activity			1
GO:0008301	DNA binding, bending		1
GO:0008312	7S RNA binding	2	1	4
GO:0008318	protein prenyltransferase activity			2	2
GO:0008324	cation transmembrane transporter activity	1		3	1	1
GO:0008374	O-acyltransferase activity		1	1
GO:0008375	acetylglucosaminyltransferase activity	3		3		1
GO:0008378	galactosyltransferase activity	3		6	2	2
GO:0008384	IkappaB kinase activity			1
GO:0008408	3'-5' exonuclease activity	1	2	1		1
GO:0008418	protein-N-terminal asparagine amidohydrolase activity			1
GO:0008440	inositol-1,4,5-trisphosphate 3-kinase activity	1		1
GO:0008455	alpha-1,6-mannosylglycoprotein 2-beta-N-acetylglucosaminyltransferase activity		1	1
GO:0008479	queuine tRNA-ribosyltransferase activity	1
GO:0008509	anion transmembrane transporter activity			3		1
GO:0008534	oxidized purine nucleobase lesion DNA N-glycosylase activity			1
GO:0008536	Ran GTPase binding		5	1		1
GO:0008556	potassium-transporting ATPase activity					1
GO:0008565	protein transporter activity	3	2	16	4	2
GO:0008601	protein phosphatase type 2A regulator activity		1	1
GO:0008641	small protein activating enzyme activity	2	2	3	1	1
GO:0008649	rRNA methyltransferase activity	1		1
GO:0008677	2-dehydropantoate 2-reductase activity			1
GO:0008716	D-alanine-D-alanine ligase activity			1
GO:0008725	DNA-3-methyladenine glycosylase activity	1	1	1
GO:0008736	L-fucose isomerase activity					1
GO:0008745	N-acetylmuramoyl-L-alanine amidase activity				1	2
GO:0008762	UDP-N-acetylmuramate dehydrogenase activity		1
GO:0008770	[acyl-carrier-protein] phosphodiesterase activity		1
GO:0008771	[citrate (pro-3S)-lyase] ligase activity			1
GO:0008772	[isocitrate dehydrogenase (NADP+)] kinase activity			1	1
GO:0008792	arginine decarboxylase activity		1
GO:0008811	chloramphenicol O-acetyltransferase activity			1	1
GO:0008839	4-hydroxy-tetrahydrodipicolinate reductase			1
GO:0008855	exodeoxyribonuclease VII activity	1	3	11		2
GO:0008883	glutamyl-tRNA reductase activity		2	1
GO:0008887	glycerate kinase activity			2
GO:0008900	hydrogen:potassium-exchanging ATPase activity					1
GO:0008915	lipid-A-disaccharide synthase activity			1
GO:0008918	lipopolysaccharide 3-alpha-galactosyltransferase activity			1
GO:0008924	malate dehydrogenase (quinone) activity					1
GO:0008948	oxaloacetate decarboxylase activity		1	2		1
GO:0008963	phospho-N-acetylmuramoyl-pentapeptide-transferase activity			3
GO:0008977	prephenate dehydrogenase (NAD+) activity	1		1
GO:0008982	protein-N(PI)-phosphohistidine-sugar phosphotransferase activity		1	3	1
GO:0008987	quinolinate synthetase A activity					1
GO:0009015	N-succinylarginine dihydrolase activity			1
GO:0009020	tRNA (guanosine-2'-O-)-methyltransferase activity	3	1
GO:0009036	Type II site-specific deoxyribonuclease activity	1	3	2
GO:0009055	electron carrier activity	3	7	18		1
GO:0009378	four-way junction helicase activity	1	3	13		1
GO:0009496	plastoquinol--plastocyanin reductase activity		1
GO:0009882	blue light photoreceptor activity			1
GO:0009916	alternative oxidase activity			1
GO:0009982	pseudouridine synthase activity			2	2
GO:0010181	FMN binding			2	1
GO:0010277	chlorophyllide a oxygenase [overall] activity		1
GO:0010309	acireductone dioxygenase [iron(II)-requiring] activity		1
GO:0010333	terpene synthase activity		1		1
GO:0015016	[heparan sulfate]-glucosamine N-sulfotransferase activity			1
GO:0015035	protein disulfide oxidoreductase activity	2	4	5
GO:0015066	alpha-amylase inhibitor activity			1
GO:0015075	ion transmembrane transporter activity			1
GO:0015078	hydrogen ion transmembrane transporter activity	2	14	21	5	2
GO:0015079	potassium ion transmembrane transporter activity			1
GO:0015081	sodium ion transmembrane transporter activity		1	2		1
GO:0015093	ferrous iron transmembrane transporter activity			6
GO:0015095	magnesium ion transmembrane transporter activity			1
GO:0015097	mercury ion transmembrane transporter activity		2	1
GO:0015099	nickel cation transmembrane transporter activity			1
GO:0015116	sulfate transmembrane transporter activity		1	1
GO:0015128	gluconate transmembrane transporter activity	2
GO:0015159	polysaccharide transmembrane transporter activity	1				1
GO:0015171	amino acid transmembrane transporter activity		3	8	1
GO:0015204	urea transmembrane transporter activity			4
GO:0015232	heme transporter activity			1
GO:0015238	drug transmembrane transporter activity	4		3
GO:0015269	calcium-activated potassium channel activity		1	6	3
GO:0015288	porin activity			1		1
GO:0015297	antiporter activity	4		3
GO:0015299	solute:proton antiporter activity	1	2	3		1
GO:0015450	P-P-bond-hydrolysis-driven protein transmembrane transporter activity			1
GO:0015558	secondary active p-aminobenzoyl-glutamate transmembrane transporter activity			1
GO:0015631	tubulin binding		1	3
GO:0015643	toxic substance binding			1		1
GO:0015649	2-keto-3-deoxygluconate:proton symporter activity					1
GO:0015923	mannosidase activity			1
GO:0015930	glutamate synthase activity		1	1
GO:0016149	translation release factor activity, codon specific		1
GO:0016151	nickel cation binding	2	2	5	2	1
GO:0016158	3-phytase activity				1
GO:0016168	chlorophyll binding			1		1
GO:0016209	antioxidant activity		2	4
GO:0016286	small conductance calcium-activated potassium channel activity			1
GO:0016301	kinase activity	6	4	22	4	4
GO:0016307	phosphatidylinositol phosphate kinase activity			3		1
GO:0016407	acetyltransferase activity		1			2
GO:0016429	tRNA (adenine-N1-)-methyltransferase activity			1
GO:0016433	rRNA (adenine) methyltransferase activity			1
GO:0016437	tRNA cytidylyltransferase activity		1
GO:0016462	pyrophosphatase activity			1		1
GO:0016491	oxidoreductase activity	13	25	42	13	9
GO:0016499	orexin receptor activity			2
GO:0016538	cyclin-dependent protein serine/threonine kinase regulator activity	2
GO:0016597	amino acid binding	4	2	5	3
GO:0016614	oxidoreductase activity, acting on CH-OH group of donors	1	2
GO:0016616	oxidoreductase activity, acting on the CH-OH group of donors, NAD or NADP as acceptor	2		8		2
GO:0016620	oxidoreductase activity, acting on the aldehyde or oxo group of donors, NAD or NADP as acceptor					1
GO:0016625	oxidoreductase activity, acting on the aldehyde or oxo group of donors, iron-sulfur protein as acceptor			1
GO:0016627	oxidoreductase activity, acting on the CH-CH group of donors	6	2	7		1
GO:0016638	oxidoreductase activity, acting on the CH-NH2 group of donors		1	1		2
GO:0016641	oxidoreductase activity, acting on the CH-NH2 group of donors, oxygen as acceptor				4	1
GO:0016645	oxidoreductase activity, acting on the CH-NH group of donors			1
GO:0016651	oxidoreductase activity, acting on NAD(P)H	1	1	1
GO:0016655	oxidoreductase activity, acting on NAD(P)H, quinone or similar compound as acceptor	1		4
GO:0016671	oxidoreductase activity, acting on a sulfur group of donors, disulfide as acceptor			1
GO:0016702	oxidoreductase activity, acting on single donors with incorporation of molecular oxygen, incorporation of two atoms of oxygen		4	2	1
GO:0016705	oxidoreductase activity, acting on paired donors, with incorporation or reduction of molecular oxygen		2	3
GO:0016706	oxidoreductase activity, acting on paired donors, with incorporation or reduction of molecular oxygen, 2-oxoglutarate as one donor, and incorporation of one atom each of oxygen into both donors		2	2		1
GO:0016714	oxidoreductase activity, acting on paired donors, with incorporation or reduction of molecular oxygen, reduced pteridine as one donor, and incorporation of one atom of oxygen	5	2
GO:0016715	oxidoreductase activity, acting on paired donors, with incorporation or reduction of molecular oxygen, reduced ascorbate as one donor, and incorporation of one atom of oxygen			1
GO:0016730	oxidoreductase activity, acting on iron-sulfur proteins as donors	1
GO:0016740	transferase activity	2	4	9	2
GO:0016742	hydroxymethyl-, formyl- and related transferase activity	2		3
GO:0016743	carboxyl- or carbamoyltransferase activity		2	3	1
GO:0016746	transferase activity, transferring acyl groups	1	4	8
GO:0016747	transferase activity, transferring acyl groups other than amino-acyl groups	5	6	7	2
GO:0016755	transferase activity, transferring amino-acyl groups	1		1		2
GO:0016757	transferase activity, transferring glycosyl groups	1	1	5	2	1
GO:0016758	transferase activity, transferring hexosyl groups	2	3	3	2	1
GO:0016760	cellulose synthase (UDP-forming) activity			1
GO:0016763	transferase activity, transferring pentosyl groups			3	1
GO:0016765	transferase activity, transferring alkyl or aryl (other than methyl) groups		1
GO:0016772	transferase activity, transferring phosphorus-containing groups		1	4		2
GO:0016773	phosphotransferase activity, alcohol group as acceptor	8	8	39	4	5
GO:0016774	phosphotransferase activity, carboxyl group as acceptor			2
GO:0016779	nucleotidyltransferase activity	1	1	5	1
GO:0016783	sulfurtransferase activity			1
GO:0016787	hydrolase activity	1	15	35	2	16
GO:0016788	hydrolase activity, acting on ester bonds	2	8	13	3	5
GO:0016790	thiolester hydrolase activity			2
GO:0016791	phosphatase activity	2	1	6	1
GO:0016810	hydrolase activity, acting on carbon-nitrogen (but not peptide) bonds	1		1
GO:0016811	hydrolase activity, acting on carbon-nitrogen (but not peptide) bonds, in linear amides		2	4		2
GO:0016817	hydrolase activity, acting on acid anhydrides	5	2	7	3	1
GO:0016818	hydrolase activity, acting on acid anhydrides, in phosphorus-containing anhydrides		1	1
GO:0016820	hydrolase activity, acting on acid anhydrides, catalyzing transmembrane movement of substances	1	1	1
GO:0016829	lyase activity	1	5	1	1
GO:0016831	carboxy-lyase activity	1	4
GO:0016832	aldehyde-lyase activity		4	4		1
GO:0016833	oxo-acid-lyase activity		1	1
GO:0016836	hydro-lyase activity	1	1	2	1
GO:0016844	strictosidine synthase activity		1
GO:0016846	carbon-sulfur lyase activity	1			1
GO:0016849	phosphorus-oxygen lyase activity	1	1	1
GO:0016851	magnesium chelatase activity			1
GO:0016852	sirohydrochlorin cobaltochelatase activity			1	1
GO:0016853	isomerase activity		9	4
GO:0016866	intramolecular transferase activity			1
GO:0016874	ligase activity	1	1		1
GO:0016876	ligase activity, forming aminoacyl-tRNA and related compounds	1	1	6
GO:0016879	ligase activity, forming carbon-nitrogen bonds			2		1
GO:0016881	acid-amino acid ligase activity	3	1	2	1	1
GO:0016887	ATPase activity	10	11	29	1	3
GO:0016888	endodeoxyribonuclease activity, producing 5'-phosphomonoesters		1	1
GO:0016891	endoribonuclease activity, producing 5'-phosphomonoesters			1
GO:0016901	oxidoreductase activity, acting on the CH-OH group of donors, quinone or similar compound as acceptor			1
GO:0016903	oxidoreductase activity, acting on the aldehyde or oxo group of donors	1
GO:0016972	thiol oxidase activity		3		2	2
GO:0016987	sigma factor activity	1	3	3
GO:0016989	sigma factor antagonist activity			1
GO:0017025	TBP-class protein binding			3
GO:0017048	Rho GTPase binding		1	3
GO:0017070	U6 snRNA binding			1
GO:0017089	glycolipid transporter activity	2		1
GO:0017108	5'-flap endonuclease activity		1	1
GO:0017111	nucleoside-triphosphatase activity	6	1	14	1
GO:0017134	fibroblast growth factor binding		1	1
GO:0017136	NAD-dependent histone deacetylase activity			1		1
GO:0017150	tRNA dihydrouridine synthase activity			1		1
GO:0017153	sodium:dicarboxylate symporter activity			5
GO:0017172	cysteine dioxygenase activity		1
GO:0017176	phosphatidylinositol N-acetylglucosaminyltransferase activity		1	3
GO:0018024	histone-lysine N-methyltransferase activity			3
GO:0018492	carbon-monoxide dehydrogenase (acceptor) activity			1
GO:0018580	nitronate monooxygenase activity					1
GO:0018759	methenyltetrahydromethanopterin cyclohydrolase activity		1	1
GO:0018836	alkylmercury lyase activity			2
GO:0019001	guanyl nucleotide binding	2	4	7	6	2
GO:0019211	phosphatase activator activity		1	1		1
GO:0019239	deaminase activity			2
GO:0019784	NEDD8-specific protease activity			1		1
GO:0019799	tubulin N-acetyltransferase activity		3			1
GO:0019825	oxygen binding				4
GO:0019843	rRNA binding			3
GO:0019855	calcium channel inhibitor activity			2		1
GO:0019870	potassium channel inhibitor activity		2	4
GO:0019871	sodium channel inhibitor activity	3	5	5		1
GO:0019887	protein kinase regulator activity	1
GO:0019901	protein kinase binding	3	4	6	1	1
GO:0019904	protein domain specific binding	1		3	2
GO:0019905	syntaxin binding	1	1	1
GO:0020037	heme binding		5	8	5	2
GO:0022857	transmembrane transporter activity	4	4	7	6
GO:0030058	amine dehydrogenase activity			2	1
GO:0030145	manganese ion binding		1
GO:0030151	molybdenum ion binding	2		3
GO:0030158	protein xylosyltransferase activity	1
GO:0030170	pyridoxal phosphate binding	2	5	2
GO:0030234	enzyme regulator activity	1	1	2		1
GO:0030246	carbohydrate binding		3	3	6
GO:0030247	polysaccharide binding		1
GO:0030248	cellulose binding		1
GO:0030250	guanylate cyclase activator activity	1				2
GO:0030269	tetrahydromethanopterin S-methyltransferase activity		2	3
GO:0030284	estrogen receptor activity			1
GO:0030410	nicotianamine synthase activity			1
GO:0030414	peptidase inhibitor activity	1
GO:0030507	spectrin binding			1
GO:0030515	snoRNA binding		1
GO:0030570	pectate lyase activity		1
GO:0030674	protein binding, bridging	1	6	11	2	6
GO:0030942	endoplasmic reticulum signal peptide binding			1
GO:0030955	potassium ion binding	3	2	3	1
GO:0030975	thiamine binding	1
GO:0030976	thiamine pyrophosphate binding			2
GO:0030983	mismatched DNA binding	1	3	3	2
GO:0031369	translation initiation factor binding		1
GO:0031386	protein tag	1
GO:0031404	chloride ion binding		1
GO:0031418	L-ascorbic acid binding		1
GO:0031419	cobalamin binding			2
GO:0031423	hexon binding				1
GO:0031492	nucleosomal DNA binding			1
GO:0031625	ubiquitin protein ligase binding	2		1	1
GO:0031683	G-protein beta/gamma-subunit complex binding	2	4	7	6	2
GO:0031704	apelin receptor binding		1	1
GO:0032051	clathrin light chain binding		1
GO:0032183	SUMO binding		1
GO:0033130	acetylcholine receptor binding		1	1		2
GO:0033739	preQ1 synthase activity	2				1
GO:0033743	peptide-methionine (R)-S-oxide reductase activity	1		1
GO:0033821	DNA beta-glucosyltransferase activity		2	2
GO:0033897	ribonuclease T2 activity		3
GO:0034061	DNA polymerase activity			1
GO:0034235	GPI anchor binding		1	1
GO:0034450	ubiquitin-ubiquitin ligase activity			1
GO:0034597	phosphatidylinositol-4,5-bisphosphate 4-phosphatase activity			5
GO:0034618	arginine binding			1
GO:0034639	L-amino acid efflux transmembrane transporter activity			1		1
GO:0035064	methylated histone binding					3
GO:0035091	phosphatidylinositol binding		1	2
GO:0035257	nuclear hormone receptor binding				1
GO:0035299	inositol pentakisphosphate 2-kinase activity		1	1
GO:0036459	ubiquitinyl hydrolase activity	2	6	9	1	2
GO:0042030	ATPase inhibitor activity	1	1
GO:0042132	fructose 1,6-bisphosphate 1-phosphatase activity			2	1
GO:0042162	telomeric DNA binding			1
GO:0042289	MHC class II protein binding		1			1
GO:0042301	phosphate ion binding		1		1
GO:0042302	structural constituent of cuticle	1	1		2
GO:0042393	histone binding		1	3
GO:0042578	phosphoric ester hydrolase activity				1
GO:0042626	ATPase activity, coupled to transmembrane movement of substances	10	5	12	3
GO:0042802	identical protein binding	1		8	1	4
GO:0042803	protein homodimerization activity	2	4	16	1	5
GO:0043015	gamma-tubulin binding			3		1
GO:0043022	ribosome binding			1
GO:0043047	single-stranded telomeric DNA binding				1
GO:0043115	precorrin-2 dehydrogenase activity		2	6
GO:0043130	ubiquitin binding		1	4
GO:0043169	cation binding		6	1
GO:0043395	heparan sulfate proteoglycan binding			1	1
GO:0043495	protein anchor		1	1		2
GO:0043531	ADP binding	2	1	5
GO:0043548	phosphatidylinositol 3-kinase binding					1
GO:0043565	sequence-specific DNA binding	8	13	33	9	4
GO:0043752	adenosylcobinamide kinase activity			5
GO:0043772	acyl-phosphate glycerol-3-phosphate acyltransferase activity			4	1
GO:0045158	electron transporter, transferring electrons within cytochrome b6/f complex of photosystem II activity					1
GO:0045182	translation regulator activity		1	1
GO:0045300	acyl-[acyl-carrier-protein] desaturase activity			1
GO:0045482	trichodiene synthase activity			1	1
GO:0045502	dynein binding	2	4	15	1	3
GO:0045735	nutrient reservoir activity			1		2
GO:0046332	SMAD binding			2	2	1
GO:0046422	violaxanthin de-epoxidase activity					1
GO:0046556	alpha-L-arabinofuranosidase activity			2
GO:0046789	host cell surface receptor binding			2	1	1
GO:0046870	cadmium ion binding				1
GO:0046872	metal ion binding	36	40	100	17	22
GO:0046873	metal ion transmembrane transporter activity	3	7	11	2	1
GO:0046914	transition metal ion binding			3		1
GO:0046923	ER retention sequence binding		2	1
GO:0046933	proton-transporting ATP synthase activity, rotational mechanism			1	1
GO:0046961	proton-transporting ATPase activity, rotational mechanism			3	1	2
GO:0046982	protein heterodimerization activity			1
GO:0046983	protein dimerization activity	8	16	21	1	1
GO:0047134	protein-disulfide reductase activity		2	3
GO:0047396	glycosylphosphatidylinositol diacylglycerol-lyase activity			1	2
GO:0047605	acetolactate decarboxylase activity		1
GO:0047746	chlorophyllase activity		2			1
GO:0047961	glycine N-acyltransferase activity			1
GO:0048038	quinone binding	1		2
GO:0048306	calcium-dependent protein binding	2
GO:0048472	threonine-phosphate decarboxylase activity			1
GO:0050290	sphingomyelin phosphodiesterase D activity		1
GO:0050385	ureidoglycolate lyase activity					1
GO:0050524	coenzyme-B sulfoethylthiotransferase activity		1
GO:0050660	flavin adenine dinucleotide binding	4	4	6		3
GO:0050661	NADP binding	1	3	3		1
GO:0050662	coenzyme binding	1		7	3
GO:0050750	low-density lipoprotein particle receptor binding				1	1
GO:0050840	extracellular matrix binding			5
GO:0051015	actin filament binding		4	1
GO:0051033	RNA transmembrane transporter activity		4	5		2
GO:0051082	unfolded protein binding		2	12		5
GO:0051087	chaperone binding		2	2		2
GO:0051287	NAD binding	4	2	7		4
GO:0051536	iron-sulfur cluster binding	1	3	9		1
GO:0051537	2 iron, 2 sulfur cluster binding		3	5		2
GO:0051539	4 iron, 4 sulfur cluster binding		2	3		2
GO:0051861	glycolipid binding	2		1
GO:0052855	ADP-dependent NAD(P)H-hydrate dehydratase activity		1	1
GO:0061630	ubiquitin protein ligase activity		3	1		1
GO:0070008	serine-type exopeptidase activity	4		6	1
GO:0070140	SUMO-specific isopeptidase activity		1
GO:0070403	NAD+ binding			3	1
GO:0070569	uridylyltransferase activity		1			1
GO:0071949	FAD binding			3		1
GO:0098519	nucleotide phosphatase activity, acting on free nucleotides	3	1	3		2
GO:0098599	palmitoyl hydrolase activity		1	2
GO:2001070	starch binding	1				1
