# Supplementary material for: Complex and dynamic transcriptional changes allow the helminth Fasciola gigantica to adjust to its intermediate snail and definitive mammalian hosts
Source: BMC Genomics. 2019 Oct 12;20:729. doi: 10.1186/s12864-019-6103-5 (PMC6790025; doi:10.1186/s12864-019-6103-5)
Supplement: Supplementary file 10 — Additional file 10: Table S8. Comparative analysis of the top 250 most abundant Fasciola gigantica transcripts compared with homologous sequences in Fasciola hepatica. [file 12864_2019_6103_MOESM10_ESM.xlsx]

## Sheet: Egg
Additional file 5_Table S5: Comparative analysis of the top 250 most abundant Fasciola gigantica transcripts compared with homologous sequences in Fasciola hepatica (a) Egg transcriptome
					Transcript abundance		Transcript ranking within total transcriptome
F. gigantica unigene	Circos identifier*	F. hepatica gene model identifier	Circos identifier*	BLAST e value	Fg_FPKM	Fh_RPKM^	Fg	Fh
Cluster-65551.125333	Fg125333	BN1106_s2719B000198	Fh2719.198	3e-47	600.427	2819.61	191	129			*	Circos identifier provided only for those transcripts used for circos analysis (Figure 7)
Cluster-65551.125552	Fg125552	BN1106_s5230B000039	Fh5230.39	5e-48	506.253	3974.89	227	89			^	Data derived from Fasciola hepatica transcriptome analysis (Cwiklinski et al., 2015;PRJEB6687)
Cluster-65551.125734	Fg125734	BN1106_s2662B000425	Fh2662.425	1e-48	1090.45	2163.97	115	160			Fg	Fasciola gigantica
Cluster-65551.125746	Fg125746	BN1106_s1252B000369	Fh1252.369	4e-48	2205.27	5603.67	56	60			Fh	Fasciola hepatica
Cluster-65551.125941	Fg125941	BN1106_s1614B000283	Fh1614.283	4e-47	1764.96	7129.08	67	46			#N/A	No available data
Cluster-65551.125959	Fg125959	BN1106_s347B000346	Fh347.346	0	2019.75	3652.29	62	102
Cluster-65551.126003	Fg126003	BN1106_s1670B000181	Fh1670.181	6e-44	1701.17	3768.89	72	96
Cluster-65551.126058	Fg126058	BN1106_s446B000204	Fh446.204	6e-43	1208.84	3678.75	104	101
Cluster-65551.126062	Fg126062	BN1106_s495B000230	Fh495.230	0	2065.48	2929.03	60	124
Cluster-65551.126081	Fg126081	BN1106_s3562B000204	Fh3562.204	0	4419.39	2539.39	30	138
Cluster-65551.126092	Fg126092	BN1106_s925B000558	Fh925.558	2e-46	2921.56	1721.34	43	197
Cluster-65551.126127	Fg126127	BN1106_s3632B000077	Fh3632.77	1e-28	2551.73	4355.19	48	78
Cluster-65551.126135	Fg126135	BN1106_s3586B000039	Fh3586.39	8e-46	58419.6	2007.47	2	167
Cluster-65551.126141	Fg126141	BN1106_s470B000292	Fh470.292	0	814.223	4290.67	151	80
Cluster-65551.126228	Fg126228	BN1106_s6381B000093	Fh6381.93	8e-45	1124.41	2086.54	110	163
Cluster-65551.126231	Fg126231	BN1106_s3031B000099	Fh3031.99	0	2395.31	1621.06	52	208
Cluster-65551.126234	Fg126234	BN1106_s4026B000080	Fh4026.80	0	3088.98	2196.42	41	156
Cluster-65551.126241	Fg126241	BN1106_s384B000397	Fh384.397	0	1449.1	1762.92	83	190
Cluster-65551.126243	Fg126243	BN1106_s4252B000085	Fh4252.85	0	2484.83	2495.44	50	141
Cluster-65551.126246	Fg126246	BN1106_s2489B000361	Fh2489.361	9e-79	667.327	2623.3	181	134
Cluster-65551.126262	Fg126262	BN1106_s3838B000030	Fh3838.30	0	1138.8	1621.81	109	207
Cluster-65551.126264	Fg126264	BN1106_s1584B000214	Fh1584.214	0	650.28	1909.55	183	177
Cluster-65551.126272	Fg126272	BN1106_s3586B000039	Fh3586.39	2e-135	19883.2	2007.47	7	167
Cluster-65551.126277	Fg126277	BN1106_s3586B000039	Fh3586.39	1e-151	56647.9	2007.47	3	167
Cluster-65551.126288	Fg126288	BN1106_s1739B000159	Fh1739.159	0	777.903	5799.51	161	56
Cluster-65551.126295	Fg126295	BN1106_s1026B000566	Fh1026.566	1e-36	4982.99	5270.51	25	66
Cluster-65551.126311	Fg126311	BN1106_s1045B000186	Fh1045.186	8e-45	1009.31	10132.2	126	30
Cluster-65551.126333	Fg126333	BN1106_s1589B000304	Fh1589.304	1e-42	30645.4	53566.1	4	5
Cluster-65551.126380	Fg126380	BN1106_s686B000279	Fh686.279	3e-82	874.773	1552.08	144	217
Cluster-65551.126383	Fg126383	BN1106_s1587B000231	Fh1587.231	1e-44	485.8	1436.15	239	238
Cluster-65551.126390	Fg126390	BN1106_s149B000365	Fh149.365	4e-45	1090.89	3279.94	114	118
Cluster-65551.126443	Fg126443	BN1106_s567B000351	Fh567.351	1e-46	871.15	1775.23	146	189
Cluster-65551.126447	Fg126447	BN1106_s1459B000189	Fh1459.189	5e-40	495.443	1726.22	233	195
Cluster-65551.126448	Fg126448	BN1106_s1524B000203	Fh1524.203	3e-40	486.187	7783.28	237	41
Cluster-65551.126450	Fg126450	BN1106_s495B000230	Fh495.230	0	1049.94	2929.03	119	124
Cluster-65551.126459	Fg126459	BN1106_s3586B000039	Fh3586.39	3e-10	14749.1	2007.47	9	167
Cluster-65551.126463	Fg126463	BN1106_s3590B000078	Fh3590.78	0	835.457	2428.27	150	145
Cluster-65551.126502	Fg126502	BN1106_s233B000268	Fh233.268	1e-44	879.39	1552.31	142	216
Cluster-65551.126514	Fg126514	BN1106_s747B000218	Fh747.218	2e-38	104602	45041.4	1	7
Cluster-65551.126526	Fg126526	BN1106_s2871B000068	Fh2871.68	0	1532.96	5733.84	81	58
Cluster-65551.126533	Fg126533	BN1106_s10348B000024	Fh10348.24	2e-63	7569.9	1628	15	206
Cluster-65551.126535	Fg126535	BN1106_s4661B000178	Fh4661.178	0	518.493	17284.9	224	21
Cluster-65551.126550	Fg126550	BN1106_s6145B000035	Fh6145.35	0	1226.88	6338.86	99	53
Cluster-65551.126555	Fg126555	BN1106_s4746B000045	Fh4746.45	0	739.103	2647.79	170	133
Cluster-65551.126564	Fg126564	BN1106_s92B000564	Fh92.564	0	5673.65	7563.3	21	45
Cluster-65551.126575	Fg126575	BN1106_s4413B000122	Fh4413.122	0	6296.99	17618.4	18	20
Cluster-65551.126586	Fg126586	BN1106_s6576B000103	Fh6576.103	6e-95	16364.1	6829.71	8	48
Cluster-65551.126586	Fg126586	BN1106_s2814B000190	Fh2814.190	5e-56	16364.1	2420.59	8	146
Cluster-65551.126586	Fg126586	BN1106_s6576B000104	Fh6576.104	1e-41	16364.1	3327.84	8	115
Cluster-65551.126592	Fg126592	BN1106_s7572B000046	Fh7572.46	0	13809.5	22412.3	10	16
Cluster-65551.126609	Fg126609	BN1106_s1886B000059	Fh1886.59	9e-81	5843.19	78919.3	20	2
Cluster-65551.126611	Fg126611	BN1106_s4661B000178	Fh4661.178	0	6464.03	17284.9	17	21
Cluster-65551.126616	Fg126616	BN1106_s4560B000074	Fh4560.74	2e-34	1231.59	1640.52	97	205
Cluster-65551.126627	Fg126627	BN1106_s1335B000105	Fh1335.105	0	1100.08	4989.31	112	70
Cluster-65551.126639	Fg126639	BN1106_s709B000627	Fh709.627	0	3752.51	8382.92	35	39
Cluster-65551.126661	Fg126661	BN1106_s81B000692	Fh81.692	0	690.15	2173.46	176	158
Cluster-65551.126744	Fg126744	BN1106_s2764B000113	Fh2764.113	0	2862.09	22977.3	45	15
Cluster-65551.126793	Fg126793	BN1106_s1259B000208	Fh1259.208	5e-42	8239.22	5355.34	13	65
Cluster-65551.126846	Fg126846	BN1106_s580B000238	Fh580.238	0	1318.37	3165.81	89	120
Cluster-65551.126853	Fg126853	BN1106_s298B000280	Fh298.280	0	4708.89	2099.34	26	162
Cluster-65551.126869	Fg126869	BN1106_s390B000192	Fh390.192	9e-44	4209.52	1723.12	34	196
Cluster-65551.126914	Fg126914	BN1106_s916B000192	Fh916.192	0	838.143	2248.97	149	154
Cluster-65551.126930	Fg126930	BN1106_s2091B000381	Fh2091.381	3e-46	514.38	2162.96	225	161
Cluster-65551.126987	Fg126987	BN1106_s6797B000036	Fh6797.36	3e-85	812.757	1880.31	152	180
Cluster-65551.127012	Fg127012	BN1106_s1587B000231	Fh1587.231	5e-45	2103.56	1436.15	57	238
Cluster-65551.127024	Fg127024	BN1106_s17035B000007	Fh17035.07	0	520.467	3697.52	223	98
Cluster-65551.127105	Fg127105	BN1106_s347B000346	Fh347.346	1e-142	2630.43	3652.29	47	102
Cluster-65551.127348	Fg127348	BN1106_s1143B000288	Fh1143.288	1e-44	942.733	1452.47	137	235
Cluster-65551.127375	Fg127375	BN1106_s1543B000088	Fh1543.88	2e-41	607.373	2833.29	189	128
Cluster-65551.127445	Fg127445	BN1106_s1614B000283	Fh1614.283	1e-43	1055.5	7129.08	118	46
Cluster-65551.127498	Fg127498	BN1106_s2937B000224	Fh2937.224	0	2725.44	9044.69	46	34
Cluster-65551.127617	Fg127617	BN1106_s10420B000007	Fh10420.07	7e-42	623.33	1495.06	186	230
Cluster-65551.128156	Fg128156	BN1106_s1081B000245	Fh1081.245	3e-44	1283.73	1671.45	90	202
Cluster-65551.128180	Fg128180	BN1106_s3958B000081	Fh3958.81	2e-46	1368.61	5220.67	87	67
Cluster-65551.128856	Fg128856	BN1106_s3754B000094	Fh3754.94	4e-27	485.95	1698.56	238	199
Cluster-65551.113625		#N/A			766.81	#N/A	163	#N/A
Cluster-65551.118391		#N/A			466.767	#N/A	243	#N/A
Cluster-65551.119245		BN1106_s2968B000206		0	538.493	82.2347	213	2523
Cluster-65551.119627		BN1106_s1897B000101		9e-83	1000.79	4.74308	128	10444
Cluster-65551.120076		BN1106_s3298B000048		3e-36	1143.46	547.945	107	586
Cluster-65551.120214		BN1106_s3595B000059		5e-125	838.237	15.2061	148	6824
Cluster-65551.121322		BN1106_s2719B000195		8e-88	644.74	738.807	184	446
Cluster-65551.121825		BN1106_s3505B000085		1e-07	586.61	2.93204	197	11655
Cluster-65551.121825		BN1106_s3067B000142		1e-140	586.61	23.1785	197	5542
Cluster-65551.122031		BN1106_s7521B000031		5e-14	497.69	0.0929759	232	17646
Cluster-65551.122031		BN1106_s6410B000047		4e-80	497.69	0	232	0
Cluster-65551.122688		BN1106_s1903B000120		5e-73	513.333	3.62762	226	11132
Cluster-65551.122688		BN1106_s5316B000040		0	513.333	6.6716	226	9413
Cluster-65551.122919		BN1106_s5413B000058		1e-128	445.127	74.2298	250	2714
Cluster-65551.123130		BN1106_s3420B000126		2e-176	875.967	411.342	143	740
Cluster-65551.123385		BN1106_s1600B000253		8e-58	1686.71	#N/A	73	#N/A
Cluster-65551.123567		BN1106_s5011B000092		0	504.6	145.693	228	1661
Cluster-65551.123803		BN1106_s2741B000352		7e-151	1212.14	149.205	103	1631
Cluster-65551.123884		BN1106_s8266B000029		6e-25	799.7	22.1683	155	5667
Cluster-65551.123896		BN1106_s2842B000153		5e-176	451.56	27.9846	248	4961
Cluster-65551.124205		BN1106_s1987B000232		2e-66	582.277	10.3015	199	8040
Cluster-65551.124315		BN1106_s5748B000078		2e-46	553.483	1130.79	209	293
Cluster-65551.124315		BN1106_s6267B000059		2e-31	553.483	474.055	209	656
Cluster-65551.124496		BN1106_s2521B000119		0	1026.16	44.4981	124	3758
Cluster-65551.124522		#N/A		#N/A	528.267	#N/A	218	#N/A
Cluster-65551.124605		BN1106_s6241B000015		2e-40	3735.97	335.547	36	879
Cluster-65551.124733		BN1106_s3124B000087		0	2090.55	173.867	58	1455
Cluster-65551.124777		BN1106_s1676B000260		0	575.903	280.876	201	1011
Cluster-65551.124851		#N/A		#N/A	501.873	#N/A	229	#N/A
Cluster-65551.124923		BN1106_s1385B000133		0	1243.64	151.196	94	1609
Cluster-65551.125070		BN1106_s1118B000184		2e-102	12065.6	187.199	11	1376
Cluster-65551.125100		BN1106_s1092B000159		1e-42	2321.1	670.264	53	487
Cluster-65551.125125		BN1106_s2104B000158		0	1667.05	114.722	77	1986
Cluster-65551.125147		BN1106_s3381B000143		5e-43	531.857	390.604	217	771
Cluster-65551.125147		BN1106_s3970B000071		4e-123	531.857	#N/A	217	#N/A
Cluster-65551.125158		BN1106_s3540B000084		3e-41	674.493	619.932	179	528
Cluster-65551.125166		BN1106_s1661B000090		0	448.453	266.933	249	1056
Cluster-65551.125176		BN1106_s917B000273		1e-39	797.95	1100.02	157	300
Cluster-65551.125177		BN1106_s4238B000093		0	1933.3	202.94	63	1295
Cluster-65551.125184		BN1106_s3149B000119		0	586.493	96.4772	198	2251
Cluster-65551.125188		BN1106_s5858B000061		0	791.55	138.041	158	1742
Cluster-65551.125209		#N/A		#N/A	2865.02	#N/A	44	#N/A
Cluster-65551.125226		BN1106_s1539B000278		0	639.18	#N/A	185	#N/A
Cluster-65551.125232		BN1106_s116B000325		9e-35	942.193	#N/A	138	#N/A
Cluster-65551.125236		BN1106_s2619B000220		2e-164	7814.48	105.161	14	2104
Cluster-65551.125271		BN1106_s4000B000155		0	722.227	708.967	174	473
Cluster-65551.125284		BN1106_s436B000494		0	1574.7	258.92	80	1076
Cluster-65551.125296		BN1106_s444B000278		5e-41	1039.83	859.552	122	390
Cluster-65551.125313		BN1106_s1185B000344		0	574.49	97.7288	202	2228
Cluster-65551.125386		BN1106_s3715B000086		0	676.18	190.258	178	1355
Cluster-65551.125398		BN1106_s3732B000092		2e-165	1739.67	666.204	69	490
Cluster-65551.125402		BN1106_s14968B000006		4e-35	6113.22	92.6016	19	2320
Cluster-65551.125467		#N/A		#N/A	979.06	#N/A	131	#N/A
Cluster-65551.125469		BN1106_s498B000146		0	1062.58	223.814	117	1203
Cluster-65551.125501		BN1106_s674B000165		0	1007.55	347.184	127	854
Cluster-65551.125530		BN1106_s338B000296		0	978.633	983.175	132	344
Cluster-65551.125538		BN1106_s1679B000169		0	492.78	#N/A	235	#N/A
Cluster-65551.125554		BN1106_s4443B000074		2e-52	614.733	119.222	187	1933
Cluster-65551.125576		BN1106_s801B000135		1e-41	1238.84	#N/A	95	#N/A
Cluster-65551.125632		BN1106_s12041B000006		0	798.59	#N/A	156	#N/A
Cluster-65551.125632		BN1106_s4248B000039		0	798.59	137.877	156	1745
Cluster-65551.125647		BN1106_s95B000385		3e-103	3396.94	631.729	37	515
Cluster-65551.125677		BN1106_s6260B000061		0	748.193	809.05	167	415
Cluster-65551.125691		BN1106_s1158B000179		0	1099.8	573.254	113	566
Cluster-65551.125693		BN1106_s1042B000321		5e-47	6856.78	277.737	16	1022
Cluster-65551.125723		BN1106_s4512B000087		7e-46	472.67	435.724	241	700
Cluster-65551.125724		BN1106_s6233B000046		7e-64	551.71	9.56426	210	8283
Cluster-65551.125745		BN1106_s2168B000093		0	3276.89	298.082	38	956
Cluster-65551.125745		BN1106_s3632B000076		0	3276.89	304.443	38	946
Cluster-65551.125758		BN1106_s1237B000190		8e-46	601.413	207.791	190	1269
Cluster-65551.125764		BN1106_s1764B000360		0	701.943	395.561	175	762
Cluster-65551.125766		BN1106_s1057B000126		2e-42	466.91	1083.34	242	304
Cluster-65551.125791		BN1106_s7286B000048		1e-177	2076.66	187.236	59	1375
Cluster-65551.125795		BN1106_s13522B000004		0	2250.12	437.207	54	697
Cluster-65551.125811		BN1106_s1115B000505		0	946.363	172.831	136	1463
Cluster-65551.125818		BN1106_s95B000385		1e-127	3183.99	631.729	40	515
Cluster-65551.125846		BN1106_s12813B000012		0	760.667	181.777	164	1406
Cluster-65551.125850		BN1106_s3140B000180		2e-41	1014.36	339.517	125	869
Cluster-65551.125859		BN1106_s1506B000117		4e-31	1222.78	57.0291	101	3237
Cluster-65551.125870		BN1106_s2740B000079		0	1232.42	666.06	96	491
Cluster-65551.125871		BN1106_s337B000314		1e-37	960.243	#N/A	135	#N/A
Cluster-65551.125909		BN1106_s12283B000020		0	568.717	7.35746	203	9137
Cluster-65551.125920		BN1106_s377B000174		5e-112	550.54	28.4449	211	4913
Cluster-65551.125924		BN1106_s2014B000195		2e-174	579.833	204.159	200	1284
Cluster-65551.125954		BN1106_s1905B000104		0	454.2	34.2364	247	4410
Cluster-65551.125957		BN1106_s9429B000021		0	5108.01	221.897	23	1211
Cluster-65551.125966		BN1106_s3350B000060		0	525.817	301.51	220	950
Cluster-65551.125980		BN1106_s336B000416		8e-82	557.057	966.309	207	352
Cluster-65551.126005		BN1106_s1164B000121		0	559.94	1172.37	206	284
Cluster-65551.126015		BN1106_s5456B000043		2e-54	670.093	424.722	180	721
Cluster-65551.126029		BN1106_s2578B000116		4e-43	1668.02	1078.72	76	305
Cluster-65551.126038		BN1106_s156B000284		1e-40	899.583	138.964	140	1732
Cluster-65551.126048		BN1106_s1029B000157		5e-46	975.74	1092.15	133	302
Cluster-65551.126050		BN1106_s739B000130		0	1675.66	285.368	75	990
Cluster-65551.126051		BN1106_s709B000651		1e-46	22878.7	#N/A	5	#N/A
Cluster-65551.126089		BN1106_s3904B000042		3e-171	1730.43	338.937	70	873
Cluster-65551.126089		BN1106_s4074B000044		5e-25	1730.43	598.566	70	548
Cluster-65551.126105		BN1106_s1202B000407		0	1918.39	154.962	64	1572
Cluster-65551.126108		BN1106_s2398B000171		2e-140	1265.18	107.454	91	2072
Cluster-65551.126119		BN1106_s285B000850		0	4625.82	431.848	28	706
Cluster-65551.126128		BN1106_s2228B000195		0	3192.85	197.492	39	1320
Cluster-65551.126136		BN1106_s437B000562		0	773.317	142.891	162	1693
Cluster-65551.126164		#N/A		#N/A	2243.49	#N/A	55	#N/A
Cluster-65551.126176		BN1106_s1600B000257		0	659.837	130.329	182	1806
Cluster-65551.126218		BN1106_s3298B000046		0	543.757	517.034	212	624
Cluster-65551.126222		BN1106_s2018B000304		0	536.05	83.0767	214	2513
Cluster-65551.126240		BN1106_s1875B000140		5e-48	2020.18	452.164	61	682
Cluster-65551.126261		BN1106_s3938B000089		0	532.28	439.135	216	695
Cluster-65551.126275		BN1106_s1547B000100		0	3058.45	#N/A	42	#N/A
Cluster-65551.126281		BN1106_s257B000202		2e-60	1441.25	307.102	84	937
Cluster-65551.126286		BN1106_s703B000659		2e-45	1260.24	5.33954	93	10066
Cluster-65551.126293		BN1106_s3859B000159		9e-153	4629	163.975	27	1515
Cluster-65551.126296		BN1106_s395B000721		0	524.287	724.517	222	459
Cluster-65551.126298		BN1106_s914B000124		0	743.423	191.911	168	1344
Cluster-65551.126307		BN1106_s1908B000177		0	494.733	239.951	234	1137
Cluster-65551.126313		BN1106_s135B000521		0	805.477	400.456	153	752
Cluster-65551.126315		BN1106_s709B000652		1e-45	20270.3	#N/A	6	#N/A
Cluster-65551.126363		BN1106_s3172B000053		0	1321.87	#N/A	88	#N/A
Cluster-65551.126370		BN1106_s1422B000156		0	4326.49	234.862	33	1160
Cluster-65551.126389		BN1106_s146B000266		0	919.037	157.044	139	1560
Cluster-65551.126409		BN1106_s11983B000006		0	4384.92	603.877	31	540
Cluster-65551.126422		BN1106_s6136B000050		0	1601.17	159.29	78	1541
Cluster-65551.126433		BN1106_s2514B000095		0	733.043	101.071	172	2177
Cluster-65551.126433		BN1106_s10640B000018		6e-78	733.043	1.99988	172	12441
Cluster-65551.126449		BN1106_s423B000357		2e-157	1218.39	434.126	102	704
Cluster-65551.126452		BN1106_s1265B000166		9e-143	1264.81	211.894	92	1247
Cluster-65551.126496		BN1106_s4457B000025		2e-132	1073.32	176.893	116	1439
Cluster-65551.126497		BN1106_s611B000278		8e-38	555.543	100.849	208	2182
Cluster-65551.126509		BN1106_s13848B000008		0	984.937	658.815	129	497
Cluster-65551.126516		BN1106_s395B000720		4e-66	4379.88	198.112	32	1318
Cluster-65551.126531		BN1106_s410B000447		0	1584.52	543.056	79	592
Cluster-65551.126544		BN1106_s390B000196		4e-38	486.9	417.881	236	732
Cluster-65551.126560		BN1106_s2730B000146		0	802.343	237.354	154	1147
Cluster-65551.126561		BN1106_s8078B000026		0	961.567	371.042	134	807
Cluster-65551.126571		BN1106_s1805B000081		1e-122	2537.57	317.87	49	917
Cluster-65551.126576		BN1106_s2798B000065		0	750.96	253.938	166	1089
Cluster-65551.126576		BN1106_s729B000251		1e-40	750.96	2.30852	166	12154
Cluster-65551.126596		BN1106_s1056B000285		0	483.423	29.2516	240	4839
Cluster-65551.126596		BN1106_s1134B000213		0	483.423	0.551868	240	14871
Cluster-65551.126596		BN1106_s11453B000013		0	483.423	26.3542	240	5150
Cluster-65551.126596		BN1106_s122B000276		0	483.423	1.10374	240	13636
Cluster-65551.126596		BN1106_s1532B000525		0	483.423	37.2716	240	4209
Cluster-65551.126596		BN1106_s1638B000178		0	483.423	13.4279	240	7234
Cluster-65551.126596		BN1106_s1672B000097		2e-143	483.423	#N/A	240	#N/A
Cluster-65551.126596		BN1106_s1830B000408		0	483.423	3.79769	240	11016
Cluster-65551.126596		BN1106_s1903B000119		0	483.423	1.88611	240	12569
Cluster-65551.126596		BN1106_s1927B000117		0	483.423	1.02035	240	13772
Cluster-65551.126596		BN1106_s2189B000119		0	483.423	0.247567	240	16281
Cluster-65551.126596		BN1106_s2295B000149		0	483.423	17.4557	240	6366
Cluster-65551.126596		BN1106_s2570B000326		0	483.423	21.0921	240	5813
Cluster-65551.126596		BN1106_s2624B000133		0	483.423	17.5418	240	6350
Cluster-65551.126596		BN1106_s2758B000102		0	483.423	0.556081	240	14845
Cluster-65551.126596		BN1106_s2920B000073		0	483.423	5.64817	240	9906
Cluster-65551.126596		BN1106_s2935B000153		0	483.423	#N/A	240	#N/A
Cluster-65551.126596		BN1106_s3317B000122		0	483.423	1.45165	240	13116
Cluster-65551.126596		BN1106_s342B000443		9e-87	483.423	#N/A	240	#N/A
Cluster-65551.126596		BN1106_s4766B000073		2e-77	483.423	3.01019	240	11585
Cluster-65551.126596		BN1106_s4936B000094		3e-91	483.423	55.9196	240	3269
Cluster-65551.126596		BN1106_s4981B000073		0	483.423	7.57678	240	9058
Cluster-65551.126596		BN1106_s522B000256		0	483.423	24.1795	240	5418
Cluster-65551.126596		BN1106_s5645B000058		3e-27	483.423	58.582	240	3183
Cluster-65551.126596		BN1106_s5902B000099		0	483.423	1.24212	240	13387
Cluster-65551.126596		BN1106_s6072B000057		2e-158	483.423	1.66783	240	12809
Cluster-65551.126596		BN1106_s6686B000045		0	483.423	7.21117	240	9193
Cluster-65551.126596		BN1106_s8391B000023		0	483.423	0.418125	240	15386
Cluster-65551.126596		BN1106_s8913B000015		0	483.423	0.0772499	240	17842
Cluster-65551.126617		BN1106_s444B000267		0	457.763	858.03	246	391
Cluster-65551.126625		BN1106_s469B000207		2e-33	500.54	559.594	231	577
Cluster-65551.126633		BN1106_s1468B000195		1e-42	5523.89	424.269	22	724
Cluster-65551.126666		BN1106_s871B000120		0	533.92	180.009	215	1416
Cluster-65551.126670		BN1106_s647B000406		5e-51	1680.59	993.354	74	338
Cluster-65551.126680		BN1106_s4740B000062		0	1102.14	472.214	111	664
Cluster-65551.126691		BN1106_s1886B000060		5e-50	1040.11	#N/A	121	#N/A
Cluster-65551.126707		BN1106_s73B000493		0	527.233	125.492	219	1854
Cluster-65551.126725		BN1106_s6B000374		0	565.507	395.313	204	764
Cluster-65551.126728		BN1106_s554B000504		0	1226.61	141.873	100	1706
Cluster-65551.126789		BN1106_s101B000531		0	1804.07	#N/A	65	#N/A
Cluster-65551.126810		BN1106_s401B000237		0	855.243	184.797	147	1389
Cluster-65551.126863		BN1106_s3381B000143		1e-37	10414.7	390.604	12	771
Cluster-65551.126875		BN1106_s1079B000440		0	501.753	229.255	230	1182
Cluster-65551.126888		BN1106_s5174B000030		5e-165	783.497	861.1	160	389
Cluster-65551.126889		BN1106_s2249B000117		6e-42	871.297	791.828	145	422
Cluster-65551.126961		BN1106_s1628B000104		0	599.133	101.936	192	2157
Cluster-65551.126962		BN1106_s1506B000117		1e-54	885.363	57.0291	141	3237
Cluster-65551.126963		BN1106_s4543B000079		0	1161.9	255.948	106	1084
Cluster-65551.127007		BN1106_s768B000177		6e-42	785.22	640.713	159	508
Cluster-65551.127021		BN1106_s3004B000120		6e-69	1229.29	18.3496	98	6190
Cluster-65551.127022		BN1106_s101B000531		0	1765.17	#N/A	66	#N/A
Cluster-65551.127039		BN1106_s1518B000071		0	598.363	312.322	193	926
Cluster-65551.127066		BN1106_s298B000275		0	736.703	32.2585	171	4566
Cluster-65551.127112		BN1106_s4226B000074		0	752.227	195.342	165	1329
Cluster-65551.127129		#N/A		#N/A	5105.09	#N/A	24	#N/A
Cluster-65551.127130		BN1106_s1795B000109		0	1477.43	173.711	82	1456
Cluster-65551.127154		BN1106_s918B000567		4e-156	731.313	29.9611	173	4774
Cluster-65551.127185		BN1106_s2958B000082		2e-59	4454.9	221.851	29	1213
Cluster-65551.127232		BN1106_s3175B000175		0	1411.52	281.365	86	1010
Cluster-65551.127233		BN1106_s6277B000066		1e-36	678.37	626.718	177	521
Cluster-65551.127254		#N/A		#N/A	588.743	#N/A	195	#N/A
Cluster-65551.127424		BN1106_s1935B000255		0	587.64	358.448	196	832
Cluster-65551.127440		BN1106_s755B000302		3e-123	1179.55	78.7991	105	2602
Cluster-65551.127464		BN1106_s1729B000071		0	614.087	627.345	188	520
Cluster-65551.127512		BN1106_s6031B000032		0	1039.15	167.878	123	1491
Cluster-65551.127512		BN1106_s470B000293		0	1039.15	144.954	123	1668
Cluster-65551.128107		BN1106_s1303B000672		0	465.84	216.585	244	1233
Cluster-65551.128206		BN1106_s209B000345		0	1040.55	265.37	120	1060
Cluster-65551.128279		BN1106_s5179B000060		2e-109	1143.1	11.8772	108	7604
Cluster-65551.128519		#N/A			1743.21	#N/A	68	#N/A
Cluster-65551.128554		#N/A		#N/A	463.137	#N/A	245	#N/A
Cluster-65551.129187		BN1106_s6248B000033		2e-140	743.16	191.593	169	1345
Cluster-65551.129434		BN1106_s905B000185		0	563.693	6.36234	205	9546
Cluster-65551.129620		BN1106_s5983B000133		3e-44	1720.53	94.1167	71	2294
Cluster-65551.132137		BN1106_s2179B000235		3e-107	2411.67	16.5184	51	6557
Cluster-65551.132884		BN1106_s4B000834		3e-163	525.383	#N/A	221	#N/A
Cluster-65551.137490		#N/A		#N/A	1432.04	#N/A	85	#N/A
Cluster-65551.140437		BN1106_s1443B000112		0	589.953	#N/A	194	#N/A

## Sheet: Metacercariae
Additional file 5_Table S5: Comparative analysis of the top 250 most abundant Fasciola gigantica transcripts compared with homologous sequences in Fasciola hepatica (b) Metacerceriae transcriptome
					Transcript abundance		Transcript ranking within total transcriptome
F. gigantica unigene	Circos identifier*	F. hepatica gene model identifier	Circos identifier*	BLAST e value	Fg_FPKM	Fh_RPKM^	Fg	Fh
Cluster-65551.101123	Fg101123	BN1106_s1076B000677	Fh1076.677	9e-45	392.28	3052.88	222	123			*	Circos identifier provided only for those transcripts used for circos analysis (Figure 7)
Cluster-65551.101179	Fg101179	BN1106_s574B000142	Fh574.142	1e-32	835.667	1862.03	92	214			^	Data derived from Fasciola hepatica transcriptome analysis (Cwiklinski et al., 2015;PRJEB6687)
Cluster-65551.124296	Fg124296	BN1106_s175B000200	Fh175.200	0	966.34	6374.55	73	61			Fg	Fasciola gigantica
Cluster-65551.125100	Fg125100	BN1106_s1092B000159	Fh1092.159	8e-45	1045.76	1830.87	61	218			Fh	Fasciola hepatica
Cluster-65551.125104	Fg125104	BN1106_s1752B000126	Fh1752.126	2e-18	454.02	2152.37	196	182			#N/A	No available data
Cluster-65551.125111	Fg125111	BN1106_s11425B000010	Fh11425.10	0	444.51	5634	204	68
Cluster-65551.125236	Fg125236	BN1106_s2619B000227	Fh2619.227	9e-48	1691.47	3512.21	27	110
Cluster-65551.125282	Fg125282	BN1106_s4027B000177	Fh4027.177	0	2639.4	3228.19	14	118
Cluster-65551.125286	Fg125286	BN1106_s3654B000233	Fh3654.233	0	385.213	7560.59	228	51
Cluster-65551.125426	Fg125426	BN1106_s7955B000037	Fh7955.37	2e-40	759.137	1946.11	102	203
Cluster-65551.125530	Fg125530	BN1106_s338B000296	Fh338.296	0	620.803	1928.54	128	206
Cluster-65551.125552	Fg125552	BN1106_s5230B000038	Fh5230.38	0	450.047	1864.79	200	213
Cluster-65551.125555	Fg125555	BN1106_s4478B000037	Fh4478.37	0	409.723	2103.38	214	185
Cluster-65551.125734	Fg125734	BN1106_s2662B000418	Fh2662.418	0	904.837	1770.8	78	226
Cluster-65551.125775	Fg125775	BN1106_s3607B000072	Fh3607.72	5e-38	544.38	2260.55	158	174
Cluster-65551.125938	Fg125938	BN1106_s2871B000068	Fh2871.68	0	1015.88	6934.52	65	56
Cluster-65551.125941	Fg125941	BN1106_s1614B000283	Fh1614.283	4e-47	1515.25	10636	30	33
Cluster-65551.125957	Fg125957	BN1106_s9429B000024	Fh9429.24	2e-46	2650.41	2849.82	13	137
Cluster-65551.126003	Fg126003	BN1106_s1670B000181	Fh1670.181	7e-44	1106.37	2083.62	54	187
Cluster-65551.126058	Fg126058	BN1106_s446B000198	Fh446.198	0	842.927	2395.79	89	163
Cluster-65551.126092	Fg126092	BN1106_s925B000558	Fh925.558	2e-46	1321.8	3612.29	40	106
Cluster-65551.126141	Fg126141	BN1106_s470B000292	Fh470.292	0	583.37	4301.89	143	88
Cluster-65551.126228	Fg126228	BN1106_s6381B000088	Fh6381.88	0	1237.35	2946.55	45	130
Cluster-65551.126234	Fg126234	BN1106_s4026B000080	Fh4026.80	0	1032.1	1624.79	62	246
Cluster-65551.126243	Fg126243	BN1106_s4252B000085	Fh4252.85	0	2783.88	5105.77	10	75
Cluster-65551.126261	Fg126261	BN1106_s3938B000093	Fh3938.93	2e-45	580.237	1873.85	146	210
Cluster-65551.126262	Fg126262	BN1106_s3838B000032	Fh3838.32	0	548.763	2372.5	155	164
Cluster-65551.126288	Fg126288	BN1106_s1739B000159	Fh1739.159	0	984.313	4374.9	70	87
Cluster-65551.126317	Fg126317	BN1106_s3430B000068	Fh3430.68	1e-20	638.05	2860.63	123	135
Cluster-65551.126384	Fg126384	BN1106_s175B000200	Fh175.200	0	422.647	6374.55	211	61
Cluster-65551.126450	Fg126450	BN1106_s495B000230	Fh495.230	0	1021.25	2763.94	64	146
Cluster-65551.126507	Fg126507	BN1106_s3937B000101	Fh3937.101	0	670.93	27197.8	120	8
Cluster-65551.126507	Fg126507	BN1106_s1320B000238	Fh1320.238	2e-43	670.93	5941.89	120	66
Cluster-65551.126509	Fg126509	BN1106_s13848B000008	Fh13848.08	0	878.323	2307.79	83	169
Cluster-65551.126526	Fg126526	BN1106_s2871B000068	Fh2871.68	0	1158.4	6934.52	48	56
Cluster-65551.126531	Fg126531	BN1106_s410B000447	Fh410.447	0	1346.55	1950.83	38	202
Cluster-65551.126586	Fg126586	BN1106_s6576B000103	Fh6576.103	7e-95	35696.6	18858.9	1	17
Cluster-65551.126586	Fg126586	BN1106_s2814B000190	Fh2814.190	6e-56	35696.6	7381.92	1	52
Cluster-65551.126586	Fg126586	BN1106_s6576B000104	Fh6576.104	2e-41	35696.6	9196.45	1	38
Cluster-65551.126586	Fg126586	BN1106_s2814B000187	Fh2814.187	4e-37	35696.6	3041.67	1	125
Cluster-65551.126586	Fg126586	BN1106_s9259B000016	Fh9259.16	8e-25	35696.6	1773.58	1	224
Cluster-65551.126596	Fg126596	BN1106_s4936B000094	Fh4936.94	2e-93	378.45	1959.28	232	199
Cluster-65551.126596	Fg126596	BN1106_s342B000444	Fh342.444	2e-47	378.45	4138.86	232	93
Cluster-65551.126602	Fg126602	BN1106_s507B000153	Fh507.153	0	497.737	6330.62	183	64
Cluster-65551.126603	Fg126603	BN1106_s2232B000230	Fh2232.230	6e-46	519.053	2077.62	171	188
Cluster-65551.126605	Fg126605	BN1106_s4252B000085	Fh4252.85	0	1429.57	5105.77	32	75
Cluster-65551.126659	Fg126659	BN1106_s4936B000094	Fh4936.94	2e-93	803.597	1959.28	98	199
Cluster-65551.126659	Fg126659	BN1106_s342B000444	Fh342.444	2e-47	803.597	4138.86	98	93
Cluster-65551.126670	Fg126670	BN1106_s647B000406	Fh647.406	1e-71	703.933	2273.35	113	171
Cluster-65551.126799	Fg126799	BN1106_s4936B000094	Fh4936.94	2e-77	688.843	1959.28	115	199
Cluster-65551.127039	Fg127039	BN1106_s1518B000078	Fh1518.78	4e-48	1351.46	3020.79	37	126
Cluster-65551.127424	Fg127424	BN1106_s1935B000258	Fh1935.258	4e-43	545.823	1893.58	157	209
Cluster-65551.127445	Fg127445	BN1106_s1614B000283	Fh1614.283	1e-43	896.597	10636	81	33
Cluster-65551.127584	Fg127584	BN1106_s1654B000286	Fh1654.286	0	434.053	1867.96	208	212
Cluster-65551.127614	Fg127614	BN1106_s844B000268	Fh844.268	3e-34	395.84	1772.12	220	225
Cluster-65551.128180	Fg128180	BN1106_s3958B000081	Fh3958.81	2e-46	1416.17	8596.35	33	41
Cluster-65551.128856	Fg128856	BN1106_s3754B000094	Fh3754.94	4e-27	388.177	2725.63	226	151
Cluster-65551.130866	Fg130866	BN1106_s7B000230	Fh7.230	1e-35	418.973	4601.7	213	81
Cluster-65551.131125	Fg131125	BN1106_s722B000265	Fh722.265	3e-79	685.25	1717.38	118	233
Cluster-65551.132405	Fg132405	BN1106_s925B000547	Fh925.547	0	609.753	1691.67	134	236
Cluster-65551.138356	Fg138356	BN1106_s455B000335	Fh455.335	2e-45	825.697	2774.14	93	145
Cluster-65551.141810	Fg141810	BN1106_s937B000520	Fh937.520	0	1555.02	5208.28	29	73
Cluster-65551.151348	Fg151348	BN1106_s1074B000188	Fh1074.188	3e-87	6904.34	8101.26	5	47
Cluster-65551.153645	Fg153645	BN1106_s455B000336	Fh455.336	3e-49	965.537	2842.83	74	138
Cluster-65551.157727	Fg157727	BN1106_s551B000321	Fh551.321	0	630.637	5401.93	127	70
Cluster-65551.158908	Fg158908	BN1106_s1444B000095	Fh1444.95	0	612.023	1639.1	133	243
Cluster-65551.165815	Fg165815	BN1106_s625B000168	Fh625.168	1e-143	815.9	4744.95	95	80
Cluster-65551.174910	Fg174910	BN1106_s2349B000194	Fh2349.194	2e-45	991.82	2136.86	68	184
Cluster-65551.176232	Fg176232	BN1106_s5100B000033	Fh5100.33	3e-52	1054.43	4847.33	60	79
Cluster-65551.178354	Fg178354	BN1106_s6800B000066	Fh6800.66	1e-83	2909.07	1705.35	9	235
Cluster-65551.178354	Fg178354	BN1106_s12015B000009	Fh12015.09	6e-18	2909.07	2339.13	9	167
Cluster-65551.184299	Fg184299	BN1106_s7612B000030	Fh7612.30	0	1254.67	24273.2	44	10
Cluster-65551.47991	Fg47991	BN1106_s2277B000048	Fh2277.48	0	451.953	1951.6	197	201
Cluster-65551.56001	Fg56001	BN1106_s9797B000035	Fh9797.35	3e-81	1155.94	2231.36	49	178
Cluster-65551.56001	Fg56001	BN1106_s1110B000113	Fh1110.113	3e-41	1155.94	4477.02	49	83
Cluster-65551.56331	Fg56331	BN1106_s7612B000030	Fh7612.30	0	598.42	24273.2	135	10
Cluster-65551.56364	Fg56364	BN1106_s6570B000051	Fh6570.51	0	3284.17	23435.5	7	12
Cluster-65551.56364	Fg56364	BN1106_s6570B000050	Fh6570.50	1e-126	3284.17	20253	7	15
Cluster-65551.72959	Fg72959	BN1106_s1657B000161	Fh1657.161	0	2070.82	2534.48	17	156
Cluster-65551.84293	Fg84293	BN1106_s214B000742	Fh214.742	0	880.037	1686.55	82	238
Cluster-65551.84335	Fg84335	BN1106_s370B000272	Fh370.272	0	376.2	2029.13	236	195
Cluster-65551.86175	Fg86175	BN1106_s4187B000071	Fh4187.71	7e-128	9329.41	1632.04	4	244
Cluster-65551.86175	Fg86175	BN1106_s10139B000018	Fh10139.18	1e-40	9329.41	7079.54	4	53
Cluster-65551.86756	Fg86756	BN1106_s6635B000021	Fh6635.21	2e-43	371.913	3135.28	240	121
Cluster-65551.87300	Fg87300	BN1106_s1228B000121	Fh1228.121	4e-40	753.823	2745.21	105	148
Cluster-65551.89189	Fg89189	BN1106_s63B000404	Fh63.404	7e-39	904.217	2722.55	79	152
Cluster-65551.92584	Fg92584	BN1106_s7612B000030	Fh7612.30	0	3473.52	24273.2	6	10
Cluster-65551.119821		BN1106_s4384B000142		1e-135	530.59	208.463	165	1790
Cluster-65551.120565		BN1106_s4661B000180		0	482.63	273.236	189	1419
Cluster-65551.121224		BN1106_s11631B000032		9e-87	494.797	160.735	185	2195
Cluster-65551.121224		BN1106_s335B000427		8e-167	494.797	524.303	185	768
Cluster-65551.121224		BN1106_s3920B000089		6e-19	494.797	0.295098	185	18747
Cluster-65551.121224		BN1106_s788B000263		2e-23	494.797	#N/A	185	#N/A
Cluster-65551.122051		BN1106_s3747B000112		2e-46	466.757	522.957	193	770
Cluster-65551.123183		BN1106_s4340B000045		5e-46	436.203	1538.11	206	256
Cluster-65551.124205		BN1106_s1987B000232		2e-66	713.3	158.312	112	2221
Cluster-65551.124278		BN1106_s2438B000177		2e-72	373.8	#N/A	239	#N/A
Cluster-65551.124588		BN1106_s6B000381		4e-42	503.937	#N/A	177	#N/A
Cluster-65551.124770		BN1106_s1551B000479		2e-44	397.47	1220.42	218	334
Cluster-65551.125361		BN1106_s3226B000054		7e-36	620.277	697.881	129	586
Cluster-65551.125361		BN1106_s3864B000106		4e-73	620.277	1251.06	129	323
Cluster-65551.125361		BN1106_s5987B000048		3e-119	620.277	8.46053	129	10944
Cluster-65551.125469		BN1106_s498B000146		0	1164.93	526.29	47	763
Cluster-65551.125558		BN1106_s4332B000087		0	366.06	387.554	241	1035
Cluster-65551.125632		BN1106_s4248B000039		0	876.713	179.905	84	2022
Cluster-65551.125675		BN1106_s14613B000009		0	506.627	192.301	175	1925
Cluster-65551.125720		BN1106_s2001B000142		0	942.263	508.89	76	795
Cluster-65551.125720		BN1106_s3597B000070		2e-75	942.263	9.47362	76	10572
Cluster-65551.125783		BN1106_s2827B000100		3e-135	392.013	59.2722	223	4445
Cluster-65551.125795		BN1106_s13522B000004		0	1061.25	902.887	59	444
Cluster-65551.125870		BN1106_s2740B000079		0	839.393	725.848	91	561
Cluster-65551.125954		BN1106_s1905B000104		0	360.8	68.1116	242	4054
Cluster-65551.125959		BN1106_s347B000346		0	588.383	1247.04	141	325
Cluster-65551.125988		BN1106_s703B000659		2e-45	463.487	537.878	194	745
Cluster-65551.126089		BN1106_s3904B000042		0	1972.09	456.832	20	881
Cluster-65551.126089		BN1106_s4074B000044		0	1972.09	1296.44	20	307
Cluster-65551.126128		BN1106_s2228B000195		0	1189.28	247.087	46	1535
Cluster-65551.126225		BN1106_s4074B000042		0	499.733	765.419	180	528
Cluster-65551.126225		BN1106_s3904B000042		0	499.733	456.832	180	881
Cluster-65551.126229		BN1106_s3227B000227		0	503.663	#N/A	178	#N/A
Cluster-65551.126290		BN1106_s2489B000353		3e-58	616.137	0.641731	131	17575
Cluster-65551.126290		BN1106_s672B000288		3e-58	616.137	#N/A	131	#N/A
Cluster-65551.126290		BN1106_s716B000207		2e-94	616.137	#N/A	131	#N/A
Cluster-65551.126290		BN1106_s7211B000052		3e-58	616.137	0.918126	131	16860
Cluster-65551.126290		BN1106_s88B000295		3e-58	616.137	#N/A	131	#N/A
Cluster-65551.126290		BN1106_s9146B000015		3e-58	616.137	0.584341	131	17744
Cluster-65551.126290		BN1106_s1393B000364		3e-58	616.137	0.719607	131	17333
Cluster-65551.126293		BN1106_s3859B000159		9e-153	1791.86	406.699	24	990
Cluster-65551.126311		BN1106_s1045B000180		1e-83	547.043	37.1989	156	5854
Cluster-65551.126313		BN1106_s135B000521		0	845.8	600.23	88	676
Cluster-65551.126345		BN1106_s1888B000145		0	493.153	437.43	186	917
Cluster-65551.126363		BN1106_s3172B000053		0	397.087	#N/A	219	#N/A
Cluster-65551.126409		BN1106_s11983B000006		0	1763.04	1052.1	26	381
Cluster-65551.126418		BN1106_s3313B000078		0	1128.08	262.387	51	1467
Cluster-65551.126452		BN1106_s1265B000166		9e-143	498.323	423.25	181	947
Cluster-65551.126501		BN1106_s986B000164		0	356.793	161.497	246	2189
Cluster-65551.126533		BN1106_s10348B000023		1e-91	526.89	124.393	166	2685
Cluster-65551.126560		BN1106_s2730B000146		0	754.473	395.016	104	1014
Cluster-65551.126576		BN1106_s729B000251		1e-40	506.183	7.33505	176	11433
Cluster-65551.126616		BN1106_s4560B000072		0	427.823	418.815	209	961
Cluster-65551.126616		BN1106_s2323B000067		0	427.823	6.10947	209	11974
Cluster-65551.126728		BN1106_s554B000504		0	451.607	239.826	198	1569
Cluster-65551.126810		BN1106_s401B000237		0	1096.3	538.753	56	743
Cluster-65551.126834		BN1106_s2230B000201		0	543.907	10.0165	159	10402
Cluster-65551.126834		BN1106_s596B000425		6e-88	543.907	#N/A	159	#N/A
Cluster-65551.126834		BN1106_s6562B000006		2e-23	543.907	4.10594	159	13150
Cluster-65551.126834		BN1106_s10340B000022		0	543.907	0.876736	159	16954
Cluster-65551.126834		BN1106_s1036B000334		0	543.907	38.3419	159	5752
Cluster-65551.126834		BN1106_s1045B000179		0	543.907	0.236578	159	18974
Cluster-65551.126834		BN1106_s1148B000100		7e-152	543.907	1.30362	159	16084
Cluster-65551.126834		BN1106_s1366B000155		1e-144	543.907	14.2646	159	9115
Cluster-65551.126834		BN1106_s1393B000364		1e-124	543.907	0.719607	159	17333
Cluster-65551.126834		BN1106_s1449B000116		2e-92	543.907	0.211827	159	19086
Cluster-65551.126834		BN1106_s1476B000273		6e-88	543.907	#N/A	159	#N/A
Cluster-65551.126834		BN1106_s16510B000006		0	543.907	#N/A	159	#N/A
Cluster-65551.126834		BN1106_s1679B000177		6e-53	543.907	0.496269	159	18023
Cluster-65551.126834		BN1106_s16B000642		8e-62	543.907	0.407765	159	18335
Cluster-65551.126834		BN1106_s204B000247		1e-134	543.907	23.2192	159	7404
Cluster-65551.126834		BN1106_s21070B000008		0	543.907	#N/A	159	#N/A
Cluster-65551.126834		BN1106_s2194B000229		0	543.907	1.84512	159	15208
Cluster-65551.126834		BN1106_s2247B000158		4e-94	543.907	3.50685	159	13593
Cluster-65551.126834		BN1106_s2257B000190		0	543.907	4.73918	159	12734
Cluster-65551.126834		BN1106_s2288B000175		0	543.907	0.410925	159	18323
Cluster-65551.126834		BN1106_s2484B000115		0	543.907	0.52816	159	17913
Cluster-65551.126834		BN1106_s262B000417		5e-163	543.907	1.15036	159	16389
Cluster-65551.126834		BN1106_s2804B000313		2e-128	543.907	#N/A	159	#N/A
Cluster-65551.126834		BN1106_s29B000542		0	543.907	0.0133569	159	20346
Cluster-65551.126834		BN1106_s3557B000350		0	543.907	0.413402	159	18319
Cluster-65551.126834		BN1106_s368B000159		0	543.907	3.51153	159	13588
Cluster-65551.126834		BN1106_s3861B000098		1e-09	543.907	0.626927	159	17610
Cluster-65551.126834		BN1106_s4223B000103		4e-124	543.907	#N/A	159	#N/A
Cluster-65551.126834		BN1106_s425B000531		4e-104	543.907	0.0192128	159	20277
Cluster-65551.126834		BN1106_s4345B000042		2e-112	543.907	0.986112	159	16708
Cluster-65551.126834		BN1106_s4719B000100		4e-109	543.907	1.95696	159	15081
Cluster-65551.126834		BN1106_s4868B000012		5e-163	543.907	2.53546	159	14465
Cluster-65551.126834		BN1106_s5026B000049		3e-165	543.907	11.2468	159	9993
Cluster-65551.126834		BN1106_s5026B000056		3e-71	543.907	2.26738	159	14726
Cluster-65551.126834		BN1106_s5694B000032		2e-131	543.907	4.61466	159	12803
Cluster-65551.126834		BN1106_s597B000525		2e-176	543.907	0.733739	159	17285
Cluster-65551.126834		BN1106_s6054B000061		0	543.907	2.99201	159	14040
Cluster-65551.126834		BN1106_s6385B000018		0	543.907	1.54894	159	15648
Cluster-65551.126834		BN1106_s6487B000032		6e-53	543.907	2.51426	159	14484
Cluster-65551.126834		BN1106_s6601B000047		0	543.907	1.76357	159	15327
Cluster-65551.126834		BN1106_s6815B000054		2e-22	543.907	0	159	0
Cluster-65551.126834		BN1106_s790B000199		6e-73	543.907	8.32917	159	10987
Cluster-65551.126834		BN1106_s8190B000014		1e-153	543.907	0.60788	159	17664
Cluster-65551.126834		BN1106_s829B000268		9e-121	543.907	#N/A	159	#N/A
Cluster-65551.126834		BN1106_s846B000389		0	543.907	4.38487	159	12960
Cluster-65551.126834		BN1106_s918B000613		2e-117	543.907	1.06959	159	16539
Cluster-65551.126834		BN1106_s9349B000031		4e-179	543.907	0.74269	159	17270
Cluster-65551.126834		BN1106_s947B000849		0	543.907	5.20178	159	12435
Cluster-65551.126834		BN1106_s950B000310		0	543.907	5.82901	159	12123
Cluster-65551.126845		BN1106_s2736B000200		0	449.797	79.0897	201	3680
Cluster-65551.126963		BN1106_s4543B000079		0	391.363	532.946	225	754
Cluster-65551.127105		BN1106_s347B000346		3e-140	1013.3	1247.04	66	325
Cluster-65551.127232		BN1106_s3175B000175		0	1084.4	549.348	58	725
Cluster-65551.127233		BN1106_s6277B000066		1e-36	670.74	1311.1	121	302
Cluster-65551.127346		BN1106_s1866B000129		0	444.777	555.875	203	715
Cluster-65551.127512		BN1106_s6031B000032		0	1955.7	517.177	21	776
Cluster-65551.127512		BN1106_s470B000293		0	1955.7	439.228	21	910
Cluster-65551.127681		BN1106_s3127B000196		0	424.163	#N/A	210	#N/A
Cluster-65551.127709		BN1106_s140B000465		3e-64	450.8	#N/A	199	#N/A
Cluster-65551.127764		BN1106_s2546B000251		0	360.687	209.614	243	1783
Cluster-65551.127830		BN1106_s9189B000015		4e-77	493.047	393.133	187	1019
Cluster-65551.127840		BN1106_s1203B000215		0	537.237	0.0294897	163	20158
Cluster-65551.127840		BN1106_s112B001284		0	537.237	#N/A	163	#N/A
Cluster-65551.127840		BN1106_s1341B000094		8e-10	537.237	4.15383	163	13116
Cluster-65551.127840		BN1106_s1396B000333		7e-85	537.237	0.905769	163	16893
Cluster-65551.127840		BN1106_s2108B000230		0	537.237	0.0189141	163	20280
Cluster-65551.127840		BN1106_s3071B000197		2e-101	537.237	0	163	0
Cluster-65551.128107		BN1106_s1303B000672		0	631.027	475.991	126	849
Cluster-65551.128400		#N/A		3e-122	394.06	#N/A	221	#N/A
Cluster-65551.132576		BN1106_s3937B000104		5e-24	377.287	6600.26	235	58
Cluster-65551.132576		BN1106_s1320B000236		4e-109	377.287	1100.58	235	366
Cluster-65551.132884		BN1106_s4B000834		3e-163	356.417	#N/A	247	#N/A
Cluster-65551.138241		BN1106_s328B000212		2e-148	1394.6	#N/A	35	#N/A
Cluster-65551.138241		BN1106_s8411B000042		2e-80	1394.6	20.3667	35	7883
Cluster-65551.138241		BN1106_s11108B000011		2e-99	1394.6	58.8271	35	4462
Cluster-65551.138241		BN1106_s1379B000109		7e-164	1394.6	81.0273	35	3628
Cluster-65551.152736		BN1106_s557B000139		1e-56	421.58	25.7044	212	7031
Cluster-65551.157772		BN1106_s3747B000111		0	375.89	145.185	237	2389
Cluster-65551.58437		BN1106_s797B000284		5e-57	391.58	13.7571	224	9254
Cluster-65551.80927		BN1106_s3147B000076		0	542.507	120.429	161	2760
Cluster-65551.86177		#N/A		0	14738.3	#N/A	2	#N/A
Cluster-65551.86177		#N/A		0	14738.3	#N/A	2	#N/A
Cluster-65551.86656		BN1106_s328B000212		5e-131	637.44	#N/A	124	#N/A
Cluster-65551.86656		BN1106_s11108B000011		2e-129	637.44	58.8271	124	4462
Cluster-65551.86656		BN1106_s1379B000109		1e-132	637.44	81.0273	124	3628
Cluster-65551.86656		BN1106_s455B000331		2e-130	637.44	957.891	124	413
Cluster-65551.88594		BN1106_s318B000274		2e-109	551.16	38.4056	154	5750
Cluster-65551.88594		BN1106_s8826B000029		2e-95	551.16	12.5894	154	9586
Cluster-65551.88594		BN1106_s11518B000016		2e-94	551.16	9.20548	154	10664
Cluster-65551.101177		#N/A		#N/A	495.387	#N/A	184	#N/A
Cluster-65551.105336		BN1106_s3526B000152		1e-35	520.913	396.417	169	1010
Cluster-65551.113430		BN1106_s518B000240		4e-81	686.943	6.16092	116	11953
Cluster-65551.113971		BN1106_s455B000331		9e-142	1313.93	957.891	41	413
Cluster-65551.114916		BN1106_s518B000240		4e-81	1095.81	6.16092	57	11953
Cluster-65551.116146		BN1106_s703B000654		0	559.44	364.044	153	1098
Cluster-65551.118172		BN1106_s2274B000222		2e-26	3125.25	769.387	8	524
Cluster-65551.119627		BN1106_s1897B000101		9e-83	436.103	6.77178	207	11682
Cluster-65551.120313		BN1106_s1582B000149		4e-38	1028.49	107.917	63	2997
Cluster-65551.120518		BN1106_s675B000100		0	571.347	30.7082	148	6454
Cluster-65551.121712		#N/A		#N/A	444.343	#N/A	205	#N/A
Cluster-65551.122912		BN1106_s247B000268		2e-43	357.213	171.563	245	2095
Cluster-65551.123567		BN1106_s5011B000092		0	378.263	283.935	233	1361
Cluster-65551.123582		BN1106_s976B000315		6e-41	354.703	226.507	248	1674
Cluster-65551.123803		BN1106_s2741B000352		7e-151	739.87	163.721	109	2170
Cluster-65551.123882		BN1106_s344B000193		6e-47	380.38	239.632	230	1571
Cluster-65551.123884		BN1106_s8266B000029		6e-25	520.713	62.337	170	4288
Cluster-65551.124286		BN1106_s2357B000229		8e-93	402.857	214.776	217	1761
Cluster-65551.124326		BN1106_s4651B000094		0	2691	344.917	12	1151
Cluster-65551.124605		BN1106_s6241B000015		2e-40	849.183	287.132	87	1343
Cluster-65551.124733		BN1106_s3124B000087		0	1646.63	286.962	28	1344
Cluster-65551.124787		BN1106_s3227B000225		0	497.903	154.355	182	2270
Cluster-65551.124923		BN1106_s1385B000133		0	1123.65	354.675	52	1122
Cluster-65551.125070		BN1106_s1118B000184		2e-102	1990	259.055	19	1486
Cluster-65551.125125		BN1106_s2104B000158		0	924.16	185.627	77	1981
Cluster-65551.125158		BN1106_s3540B000084		3e-41	468.527	742.193	191	548
Cluster-65551.125166		BN1106_s1661B000090		0	612.883	613.476	132	665
Cluster-65551.125177		BN1106_s4238B000093		0	1339.73	282.368	39	1375
Cluster-65551.125184		BN1106_s3149B000119		0	543.253	170.204	160	2106
Cluster-65551.125188		BN1106_s5858B000061		0	594.537	392.614	137	1022
Cluster-65551.125232		BN1106_s116B000325		9e-35	752.79	#N/A	106	#N/A
Cluster-65551.125402		BN1106_s14968B000006		4e-35	790.01	137.257	100	2500
Cluster-65551.125467		#N/A		#N/A	960.01	#N/A	75	#N/A
Cluster-65551.125501		BN1106_s674B000165		0	1099.54	736.96	55	552
Cluster-65551.125554		BN1106_s4443B000074		2e-52	1002.58	481.132	67	840
Cluster-65551.125576		BN1106_s801B000135		1e-41	991.7	#N/A	69	#N/A
Cluster-65551.125605		BN1106_s1305B000240		0	620.007	364.811	130	1095
Cluster-65551.125617		#N/A		#N/A	811.217	#N/A	96	#N/A
Cluster-65551.125632		BN1106_s12041B000006		0	876.713	#N/A	84	#N/A
Cluster-65551.125677		BN1106_s6260B000061		0	446.55	349.694	202	1138
Cluster-65551.125693		BN1106_s1042B000321		5e-47	1308.44	257.773	43	1496
Cluster-65551.125791		BN1106_s7286B000048		1e-177	1313.39	230.621	42	1647
Cluster-65551.125811		BN1106_s1115B000505		0	636.07	342.99	125	1155
Cluster-65551.125846		BN1106_s12813B000012		0	596.817	309.577	136	1259
Cluster-65551.125850		BN1106_s3140B000180		2e-41	454.073	762.29	195	530
Cluster-65551.125920		BN1106_s377B000174		5e-112	585.607	111.638	142	2928
Cluster-65551.125924		BN1106_s2014B000195		2e-174	532.17	463.262	164	872
Cluster-65551.126028		BN1106_s37B000349		2e-71	359.113	665.58	244	618
Cluster-65551.126029		BN1106_s2578B000116		4e-43	842.597	199.865	90	1862
Cluster-65551.126038		BN1106_s156B000284		1e-40	689.12	308.774	114	1261
Cluster-65551.126050		BN1106_s739B000130		0	1374.17	620.072	36	657
Cluster-65551.126105		BN1106_s1202B000407		0	508.373	320.541	174	1226
Cluster-65551.126108		BN1106_s2398B000171		2e-140	588.73	246.213	140	1540
Cluster-65551.126136		BN1106_s437B000562		0	580.627	278.255	145	1391
Cluster-65551.126193		BN1106_s115B000512		1e-80	816.727	137.802	94	2493
Cluster-65551.126223		BN1106_s6663B000087		2e-78	903.073	260.595	80	1477
Cluster-65551.126240		BN1106_s1875B000140		5e-48	1114.07	887.869	53	452
Cluster-65551.126290		BN1106_s4936B000082		3e-58	616.137	0.647975	131	17559
Cluster-65551.126311		BN1106_s428B000277		6e-42	547.043	#N/A	156	#N/A
Cluster-65551.126389		BN1106_s146B000266		0	978.3	354.897	72	1121
Cluster-65551.126422		BN1106_s6136B000050		0	793.32	321.245	99	1225
Cluster-65551.126443		BN1106_s567B000351		6e-46	590.733	1300.48	139	306
Cluster-65551.126576		BN1106_s2798B000065		0	506.183	350.879	176	1133
Cluster-65551.126633		BN1106_s1468B000195		1e-42	2005.6	637.863	18	636
Cluster-65551.126668		BN1106_s1171B000246		0	486.237	105.734	188	3034
Cluster-65551.126707		BN1106_s73B000493		0	580.9	298.579	144	1296
Cluster-65551.126789		BN1106_s101B000531		0	379.863	#N/A	231	#N/A
Cluster-65551.126888		BN1106_s5174B000030		5e-165	2155.85	339.87	16	1167
Cluster-65551.126961		BN1106_s1628B000104		0	569.807	166.681	149	2139
Cluster-65551.126962		BN1106_s1506B000117		1e-54	502.35	286.362	179	1350
Cluster-65551.126990		BN1106_s346B000282		0	408.123	435.091	215	922
Cluster-65551.127022		BN1106_s101B000531		0	655.097	#N/A	122	#N/A
Cluster-65551.127440		BN1106_s755B000302		3e-123	351.377	78.223	250	3702
Cluster-65551.127455		BN1106_s5093B000079		2e-125	736.17	102.877	110	3088
Cluster-65551.127464		BN1106_s1729B000071		0	740.613	1321.05	108	300
Cluster-65551.127634		BN1106_s41B000298		0	353.873	255.978	249	1505
Cluster-65551.128156		#N/A		6e-42	591.26	#N/A	138	#N/A
Cluster-65551.128206		BN1106_s209B000345		0	539.477	525.41	162	765
Cluster-65551.128279		BN1106_s5179B000060		2e-109	521.683	67.6835	168	4065
Cluster-65551.128313		#N/A		7e-44	758.013	#N/A	103	#N/A
Cluster-65551.128519		#N/A		3e-24	774.347	#N/A	101	#N/A
Cluster-65551.129620		BN1106_s5983B000133		3e-44	1145.78	159.966	50	2206
Cluster-65551.132137		BN1106_s2179B000235		3e-107	377.857	28.4444	234	6696
Cluster-65551.132398		#N/A		0	477.177	#N/A	190	#N/A
Cluster-65551.138241		BN1106_s2907B000133		0	1394.6	1003.9	35	402
Cluster-65551.143827		BN1106_s6887B000018		3e-71	1405.29	1039.34	34	385
Cluster-65551.144715		BN1106_s4130B000080		1e-69	384.453	200.207	229	1860
Cluster-65551.151593		BN1106_s113B000332		2e-72	857.57	10.3479	86	10281
Cluster-65551.152735		BN1106_s557B000145		4e-96	561.73	51.7561	151	4839
Cluster-65551.158138		BN1106_s414B000241		0	729.057	393.033	111	1020
Cluster-65551.162534		BN1106_s114B000615		5e-09	466.86	193.405	192	1914
Cluster-65551.176829		BN1106_s1200B000200		6e-62	560.677	3.70442	152	13433
Cluster-65551.44757		BN1106_s1685B000247		1e-32	513.173	185.748	172	1980
Cluster-65551.45041		BN1106_s789B000480		1e-30	511.327	#N/A	173	#N/A
Cluster-65551.45121		BN1106_s7307B000025		9e-53	686.317	239.098	117	1574
Cluster-65551.45215		BN1106_s2849B000115		0	387.217	17.0496	227	8484
Cluster-65551.45218		#N/A		#N/A	524.293	#N/A	167	#N/A
Cluster-65551.55311		BN1106_s2751B000093		4e-63	982.88	6.76002	71	11686
Cluster-65551.55611		#N/A		#N/A	574.74	#N/A	147	#N/A
Cluster-65551.56736		#N/A		#N/A	1444.51	#N/A	31	#N/A
Cluster-65551.57803		BN1106_s2578B000115		0	2697.74	15.1565	11	8900
Cluster-65551.58243		BN1106_s949B000142		3e-163	672.107	148.379	119	2352
Cluster-65551.58276		BN1106_s30B000360		4e-142	2574.35	8.59588	15	10885
Cluster-65551.58420		BN1106_s1200B000198		2e-40	1815.05	5.47043	23	12299
Cluster-65551.61849		BN1106_s418B000295		7e-126	1788.39	4.77425	25	12712
Cluster-65551.68903		BN1106_s1444B000094		0	9839.12	509.949	3	790
Cluster-65551.81379		#N/A		#N/A	874.297	#N/A	85	#N/A
Cluster-65551.84757		BN1106_s1492B000519		5e-51	751.963	#N/A	107	#N/A
Cluster-65551.85288		BN1106_s1233B000314		3e-43	1923.99	53.4439	22	4743
Cluster-65551.85326		BN1106_s1228B000120		0	374.833	71.7027	238	3923
Cluster-65551.86656		BN1106_s1251B000300		0	637.44	97.2249	124	3211
Cluster-65551.88594		BN1106_s8826B000031		6e-45	551.16	67.2118	154	4083
Cluster-65551.89665		BN1106_s647B000405		0	569.327	302.558	150	1285
Cluster-65551.89960		BN1106_s214B000744		0	405.787	103.77	216	3066
Cluster-65551.97763		BN1106_s1560B000158		3e-95	804.527	202.046	97	1845

## Sheet: Adult
Additional file 10_Table S8: Comparative analysis of the top 250 most abundant Fasciola gigantica transcripts compared with homologous sequences in Fasciola hepatica (c) Adult transcriptome
					Transcript abundance		Transcript ranking within total transcriptome
F. gigantica unigene	Circos identifier*	F. hepatica gene model identifier	Circos identifier*	BLAST e value	Fg_FPKM	Fh_RPKM^	Fg	Fh
Cluster-65551.101202	Fg101202	BN1106_s4401B000056	Fh4401.56	6e-38	5318.34	8429.8	14	40			*	Circos identifier provided only for those transcripts used for circos analysis (Figure 7)
Cluster-65551.103998	Fg103998	BN1106_s9304B000007	Fh9304.07	2e-64	786.153	1392.96	104	249			^	Data derived from Fasciola hepatica transcriptome analysis (Cwiklinski et al., 2015;PRJEB6687)
Cluster-65551.108349	Fg108349	BN1106_s8941B000015	Fh8941.15	9e-80	435.627	4299.58	188	83			Fg	Fasciola gigantica
Cluster-65551.115328	Fg115328	BN1106_s4401B000056	Fh4401.56	2e-33	3835.19	8429.8	21	40			Fh	Fasciola hepatica
Cluster-65551.115968	Fg115968	BN1106_s1285B000159	Fh1285.159	0	891.767	1822.94	86	194			#N/A	No available data
Cluster-65551.120723	Fg120723	BN1106_s8641B000016	Fh8641.16	0	1998.36	4139.34	40	89
Cluster-65551.120723	Fg120723	BN1106_s5767B000032	Fh5767.32	2e-42	1998.36	1877.4	40	187
Cluster-65551.121601	Fg121601	BN1106_s8941B000015	Fh8941.15	6e-80	2075.17	4299.58	38	83
Cluster-65551.123596	Fg123596	BN1106_s925B000543	Fh925.543	0	402.793	5338.28	209	65
Cluster-65551.124326	Fg124326	BN1106_s4651B000097	Fh4651.97	3e-69	1018.2	1979.29	73	181
Cluster-65551.124998	Fg124998	BN1106_s3518B000132	Fh3518.132	0	1027.06	2200.85	72	160
Cluster-65551.125263	Fg125263	BN1106_s11911B000016	Fh11911.16	0	402.907	1493.46	208	234
Cluster-65551.125783	Fg125783	BN1106_s2827B000099	Fh2827.99	5e-38	4534.05	2287.88	18	155
Cluster-65551.126058	Fg126058	BN1106_s446B000204	Fh446.204	7e-43	456.287	3405.54	182	102
Cluster-65551.126092	Fg126092	BN1106_s925B000558	Fh925.558	2e-46	1116.57	2365.53	65	146
Cluster-65551.126228	Fg126228	BN1106_s6381B000093	Fh6381.93	9e-45	728.107	1522.13	112	225
Cluster-65551.126243	Fg126243	BN1106_s4252B000085	Fh4252.85	0	3125.93	2511.18	26	137
Cluster-65551.126288	Fg126288	BN1106_s1739B000159	Fh1739.159	0	377.023	3642.2	233	97
Cluster-65551.126317	Fg126317	BN1106_s3430B000068	Fh3430.68	1e-20	459.02	1454.17	181	237
Cluster-65551.126333	Fg126333	BN1106_s1589B000304	Fh1589.304	2e-42	878.4	1999.26	89	179
Cluster-65551.126514	Fg126514	BN1106_s747B000218	Fh747.218	2e-38	21361.9	5988.32	6	57
Cluster-65551.126526	Fg126526	BN1106_s2871B000068	Fh2871.68	0	392.333	2641.74	217	125
Cluster-65551.126575	Fg126575	BN1106_s4413B000122	Fh4413.122	0	530.467	2550.12	156	133
Cluster-65551.126586	Fg126586	BN1106_s6576B000103	Fh6576.103	7e-95	5227.49	11223.4	15	27
Cluster-65551.126586	Fg126586	BN1106_s2814B000190	Fh2814.190	6e-56	5227.49	4525.33	15	79
Cluster-65551.126586	Fg126586	BN1106_s6576B000104	Fh6576.104	2e-41	5227.49	5732.64	15	59
Cluster-65551.126586	Fg126586	BN1106_s2814B000187	Fh2814.187	5e-37	5227.49	1858.38	15	190
Cluster-65551.126592	Fg126592	BN1106_s7572B000046	Fh7572.46	0	713.753	2070.7	115	173
Cluster-65551.126609	Fg126609	BN1106_s1886B000059	Fh1886.59	1e-80	2961.8	4829.89	28	73
Cluster-65551.126616	Fg126616	BN1106_s4560B000072	Fh4560.72	0	493.447	3276.29	164	107
Cluster-65551.126670	Fg126670	BN1106_s647B000406	Fh647.406	1e-71	828.663	1713.46	99	205
Cluster-65551.127109	Fg127109	BN1106_s2757B000220	Fh2757.220	5e-38	389.89	7656.86	218	43
Cluster-65551.127315	Fg127315	BN1106_s4469B000066	Fh4469.66	5e-48	3646.01	1736.44	23	203
Cluster-65551.127364	Fg127364	BN1106_s309B000245	Fh309.245	2e-40	1350.41	11280	53	26
Cluster-65551.127538	Fg127538	BN1106_s309B000245	Fh309.245	3e-45	1387.21	11280	51	26
Cluster-65551.127552	Fg127552	BN1106_s1241B000272	Fh1241.272	9e-75	1086.71	3100.66	68	113
Cluster-65551.128156	Fg128156	BN1106_s1081B000242	Fh1081.242	0	3110.99	2510.77	27	138
Cluster-65551.128180	Fg128180	BN1106_s3958B000081	Fh3958.81	2e-46	776.187	3356.11	105	104
Cluster-65551.129403	Fg129403	BN1106_s2673B000075	Fh2673.75	4e-42	378.253	1790.79	231	197
Cluster-65551.130866	Fg130866	BN1106_s7B000230	Fh7.230	1e-35	936.38	3338.18	78	105
Cluster-65551.145772	Fg145772	BN1106_s1620B000120	Fh1620.120	0	637.923	1769.64	133	199
Cluster-65551.158096	Fg158096	BN1106_s10326B000017	Fh10326.17	1e-91	118482	5642.62	2	61
Cluster-65551.161637	Fg161637	BN1106_s1772B000188	Fh1772.188	0	373.82	4196.34	236	88
Cluster-65551.162779	Fg162779	BN1106_s1597B000148	Fh1597.148	2e-81	560.393	2090.54	147	171
Cluster-65551.166827	Fg166827	BN1106_s1772B000188	Fh1772.188	0	870.083	4196.34	90	88
Cluster-65551.176233	Fg176233	BN1106_s9304B000007	Fh9304.07	3e-64	1230.38	1392.96	59	249
Cluster-65551.50843	Fg50843	BN1106_s1772B000188	Fh1772.188	0	388.867	4196.34	219	88
Cluster-65551.59394	Fg59394	BN1106_s1861B000097	Fh1861.97	0	904.81	1446.84	83	238
Cluster-65551.69031	Fg69031	BN1106_s1896B000195	Fh1896.195	1e-33	654.907	2125.93	125	166
Cluster-65551.77137	Fg77137	BN1106_s7353B000025	Fh7353.25	2e-48	365.497	1697.76	239	208
Cluster-65551.84801	Fg84801	BN1106_s13549B000008	Fh13549.08	3e-150	31941.4	1628.19	4	212
Cluster-65551.87300	Fg87300	BN1106_s1228B000121	Fh1228.121	4e-40	6847.33	5498.21	8	62
Cluster-65551.87639	Fg87639	BN1106_s2101B000089	Fh2101.89	1e-42	22014.5	2621.06	5	127
Cluster-65551.88203	Fg88203	BN1106_s2101B000089	Fh2101.89	3e-42	6156.8	2621.06	12	127
Cluster-65551.95785	Fg95785	BN1106_s793B000183	Fh793.183	1e-47	2387.98	1770.07	33	198
Cluster-65551.96139	Fg96139	BN1106_s10332B000010	Fh10332.10	0	414355	3267.22	1	109
Cluster-65551.96139	Fg96139	BN1106_s11179B000023	Fh11179.23	0	414355	7790.36	1	42
Cluster-65551.96139	Fg96139	BN1106_s8490B000026	Fh8490.26	0	414355	9304.49	1	34
Cluster-65551.96139	Fg96139	BN1106_s6354B000018	Fh6354.18	9e-33	414355	6571.98	1	51
Cluster-65551.96139	Fg96139	BN1106_s7289B000014	Fh7289.14	0	414355	14617.1	1	17
Cluster-65551.96139	Fg96139	BN1106_s8098B000020	Fh8098.20	0	414355	4199.19	1	87
Cluster-65551.96139	Fg96139	BN1106_s8490B000032	Fh8490.32	0	414355	11157.8	1	29
Cluster-65551.97786	Fg97786	BN1106_s7353B000025	Fh7353.25	2e-48	3327.92	1697.76	24	208
Cluster-65551.105575		BN1106_s5367B000109		3e-44	365.733	117.087	238	2890
Cluster-65551.108961		BN1106_s7066B000037		3e-62	485.863	10.4929	169	11233
Cluster-65551.109253		BN1106_s2697B000090		0	385.113	24.8307	224	8094
Cluster-65551.113625		#N/A		#N/A	973.213	#N/A	75	#N/A
Cluster-65551.114904		BN1106_s617B000567		0	401.157	369.907	211	953
Cluster-65551.118145		#N/A		#N/A	496.873	#N/A	163	#N/A
Cluster-65551.118172		BN1106_s2274B000222		2e-26	2137.97	220.779	35	1593
Cluster-65551.118391		#N/A		#N/A	412.467	#N/A	203	#N/A
Cluster-65551.118936		BN1106_s3375B000068		1e-43	416.127	136.293	201	2534
Cluster-65551.118936		BN1106_s3994B000079		0	416.127	52.6626	201	5246
Cluster-65551.118936		BN1106_s6536B000042		5e-62	416.127	1181.78	201	297
Cluster-65551.119627		BN1106_s1897B000101		9e-83	895.56	8.33351	85	11925
Cluster-65551.120107		BN1106_s3595B000059		6e-161	392.34	131.631	216	2619
Cluster-65551.120214		BN1106_s3595B000059		5e-125	1151.09	131.631	62	2619
Cluster-65551.120527		BN1106_s3994B000079		0	462.067	52.6626	178	5246
Cluster-65551.120527		BN1106_s6536B000042		5e-62	462.067	1181.78	178	297
Cluster-65551.120527		BN1106_s3375B000068		1e-43	462.067	136.293	178	2534
Cluster-65551.121322		BN1106_s2719B000195		8e-88	583.393	199.156	143	1771
Cluster-65551.121825		BN1106_s3067B000142		1e-140	532.353	39.5307	153	6324
Cluster-65551.121825		BN1106_s3505B000085		1e-07	532.353	4.97429	153	13204
Cluster-65551.121913		BN1106_s1283B000178		0	655.993	24.206	124	8187
Cluster-65551.122912		BN1106_s247B000268		2e-43	738.2	137.818	109	2512
Cluster-65551.123385		BN1106_s1600B000253		8e-58	859.373	#N/A	94	#N/A
Cluster-65551.123567		BN1106_s5011B000092		0	386.383	129.37	222	2667
Cluster-65551.123642		BN1106_s2864B000144		0	382.4	15.7144	225	9853
Cluster-65551.123803		BN1106_s2741B000352		7e-151	625.373	99.3825	136	3300
Cluster-65551.123882		BN1106_s344B000193		6e-47	500.94	177.692	162	2004
Cluster-65551.123884		BN1106_s8266B000029		6e-25	833.487	29.1205	98	7427
Cluster-65551.124042		BN1106_s1551B000482		2e-62	805.05	198.957	101	1775
Cluster-65551.124205		BN1106_s1987B000232		2e-66	592.76	36.2201	141	6633
Cluster-65551.124469		BN1106_s1252B000366		2e-41	378.823	202.615	228	1738
Cluster-65551.124522		#N/A		#N/A	531.847	#N/A	154	#N/A
Cluster-65551.124605		BN1106_s6241B000015		2e-40	1665.37	322.623	47	1097
Cluster-65551.124733		BN1106_s3124B000087		0	1304.43	118.264	56	2870
Cluster-65551.124923		BN1106_s1385B000133		0	950.757	143.252	76	2424
Cluster-65551.125070		BN1106_s1118B000184		2e-102	6701.36	109.879	9	3030
Cluster-65551.125100		BN1106_s1092B000159		1e-42	920.78	665.405	81	566
Cluster-65551.125125		BN1106_s2104B000158		0	678.577	82.3531	117	3805
Cluster-65551.125158		BN1106_s3540B000084		3e-41	411.213	399.7	204	887
Cluster-65551.125166		BN1106_s1661B000090		0	445.247	268.447	185	1335
Cluster-65551.125177		BN1106_s4238B000093		0	1120.16	187.383	64	1894
Cluster-65551.125184		BN1106_s3149B000119		0	1292.04	104.471	57	3148
Cluster-65551.125188		BN1106_s5858B000061		0	587.93	130.904	142	2634
Cluster-65551.125226		BN1106_s1539B000278		0	444.16	#N/A	186	#N/A
Cluster-65551.125232		BN1106_s116B000325		9e-35	632.463	#N/A	134	#N/A
Cluster-65551.125236		BN1106_s2619B000220		2e-164	2715.24	85.4533	31	3711
Cluster-65551.125284		BN1106_s436B000494		0	426.187	23.5407	195	8329
Cluster-65551.125402		BN1106_s14968B000006		4e-35	3698.29	81.5115	22	3844
Cluster-65551.125426		BN1106_s7955B000036		0	364.583	38.7141	240	6398
Cluster-65551.125467		#N/A		#N/A	795.743	#N/A	102	#N/A
Cluster-65551.125469		BN1106_s498B000146		0	752.847	166.597	107	2118
Cluster-65551.125501		BN1106_s674B000165		0	402.56	352.206	210	1000
Cluster-65551.125530		BN1106_s338B000296		0	549.267	844.306	149	434
Cluster-65551.125554		BN1106_s4443B000074		2e-52	416.117	151.01	202	2328
Cluster-65551.125576		BN1106_s801B000135		1e-41	650.44	#N/A	129	#N/A
Cluster-65551.125617		#N/A		#N/A	1859.64	#N/A	43	#N/A
Cluster-65551.125632		BN1106_s4248B000039		0	733.213	90.8896	111	3535
Cluster-65551.125632		BN1106_s12041B000006		0	733.213	#N/A	111	#N/A
Cluster-65551.125647		BN1106_s95B000385		3e-103	362.703	188.4	244	1884
Cluster-65551.125689		BN1106_s778B000453		6e-68	864.633	63.9463	91	4595
Cluster-65551.125693		BN1106_s1042B000321		5e-47	1698.58	164.141	45	2153
Cluster-65551.125734		BN1106_s2662B000418		0	645.92	602.745	131	625
Cluster-65551.125791		BN1106_s7286B000048		1e-177	1168.24	178.061	61	2002
Cluster-65551.125795		BN1106_s13522B000004		0	1313.88	538.09	54	684
Cluster-65551.125805		BN1106_s1606B000235		1e-42	665.27	6.64002	120	12506
Cluster-65551.125811		BN1106_s1115B000505		0	469.78	117.749	174	2880
Cluster-65551.125846		BN1106_s12813B000012		0	379.77	165.502	226	2138
Cluster-65551.125850		BN1106_s3140B000180		2e-41	738.167	362.597	110	975
Cluster-65551.125859		BN1106_s1506B000117		4e-31	1190.16	58.5741	60	4881
Cluster-65551.125870		BN1106_s2740B000079		0	933.2	529.323	79	692
Cluster-65551.125909		BN1106_s12283B000020		0	421.1	11.924	198	10805
Cluster-65551.125920		BN1106_s377B000174		5e-112	530.653	88.1214	155	3635
Cluster-65551.125924		BN1106_s2014B000195		2e-174	464.29	206.103	177	1708
Cluster-65551.125948		BN1106_s3595B000060		9e-78	756.927	23.1341	106	8390
Cluster-65551.125948		BN1106_s4370B000168		0	756.927	10.4007	106	11263
Cluster-65551.125948		BN1106_s4479B000057		2e-148	756.927	56.3859	106	5014
Cluster-65551.125948		BN1106_s7830B000018		0	756.927	80.1721	106	3897
Cluster-65551.125957		BN1106_s9429B000021		0	2070.98	190.711	39	1859
Cluster-65551.126005		BN1106_s1164B000121		0	371.117	911.076	237	393
Cluster-65551.126038		BN1106_s156B000284		1e-40	676.147	115.439	118	2922
Cluster-65551.126050		BN1106_s739B000130		0	1076.59	199.885	69	1764
Cluster-65551.126051		BN1106_s709B000651		1e-46	2547.06	#N/A	32	#N/A
Cluster-65551.126089		BN1106_s3904B000042		0	1366.97	663.996	52	571
Cluster-65551.126089		BN1106_s4074B000044		5e-25	1366.97	361.266	52	980
Cluster-65551.126105		BN1106_s1202B000407		0	534.99	188.581	152	1882
Cluster-65551.126108		BN1106_s2398B000171		2e-140	1015.26	112.233	74	2983
Cluster-65551.126119		BN1106_s285B000850		0	392.563	224.505	215	1571
Cluster-65551.126128		BN1106_s2228B000195		0	1665.47	162.095	46	2175
Cluster-65551.126136		BN1106_s437B000562		0	632.45	133.302	135	2592
Cluster-65551.126193		BN1106_s115B000512		1e-80	432.817	94.2149	191	3438
Cluster-65551.126229		BN1106_s3227B000227		0	395.443	#N/A	213	#N/A
Cluster-65551.126234		BN1106_s4026B000080		0	398.057	688.174	212	548
Cluster-65551.126240		BN1106_s1875B000140		5e-48	857.187	431.233	95	830
Cluster-65551.126261		BN1106_s3938B000089		0	377.043	368.696	232	957
Cluster-65551.126275		BN1106_s1547B000100		0	742.33	#N/A	108	#N/A
Cluster-65551.126277		BN1106_s3586B000039		3e-149	429.807	91.0401	193	3531
Cluster-65551.126293		BN1106_s3859B000159		9e-153	1884.52	140.619	42	2465
Cluster-65551.126298		BN1106_s914B000124		0	359.857	171.934	247	2057
Cluster-65551.126313		BN1106_s135B000521		0	421.597	271.741	197	1318
Cluster-65551.126315		BN1106_s709B000652		1e-45	5069.47	#N/A	17	#N/A
Cluster-65551.126330		#N/A		0	516.463	#N/A	159	#N/A
Cluster-65551.126345		BN1106_s1888B000145		0	406.863	259.109	207	1376
Cluster-65551.126363		BN1106_s3172B000053		0	395.213	#N/A	214	#N/A
Cluster-65551.126370		BN1106_s1422B000156		0	487.613	45.8538	167	5725
Cluster-65551.126389		BN1106_s146B000266		0	863.303	157.559	92	2248
Cluster-65551.126409		BN1106_s11983B000006		9e-80	1592.8	464.587	49	781
Cluster-65551.126418		BN1106_s3313B000078		0	465.403	178.839	176	1993
Cluster-65551.126422		BN1106_s6136B000050		0	898.243	108.805	84	3059
Cluster-65551.126443		BN1106_s567B000351		6e-46	485.897	1279.29	168	270
Cluster-65551.126447		BN1106_s1459B000183		0	388.857	449.788	220	803
Cluster-65551.126449		BN1106_s423B000357		2e-157	416.607	524.32	200	700
Cluster-65551.126452		BN1106_s1265B000166		9e-143	460.483	342.815	180	1026
Cluster-65551.126509		BN1106_s13848B000008		0	471.53	554.336	173	668
Cluster-65551.126516		BN1106_s395B000720		4e-66	429.677	33.8574	194	6848
Cluster-65551.126531		BN1106_s410B000447		0	1308.31	727.032	55	511
Cluster-65551.126533		BN1106_s10348B000023		1e-91	1106.48	103.607	67	3178
Cluster-65551.126560		BN1106_s2730B000146		0	552.19	156.308	148	2267
Cluster-65551.126571		BN1106_s1805B000081		1e-122	461.61	149.118	179	2348
Cluster-65551.126576		BN1106_s729B000251		1e-40	479.7	0	171	0
Cluster-65551.126576		BN1106_s2798B000065		0	479.7	217.402	171	1613
Cluster-65551.126633		BN1106_s1468B000195		1e-42	2792.89	450.37	30	802
Cluster-65551.126639		BN1106_s709B000627		0	662.103	987.553	121	359
Cluster-65551.126691		BN1106_s1886B000060		7e-74	2098.33	#N/A	37	#N/A
Cluster-65551.126707		BN1106_s73B000493		0	385.26	116.749	223	2896
Cluster-65551.126728		BN1106_s554B000504		0	650.593	108.415	128	3069
Cluster-65551.126789		BN1106_s101B000531		0	2180.34	#N/A	34	#N/A
Cluster-65551.126793		BN1106_s1259B000209		8e-31	6409.63	971.278	11	364
Cluster-65551.126810		BN1106_s401B000237		1e-45	654.657	188.588	126	1881
Cluster-65551.126845		BN1106_s2736B000200		0	364.543	23.5593	241	8323
Cluster-65551.126853		BN1106_s298B000280		0	1067.17	262.814	70	1354
Cluster-65551.126888		BN1106_s5174B000030		5e-165	4180.56	795.976	20	464
Cluster-65551.126961		BN1106_s1628B000104		0	432.103	124.773	192	2742
Cluster-65551.126963		BN1106_s4543B000079		0	594.55	209.789	140	1676
Cluster-65551.127021		BN1106_s3004B000120		6e-69	720.16	13.7423	113	10321
Cluster-65551.127022		BN1106_s101B000531		0	2793.83	#N/A	29	#N/A
Cluster-65551.127066		BN1106_s298B000275		0	364.443	37.1866	242	6541
Cluster-65551.127232		BN1106_s3175B000175		0	818.887	264.052	100	1350
Cluster-65551.127246		BN1106_s3452B000181		1e-46	483.977	230.647	170	1533
Cluster-65551.127424		BN1106_s1935B000255		0	448.093	297.01	184	1199
Cluster-65551.127440		BN1106_s755B000302		3e-123	374.027	48.5875	234	5529
Cluster-65551.127441		BN1106_s1849B000099		0	422.37	399.688	196	888
Cluster-65551.127445		BN1106_s1614B000280		0	940.767	114.494	77	2937
Cluster-65551.127454		BN1106_s1971B000297		0	566.53	233.397	145	1516
Cluster-65551.127455		BN1106_s5093B000079		2e-125	536.433	53.3228	151	5209
Cluster-65551.127464		BN1106_s1729B000071		0	519.07	541.706	158	680
Cluster-65551.127830		BN1106_s9189B000015		4e-77	624.117	569.382	137	652
Cluster-65551.128107		BN1106_s1303B000672		0	361.797	213.615	245	1646
Cluster-65551.128206		BN1106_s209B000345		0	860.707	312.238	93	1142
Cluster-65551.128279		BN1106_s5179B000060		2e-109	716.493	25.9076	114	7919
Cluster-65551.128519		#N/A		3e-24	885.667	#N/A	88	#N/A
Cluster-65551.128580		BN1106_s1252B000359		0	595.443	82.2668	138	3811
Cluster-65551.129385		BN1106_s4B000836		3e-135	386.897	221.686	221	1587
Cluster-65551.129434		BN1106_s905B000185		0	852.16	23.6399	96	8302
Cluster-65551.129620		BN1106_s5983B000133		3e-44	1056.19	94.6765	71	3425
Cluster-65551.130302		BN1106_s1501B000239		0	354.267	423.725	249	839
Cluster-65551.130346		BN1106_s819B000364		0	363.03	317.904	243	1114
Cluster-65551.130352		BN1106_s4703B000071		0	352.043	212.374	250	1655
Cluster-65551.132137		BN1106_s2179B000235		3e-107	925.823	13.2881	80	10454
Cluster-65551.132884		BN1106_s4B000834		3e-163	1843.07	#N/A	44	#N/A
Cluster-65551.133014		BN1106_s3034B000148		4e-22	1107.82	13.9024	66	10279
Cluster-65551.133018		BN1106_s3213B000041		0	434.1	85.3916	190	3713
Cluster-65551.1340		BN1106_s2071B000147		0	435.497	2.31608	189	14944
Cluster-65551.134733		BN1106_s6410B000047		5e-50	5718.2	5.97503	13	12761
Cluster-65551.134733		BN1106_s7521B000031		3e-42	5718.2	506.606	13	721
Cluster-65551.138241		BN1106_s328B000212		2e-148	1130.2	#N/A	63	#N/A
Cluster-65551.138241		BN1106_s8411B000042		2e-80	1130.2	57.7397	63	4929
Cluster-65551.138241		BN1106_s11108B000011		2e-99	1130.2	304.01	63	1167
Cluster-65551.138241		BN1106_s1379B000109		7e-164	1130.2	198.628	63	1779
Cluster-65551.138241		BN1106_s2907B000133		0	1130.2	78.493	63	3967
Cluster-65551.139740		BN1106_s214B000742		2e-143	656.863	951.597	123	373
Cluster-65551.139754		BN1106_s4723B000040		3e-112	378.833	9.55057	227	11530
Cluster-65551.139754		BN1106_s859B000313		5e-20	378.833	18.8294	227	9194
Cluster-65551.140437		BN1106_s1443B000112		0	492.343	#N/A	165	#N/A
Cluster-65551.143827		BN1106_s6887B000018		3e-71	42491.1	711.238	3	527
Cluster-65551.148019		BN1106_s676B000138		0	595.193	365.236	139	970
Cluster-65551.1522		#N/A		#N/A	355.637	#N/A	248	#N/A
Cluster-65551.157496		BN1106_s3210B000044		3e-58	670.427	791.737	119	467
Cluster-65551.158908		BN1106_s1444B000095		0	373.84	338.901	235	1040
Cluster-65551.159554		BN1106_s64B000515		8e-72	1991.96	44.6937	41	5828
Cluster-65551.167140		BN1106_s606B000246		0	641.227	88.1109	132	3636
Cluster-65551.167140		BN1106_s285B000845		2e-77	641.227	2.95039	132	14403
Cluster-65551.1743		BN1106_s3238B000041		3e-149	378.557	#N/A	230	#N/A
Cluster-65551.176883		BN1106_s658B000223		0	411.053	182.509	205	1948
Cluster-65551.181269		BN1106_s2151B000135		0	378.65	72.3981	229	4182
Cluster-65551.181309		BN1106_s263B000609		7e-180	508.92	39.5388	160	6323
Cluster-65551.3105		BN1106_s267B000200		2e-114	360.213	30.9471	246	7201
Cluster-65551.3216		BN1106_s1279B000195		1e-51	440.387	#N/A	187	#N/A
Cluster-65551.34062		BN1106_s1030B000277		9e-41	538.817	6.16371	150	12671
Cluster-65551.3600		BN1106_s840B000099		1e-24	1630.92	642.612	48	586
Cluster-65551.64632		#N/A		#N/A	649.447	#N/A	130	#N/A
Cluster-65551.68310		BN1106_s1129B000157		2e-166	694.83	179.674	116	1979
Cluster-65551.68903		BN1106_s1444B000094		0	2110.46	4.6345	36	13390
Cluster-65551.70557		BN1106_s2527B000096		0	660.563	1.65051	122	15685
Cluster-65551.72959		BN1106_s1657B000161		0	491.013	1030.02	166	347
Cluster-65551.79772		BN1106_s1532B000528		0	419.963	2.83489	199	14503
Cluster-65551.80452		#N/A		0	3254.48	#N/A	25	#N/A
Cluster-65551.80470		BN1106_s4B000858		0	653.797	171.768	127	2062
Cluster-65551.81358		BN1106_s564B000351		4e-09	889.707	#N/A	87	#N/A
Cluster-65551.82774		BN1106_s1761B000072		3e-36	6559.34	797.709	10	461
Cluster-65551.83025		BN1106_s6821B000024		0	527.74	1319.81	157	264
Cluster-65551.83025		BN1106_s8038B000016		0	527.74	#N/A	157	#N/A
Cluster-65551.84293		BN1106_s214B000742		0	916.063	951.597	82	373
Cluster-65551.85288		BN1106_s1233B000314		3e-43	5185.17	318.737	16	1112
Cluster-65551.85326		BN1106_s1228B000120		0	1271.84	331.744	58	1064
Cluster-65551.85695		#N/A		1e-124	468.987	#N/A	175	#N/A
Cluster-65551.86017		BN1106_s1002B000239		0	476.66	67.7155	172	4410
Cluster-65551.88053		BN1106_s947B000862		4e-41	507.263	630.953	161	600
Cluster-65551.88594		BN1106_s318B000274		2e-109	4402.13	223.501	19	1575
Cluster-65551.88594		BN1106_s8826B000029		2e-95	4402.13	157.715	19	2245
Cluster-65551.88594		BN1106_s11518B000016		2e-94	4402.13	142.204	19	2441
Cluster-65551.88594		BN1106_s8826B000031		6e-45	4402.13	763.913	19	480
Cluster-65551.88673		BN1106_s3530B000089		0	570.233	183.065	144	1941
Cluster-65551.89085		BN1106_s894B000235		6e-32	846.007	151.266	97	2325
Cluster-65551.89450		#N/A		0	16492.6	#N/A	7	#N/A
Cluster-65551.89450		BN1106_s4223B000096		0	16492.6	#N/A	7	#N/A
Cluster-65551.89912		BN1106_s2291B000314		0	562.113	74.2405	146	4111
Cluster-65551.93070		BN1106_s6604B000047		1e-114	448.557	23.7282	183	8288
Cluster-65551.93551		#N/A		#N/A	793.893	#N/A	103	#N/A
Cluster-65551.93552		BN1106_s4206B000044		8e-34	410.28	68.3008	206	4376
Cluster-65551.95117		BN1106_s284B000287		0	1479.44	10.4974	50	11230
